# Supplementary material for: Genome-wide analysis of the interplay between chromatin-associated RNA and 3D genome organization in human cells
Source: Nat Commun. 2023 Oct 16;14:6519. doi: 10.1038/s41467-023-42274-7 (PMC10579264; doi:10.1038/s41467-023-42274-7)
Supplement: Supplementary file 4 — Supplementary Data 1 [file 41467_2023_42274_MOESM4_ESM.xlsx]

## Sheet: Sheet1
CRISPRi Design
T7ForVar	TAATACGACTCACTATAGNNNNNNNNNNNNNNNGTTTCAGAGCTATGCTGGAAAC
T7RevLong	AAAAAAAGCACCGACTCGGTGCCACTTTTTCAAGTTGATAACGGACTAGCCTTATTTCAACTTGCTATGCTGTTTCCAGCATAGCTCTGA
T7FwdAmp	TAATACGACTCACTATAG
T7RevAmp	AAAAAAAGCACCGACTCGGTGC
Protospacer Sequences
Scrambled Guide Control	TATTACTGATATTGGTGGG
ZMNYD8 sg1	GCCCACAATTCGGATGTCTCAG
ZMYND8 sg2	GCTTGATTTTGCAAACTGGCA
ZMYND8 sg3	GCCATAGCTTGATTTTGCAAAC
qPCR Primers Knockdown Check
ZMYND8-For	GGGTTTATCACGCTAAGTGTCTG
ZMYND8-Rev	GGCTTTACTCTGGGTCTCGATG
Primers- 3C-PCR [Figure 3b]
AAVS1 Loop-For	CCCCCTCCTAAAAGTATTGG
AAVS1 Loop-Rev	GGGGAGGGTGAGGAAGC
Nearby Ctrl Loop-For	CTCCTCAGGGGTACAATCCA
Nearby Ctrl Loop-Rev	CAGCACTTCAGGAGGCTGAG
Negative Ctrl-For	TGTGTCAGTAACATGAAAATGTGTG
Negative Ctrl-Rev	TGTCCTCGTGCAGCTTAACA
Primers- 3C-PCR [Figure 4g]
Negative Ctrl-For	TGTGTCAGTAACATGAAAATGTGTG
Negative Ctrl-Rev	TGTCCTCGTGCAGCTTAACA
To-be-tested-loop For	CCAAGAGTTGAAGGCTACGG
To-be-tested-loop Rev	GTTCTGCTGATTTCGGTGGT
Positive Ctrl-For	CACCCTCTGAGGACACACCT
Positive Ctrl-Rev	CTCCACTGCAGACCACTGAG
