# Supplementary material for: Genome-wide analysis of the interplay between chromatin-associated RNA and 3D genome organization in human cells
Source: Nat Commun. 2023 Oct 16;14:6519. doi: 10.1038/s41467-023-42274-7 (PMC10579264; doi:10.1038/s41467-023-42274-7)
Supplement: Supplementary file 6 — Source Data [file 41467_2023_42274_MOESM6_ESM.zip]

Archive with 75 entries (74 files):
- SourceData/
- __MACOSX/._SourceData
- SourceData/Figure_2g.tsv
- SourceData/Figure_3c.tsv
- SourceData/Figure_1a_PC1.tsv
- SourceData/Figure_1a_RAL.tsv
- SourceData/Figure_5d_loop_2_day00.ctrl.HiC.tsv
- SourceData/Figure_2d.tsv
- SourceData/Figure_4e_RNase.tsv
- SourceData/Figure_2e_WT.tsv
- SourceData/Figure_5d_loop_1_day00.HERV2.KO.HiC.tsv
- SourceData/Figure_3e.tsv
- SourceData/Figure_5d_loop_2_day00.HERV2.KO.HiC.tsv
- SourceData/Figure_S1b_heatmap.tsv
- SourceData/Figure_3f.tsv
- SourceData/Figure_5d_loop_1_day00.ctrl.HiC.tsv
- SourceData/Figure_3g.tsv
- SourceData/Figure_4d.tsv
- SourceData/Figure_S2l.tsv
- SourceData/Figure_3d.txt
- __MACOSX/SourceData/._Figure_3d.txt
- SourceData/Figure_S2m.tsv
- SourceData/Figure_S1a.tsv
- SourceData/Figure_5a.tsv
- SourceData/Figure_4g_raw_uncropped.png
- __MACOSX/SourceData/._Figure_4g_raw_uncropped.png
- SourceData/Figure_5c.tsv
- SourceData/Figure_S1c.tsv
- SourceData/Figure_1b_PC1.tsv
- SourceData/Figure_4e_control.tsv
- SourceData/Figure_2a_heatmap.tsv
- SourceData/Figure_1b_RAL.tsv
- SourceData/Figure_S2n.tsv
- SourceData/Figure_4f.tsv
- SourceData/Figure_5b.tsv
- SourceData/Figure_4b.tsv
- SourceData/Figure_2a_curve.tsv
- SourceData/Figure_S2j.tsv
- SourceData/Figure_S1f.tsv
- SourceData/Figure_S1b_curve.tsv
- SourceData/Figure_S1g.tsv
- SourceData/Figure_S2k.tsv
- SourceData/Figure_4c.tsv
- SourceData/Figure_4a.tsv
- SourceData/Figure_1b_cRAL.tsv
- SourceData/Figure_S2i.tsv
- SourceData/Figure_S1e.tsv
- SourceData/Figure_2e_KI.tsv
- SourceData/Figure_S1d.tsv
- SourceData/Figure_S3a.tsv
- SourceData/Figure_S1h.tsv
- SourceData/Figure_S3b.tsv
- SourceData/Figure_5d_loop_2_day00.HERV2.KO.tsv
- SourceData/Figure_1a_heatmap.tsv
- SourceData/Figure_2b_KO.tsv
- SourceData/Figure_S3c.tsv
- SourceData/Figure_5d_loop_1_day00.HERV2.KO.tsv
- SourceData/Figure_S3d.tsv
- SourceData/Figure_5d_loop_1_day00.ctrl.tsv
- SourceData/Figure_S4f.tsv
- SourceData/Figure_1a_cRAL.tsv
- SourceData/Figure_4e_FL.tsv
- SourceData/Figure_1c.tsv
- SourceData/Figure_S4e.tsv
- SourceData/Figure_2b_WT.tsv
- SourceData/Figure_S4d.tsv
- SourceData/Figure_3b_raw_uncropped.png
- __MACOSX/SourceData/._Figure_3b_raw_uncropped.png
- SourceData/Figure_1d.tsv
- SourceData/Figure_1b_heatmap.tsv
- SourceData/Figure_S4a.tsv
- SourceData/Figure_1e.tsv
- SourceData/Figure_S4c.tsv
- SourceData/Figure_5d_loop_2_day00.ctrl.tsv
- SourceData/Figure_S4b.tsv
