# Supplementary material for: Genome-wide analysis of the interplay between chromatin-associated RNA and 3D genome organization in human cells
Source: Nat Commun. 2023 Oct 16;14:6519. doi: 10.1038/s41467-023-42274-7 (PMC10579264; doi:10.1038/s41467-023-42274-7)
Supplement: Supplementary file 6 — Source Data [file 41467_2023_42274_MOESM6_ESM.zip › SourceData/Figure_2g.tsv]

OR	SELOR	min_err_bar	max_err_bar
1.268448943	0.094166895	1.15445451882955	1.39369953060522
0.748604623	0.069751158	0.698168035954319	0.802684816143087
