# Supplementary material for: Genome-wide analysis of the interplay between chromatin-associated RNA and 3D genome organization in human cells
Source: Nat Commun. 2023 Oct 16;14:6519. doi: 10.1038/s41467-023-42274-7 (PMC10579264; doi:10.1038/s41467-023-42274-7)
Supplement: Supplementary file 6 — Source Data [file 41467_2023_42274_MOESM6_ESM.zip › SourceData/Figure_3c.tsv]

Control	FL	NH4OAc	RNase
1	1	1	1
1	1	0	1
1	1	1	1
1	1	1	1
1	1	1	1
1	1	0	1
1	1	1	1
1	0	0	0
1	1	1	1
1	1	1	1
1	1	1	1
1	1	1	1
1	1	1	1
1	1	1	1
1	1	1	1
1	1	0	1
1	1	1	1
1	1	0	1
1	0	0	0
1	1	0	1
1	1	0	1
1	1	0	1
1	1	0	1
1	1	0	0
1	1	1	0
1	0	0	0
1	1	1	1
1	1	1	1
1	1	1	1
1	0	0	1
1	1	0	1
1	0	0	0
1	1	0	1
1	1	1	1
1	0	0	0
1	1	1	1
1	1	1	1
1	1	1	1
1	1	0	1
1	1	1	1
1	0	1	0
1	1	1	1
1	0	0	0
1	1	1	1
1	0	0	0
1	1	0	1
1	1	1	1
1	1	0	1
1	1	1	1
1	0	0	0
1	0	1	1
1	1	1	1
1	0	0	0
1	0	0	0
1	0	0	0
1	1	0	1
1	1	0	1
1	0	0	0
1	0	1	0
1	1	1	1
1	1	0	0
1	0	0	0
1	1	0	0
1	0	0	1
1	1	1	0
1	0	1	1
1	1	1	1
1	0	1	0
1	1	1	1
1	1	1	1
1	1	0	1
1	1	1	1
1	0	1	0
1	1	1	1
1	0	0	0
1	1	1	1
1	1	1	1
1	0	0	1
1	0	0	1
1	0	1	0
1	1	0	1
1	1	1	1
1	0	0	0
1	1	0	1
1	1	1	1
1	1	1	0
1	1	1	1
1	1	1	1
1	1	1	1
1	1	1	1
1	0	0	0
1	1	1	1
1	1	1	1
1	1	1	1
1	1	0	1
1	1	1	1
1	1	1	1
1	0	0	1
1	0	0	0
1	1	1	1
1	0	0	1
1	1	0	1
1	0	0	0
1	1	1	1
1	1	1	1
1	0	0	0
1	1	0	1
1	1	0	1
1	1	1	1
1	1	1	1
1	1	1	1
1	0	0	0
1	0	0	1
1	1	0	0
1	1	0	1
1	1	1	1
1	0	1	0
1	1	1	1
1	0	1	0
1	1	1	1
1	1	0	0
1	1	1	1
1	1	1	1
1	1	1	1
1	1	1	1
1	0	0	0
1	1	1	1
1	1	0	0
1	1	1	1
1	1	0	1
1	0	0	0
1	0	1	0
1	1	1	1
1	1	0	1
1	1	1	1
1	0	0	0
1	1	0	1
1	1	1	1
1	0	0	1
1	1	0	1
1	1	0	1
1	0	0	0
1	1	1	1
1	1	0	1
1	1	0	0
1	1	0	1
1	0	1	1
1	0	0	0
1	0	0	1
1	1	0	1
1	0	0	0
1	1	1	1
1	1	1	1
1	0	0	0
1	1	1	1
1	0	0	0
1	1	1	1
1	1	1	1
1	1	1	0
1	0	0	1
1	1	0	1
1	0	0	0
1	1	1	1
1	1	1	1
1	1	0	1
1	1	1	1
1	0	0	0
1	1	0	0
1	1	1	1
1	1	0	1
1	1	1	1
1	1	0	0
1	1	1	1
1	1	0	1
1	1	0	1
1	1	1	1
1	0	1	0
1	1	1	1
1	1	1	0
1	1	0	1
1	1	0	1
1	0	0	0
1	0	0	0
1	1	0	1
1	0	0	0
1	1	1	1
1	0	0	0
1	1	1	1
1	1	1	1
1	1	1	1
1	1	1	1
1	1	0	1
1	1	1	1
1	1	1	1
1	0	0	0
1	1	1	1
1	1	1	1
1	1	1	1
1	1	1	1
1	1	1	1
1	1	1	1
1	0	1	0
1	0	0	0
1	1	1	1
1	0	0	0
1	1	1	1
1	1	1	1
1	1	1	1
1	1	1	1
1	1	1	1
1	1	1	1
1	1	0	1
1	1	0	1
1	1	0	1
1	1	0	1
1	1	1	1
1	1	0	1
1	1	0	1
1	0	0	0
1	0	0	0
1	1	0	1
1	1	1	1
1	1	0	1
1	1	0	1
1	1	1	1
1	1	1	1
1	1	1	1
1	1	1	1
1	0	0	0
1	1	0	0
1	1	0	1
1	0	0	0
1	1	0	1
1	1	0	1
1	1	0	0
1	0	1	1
1	1	0	1
1	1	0	1
1	1	1	1
1	1	1	1
1	0	0	0
1	1	0	0
1	0	0	1
1	1	0	1
1	0	0	1
1	0	0	0
1	0	0	0
1	1	0	1
1	1	1	1
1	1	0	1
1	0	0	1
1	0	0	1
1	1	0	1
1	1	0	1
1	1	0	1
1	1	1	1
1	1	0	0
1	1	1	1
1	1	1	0
1	0	0	0
1	0	0	0
1	1	1	1
1	1	1	1
1	1	1	1
1	1	1	1
1	1	0	0
1	1	1	1
1	1	0	1
1	1	1	1
1	1	0	1
1	1	1	1
1	1	1	1
1	1	0	1
1	1	1	1
1	1	1	1
1	1	1	1
1	0	1	0
1	1	1	1
1	1	1	1
1	1	0	1
1	0	1	1
1	1	1	1
1	1	0	1
1	1	0	1
1	1	1	1
1	1	0	1
1	1	1	1
1	0	0	1
1	1	1	1
1	1	1	1
1	0	0	1
1	1	1	1
1	1	1	1
1	0	0	1
1	0	0	1
1	1	1	1
1	1	1	1
1	1	1	1
1	1	0	1
1	1	0	1
1	1	0	0
1	1	0	1
1	0	0	0
1	1	0	0
1	1	0	1
1	1	0	0
1	0	0	0
1	0	0	0
1	1	0	1
1	0	0	0
1	1	0	0
1	1	0	1
1	1	0	0
1	1	0	1
1	1	0	0
1	1	1	1
1	1	1	1
1	1	1	1
1	1	1	1
1	1	0	0
1	1	1	1
1	1	0	0
1	1	1	1
1	1	1	1
1	1	0	1
1	0	0	0
1	1	0	1
1	1	1	1
1	0	0	0
1	1	0	1
1	0	1	1
1	0	0	1
1	0	0	1
1	1	1	1
1	1	1	1
1	1	1	1
1	0	0	0
1	1	0	1
1	0	0	1
1	1	1	1
1	1	1	1
1	1	0	1
1	0	1	0
1	0	0	0
1	1	0	1
1	1	1	1
1	0	0	0
1	1	0	0
1	0	0	0
1	1	0	1
1	0	1	1
1	1	0	1
1	1	0	1
1	1	0	1
1	1	0	1
1	0	0	1
1	1	1	1
1	1	1	1
1	1	1	1
1	1	0	0
1	1	1	1
1	0	1	1
1	1	0	1
1	1	1	1
1	1	1	1
1	1	1	1
1	1	0	1
1	1	1	1
1	1	1	1
1	1	0	1
1	1	1	1
1	1	1	1
1	1	1	1
1	1	0	0
1	0	0	0
1	1	1	1
1	1	0	1
1	1	1	1
1	1	1	1
1	1	1	1
1	1	0	1
1	1	1	1
1	1	0	1
1	1	1	0
1	1	1	1
1	1	1	1
1	0	0	0
1	1	0	1
1	0	0	0
1	1	0	1
1	1	1	1
1	1	0	0
1	1	1	1
1	0	0	1
1	1	1	1
1	0	0	0
1	1	0	1
1	1	0	0
1	0	0	0
1	1	1	1
1	0	0	1
1	0	0	0
1	1	1	1
1	1	1	1
1	0	0	0
1	1	0	0
1	1	0	0
1	1	1	1
1	1	1	1
1	0	1	1
1	1	1	1
1	0	0	0
1	1	0	0
1	1	1	1
1	1	1	1
1	1	1	1
1	0	0	1
1	1	1	1
1	1	1	1
1	0	0	1
1	1	1	1
1	1	0	0
1	0	0	0
1	1	1	1
1	1	1	1
1	1	0	1
1	0	0	0
1	1	0	1
1	0	0	0
1	1	1	1
1	1	1	1
1	1	1	0
1	1	0	1
1	1	1	1
1	0	0	0
1	0	1	1
1	0	0	0
1	0	1	0
1	1	1	1
1	0	1	1
1	0	1	1
1	0	1	0
1	1	1	1
1	1	0	1
1	1	1	1
1	1	1	1
1	1	0	1
1	1	0	1
1	1	1	1
1	1	1	1
1	0	0	1
1	1	1	1
1	0	0	1
1	1	1	1
1	0	0	1
1	1	1	1
1	1	1	0
1	0	0	0
1	1	1	1
1	1	1	1
1	1	1	1
1	1	1	1
1	1	1	1
1	1	1	1
1	1	1	1
1	1	0	1
1	1	1	1
1	0	0	1
1	1	1	1
1	1	0	0
1	0	1	1
1	0	1	0
1	0	1	1
1	1	0	1
1	1	1	1
1	1	1	1
1	0	1	1
1	1	1	1
1	1	1	1
1	1	1	1
1	0	0	1
1	1	1	1
1	1	1	1
1	0	0	1
1	1	0	1
1	1	1	1
1	1	1	0
1	0	0	0
1	1	0	1
1	1	1	1
1	1	0	1
1	1	0	1
1	1	1	1
1	1	1	0
1	1	1	1
1	1	1	1
1	0	0	0
1	0	0	0
1	0	0	1
1	1	0	1
1	1	1	1
1	1	1	1
1	1	0	1
1	1	0	1
1	1	0	0
1	1	0	1
1	1	0	1
1	1	0	1
1	0	0	0
1	1	1	1
1	0	0	0
1	0	0	0
1	1	0	1
1	1	0	1
1	1	1	0
1	1	1	1
1	0	0	1
1	1	1	1
1	1	1	1
1	1	0	1
1	1	1	1
1	0	0	1
1	1	1	1
1	1	0	1
1	1	1	1
1	0	0	1
1	1	1	1
1	0	0	1
1	1	1	1
1	1	1	1
1	0	0	1
1	0	0	0
1	1	0	1
1	1	0	0
1	0	0	0
1	0	1	1
1	1	0	1
1	1	1	1
1	1	1	1
1	1	1	1
1	0	0	1
1	0	0	0
1	1	1	1
1	1	1	1
1	1	1	1
1	1	1	1
1	1	0	1
1	1	0	1
1	0	1	0
1	1	1	1
1	1	1	1
1	1	1	1
1	1	1	1
1	1	1	1
1	1	1	1
1	0	0	1
1	1	1	1
1	1	1	1
1	1	1	0
1	0	0	0
1	1	1	1
1	1	1	1
1	1	1	0
1	1	0	0
1	1	1	1
1	0	0	1
1	1	1	1
1	1	0	0
1	1	0	1
1	1	1	1
1	1	0	1
1	1	0	1
1	1	1	1
1	1	0	0
1	1	1	1
1	1	0	1
1	1	0	1
1	0	1	1
1	1	0	1
1	1	1	1
1	1	1	1
1	1	1	1
1	0	0	0
1	0	0	0
1	1	0	1
1	1	0	0
1	1	1	1
1	0	0	0
1	0	0	1
1	0	0	1
1	1	0	1
1	1	0	1
1	1	0	1
1	1	0	1
1	1	1	1
1	0	1	0
1	1	1	0
1	1	1	1
1	1	1	1
1	1	1	1
1	1	1	1
1	1	1	1
1	0	0	0
1	1	0	1
1	0	0	0
1	1	1	1
1	0	0	0
1	1	1	1
1	1	1	1
1	1	1	1
1	1	0	0
1	1	1	0
1	1	0	1
1	1	1	1
1	1	1	1
1	1	0	1
1	0	0	0
1	1	0	1
1	1	1	1
1	0	1	0
1	0	1	1
1	1	0	0
1	1	0	0
1	1	1	1
1	1	1	1
1	1	1	0
1	1	1	1
1	0	0	0
1	1	0	1
1	1	1	1
1	1	1	1
1	1	1	1
1	0	0	1
1	1	1	1
1	1	1	1
1	1	1	1
1	0	0	0
1	1	0	1
1	1	1	1
1	1	0	1
1	1	1	1
1	0	0	0
1	1	0	1
1	0	1	0
1	0	0	1
1	1	1	1
1	1	0	1
1	1	1	1
1	1	0	1
1	0	0	0
1	1	1	1
1	1	1	1
1	1	1	1
1	0	0	1
1	1	1	1
1	0	1	0
1	0	0	1
1	0	0	0
1	1	0	0
1	1	1	1
1	1	1	1
1	1	0	1
1	1	1	1
1	1	1	1
1	1	1	1
1	1	1	1
1	0	0	0
1	1	0	1
1	0	1	1
1	0	0	1
1	0	0	0
1	1	1	1
1	0	0	1
1	0	0	0
1	1	0	1
1	0	0	0
1	0	0	1
1	1	1	1
1	0	1	0
1	0	1	1
1	1	0	0
1	1	1	1
1	1	0	0
1	1	1	1
1	0	0	0
1	1	1	1
1	1	1	1
1	1	1	1
1	1	1	0
1	1	0	1
1	1	1	1
1	1	0	1
1	1	0	1
1	0	0	0
1	1	1	1
1	1	0	1
1	0	1	0
1	1	1	1
1	1	1	1
1	1	0	0
1	1	1	1
1	1	1	1
1	0	0	1
1	1	1	1
1	1	0	1
1	1	1	0
1	0	0	1
1	1	0	0
1	1	0	1
1	1	1	1
1	0	0	1
1	0	0	1
1	1	0	1
1	0	0	1
1	0	0	0
1	1	1	1
1	1	0	1
1	0	1	1
1	1	1	1
1	0	0	0
1	1	0	1
1	1	1	1
1	1	0	1
1	1	0	0
1	0	0	0
1	0	1	1
1	0	0	0
1	1	0	1
1	1	1	1
1	1	1	1
1	0	0	1
1	1	0	1
1	1	0	1
1	1	1	1
1	1	0	1
1	1	0	1
1	1	1	1
1	0	1	0
1	1	1	1
1	1	0	1
1	0	0	0
1	1	0	1
1	1	0	1
1	0	0	1
1	0	1	1
1	0	0	1
1	1	0	0
1	1	1	1
1	1	0	1
1	0	0	1
1	1	1	1
1	1	1	1
1	1	1	1
1	0	1	0
1	1	0	1
1	0	0	0
1	0	1	0
1	1	0	0
1	1	0	1
1	0	0	0
1	0	1	1
1	1	1	0
1	1	1	1
1	1	0	1
1	1	1	0
1	0	1	1
1	0	0	0
1	1	1	1
1	1	1	1
1	1	1	1
1	1	1	1
1	1	1	1
1	1	1	1
1	1	1	1
1	0	0	1
1	0	0	0
1	1	0	1
1	1	1	1
1	0	0	0
1	1	1	0
1	1	1	1
1	0	0	1
1	1	1	1
1	1	1	1
1	1	0	1
1	1	1	1
1	1	1	1
1	1	1	1
1	1	1	1
1	1	1	1
1	1	0	1
1	1	1	1
1	1	1	0
1	1	1	0
1	1	1	1
1	1	1	1
1	1	1	1
1	1	1	1
1	1	1	1
1	0	0	0
1	1	1	0
1	1	1	1
1	1	1	1
1	1	1	1
1	1	1	1
1	1	1	1
1	1	1	1
1	1	1	1
1	1	0	1
1	1	1	1
1	1	1	1
1	0	0	1
1	1	1	1
1	1	1	1
1	1	1	1
1	1	1	1
1	1	1	1
1	1	1	1
1	1	1	1
1	1	1	1
1	1	1	1
1	1	1	1
1	1	1	1
1	1	1	1
1	1	1	0
1	1	1	0
1	1	0	1
1	1	1	1
1	1	1	1
1	1	1	1
1	1	0	1
1	1	0	1
1	1	0	0
1	1	0	1
1	1	0	1
1	1	1	1
1	1	1	1
1	1	1	1
1	1	1	0
1	1	0	1
1	0	0	0
1	1	0	1
1	0	0	0
1	1	1	0
1	1	1	1
1	1	0	1
1	1	1	1
1	1	1	1
1	1	0	1
1	1	1	1
1	1	0	1
1	0	0	0
1	0	1	0
1	1	0	1
1	1	0	1
1	1	0	1
1	0	0	0
1	1	0	1
1	1	1	1
1	1	1	1
1	1	0	0
1	0	1	1
1	1	1	1
1	1	0	1
1	1	0	1
1	1	1	1
1	1	0	1
1	1	1	1
1	1	1	1
1	1	1	1
1	1	1	1
1	1	1	1
1	1	0	1
1	1	0	1
1	1	1	1
1	0	0	0
1	0	0	0
1	1	0	1
1	1	0	0
1	1	0	1
1	1	0	1
1	0	0	0
1	1	0	0
1	1	0	1
1	0	0	0
1	1	0	1
1	1	0	0
1	1	0	1
1	1	0	1
1	1	0	0
1	1	0	1
1	1	0	1
1	1	0	1
1	1	0	1
1	1	0	1
1	1	0	1
1	1	0	1
1	0	0	0
1	0	0	0
1	0	0	1
1	1	0	0
1	1	0	0
1	1	0	1
1	0	0	0
1	0	0	0
1	0	0	1
1	1	0	1
1	0	0	0
1	1	0	1
1	0	0	0
1	0	0	0
1	0	0	0
1	1	0	0
1	1	0	1
1	0	0	0
1	1	1	1
1	1	1	1
1	0	1	0
1	1	1	1
1	1	1	1
1	0	0	0
1	1	1	1
1	1	1	0
1	1	0	0
1	1	1	1
1	1	1	1
1	0	0	0
1	1	0	1
1	1	1	1
1	1	0	1
1	0	0	1
1	1	1	1
1	1	0	1
1	0	0	0
1	1	1	1
1	1	0	1
1	0	0	0
1	1	1	1
1	1	1	1
1	1	0	1
1	1	1	1
1	0	0	0
1	0	0	0
1	0	0	1
1	1	0	0
1	1	1	1
1	0	0	1
1	0	0	1
1	1	0	0
1	1	0	0
1	1	1	1
1	0	0	0
1	0	0	0
1	0	0	1
1	1	1	1
1	1	1	1
1	1	1	1
1	1	0	1
1	1	0	1
1	0	0	1
1	1	0	1
1	1	0	1
1	0	0	1
1	1	1	1
1	1	1	1
1	1	0	0
1	1	1	1
1	1	1	1
1	1	0	1
1	1	1	1
1	1	1	1
1	1	0	1
1	1	1	1
1	1	1	1
1	0	0	0
1	1	0	0
1	1	0	1
1	0	0	1
1	0	1	1
1	1	0	1
1	1	0	1
1	0	0	1
1	1	1	1
1	1	0	0
1	1	1	0
1	1	0	0
1	1	1	1
1	0	1	1
1	0	0	0
1	1	1	1
1	1	0	1
1	1	0	0
1	1	0	1
1	1	1	1
1	1	1	1
1	0	0	0
1	1	0	1
1	1	0	1
1	0	0	0
1	0	0	1
1	1	1	1
1	1	0	1
1	1	0	1
1	1	0	1
1	1	1	1
1	0	0	0
1	0	0	0
1	1	1	1
1	0	0	0
1	1	1	1
1	1	1	1
1	1	0	0
1	1	1	1
1	1	1	1
1	1	1	1
1	1	1	1
1	1	1	1
1	1	0	1
1	1	0	0
1	1	0	0
1	1	1	1
1	0	0	0
1	1	1	1
1	1	1	1
1	0	0	0
1	1	1	1
1	1	1	1
1	0	0	0
1	0	0	0
1	1	1	1
1	1	1	0
1	0	0	0
1	0	0	0
1	1	0	1
1	1	1	1
1	1	1	1
1	1	1	1
1	1	1	1
1	0	0	0
1	1	1	1
1	1	1	1
1	1	1	1
1	1	0	1
1	1	0	1
1	0	0	1
1	1	1	0
1	1	0	1
1	1	1	1
1	1	0	1
1	1	0	0
1	1	0	1
1	0	0	1
1	0	1	0
1	1	1	1
1	1	1	0
1	1	0	1
1	1	0	0
1	1	0	1
1	1	1	1
1	1	1	1
1	1	1	1
1	0	1	1
1	1	0	0
1	0	1	0
1	1	0	1
1	1	0	1
1	1	1	1
1	0	0	1
1	1	0	1
1	1	1	1
1	1	0	1
1	1	0	1
1	0	1	0
1	0	0	0
1	1	0	0
1	1	1	1
1	1	0	1
1	0	1	0
1	1	0	1
1	1	0	1
1	1	0	1
1	0	0	0
1	1	1	1
1	0	0	1
1	1	0	1
1	0	0	1
1	1	1	1
1	1	0	1
1	1	1	1
1	1	0	0
1	1	0	1
1	1	0	1
1	1	1	1
1	0	0	1
1	1	0	1
1	1	1	1
1	1	1	1
1	1	0	1
1	0	0	0
1	1	1	1
1	1	1	1
1	1	1	1
1	1	1	1
1	1	1	1
1	1	1	1
1	0	0	0
1	0	0	0
1	1	1	1
1	1	0	1
1	1	0	1
1	1	1	1
1	1	1	1
1	0	0	1
1	1	1	1
1	0	1	1
1	1	0	1
1	1	1	0
1	0	0	0
1	1	1	1
1	1	1	1
1	1	1	1
1	0	0	0
1	1	1	1
1	1	1	1
1	0	0	1
1	1	1	1
1	1	0	1
1	1	0	1
1	1	1	1
1	1	0	1
1	1	1	1
1	0	1	0
1	1	0	0
1	0	0	0
1	1	1	1
1	1	0	0
1	0	0	0
1	1	0	1
1	1	1	1
1	1	0	1
1	1	1	1
1	1	0	1
1	1	1	0
1	1	0	1
1	1	0	1
1	1	1	1
1	1	1	1
1	1	1	1
1	1	1	1
1	1	1	1
1	1	0	1
1	0	0	0
1	1	0	0
1	0	0	0
1	1	0	0
1	1	1	1
1	1	0	1
1	1	1	1
1	1	1	0
1	1	0	1
1	1	0	1
1	0	0	0
1	1	1	1
1	1	0	0
1	1	0	1
1	1	0	1
1	1	0	1
1	0	0	0
1	1	0	1
1	1	1	1
1	1	0	1
1	1	0	1
1	1	0	1
1	0	0	0
1	0	0	0
1	1	0	1
1	1	1	1
1	1	1	1
1	1	1	1
1	1	0	1
1	1	1	0
1	1	1	1
1	1	1	1
1	1	1	1
1	1	0	1
1	1	0	1
1	1	1	1
1	0	0	1
1	1	1	1
1	1	1	1
1	1	1	1
1	1	1	0
1	0	1	0
1	1	1	1
1	1	1	1
1	1	0	1
1	1	0	1
1	1	1	1
1	1	0	1
1	1	1	1
1	1	1	1
1	1	0	0
1	1	0	1
1	1	0	1
1	1	1	0
1	1	1	1
1	1	0	1
1	1	1	1
1	1	0	1
1	1	1	1
1	1	0	1
1	1	1	1
1	1	0	1
1	1	1	1
1	1	1	1
1	1	0	1
1	1	0	1
1	1	1	1
1	0	0	0
1	1	1	1
1	0	0	0
1	0	0	1
1	1	0	1
1	0	0	1
1	1	0	1
1	1	1	1
1	1	0	1
1	1	0	1
1	1	0	1
1	1	0	0
1	1	0	1
1	1	1	1
1	1	1	1
1	1	1	1
1	0	1	0
1	0	0	0
1	0	0	0
1	0	0	0
1	0	0	0
1	0	0	0
1	1	0	1
1	1	1	1
1	1	1	1
1	0	0	1
1	0	0	0
1	1	1	1
1	1	1	1
1	1	1	1
1	1	0	0
1	0	0	0
1	1	1	1
1	1	1	1
1	1	1	1
1	1	0	1
1	0	1	0
1	1	1	1
1	1	1	1
1	1	1	1
1	1	1	1
1	1	1	1
1	0	1	1
1	0	0	0
1	1	1	1
1	1	1	1
1	1	1	1
1	1	0	1
1	1	1	1
1	1	1	1
1	1	1	1
1	1	1	1
1	1	0	1
1	1	1	1
1	0	1	1
1	1	1	1
1	1	1	1
1	0	0	1
1	1	0	0
1	0	0	0
1	1	1	1
1	1	1	1
1	0	0	0
1	1	1	1
1	1	1	1
1	1	0	1
1	1	0	1
1	1	1	0
1	1	1	1
1	1	1	1
1	1	1	1
1	0	1	1
1	1	1	1
1	1	0	1
1	1	1	1
1	1	1	1
1	0	0	0
1	1	1	1
1	1	0	1
1	1	1	1
1	1	0	1
1	1	1	1
1	0	0	1
1	1	0	1
1	1	0	1
1	0	0	0
1	1	1	1
1	1	0	1
1	0	0	0
1	1	1	0
1	1	1	1
1	0	0	0
1	1	1	1
1	0	0	0
1	1	1	1
1	1	0	1
1	0	0	0
1	0	0	0
1	1	1	1
1	1	0	1
1	0	0	0
1	1	1	0
1	1	1	1
1	0	0	0
1	1	0	1
1	0	0	1
1	0	0	0
1	1	1	1
1	0	0	0
1	1	1	1
1	1	1	1
1	1	1	1
1	0	0	0
1	1	1	1
1	1	1	0
1	1	1	1
1	1	1	1
1	1	0	1
1	1	1	0
1	1	1	1
1	1	1	1
1	1	1	1
1	1	1	1
1	0	0	1
1	1	1	0
1	1	1	1
1	0	0	0
1	1	1	1
1	0	0	1
1	1	1	1
1	1	1	1
1	1	0	0
1	0	1	1
1	1	1	1
1	1	1	1
1	1	1	1
1	1	1	1
1	1	0	1
1	1	1	0
1	1	1	1
1	1	1	1
1	1	1	1
1	1	1	1
1	1	1	0
1	1	1	1
1	1	0	1
1	0	0	0
1	1	1	1
1	1	1	1
1	0	1	0
1	1	0	0
1	0	0	0
1	0	0	1
1	0	0	1
1	1	1	1
1	1	1	1
1	0	0	0
1	0	1	0
1	1	0	1
1	1	1	1
1	1	0	0
1	0	0	0
1	1	1	1
1	1	1	1
1	1	0	1
1	1	1	1
1	1	0	1
1	1	0	1
1	1	0	1
1	1	1	1
1	0	0	1
1	1	1	1
1	1	0	1
1	1	0	0
1	0	0	0
1	1	1	1
1	0	1	1
1	1	1	1
1	1	1	1
1	1	1	1
1	1	1	1
1	1	0	1
1	1	1	0
1	1	0	0
1	0	0	0
1	1	1	1
1	1	1	1
1	1	1	1
1	0	0	0
1	1	0	1
1	1	0	1
1	0	0	0
1	1	1	1
1	1	1	1
1	1	1	1
1	1	1	1
1	1	1	1
1	1	0	1
1	1	1	1
1	0	0	0
1	1	1	1
1	1	0	1
1	0	0	1
1	0	0	0
1	0	1	1
1	1	0	0
1	1	1	1
1	1	1	1
1	1	1	1
1	1	1	1
1	1	1	1
1	1	1	1
1	1	1	1
1	1	1	1
1	1	0	1
1	0	0	0
1	0	0	0
1	0	0	0
1	1	0	0
1	1	0	1
1	1	1	1
1	1	1	1
1	1	1	1
1	1	1	1
1	1	0	1
1	1	1	1
1	1	0	1
1	1	0	1
1	0	0	1
1	1	1	1
1	1	0	1
1	1	0	0
1	1	1	1
1	1	0	1
1	0	0	0
1	1	1	1
1	1	1	1
1	0	0	0
1	1	1	1
1	1	1	1
1	1	1	1
1	1	0	0
1	1	1	1
1	1	1	1
1	0	0	0
1	1	1	1
1	0	0	0
1	1	0	1
1	1	0	0
1	0	0	0
1	1	0	1
1	1	1	1
1	0	0	0
1	0	0	0
1	1	1	1
1	1	1	1
1	1	1	1
1	0	0	1
1	0	0	1
1	1	1	1
1	1	0	1
1	1	0	1
1	0	0	1
1	1	0	1
1	1	0	1
1	1	0	1
1	0	0	1
1	1	0	1
1	1	0	0
1	1	0	0
1	0	1	1
1	1	1	1
1	0	0	0
1	1	0	1
1	0	1	1
1	1	1	1
1	1	1	1
1	1	1	1
1	1	1	1
1	0	0	0
1	1	0	0
1	1	1	1
1	0	1	0
1	1	1	1
1	1	1	0
1	0	1	1
1	1	0	1
1	1	1	1
1	1	1	1
1	0	0	0
1	1	0	1
1	0	1	1
1	1	1	0
1	0	0	0
1	0	0	0
1	1	0	1
1	1	0	1
1	1	1	1
1	1	0	1
1	1	1	1
1	0	1	0
1	1	1	1
1	1	1	1
1	0	0	0
1	1	1	1
1	1	0	1
1	1	1	1
1	1	1	1
1	0	0	1
1	1	1	1
1	1	1	1
1	0	0	1
1	0	1	0
1	1	1	1
1	1	1	1
1	0	0	0
1	0	1	1
1	0	0	0
1	1	1	1
1	0	0	0
1	0	0	0
1	0	0	0
1	1	1	1
1	1	0	1
1	1	1	1
1	1	1	1
1	1	1	1
1	0	0	1
1	1	1	0
1	0	0	0
1	0	0	0
1	0	0	1
1	1	0	1
1	0	0	0
1	0	1	1
1	0	0	1
1	0	0	0
1	1	0	1
1	1	1	1
1	1	1	0
1	1	0	1
1	1	1	1
1	0	1	0
1	1	1	1
1	1	0	1
1	0	1	0
0	0	1	1
0	0	1	0
0	0	1	0
1	1	1	1
0	1	1	1
0	1	1	1
1	1	1	1
0	1	1	1
1	1	1	1
1	1	1	0
0	0	1	1
0	1	1	0
0	1	1	0
1	0	1	0
0	0	1	0
0	1	1	1
0	1	1	1
0	0	1	0
1	0	1	0
1	1	1	1
0	1	1	1
1	1	1	1
0	1	1	1
1	0	1	0
0	0	1	0
0	1	1	0
1	0	1	0
1	1	1	1
0	1	1	1
0	0	1	1
0	1	1	1
1	1	1	1
0	1	1	0
0	0	1	1
0	1	1	1
0	1	1	1
0	1	1	1
0	1	1	0
0	1	1	0
0	1	1	1
0	1	1	1
0	1	1	1
1	0	1	0
0	0	1	1
0	0	1	0
1	1	1	0
1	1	1	1
0	1	1	1
1	1	1	1
1	1	1	1
0	1	1	1
1	0	1	0
1	1	1	1
1	1	1	1
0	1	1	1
1	1	1	1
1	0	1	0
1	1	1	1
1	1	1	1
1	1	1	0
0	1	1	1
1	1	1	1
0	1	1	1
0	1	1	0
1	1	1	1
1	1	1	1
1	1	1	1
1	1	1	1
0	0	1	1
1	1	1	0
0	1	1	1
1	1	1	1
1	1	1	1
1	1	1	1
0	1	1	0
1	1	1	1
0	1	1	1
0	1	1	0
0	1	1	1
0	1	1	1
0	1	1	1
0	0	1	1
0	0	1	0
1	1	1	1
0	1	1	0
1	1	1	1
0	1	1	1
0	1	1	1
0	0	1	1
0	0	1	0
0	0	1	0
0	1	1	0
1	1	1	1
0	1	1	0
0	1	1	1
1	1	1	1
0	0	1	0
0	1	1	1
0	1	1	1
0	1	1	1
0	0	1	0
0	0	1	0
0	1	1	1
0	0	1	1
0	1	1	1
1	1	1	1
0	1	1	1
1	1	1	1
0	0	1	0
1	1	1	1
0	1	1	1
1	0	1	0
0	1	1	1
0	0	1	0
0	0	1	0
0	1	1	1
1	1	1	1
0	1	1	0
0	1	1	0
1	1	1	1
0	1	1	0
0	1	1	0
0	1	1	1
1	1	1	1
0	1	1	1
1	1	1	1
0	0	1	0
0	1	1	0
1	1	1	1
1	1	1	1
0	0	1	0
1	1	1	1
1	1	1	0
0	1	1	1
1	1	1	1
0	0	1	1
1	1	1	1
1	1	1	1
0	0	1	0
0	0	1	0
1	1	1	1
0	0	1	1
1	1	1	1
1	1	1	0
1	1	1	1
1	0	1	1
0	1	1	0
1	1	1	1
1	1	1	1
1	0	1	0
0	1	1	1
1	1	1	1
0	1	1	1
0	0	1	1
0	1	1	1
1	1	1	1
1	1	1	0
1	1	1	1
1	1	1	1
1	0	1	1
0	1	1	1
1	1	1	1
0	1	1	1
0	0	1	0
0	0	1	0
0	0	1	1
0	0	1	0
1	1	1	1
0	0	1	0
1	1	1	1
0	0	1	1
1	1	1	1
0	1	1	0
0	1	1	1
0	1	1	0
0	1	1	1
0	1	1	0
0	1	1	0
1	1	1	1
0	1	1	1
0	1	1	1
0	1	1	1
0	0	1	0
1	1	1	0
0	1	1	1
0	1	1	0
1	1	1	1
0	1	1	0
0	1	1	0
0	1	1	1
1	1	1	1
0	0	1	0
0	0	1	1
0	0	1	0
0	0	1	0
0	0	1	1
0	1	1	0
0	1	1	0
0	1	1	1
1	1	1	1
0	1	1	1
0	0	1	0
1	1	1	0
0	1	1	1
1	1	1	1
0	1	1	1
0	1	1	1
1	1	1	1
1	1	1	1
1	1	1	1
0	1	1	0
1	0	1	0
0	1	1	1
1	1	1	1
1	1	1	1
0	0	1	0
1	1	1	1
1	1	1	1
0	0	1	0
1	1	1	1
0	1	1	1
0	1	1	1
0	0	1	1
1	1	1	0
1	1	1	1
0	1	1	0
1	1	1	1
0	1	1	1
0	0	1	0
0	0	1	0
1	1	1	1
1	1	1	1
1	1	1	1
1	0	1	1
1	1	1	1
0	0	1	1
0	0	1	0
0	0	1	1
0	1	1	0
0	0	1	0
0	1	1	1
0	1	1	1
1	1	1	1
0	1	1	1
1	0	1	1
0	0	1	0
0	0	1	0
0	0	1	0
1	1	1	1
1	1	1	1
1	1	1	1
0	1	1	1
0	1	1	1
1	1	1	1
0	0	1	0
1	1	1	1
0	1	1	1
0	0	1	1
0	1	1	0
1	1	1	1
0	1	1	1
0	1	1	0
1	0	1	0
0	0	1	1
1	0	1	1
1	1	1	1
0	0	1	0
0	0	1	0
1	1	1	1
0	1	1	1
1	1	1	1
1	1	1	1
0	0	1	0
0	0	1	1
0	0	1	1
1	1	1	1
1	1	1	1
0	0	1	0
1	1	1	0
1	1	1	1
1	1	1	1
1	1	1	1
0	0	1	1
0	0	1	0
0	1	1	1
0	0	1	0
0	1	1	1
0	1	1	1
1	1	1	1
1	1	1	1
0	0	1	1
0	1	1	0
0	1	1	1
0	1	1	1
0	1	1	1
0	1	1	1
1	1	1	1
0	1	1	1
1	1	1	1
0	1	1	0
0	1	1	0
0	1	1	0
0	1	1	1
0	1	1	0
0	0	1	0
1	0	1	1
1	1	1	1
1	1	1	1
0	0	1	1
1	0	1	1
0	1	1	0
0	1	1	1
1	1	1	1
0	1	1	1
0	0	1	1
1	1	1	1
0	1	1	1
1	1	1	1
0	1	1	1
0	1	1	1
1	0	1	0
0	0	1	0
1	1	1	1
1	1	1	1
0	0	1	0
1	0	1	1
0	1	1	0
0	1	1	1
0	1	1	0
0	1	1	0
0	1	1	1
0	1	1	1
0	1	1	1
0	0	1	0
0	1	1	0
0	1	1	1
0	1	1	1
0	0	1	1
1	1	1	1
1	1	1	1
0	1	1	1
0	0	1	1
1	1	1	1
1	1	1	1
1	1	1	1
0	1	1	1
0	1	1	0
0	1	1	0
1	0	1	0
0	0	1	1
0	1	1	1
1	1	1	1
1	1	1	1
1	1	1	1
1	0	1	1
1	1	1	1
1	1	1	1
1	1	1	1
1	1	1	0
0	0	1	0
0	0	1	0
1	1	1	1
1	1	1	1
0	1	1	0
0	0	1	1
0	0	1	1
1	1	1	1
0	1	1	1
0	0	1	0
0	1	1	1
1	1	1	1
1	1	1	1
0	1	1	1
0	0	1	0
0	1	1	1
0	1	1	0
1	1	1	1
0	1	1	0
0	1	1	1
1	1	1	1
0	0	1	0
0	1	1	0
0	0	1	0
0	1	1	1
0	0	1	0
1	1	1	1
0	0	1	0
0	0	1	0
0	1	1	1
0	1	1	1
1	1	1	1
0	0	1	0
1	0	1	0
1	0	1	1
1	1	1	1
1	1	1	1
1	1	1	1
0	0	1	1
1	1	1	1
1	1	1	1
0	0	1	0
0	1	1	0
1	0	1	1
1	1	1	1
1	0	1	0
1	0	1	1
0	0	1	1
1	1	1	1
0	1	1	0
0	0	1	1
1	1	1	1
0	0	1	1
0	1	1	0
0	1	1	0
1	1	1	1
0	1	1	0
0	1	1	1
1	1	1	1
0	0	1	1
0	0	1	0
1	1	1	1
0	0	1	0
0	0	1	0
0	1	1	1
1	1	1	1
0	1	1	1
0	0	1	0
1	1	1	1
1	1	1	1
1	1	1	1
1	1	1	1
1	1	1	1
0	1	1	1
0	1	1	0
0	1	1	1
[truncated: 5,042 more rows]
