# Supplementary material for: Genome-wide analysis of the interplay between chromatin-associated RNA and 3D genome organization in human cells
Source: Nat Commun. 2023 Oct 16;14:6519. doi: 10.1038/s41467-023-42274-7 (PMC10579264; doi:10.1038/s41467-023-42274-7)
Supplement: Supplementary file 6 — Source Data [file 41467_2023_42274_MOESM6_ESM.zip › SourceData/Figure_1a_PC1.tsv]

V1	V2	V3
chr	coord	eigen
chr6	0	0.0462320968412656
chr6	500000	0.0592343679465192
chr6	1000000	0.0541248410023169
chr6	1500000	0.059752938206118
chr6	2000000	0.0537820877219231
chr6	2500000	0.0800532620571682
chr6	3000000	0.0874296793150293
chr6	3500000	0.0837091086439234
chr6	4000000	0.0792805595149618
chr6	4500000	0.0720925117814193
chr6	5000000	0.0617498271137692
chr6	5500000	0.0474099966435151
chr6	6000000	0.0168822966343053
chr6	6500000	0.0555370818873457
chr6	7000000	0.0611524395961417
chr6	7500000	0.0327613652794895
chr6	8000000	-0.0383730443170964
chr6	8500000	-0.0572831954495872
chr6	9000000	-0.0561533032147521
chr6	9500000	-0.0580424599486841
chr6	10000000	-0.0320255764789217
chr6	10500000	0.0327404094611065
chr6	11000000	0.043631880854088
chr6	11500000	0.0488935426321761
chr6	12000000	0.0452508471016719
chr6	12500000	0.0459207451331457
chr6	13000000	0.0704554229015072
chr6	13500000	0.078649443288916
chr6	14000000	0.0729154609331395
chr6	14500000	0.0730563385925215
chr6	15000000	0.0749289476768082
chr6	15500000	0.068546078028908
chr6	16000000	0.060379144946752
chr6	16500000	0.0251427643615139
chr6	17000000	0.0319939639832577
chr6	17500000	0.0377853612548165
chr6	18000000	-0.000106581453984339
chr6	18500000	-0.0526016506035568
chr6	19000000	-0.0558314125570331
chr6	19500000	-0.0480250160813745
chr6	20000000	-0.00806440517222689
chr6	20500000	0.00399406895349473
chr6	21000000	0.00299201658737828
chr6	21500000	0.0166487760681764
chr6	22000000	-0.0346461828057343
chr6	22500000	-0.057369007143275
chr6	23000000	-0.0563528913556951
chr6	23500000	-0.0568501953709831
chr6	24000000	-0.0338823187729659
chr6	24500000	0.0508164803095207
chr6	25000000	0.0602369761105662
chr6	25500000	0.0667544643912708
chr6	26000000	0.0825549248663939
chr6	26500000	0.0309529653726177
chr6	27000000	0.0758409150529597
chr6	27500000	0.0764591426496016
chr6	28000000	0.078147950158973
chr6	28500000	0.0775526470075021
chr6	29000000	0.0675017583904172
chr6	29500000	0.0806221030421833
chr6	30000000	0.0787864801108815
chr6	30500000	0.0660080382196059
chr6	31000000	0.0682774610788013
chr6	31500000	0.0562853810252411
chr6	32000000	0.0566888417397071
chr6	32500000	0.0546402593784148
chr6	33000000	0.0707439847377752
chr6	33500000	0.0717920414142553
chr6	34000000	0.0735027955262055
chr6	34500000	0.0740204228895881
chr6	35000000	0.0784766101953138
chr6	35500000	0.0749430985471959
chr6	36000000	0.079130003076353
chr6	36500000	0.0799686540055169
chr6	37000000	0.0816339203802343
chr6	37500000	0.0781666143596577
chr6	38000000	0.0644322512031991
chr6	38500000	0.0662012268319813
chr6	39000000	0.0760281805042027
chr6	39500000	0.0612378633795844
chr6	40000000	0.0720167058737114
chr6	40500000	0.0772293991077209
chr6	41000000	0.083961106778211
chr6	41500000	0.0839338846375446
chr6	42000000	0.0806511030891486
chr6	42500000	0.0738845749366834
chr6	43000000	0.0768363187084385
chr6	43500000	0.0767889115800876
chr6	44000000	0.080452628891271
chr6	44500000	0.0458817612104047
chr6	45000000	0.0311702864837636
chr6	45500000	0.0330131815451099
chr6	46000000	0.00927022668592521
chr6	46500000	0.0059154979193159
chr6	47000000	0.0170685199332842
chr6	47500000	-0.0377137054358785
chr6	48000000	-0.0593790189601193
chr6	48500000	-0.0573897309131356
chr6	49000000	-0.0531401336105254
chr6	49500000	-0.049570943815769
chr6	50000000	-0.053174494360424
chr6	50500000	-0.0376233546406992
chr6	51000000	-0.0558131512260225
chr6	51500000	-0.0511339279491614
chr6	52000000	0.0367809723258275
chr6	52500000	0.0689032962719636
chr6	53000000	0.0600691936171125
chr6	53500000	0.0123325626013818
chr6	54000000	-0.0561170891555282
chr6	54500000	-0.0583035401496958
chr6	55000000	-0.0512825019131503
chr6	55500000	-0.0549007322933564
chr6	56000000	-0.0355484322588814
chr6	56500000	0.0516325540251338
chr6	57000000	0.0395812056898443
chr6	57500000	-0.0337896807307861
chr6	58000000	-0.0374497427947457
chr6	58500000	-0.0448243035292041
chr6	59000000	-0.0446811297294927
chr6	59500000	-0.0446818602631575
chr6	60000000	-0.0451833799988289
chr6	60500000	-0.0394410060878717
chr6	61000000	-0.0430913118913521
chr6	61500000	-0.0314993457457692
chr6	62000000	-0.0330892478190322
chr6	62500000	-0.0431306194439739
chr6	63000000	-0.0376726504937516
chr6	63500000	-0.0237918460241833
chr6	64000000	-0.0511265260303042
chr6	64500000	-0.0517167992213546
chr6	65000000	-0.0573862041385996
chr6	65500000	-0.0504218312355679
chr6	66000000	-0.0516513840023551
chr6	66500000	-0.0484018481844576
chr6	67000000	-0.0535915092419859
chr6	67500000	-0.0520728750201815
chr6	68000000	-0.044945093944532
chr6	68500000	-0.0517376956250892
chr6	69000000	-0.0608785250334187
chr6	69500000	-0.0549597202613297
chr6	70000000	-0.037903722122472
chr6	70500000	0.00506574834760453
chr6	71000000	-0.0451375140602801
chr6	71500000	-0.0591412951537002
chr6	72000000	-0.0554964348020237
chr6	72500000	-0.0516531914570174
chr6	73000000	0.00652235891929785
chr6	73500000	0.00208124434083697
chr6	74000000	-0.0570473773577837
chr6	74500000	-0.0595547230439508
chr6	75000000	-0.0149035543937414
chr6	75500000	0.00886818235924009
chr6	76000000	-0.036953719303951
chr6	76500000	-0.0304102657205257
chr6	77000000	-0.049818001210952
chr6	77500000	-0.0556146615426852
chr6	78000000	-0.0595902355090998
chr6	78500000	-0.0379052639037371
chr6	79000000	0.00997245171398253
chr6	79500000	0.000209413532836263
chr6	80000000	-0.0395548097441186
chr6	80500000	-0.0650261043818807
chr6	81000000	-0.0637500007226537
chr6	81500000	-0.0592133563740501
chr6	82000000	-0.0383872038361227
chr6	82500000	-0.0375095505642452
chr6	83000000	-0.0431599412529236
chr6	83500000	-0.0514738873823546
chr6	84000000	-0.0435398627913706
chr6	84500000	-0.055123044007797
chr6	85000000	-0.0479862639521165
chr6	85500000	-0.0221149998632956
chr6	86000000	-0.0531179954379392
chr6	86500000	-0.0513479323711032
chr6	87000000	0.0262355036065099
chr6	87500000	0.0409838063566591
chr6	88000000	-0.00155273004589561
chr6	88500000	0.0311077641842706
chr6	89000000	0.0668206803513112
chr6	89500000	0.0691888256385281
chr6	90000000	0.0512204658001911
chr6	90500000	-0.0125875323130512
chr6	91000000	-0.0529508129849941
chr6	91500000	-0.069409488388532
chr6	92000000	-0.065580320303477
chr6	92500000	-0.0581904943285263
chr6	93000000	-0.0521840530781917
chr6	93500000	-0.0336840106170009
chr6	94000000	-0.0541507111325754
chr6	94500000	-0.0676823462257628
chr6	95000000	-0.0654400893330042
chr6	95500000	-0.0584910937055408
chr6	96000000	-0.0530554875153457
chr6	96500000	-0.0469448985935024
chr6	97000000	-0.034304554273226
chr6	97500000	-0.0189495825349128
chr6	98000000	-0.0426283243171149
chr6	98500000	-0.0189772269116485
chr6	99000000	0.0273001618355469
chr6	99500000	-0.0183638764436551
chr6	100000000	-0.0195569070077859
chr6	100500000	-0.0446724982258545
chr6	101000000	-0.0546069359652952
chr6	101500000	-0.0497330414913272
chr6	102000000	-0.067814098509785
chr6	102500000	-0.0637463243430354
chr6	103000000	-0.0673334221770611
chr6	103500000	-0.070112609557097
chr6	104000000	-0.0707393222703649
chr6	104500000	-0.013940868611883
chr6	105000000	0.0320880047437577
chr6	105500000	0.0292031028307934
chr6	106000000	0.0510168504092427
chr6	106500000	0.0591077990997892
chr6	107000000	0.0592443879019681
chr6	107500000	0.0614192337452847
chr6	108000000	0.0575193250529027
chr6	108500000	0.061877826614143
chr6	109000000	0.0600803082711256
chr6	109500000	0.0586756351515154
chr6	110000000	0.059743370082773
chr6	110500000	0.0595227300269343
chr6	111000000	0.052470184782376
chr6	111500000	0.0501405211875359
chr6	112000000	-0.0334481823024595
chr6	112500000	-0.0683075420346356
chr6	113000000	-0.0619600322029133
chr6	113500000	-0.0339846218912879
chr6	114000000	-0.005176667874955
chr6	114500000	-0.0582243684837263
chr6	115000000	-0.0685915179029104
chr6	115500000	-0.0663870037027579
chr6	116000000	0.0150677583760919
chr6	116500000	-0.0186428074136342
chr6	117000000	-0.0507560226877998
chr6	117500000	-0.0244331323302094
chr6	118000000	-0.0353952364486829
chr6	118500000	0.0149177070026135
chr6	119000000	-0.0378786395717692
chr6	119500000	-0.0649868397320472
chr6	120000000	-0.0672168864027717
chr6	120500000	-0.0678793559913719
chr6	121000000	-0.0473773028768329
chr6	121500000	-0.0139421024811986
chr6	122000000	-0.0465074134920322
chr6	122500000	-0.027343017853533
chr6	123000000	-0.0677306048043421
chr6	123500000	-0.0610324779165758
chr6	124000000	-0.0657441644264677
chr6	124500000	-0.0590748667750677
chr6	125000000	0.00771716576000915
chr6	125500000	0.0507233549181935
chr6	126000000	-0.0525451525833643
chr6	126500000	-0.0694447896180401
chr6	127000000	-0.0438649273532839
chr6	127500000	-0.0583550095472907
chr6	128000000	-0.0455271200385299
chr6	128500000	-0.0549430266552535
chr6	129000000	-0.0597539476654248
chr6	129500000	-0.0531641356214631
chr6	130000000	-0.0348971419123956
chr6	130500000	-0.0217799746483687
chr6	131000000	0.0449125275338541
chr6	131500000	0.0211354059748176
chr6	132000000	-0.0312345794146264
chr6	132500000	-0.0364515491192051
chr6	133000000	-0.0466423136195931
chr6	133500000	-0.020707384068915
chr6	134000000	0.0436936448171446
chr6	134500000	0.0134374304258163
chr6	135000000	0.00325512938252427
chr6	135500000	-0.039049788453412
chr6	136000000	0.0161118344802158
chr6	136500000	0.0617323558293069
chr6	137000000	0.0621510562994257
chr6	137500000	0.0605259635353618
chr6	138000000	0.0699350772995324
chr6	138500000	0.0600780998125099
chr6	139000000	-0.000250643342687935
chr6	139500000	-0.0483302136660349
chr6	140000000	-0.0620224026059517
chr6	140500000	-0.06632450659917
chr6	141000000	-0.0583179734028193
chr6	141500000	-0.0527040863399568
chr6	142000000	-0.0485409111419831
chr6	142500000	-0.0244539109902048
chr6	143000000	-0.0205405531335721
chr6	143500000	0.0593954739643512
chr6	144000000	0.0369320274827885
chr6	144500000	-0.0231279999846582
chr6	145000000	-0.0582629225591948
chr6	145500000	-0.0501921364814574
chr6	146000000	-0.0601587545945668
chr6	146500000	-0.0592642935880297
chr6	147000000	-0.0541028340338318
chr6	147500000	-0.0570201455343092
chr6	148000000	-0.0125912639077987
chr6	148500000	0.0467107861395712
chr6	149000000	0.0669048266624432
chr6	149500000	0.0781098513309842
chr6	150000000	0.0645290144280509
chr6	150500000	0.0615920565696638
chr6	151000000	0.0530446059427665
chr6	151500000	-0.0481093563579759
chr6	152000000	-0.0521329942255981
chr6	152500000	-0.0554028885900884
chr6	153000000	-0.0532305335782323
chr6	153500000	-0.0581272799350271
chr6	154000000	-0.0502830319619493
chr6	154500000	0.0175788631636702
chr6	155000000	0.018615078843338
chr6	155500000	-0.0447925539835328
chr6	156000000	-0.0396644508791436
chr6	156500000	0.0267287749182781
chr6	157000000	0.0721807041840709
chr6	157500000	0.0755474873449632
chr6	158000000	0.0767274602672244
chr6	158500000	0.0751539423721522
chr6	159000000	0.0642988655024941
chr6	159500000	0.0676198440493855
chr6	160000000	0.0593338736006354
chr6	160500000	0.0283521250054621
chr6	161000000	0.0228627659633947
chr6	161500000	-0.0295436186241016
chr6	162000000	-0.041192110710373
chr6	162500000	-0.0393012922311092
chr6	163000000	-0.00244272378684392
chr6	163500000	-0.0125697388955597
chr6	164000000	-0.0437072818797757
chr6	164500000	-0.0474619251422436
chr6	165000000	-0.0427373826944224
chr6	165500000	-0.0036365404791885
chr6	166000000	0.0494892374834541
chr6	166500000	0.0736123320136143
chr6	167000000	0.0791102824737782
chr6	167500000	0.0785935066659328
chr6	168000000	0.0800306639639776
chr6	168500000	0.0691684001197501
chr6	169000000	0.0634603959122218
chr6	169500000	0.0677578234505015
chr6	170000000	0.0596012413195171
chr6	170500000	0.00164488086441681
