# Supplementary material for: Genome-wide analysis of the interplay between chromatin-associated RNA and 3D genome organization in human cells
Source: Nat Commun. 2023 Oct 16;14:6519. doi: 10.1038/s41467-023-42274-7 (PMC10579264; doi:10.1038/s41467-023-42274-7)
Supplement: Supplementary file 6 — Source Data [file 41467_2023_42274_MOESM6_ESM.zip › SourceData/Figure_1a_RAL.tsv]

V1	V2	V3	V4
chr	start	end	RAL
chr6	1	500000	305
chr6	500001	1000000	319
chr6	1000001	1500000	294
chr6	1500001	2000000	278
chr6	2000001	2500000	259
chr6	2500001	3000000	393
chr6	3000001	3500000	397
chr6	3500001	4000000	518
chr6	4000001	4500000	382
chr6	4500001	5000000	384
chr6	5000001	5500000	372
chr6	5500001	6000000	397
chr6	6000001	6500000	318
chr6	6500001	7000000	594
chr6	7000001	7500000	509
chr6	7500001	8000000	490
chr6	8000001	8500000	283
chr6	8500001	9000000	181
chr6	9000001	9500000	187
chr6	9500001	10000000	140
chr6	10000001	10500000	335
chr6	10500001	11000000	543
chr6	11000001	11500000	747
chr6	11500001	12000000	701
chr6	12000001	12500000	622
chr6	12500001	13000000	677
chr6	13000001	13500000	1324
chr6	13500001	14000000	2666
chr6	14000001	14500000	5946
chr6	14500001	15000000	6897
chr6	15000001	15500000	2475
chr6	15500001	16000000	3556
chr6	16000001	16500000	3395
chr6	16500001	17000000	1542
chr6	17000001	17500000	800
chr6	17500001	18000000	614
chr6	18000001	18500000	561
chr6	18500001	19000000	249
chr6	19000001	19500000	224
chr6	19500001	20000000	251
chr6	20000001	20500000	353
chr6	20500001	21000000	260
chr6	21000001	21500000	310
chr6	21500001	22000000	250
chr6	22000001	22500000	162
chr6	22500001	23000000	125
chr6	23000001	23500000	126
chr6	23500001	24000000	121
chr6	24000001	24500000	261
chr6	24500001	25000000	417
chr6	25000001	25500000	462
chr6	25500001	26000000	443
chr6	26000001	26500000	371
chr6	26500001	27000000	124
chr6	27000001	27500000	263
chr6	27500001	28000000	240
chr6	28000001	28500000	298
chr6	28500001	29000000	300
chr6	29000001	29500000	258
chr6	29500001	30000000	377
chr6	30000001	30500000	235
chr6	30500001	31000000	221
chr6	31000001	31500000	205
chr6	31500001	32000000	178
chr6	32000001	32500000	179
chr6	32500001	33000000	171
chr6	33000001	33500000	211
chr6	33500001	34000000	286
chr6	34000001	34500000	225
chr6	34500001	35000000	192
chr6	35000001	35500000	249
chr6	35500001	36000000	219
chr6	36000001	36500000	265
chr6	36500001	37000000	260
chr6	37000001	37500000	249
chr6	37500001	38000000	281
chr6	38000001	38500000	212
chr6	38500001	39000000	193
chr6	39000001	39500000	266
chr6	39500001	40000000	247
chr6	40000001	40500000	268
chr6	40500001	41000000	345
chr6	41000001	41500000	286
chr6	41500001	42000000	271
chr6	42000001	42500000	221
chr6	42500001	43000000	156
chr6	43000001	43500000	229
chr6	43500001	44000000	323
chr6	44000001	44500000	301
chr6	44500001	45000000	192
chr6	45000001	45500000	103
chr6	45500001	46000000	200
chr6	46000001	46500000	134
chr6	46500001	47000000	132
chr6	47000001	47500000	144
chr6	47500001	48000000	96
chr6	48000001	48500000	62
chr6	48500001	49000000	68
chr6	49000001	49500000	71
chr6	49500001	50000000	83
chr6	50000001	50500000	71
chr6	50500001	51000000	93
chr6	51000001	51500000	78
chr6	51500001	52000000	106
chr6	52000001	52500000	154
chr6	52500001	53000000	215
chr6	53000001	53500000	135
chr6	53500001	54000000	142
chr6	54000001	54500000	77
chr6	54500001	55000000	74
chr6	55000001	55500000	62
chr6	55500001	56000000	65
chr6	56000001	56500000	63
chr6	56500001	57000000	110
chr6	57000001	57500000	74
chr6	57500001	58000000	20
chr6	58000001	58500000	21
chr6	58500001	59000000	0
chr6	59000001	59500000	0
chr6	59500001	60000000	0
chr6	60000001	60500000	4
chr6	60500001	61000000	19
chr6	61000001	61500000	8
chr6	61500001	62000000	34
chr6	62000001	62500000	43
chr6	62500001	63000000	39
chr6	63000001	63500000	59
chr6	63500001	64000000	65
chr6	64000001	64500000	39
chr6	64500001	65000000	45
chr6	65000001	65500000	43
chr6	65500001	66000000	32
chr6	66000001	66500000	45
chr6	66500001	67000000	32
chr6	67000001	67500000	20
chr6	67500001	68000000	46
chr6	68000001	68500000	51
chr6	68500001	69000000	50
chr6	69000001	69500000	62
chr6	69500001	70000000	53
chr6	70000001	70500000	78
chr6	70500001	71000000	91
chr6	71000001	71500000	77
chr6	71500001	72000000	66
chr6	72000001	72500000	52
chr6	72500001	73000000	71
chr6	73000001	73500000	107
chr6	73500001	74000000	89
chr6	74000001	74500000	37
chr6	74500001	75000000	49
chr6	75000001	75500000	81
chr6	75500001	76000000	101
chr6	76000001	76500000	46
chr6	76500001	77000000	52
chr6	77000001	77500000	44
chr6	77500001	78000000	32
chr6	78000001	78500000	31
chr6	78500001	79000000	48
chr6	79000001	79500000	75
chr6	79500001	80000000	92
chr6	80000001	80500000	65
chr6	80500001	81000000	44
chr6	81000001	81500000	40
chr6	81500001	82000000	64
chr6	82000001	82500000	75
chr6	82500001	83000000	52
chr6	83000001	83500000	50
chr6	83500001	84000000	69
chr6	84000001	84500000	68
chr6	84500001	85000000	49
chr6	85000001	85500000	66
chr6	85500001	86000000	70
chr6	86000001	86500000	56
chr6	86500001	87000000	57
chr6	87000001	87500000	78
chr6	87500001	88000000	99
chr6	88000001	88500000	80
chr6	88500001	89000000	96
chr6	89000001	89500000	150
chr6	89500001	90000000	139
chr6	90000001	90500000	149
chr6	90500001	91000000	96
chr6	91000001	91500000	66
chr6	91500001	92000000	36
chr6	92000001	92500000	38
chr6	92500001	93000000	49
chr6	93000001	93500000	54
chr6	93500001	94000000	52
chr6	94000001	94500000	46
chr6	94500001	95000000	37
chr6	95000001	95500000	40
chr6	95500001	96000000	64
chr6	96000001	96500000	46
chr6	96500001	97000000	80
chr6	97000001	97500000	72
chr6	97500001	98000000	72
chr6	98000001	98500000	63
chr6	98500001	99000000	92
chr6	99000001	99500000	107
chr6	99500001	100000000	80
chr6	100000001	100500000	69
chr6	100500001	101000000	49
chr6	101000001	101500000	55
chr6	101500001	102000000	51
chr6	102000001	102500000	39
chr6	102500001	103000000	34
chr6	103000001	103500000	37
chr6	103500001	104000000	36
chr6	104000001	104500000	56
chr6	104500001	105000000	83
chr6	105000001	105500000	110
chr6	105500001	106000000	112
chr6	106000001	106500000	112
chr6	106500001	107000000	178
chr6	107000001	107500000	123
chr6	107500001	108000000	167
chr6	108000001	108500000	135
chr6	108500001	109000000	170
chr6	109000001	109500000	137
chr6	109500001	110000000	163
chr6	110000001	110500000	133
chr6	110500001	111000000	137
chr6	111000001	111500000	95
chr6	111500001	112000000	163
chr6	112000001	112500000	82
chr6	112500001	113000000	46
chr6	113000001	113500000	42
chr6	113500001	114000000	80
chr6	114000001	114500000	96
chr6	114500001	115000000	40
chr6	115000001	115500000	42
chr6	115500001	116000000	36
chr6	116000001	116500000	110
chr6	116500001	117000000	74
chr6	117000001	117500000	56
chr6	117500001	118000000	71
chr6	118000001	118500000	68
chr6	118500001	119000000	108
chr6	119000001	119500000	81
chr6	119500001	120000000	39
chr6	120000001	120500000	29
chr6	120500001	121000000	35
chr6	121000001	121500000	46
chr6	121500001	122000000	80
chr6	122000001	122500000	61
chr6	122500001	123000000	58
chr6	123000001	123500000	43
chr6	123500001	124000000	47
chr6	124000001	124500000	32
chr6	124500001	125000000	44
chr6	125000001	125500000	100
chr6	125500001	126000000	130
chr6	126000001	126500000	61
chr6	126500001	127000000	56
chr6	127000001	127500000	61
chr6	127500001	128000000	67
chr6	128000001	128500000	47
chr6	128500001	129000000	56
chr6	129000001	129500000	48
chr6	129500001	130000000	66
chr6	130000001	130500000	70
chr6	130500001	131000000	75
chr6	131000001	131500000	113
chr6	131500001	132000000	93
chr6	132000001	132500000	87
chr6	132500001	133000000	79
chr6	133000001	133500000	83
chr6	133500001	134000000	97
chr6	134000001	134500000	137
chr6	134500001	135000000	103
chr6	135000001	135500000	95
chr6	135500001	136000000	82
chr6	136000001	136500000	96
chr6	136500001	137000000	139
chr6	137000001	137500000	133
chr6	137500001	138000000	118
chr6	138000001	138500000	106
chr6	138500001	139000000	106
chr6	139000001	139500000	93
chr6	139500001	140000000	58
chr6	140000001	140500000	40
chr6	140500001	141000000	30
chr6	141000001	141500000	37
chr6	141500001	142000000	41
chr6	142000001	142500000	64
chr6	142500001	143000000	73
chr6	143000001	143500000	71
chr6	143500001	144000000	115
chr6	144000001	144500000	104
chr6	144500001	145000000	51
chr6	145000001	145500000	48
chr6	145500001	146000000	36
chr6	146000001	146500000	43
chr6	146500001	147000000	46
chr6	147000001	147500000	64
chr6	147500001	148000000	56
chr6	148000001	148500000	82
chr6	148500001	149000000	108
chr6	149000001	149500000	126
chr6	149500001	150000000	127
chr6	150000001	150500000	137
chr6	150500001	151000000	127
chr6	151000001	151500000	105
chr6	151500001	152000000	66
chr6	152000001	152500000	59
chr6	152500001	153000000	55
chr6	153000001	153500000	52
chr6	153500001	154000000	49
chr6	154000001	154500000	63
chr6	154500001	155000000	88
chr6	155000001	155500000	115
chr6	155500001	156000000	59
chr6	156000001	156500000	66
chr6	156500001	157000000	90
chr6	157000001	157500000	145
chr6	157500001	158000000	184
chr6	158000001	158500000	146
chr6	158500001	159000000	166
chr6	159000001	159500000	133
chr6	159500001	160000000	133
chr6	160000001	160500000	126
chr6	160500001	161000000	78
chr6	161000001	161500000	100
chr6	161500001	162000000	62
chr6	162000001	162500000	51
chr6	162500001	163000000	46
chr6	163000001	163500000	77
chr6	163500001	164000000	78
chr6	164000001	164500000	35
chr6	164500001	165000000	42
chr6	165000001	165500000	37
chr6	165500001	166000000	98
chr6	166000001	166500000	120
chr6	166500001	167000000	151
chr6	167000001	167500000	131
chr6	167500001	168000000	119
chr6	168000001	168500000	166
chr6	168500001	169000000	139
chr6	169000001	169500000	131
chr6	169500001	170000000	133
chr6	170000001	170500000	100
chr6	170500001	170805979	18
