# Supplementary material for: Genome-wide analysis of the interplay between chromatin-associated RNA and 3D genome organization in human cells
Source: Nat Commun. 2023 Oct 16;14:6519. doi: 10.1038/s41467-023-42274-7 (PMC10579264; doi:10.1038/s41467-023-42274-7)
Supplement: Supplementary file 6 — Source Data [file 41467_2023_42274_MOESM6_ESM.zip › SourceData/Figure_5d_loop_2_day00.ctrl.HiC.tsv]

V1	V2	V3	V4	V5	V6	V7	V8	V9	V10	V11	V12	V13	V14	V15	V16	V17	V18	V19
0	0	0	0	0	0	0	0	0	0	0	0	0	0	0	0	0	0	0
0	0	0	0	0	0	0	0	0	0	0	0	0	0	0	0	0	0	0
0	0	0	0	0	0	0	0	0	0	0	0	0	0	0	0	0	0	0
0	0	0	0	0	0	0	0	0	0	0	0	0	0	0	0	0	0	0
0	0	0	0	0	0.0398666666666667	0	0	0.1296	0.05525	0	0	0	0	0	0	0	0	0
0	0.0054	0.0084	0	0.03725	0.30155	0.11365	0	0.3409	0.29775	0	0	0	0	0	0	0	0	0
0.0842	0.17972	0.155055555555556	0.069425	0.222333333333333	0.579	0.31438	0	0.6554625	0.664416666666667	0.0756666666666667	0	0	0	0	0	0	0	0
0.04475	0.333275	0.286033333333333	0.0456	0.1107	0.55685	0.272775	0	0.628666666666667	0.862175	0.10105	0	0	0	0	0	0	0	0
0.0019	0.16475	0.247383333333333	0.09675	0.094	0.4813	0.24835	0	0.802025	0.754725	0.10955	0	0	0	0	0	0	0	0
0.16475	0.2997	0.391266666666667	0.250475	0.2212	0.713675	0.4803	0.00365	0.673666666666667	0.941325	0.22455	0.0192	0	0	0	0	0	0	0
0.247383333333333	0.391266666666667	0.410166666666667	0.255366666666667	0.33	0.698466666666667	0.369783333333333	0	0.548228571428572	0.693133333333333	0.10975	0	0	0	0	0	0	0	0
0.09675	0.250475	0.255366666666667	0.2423	0.4053	0.697575	0.2788	0	0.39325	0.570325	0.0021	0	0	0	0	0	0	0	0
0.094	0.2212	0.33	0.4053	0.4171	0.420475	0.144766666666667	0	0.267533333333333	0.4214	0.0151	0	0	0	0	0	0	0	0
0.4813	0.713675	0.698466666666667	0.697575	0.420475	0.1973	0.0365	0	0.2012	0.273775	0	0	0	0	0	0	0	0	0
0.24835	0.4803	0.369783333333333	0.2788	0.144766666666667	0.0365	0	0	0.1448	0.1187	0	0	0	0	0	0	0	0	0
0	0.00365	0	0	0	0	0	0	0	0	0	0	0	0	0	0	0	0	0
0.802025	0.673666666666667	0.548228571428572	0.39325	0.267533333333333	0.2012	0.1448	0	0	0	0	0	0	0	0	0	0	0	0
0.754725	0.941325	0.693133333333333	0.570325	0.4214	0.273775	0.1187	0	0	0	0	0	0	0	0	0	0	0	0
0.10955	0.22455	0.10975	0.0021	0.0151	0	0	0	0	0	0	0	0	0	0	0.0019	0.12475	0.10885	0
