# Supplementary material for: Genome-wide analysis of the interplay between chromatin-associated RNA and 3D genome organization in human cells
Source: Nat Commun. 2023 Oct 16;14:6519. doi: 10.1038/s41467-023-42274-7 (PMC10579264; doi:10.1038/s41467-023-42274-7)
Supplement: Supplementary file 6 — Source Data [file 41467_2023_42274_MOESM6_ESM.zip › SourceData/Figure_4e_RNase.tsv]

V1	V2	V3	V4	V5	V6	V7	V8	V9	V10	V11	V12	V13	V14	V15	V16	V17	V18	V19	V20
1	0	0	0	0	0	0	0	0	0	0	1	0	0	0	0	0	1	0	0
1	1	0	0	0	0	0	0	0	0	0	0	0	0	0	0	0	0	0	0
0	0	2	1	0	0	0	0	0	0	0	0	0	0	0	0	0	0	0	0
0	1	0	1	1	0	0	0	0	0	0	0	0	0	0	0	0	0	0	0
1	0	0	0	1	0	4	1	0	0	0	0	0	0	0	0	0	0	0	1
0	0	0	1	0	1	0	0	0	0	0	1	0	0	1	1	0	0	0	0
0	0	0	0	0	0	0	1	0	0	0	0	0	0	0	0	0	0	0	0
0	0	0	0	1	0	1	1	1	0	0	0	0	0	0	2	2	0	0	1
0	0	0	0	2	0	0	0	1	1	0	1	1	0	0	0	1	1	1	0
0	0	0	1	0	0	0	0	2	0	0	1	1	0	0	2	0	0	0	0
0	0	0	1	0	1	0	0	0	1	1	2	1	0	0	0	0	0	0	0
0	0	0	0	1	1	0	1	0	0	0	0	1	0	3	1	1	1	0	0
0	0	0	0	0	0	0	0	0	0	0	1	3	1	0	2	0	0	0	0
0	0	1	0	0	1	0	0	0	0	2	0	2	0	1	0	0	0	0	0
0	0	0	0	0	0	0	0	0	0	0	0	1	1	0	1	3	1	0	0
0	0	1	0	0	0	0	0	0	0	1	1	1	0	0	6	2	1	0	0
1	0	0	0	0	0	0	0	0	0	0	0	0	0	1	1	1	0	0	0
0	0	0	0	0	0	0	0	0	0	0	0	0	0	0	0	0	0	0	0
0	0	0	0	0	0	0	0	0	0	0	0	0	0	0	0	0	0	1	1
0	0	0	0	0	0	0	0	0	0	0	0	0	0	0	0	0	0	0	0
