# Supplementary material for: Genome-wide analysis of the interplay between chromatin-associated RNA and 3D genome organization in human cells
Source: Nat Commun. 2023 Oct 16;14:6519. doi: 10.1038/s41467-023-42274-7 (PMC10579264; doi:10.1038/s41467-023-42274-7)
Supplement: Supplementary file 6 — Source Data [file 41467_2023_42274_MOESM6_ESM.zip › SourceData/Figure_2e_WT.tsv]

V1	V2	V3	V4	V5	V6	V7	V8	V9	V10	V11
182.470710771788	78.201733187909	31.8599653728518	34.7563258612929	8.68908146532322	NA	17.3781629306464	11.5854419537643	17.3781629306464	5.79272097688215	5.79272097688215
60.8235702572626	144.818024422054	20.2745234190875	28.9636048844107	14.4818024422054	NA	14.4818024422054	5.79272097688215	14.4818024422054	2.89636048844107	5.79272097688215
8.68908146532322	5.79272097688215	28.9636048844107	8.68908146532322	5.79272097688215	NA	2.89636048844107	0	0	5.79272097688215	0
46.3417678150572	63.7199307457036	89.7871751416733	275.154246401902	107.16533807232	NA	55.0308492803804	31.8599653728518	28.9636048844107	26.0672443959697	20.2745234190875
26.0672443959697	28.9636048844107	28.9636048844107	55.0308492803804	185.367071260229	NA	46.3417678150572	34.7563258612929	5.79272097688215	26.0672443959697	0
NA	NA	NA	NA	NA	NA	NA	NA	NA	NA	NA
23.1708839075286	14.4818024422054	37.652686349734	46.3417678150572	26.0672443959697	NA	251.983362494373	55.0308492803804	34.7563258612929	23.1708839075286	14.4818024422054
11.5854419537643	11.5854419537643	14.4818024422054	14.4818024422054	5.79272097688215	NA	17.3781629306464	60.8235702572626	49.2381283034983	28.9636048844107	14.4818024422054
0	5.79272097688215	11.5854419537643	11.5854419537643	8.68908146532322	NA	20.2745234190875	43.4454073266161	194.056152725552	49.2381283034983	26.0672443959697
2.89636048844107	0	2.89636048844107	0	0	NA	8.68908146532322	2.89636048844107	17.3781629306464	37.652686349734	8.68908146532322
2.89636048844107	0	0	0	2.89636048844107	NA	0	0	0	20.2745234190875	20.2745234190875
