# Supplementary material for: Genome-wide analysis of the interplay between chromatin-associated RNA and 3D genome organization in human cells
Source: Nat Commun. 2023 Oct 16;14:6519. doi: 10.1038/s41467-023-42274-7 (PMC10579264; doi:10.1038/s41467-023-42274-7)
Supplement: Supplementary file 6 — Source Data [file 41467_2023_42274_MOESM6_ESM.zip › SourceData/Figure_5d_loop_1_day00.HERV2.KO.HiC.tsv]

V1	V2	V3	V4	V5	V6	V7	V8	V9	V10	V11	V12	V13	V14	V15	V16	V17	V18	V19
0	0	0	0	0	0	0	0	0	0	0	0	0	0	0	0	0	0	0
0	0	0	0	0	0	0	0	0	0.0655333333333333	0.0537	0	0.0613	0.13318	0.0806	0.0996	0.04715	0.0142	0
0.0519	0.03645	0	0	0	0	0	0	0.0028	0.06415	0.0332666666666667	0	0.107325	0.1999	0.21365	0.23415	0.2147	0.149075	0.03335
0.0487833333333333	0.04695	0	0	0	0	0	0	0	0	0	0	0.05475	0.0971666666666667	0.072325	0.0679	0.0628333333333333	0.0433	0
0	0	0	0	0	0	0	0	0	0	0	0	0.0361666666666667	0.108416666666667	0.071075	0.0165	0	0	0
0	0	0	0	0	0	0	0	0	0.0019	0	0	0.047075	0.191616666666667	0.14725	0.05005	0	0	0
0	0	0	0	0	0	0	0.0473	0.0480333333333333	0.16374	0.12618	0.0931	0.147	0.235522222222222	0.227816666666667	0.1922	0.0961	0.0115	0
0	0.0048	0	0	0	0	0.0429333333333333	0.14445	0.285275	0.513125	0.472375	0.359175	0.491975	0.615466666666667	0.54905	0.51455	0.3504	0.0683333333333333	0
0	0	0	0	0	0	0.180725	0.410875	0.603275	0.87345	0.7577	0.55545	0.623725	0.655533333333333	0.50125	0.498125	0.34935	0.13805	0
0	0	0	0	0	0.014	0.382266666666667	0.7072	0.854025	1.117625	0.8434	0.499275	0.4981	0.4701	0.2437	0.265425	0.1848	0.0154	0
0	0	0	0	0	0.02685	0.416	0.644975	0.71285	0.891425	0.53155	0.170666666666667	0.21005	0.206866666666667	0.0519	0.06925	0.0675	0	0
0	0	0	0.014	0.02685	0	0.17042	0.277575	0.352925	0.44075	0.110933333333333	0	0	0	0	0	0	0	0
0	0.0429333333333333	0.180725	0.382266666666667	0.416	0.17042	0.147	0.196133333333333	0.284266666666667	0.289566666666667	0.0207	0	0	0	0	0	0	0	0
0.0473	0.14445	0.410875	0.7072	0.644975	0.277575	0.196133333333333	0.1932	0.178375	0.18345	0.00965	0	0	0	0	0	0	0	0
0.0480333333333333	0.285275	0.603275	0.854025	0.71285	0.352925	0.284266666666667	0.178375	0.1732	0.183	0.0301	0	0	0	0	0	0	0	0
0.16374	0.513125	0.87345	1.117625	0.891425	0.44075	0.289566666666667	0.18345	0.183	0.1453	0.02845	0	0	0	0.0177	0	0	0	0
0.12618	0.472375	0.7577	0.8434	0.53155	0.110933333333333	0.0207	0.00965	0.0301	0.02845	0	0	0	0	0.0253	0	0	0	0
0.0931	0.359175	0.55545	0.499275	0.170666666666667	0	0	0	0	0	0	0	0	0	0	0	0	0	0
0.147	0.491975	0.623725	0.4981	0.21005	0	0	0	0	0	0	0	0	0	0	0	0	0	0
