# Supplementary material for: Genome-wide analysis of the interplay between chromatin-associated RNA and 3D genome organization in human cells
Source: Nat Commun. 2023 Oct 16;14:6519. doi: 10.1038/s41467-023-42274-7 (PMC10579264; doi:10.1038/s41467-023-42274-7)
Supplement: Supplementary file 6 — Source Data [file 41467_2023_42274_MOESM6_ESM.zip › SourceData/Figure_3e.tsv]

group	sample	P2LL
Per condition	Control	2.2
Per condition	NH4OAc	2.35
Per condition	FL	2.57
Per condition	RNase	2.97
Union	Control	1.8
Union	NH4OAc	1.88
Union	FL	2.28
Union	RNase	2.44
