# Supplementary material for: Genome-wide analysis of the interplay between chromatin-associated RNA and 3D genome organization in human cells
Source: Nat Commun. 2023 Oct 16;14:6519. doi: 10.1038/s41467-023-42274-7 (PMC10579264; doi:10.1038/s41467-023-42274-7)
Supplement: Supplementary file 6 — Source Data [file 41467_2023_42274_MOESM6_ESM.zip › SourceData/Figure_5d_loop_2_day00.HERV2.KO.HiC.tsv]

V1	V2	V3	V4	V5	V6	V7	V8	V9	V10	V11	V12	V13	V14	V15	V16	V17	V18	V19
0	0	0	0	0	0	0	0	0	0	0	0	0	0	0	0	0	0	0
0	0	0	0	0	0	0	0	0.0267	0	0	0	0	0	0	0	0	0	0
0	0	0	0	0	0	0	0	0.0219	0	0	0	0	0	0	0	0	0	0
0	0	0	0	0	0	0	0	0	0	0	0	0	0	0	0	0	0	0
0	0	0	0	0	0.0538	0.0491	0	0.1159	0.0042	0	0	0	0	0	0	0	0	0
0.0338666666666667	0.0268	0.001	0	0.0653	0.38575	0.3089	0	0.3064	0.343325	0	0	0	0	0	0	0	0	0
0.0656166666666667	0.07338	0.0351333333333333	0.0168	0.1194	0.604866666666667	0.413933333333333	0	0.555233333333333	0.636466666666667	0.166433333333333	0.0325	0	0	0	0	0	0	0
0.153175	0.262175	0.21515	0.097575	0.123075	0.697075	0.4584	0	0.545575	0.7525	0.1523	0	0	0	0	0	0	0	0
0.1863	0.358875	0.514333333333333	0.320025	0.18865	0.768225	0.5511	0.0153	0.77445	0.9562	0.250825	0.01645	0	0	0	0	0	0	0
0.358875	0.5177	0.579183333333333	0.376175	0.212175	0.85425	0.63945	0.0245	0.574566666666667	1.1007	0.32685	0.0299333333333333	0	0	0	0	0	0	0
0.514333333333333	0.579183333333333	0.423266666666667	0.24422	0.2384	0.885916666666667	0.580133333333333	0.0111	0.657533333333333	0.842983333333333	0.1512	0	0	0	0	0	0	0	0
0.320025	0.376175	0.24422	0.2105	0.379525	0.923375	0.513225	0	0.5193	0.63805	0.0333	0	0	0	0	0	0	0	0
0.18865	0.212175	0.2384	0.379525	0.3192	0.484425	0.2303	0	0.3162	0.330925	0	0	0	0	0	0	0	0	0
0.768225	0.85425	0.885916666666667	0.923375	0.484425	0.3853	0.13445	0	0.289625	0.308775	0	0	0	0	0	0	0	0	0
0.5511	0.63945	0.580133333333333	0.513225	0.2303	0.13445	0	0	0.2419	0.1735	0	0	0	0	0	0	0	0	0
0.0153	0.0245	0.0111	0	0	0	0	0	0	0	0	0	0	0	0	0	0	0	0
0.77445	0.574566666666667	0.657533333333333	0.5193	0.3162	0.289625	0.2419	0	0	0.0455	0	0	0	0	0	0	0.0222	0	0
0.9562	1.1007	0.842983333333333	0.63805	0.330925	0.308775	0.1735	0	0.0455	0	0	0	0	0	0	0	0	0	0
0.250825	0.32685	0.1512	0.0333	0	0	0	0	0	0	0	0	0	0	0	0.162366666666667	0.4506	0.3209	0.0614
