# Supplementary material for: Genome-wide analysis of the interplay between chromatin-associated RNA and 3D genome organization in human cells
Source: Nat Commun. 2023 Oct 16;14:6519. doi: 10.1038/s41467-023-42274-7 (PMC10579264; doi:10.1038/s41467-023-42274-7)
Supplement: Supplementary file 6 — Source Data [file 41467_2023_42274_MOESM6_ESM.zip › SourceData/Figure_S1b_heatmap.tsv]

tile_id.x	TAD_id.y	cov_depth
1	1	3
1	2	48
1	3	155
1	4	156
1	5	203
1	6	242
1	7	283
1	9	153
1	10	1746
1	11	403
1	12	740
1	13	881
1	14	78
1	15	627
1	16	242
1	17	85
1	18	316
1	19	210
1	20	172
1	21	285
1	22	190
1	23	791
1	24	605
1	25	470
1	26	117
1	27	198
1	28	409
1	29	388
1	30	470
1	31	49
1	32	117
1	33	251
1	34	145
1	35	743
1	36	96
1	37	165
1	38	532
1	39	466
1	40	78
1	41	103
1	42	293
1	43	129
1	44	381
1	45	451
1	46	238
1	47	144
1	48	225
1	49	204
1	50	350
1	51	133
1	52	782
1	53	262
1	54	2
1	55	6
1	56	219
1	57	79
1	58	56
1	59	402
1	60	170
1	61	212
1	62	13
1	63	157
1	64	206
1	65	339
1	66	188
1	67	266
1	68	113
1	69	70
1	70	83
1	71	437
1	73	380
1	74	1111
1	75	700
1	76	855
1	77	359
1	78	332
1	79	406
1	80	237
1	81	347
1	82	372
1	83	228
1	84	1477
1	85	670
1	86	476
1	87	88
1	88	141
1	89	87
1	90	175
1	91	478
1	92	123
1	93	440
1	94	215
1	95	841
1	96	338
1	97	649
1	98	991
1	99	161
1	100	111
1	101	196
1	102	335
1	103	297
1	104	897
1	105	101
1	106	238
1	107	791
1	108	605
1	109	27
1	110	155
1	111	435
1	112	194
1	113	329
1	114	270
1	115	397
1	116	27
1	117	206
1	118	326
1	119	106
1	120	511
1	121	246
1	122	461
1	123	269
1	124	335
1	125	976
1	126	223
1	127	412
1	128	138
1	129	182
1	130	410
1	131	266
1	132	228
1	133	32
1	134	320
1	135	1351
1	136	433
1	137	197
1	138	221
1	139	159
1	140	164
1	141	187
1	142	309
1	143	321
1	144	165
1	145	222
1	146	134
1	147	224
1	148	221
1	149	422
1	150	176
1	151	122
1	152	92
1	153	138
1	154	703
1	155	110
1	156	206
1	157	826
1	158	859
1	159	326
1	160	328
1	161	51
1	162	1312
1	163	1668
1	164	160
1	165	480
1	166	105
1	167	195
1	168	394
1	169	370
1	170	328
1	171	785
1	172	327
1	173	222
1	174	151
1	175	424
1	176	417
1	177	705
1	178	171
1	179	146
1	180	185
1	181	404
1	182	89
1	183	143
1	184	162
1	185	239
1	186	168
1	187	295
1	188	172
1	189	344
1	190	143
1	191	166
1	192	834
1	193	474
1	194	245
1	195	78
1	196	38
1	197	300
1	198	245
1	199	39
1	200	80
1	201	260
1	202	238
1	203	242
1	204	202
1	205	439
1	206	529
1	207	700
1	208	551
1	209	951
1	210	1434
1	211	858
1	212	518
1	213	512
1	214	173
1	215	496
1	216	260
1	217	195
1	218	69
1	219	91
1	220	66
1	221	334
1	222	172
1	223	1234
1	224	240
1	225	648
1	226	287
1	227	153
1	228	309
1	229	314
1	230	235
1	231	324
1	232	313
1	233	20
1	234	30
1	235	77
1	236	138
1	237	95
1	238	372
1	239	176
1	240	141
1	241	214
1	242	121
1	243	70
1	244	194
1	245	105
1	246	613
1	247	164
1	248	186
1	249	274
1	250	153
1	251	78
1	252	379
1	253	511
1	254	458
1	255	1986
1	256	425
1	257	863
1	258	226
1	259	209
1	260	440
1	261	1278
1	262	690
1	263	871
1	264	172
1	265	163
1	266	78
1	267	816
1	268	745
1	269	159
1	270	286
1	271	274
1	272	262
1	273	111
1	274	1247
1	275	472
1	276	117
1	277	496
1	278	170
1	279	1003
1	280	142
1	281	466
1	282	145
1	283	51
1	284	72
1	285	212
1	286	149
1	287	174
1	288	182
1	289	210
1	290	486
1	291	524
1	292	125
1	293	537
1	294	196
1	295	326
1	296	792
1	297	192
1	298	287
1	299	292
1	300	432
1	301	214
1	302	186
1	303	161
1	304	1003
1	305	628
1	306	272
1	307	86
1	308	193
1	309	303
1	310	78
1	311	23
1	312	148
1	313	75
1	314	524
1	315	161
1	316	168
1	317	177
1	318	635
1	319	164
1	320	1530
1	321	66
1	322	168
1	323	147
1	324	98
1	325	259
1	326	275
1	327	254
1	328	317
1	329	5
1	330	95
1	331	26
1	332	162
1	333	120
1	334	77
1	335	85
1	336	89
1	337	66
1	338	267
1	339	37
1	340	117
1	341	84
1	342	571
1	343	208
1	344	294
1	345	374
1	346	97
1	347	139
1	348	398
1	349	477
1	350	171
1	351	71
1	352	103
1	353	327
1	354	251
1	355	127
1	356	82
1	357	368
1	358	240
1	359	133
1	360	151
1	361	114
1	362	150
1	363	66
1	364	417
1	365	583
1	366	43
1	367	14
1	368	527
1	369	123
1	370	84
1	371	90
1	372	94
1	373	182
1	374	168
1	375	315
1	376	189
1	377	377
1	378	337
1	379	380
1	380	234
1	381	32
1	382	99
1	383	80
1	384	112
1	385	69
1	386	366
1	387	197
1	388	626
1	389	302
1	390	66
1	391	97
1	392	99
1	393	161
1	394	130
1	395	28
1	396	63
1	397	104
1	398	397
1	399	495
1	400	262
1	401	201
1	402	135
1	403	463
1	404	139
1	405	1137
1	406	450
1	407	70
1	408	59
1	409	388
1	410	280
1	411	343
1	412	140
1	413	524
1	414	294
1	415	137
1	416	261
1	417	209
1	418	519
1	419	81
1	420	48
1	421	104
1	422	366
1	423	45
1	424	79
1	425	81
1	426	146
1	427	91
1	428	254
1	429	126
1	430	22
1	431	71
1	432	119
1	433	84
1	434	139
1	435	328
1	436	151
1	437	185
1	438	97
1	439	170
1	440	246
1	441	33
1	442	385
1	443	38
1	444	69
1	445	58
1	446	132
1	447	136
1	448	91
1	449	151
1	450	105
1	451	172
1	452	91
1	453	52
1	454	138
1	455	96
1	456	173
1	457	85
1	458	134
1	459	103
1	460	96
1	461	181
1	462	159
1	463	149
1	464	339
1	465	193
1	466	248
1	467	233
1	468	316
1	469	41
1	470	97
1	471	111
1	472	310
1	473	293
1	474	157
1	475	361
1	476	212
1	477	213
1	478	296
1	479	197
1	480	105
1	481	240
1	482	140
1	483	201
1	484	283
1	485	97
1	486	212
1	487	115
1	488	61
1	489	227
1	490	169
1	491	58
1	492	119
1	493	314
1	494	154
1	495	146
1	496	509
1	497	195
1	498	97
1	499	176
1	500	708
1	501	77
1	502	90
1	503	8
1	504	84
1	505	57
1	506	51
1	507	1
1	508	122
1	509	12
1	510	260
1	511	191
1	512	51
1	513	577
1	514	128
1	515	41
1	516	156
1	517	23
1	518	95
1	519	48
1	520	27
1	521	107
1	522	101
1	523	53
1	524	105
1	525	269
1	526	109
1	527	227
1	528	130
1	529	91
1	530	165
1	531	370
1	532	79
1	533	454
1	534	211
1	535	397
1	536	187
1	537	185
1	538	129
1	539	669
1	540	171
1	541	83
1	542	346
1	543	103
1	544	166
1	545	42
1	546	160
1	547	388
1	548	364
1	549	949
1	550	145
1	551	163
1	552	359
1	553	165
1	554	102
1	555	140
1	556	193
1	557	822
1	558	113
1	559	659
1	560	186
1	561	304
1	562	162
1	563	98
1	564	201
1	565	376
1	566	42
1	567	143
1	568	280
1	569	655
1	570	638
1	571	439
1	572	267
1	573	89
1	574	352
1	575	123
1	576	183
1	577	288
1	578	215
1	579	157
1	580	103
1	581	347
1	582	266
1	583	869
1	584	201
1	585	833
1	586	55
1	587	137
1	588	40
1	589	508
1	590	57
1	591	232
1	592	149
1	593	115
1	594	303
1	595	65
1	596	155
1	597	79
1	598	226
1	599	55
1	600	106
1	601	302
1	602	234
1	603	272
1	604	199
1	605	103
1	606	258
1	607	255
1	608	544
1	609	249
1	610	724
1	611	117
1	612	152
1	613	222
1	614	102
1	615	657
1	616	207
1	617	50
1	618	56
1	619	104
1	620	1312
1	621	253
1	622	430
1	623	143
1	624	53
1	625	217
1	626	62
1	627	238
1	628	429
1	629	138
1	630	229
1	631	468
1	632	85
1	633	733
1	634	74
1	635	157
1	636	112
1	637	296
1	638	71
1	639	790
1	640	347
1	641	134
1	642	391
1	643	739
1	644	450
1	645	166
1	646	345
1	647	122
1	648	801
1	649	230
1	650	124
1	651	211
1	652	376
1	653	322
1	654	227
1	655	139
1	656	140
1	657	805
1	658	73
1	659	154
1	660	235
1	661	58
1	662	211
1	663	202
1	664	185
1	665	255
1	666	284
1	667	352
1	668	38
1	669	153
1	670	33
1	671	53
1	672	100
1	673	43
1	674	167
1	675	124
1	676	111
1	677	37
1	678	158
1	679	66
1	680	69
1	681	304
1	682	173
1	683	49
1	684	112
1	685	21
1	686	40
1	687	97
1	688	109
1	689	8
1	690	259
1	691	88
1	692	51
1	693	71
1	694	41
1	695	249
1	696	182
1	697	136
1	698	295
1	699	77
1	700	61
1	701	287
1	702	478
1	703	180
1	704	103
1	705	145
1	706	256
1	707	268
1	708	378
1	709	1021
1	710	528
1	711	375
1	712	608
1	713	198
1	714	810
1	715	1139
1	716	80
1	717	87
1	718	212
1	719	970
1	720	623
1	721	210
1	722	255
1	723	1210
1	724	536
1	725	299
1	726	307
1	727	320
1	728	484
1	729	725
1	730	1033
1	731	200
1	732	188
1	733	152
1	734	202
1	735	564
1	736	411
1	737	98
1	738	6
1	739	3
1	740	213
1	741	90
1	742	791
1	743	244
1	744	1501
1	745	235
1	746	385
1	747	610
1	748	664
1	749	279
1	750	64
1	751	62
1	752	212
1	753	294
1	754	131
1	755	233
1	756	740
1	757	414
1	758	214
1	759	145
1	760	28
1	761	278
1	762	72
1	763	111
1	764	439
1	765	259
1	766	185
1	767	218
1	768	344
1	769	141
1	770	71
1	771	1061
1	772	967
1	773	678
1	774	93
1	775	1830
1	776	225
1	777	99
1	778	156
1	779	210
1	780	159
1	781	624
1	782	294
1	783	34
1	784	126
1	785	48
1	786	148
1	787	65
1	788	73
1	789	80
1	790	205
1	791	124
1	792	157
1	793	71
1	794	803
1	795	319
1	796	59
1	797	310
1	798	35
1	799	111
1	800	45
1	801	46
1	802	71
1	803	126
1	804	123
1	805	210
1	806	122
1	807	93
1	808	608
1	809	287
1	810	149
1	811	119
1	812	855
1	813	227
1	814	91
1	815	121
1	816	130
1	817	141
1	818	229
1	819	285
1	820	104
1	821	172
1	822	176
1	823	34
1	824	141
1	825	406
1	826	205
1	827	303
1	828	25
1	829	190
1	830	114
1	831	49
1	832	302
1	833	440
1	834	236
1	835	696
1	836	216
1	837	517
1	838	448
1	839	125
1	840	149
1	841	413
1	842	506
1	843	1365
1	844	130
1	845	470
1	846	221
1	847	265
1	848	323
1	849	617
1	850	235
1	851	56
1	852	825
1	853	109
1	854	176
1	855	180
1	856	301
1	857	154
1	858	524
1	859	160
1	860	839
1	861	251
1	862	209
1	863	401
1	864	243
1	865	22
1	866	336
1	867	138
1	868	324
1	869	527
1	870	310
1	871	137
1	872	498
1	873	157
1	874	137
1	875	109
1	876	734
1	877	1168
1	878	164
1	879	120
1	880	71
1	881	124
1	882	148
1	883	108
1	884	337
1	885	172
1	886	98
1	887	91
1	888	190
1	889	37
1	890	169
1	891	228
1	892	35
1	893	254
1	894	187
1	895	300
1	896	259
1	897	188
1	898	172
1	899	442
1	900	56
1	901	658
1	902	383
1	903	172
1	904	726
1	905	306
1	906	202
1	907	174
1	908	772
1	909	738
1	910	91
1	911	228
1	912	252
1	913	251
1	914	97
1	915	99
1	916	181
1	917	97
1	918	242
1	919	214
1	920	867
1	923	329
1	924	112
1	925	96
1	926	392
1	927	339
1	928	1249
1	929	393
1	930	71
1	931	123
1	932	345
1	933	60
1	934	92
1	935	264
1	936	451
1	937	793
1	938	838
1	939	130
1	940	271
1	941	144
1	942	123
1	943	211
1	944	43
1	945	84
1	946	91
1	947	653
1	948	235
1	949	138
1	950	171
1	951	179
1	952	136
1	953	404
1	954	154
1	955	196
1	956	295
1	957	180
1	958	202
1	959	524
1	960	325
1	961	157
1	962	63
1	963	440
1	964	718
1	965	422
1	966	503
1	967	213
1	968	84
1	969	221
1	970	1106
1	971	375
1	972	73
1	973	107
1	974	138
1	975	72
1	976	123
1	977	22
1	978	98
1	979	102
1	980	287
1	981	272
1	982	165
1	983	100
1	984	93
1	985	559
1	986	571
1	987	100
1	988	101
1	989	69
1	990	34
1	991	167
1	992	211
1	993	154
1	994	585
1	995	414
1	996	154
1	997	30
1	998	219
1	999	222
1	1000	181
1	1001	61
1	1002	147
1	1003	47
1	1004	120
1	1005	269
1	1006	157
1	1007	68
1	1008	194
1	1009	354
1	1010	266
1	1011	112
1	1012	103
1	1013	1413
1	1014	229
1	1015	103
1	1016	379
1	1017	194
1	1018	105
1	1019	164
1	1020	406
1	1021	154
1	1022	192
1	1023	201
1	1024	119
1	1025	152
1	1026	192
1	1027	438
1	1028	160
1	1029	339
1	1030	55
1	1031	95
1	1032	226
1	1033	153
1	1034	692
1	1035	167
1	1036	210
1	1037	95
1	1038	149
1	1039	351
1	1040	766
1	1041	68
1	1042	301
1	1043	198
1	1044	676
1	1045	126
1	1046	1226
1	1047	518
1	1048	425
1	1049	100
1	1050	408
1	1051	151
1	1052	76
1	1053	247
1	1054	199
1	1055	91
1	1056	393
1	1057	177
1	1058	581
1	1059	123
1	1060	74
1	1061	192
1	1062	97
1	1063	96
1	1064	241
1	1065	153
1	1066	267
1	1067	133
1	1068	274
1	1069	107
1	1070	294
1	1071	115
1	1072	300
1	1073	416
1	1074	92
1	1075	138
1	1076	186
1	1077	203
1	1078	375
1	1079	157
1	1080	360
1	1081	168
1	1082	133
1	1083	40
1	1084	167
1	1085	537
1	1086	1035
1	1087	291
1	1088	342
1	1089	962
1	1090	122
1	1091	280
1	1092	418
1	1093	277
1	1094	205
1	1095	461
1	1096	288
1	1097	368
1	1098	48
1	1099	27
1	1100	953
1	1101	362
1	1102	144
1	1103	371
1	1104	265
1	1105	75
1	1106	481
1	1107	124
1	1108	272
1	1109	299
1	1110	442
1	1111	495
1	1112	342
1	1113	46
1	1114	336
1	1115	479
1	1116	309
1	1117	179
1	1118	72
1	1119	58
1	1120	175
1	1121	84
1	1122	209
1	1123	273
1	1124	125
1	1125	170
1	1126	98
1	1127	207
1	1128	296
1	1129	283
1	1130	318
1	1131	621
1	1132	212
1	1133	101
1	1134	67
1	1135	63
1	1136	71
1	1137	106
1	1138	137
1	1139	192
1	1140	80
1	1141	64
1	1142	120
1	1143	233
1	1144	36
1	1145	939
1	1146	77
1	1147	383
1	1148	175
1	1149	105
1	1150	561
1	1151	272
1	1152	94
1	1153	262
1	1154	213
1	1155	78
1	1156	226
1	1157	307
1	1158	219
1	1159	326
1	1160	182
1	1161	467
1	1162	116
1	1163	252
1	1164	52
1	1165	730
1	1166	269
1	1167	102
1	1168	941
1	1169	115
1	1170	101
1	1171	51
1	1172	125
1	1173	114
1	1174	193
1	1175	132
1	1176	28
1	1177	209
1	1178	82
1	1179	202
1	1180	373
1	1181	384
1	1182	115
1	1183	150
1	1184	224
1	1185	132
1	1186	720
1	1187	468
1	1188	173
1	1189	185
1	1190	464
1	1191	222
1	1192	589
1	1193	291
1	1194	1338
1	1195	94
1	1196	494
1	1197	282
1	1198	1544
1	1199	1073
1	1200	40
1	1201	205
1	1202	212
1	1203	245
1	1204	108
1	1205	854
1	1206	170
1	1207	88
1	1208	1406
1	1209	90
1	1210	132
1	1211	150
1	1212	106
1	1213	123
1	1214	62
1	1215	61
1	1216	41
1	1217	158
1	1218	66
1	1219	87
1	1220	181
1	1221	168
1	1222	51
1	1223	137
1	1224	103
1	1225	188
1	1226	483
1	1227	60
1	1228	972
1	1229	110
1	1230	71
1	1231	101
1	1232	6
1	1234	103
1	1235	4
1	1237	115
1	1238	108
1	1239	81
1	1240	430
1	1241	106
1	1242	59
1	1243	64
1	1244	156
1	1245	299
1	1246	248
1	1247	88
1	1248	17
1	1249	253
1	1250	53
1	1251	113
1	1252	166
1	1253	90
1	1254	88
1	1255	218
1	1256	120
1	1257	57
1	1258	15
1	1259	336
1	1260	121
1	1261	288
1	1262	180
1	1263	104
1	1264	1
1	1265	59
1	1266	37
1	1268	42
1	1269	114
1	1270	11
1	1271	96
1	1272	109
1	1273	48
1	1274	108
1	1275	96
1	1276	51
1	1277	12
1	1278	393
1	1279	171
1	1280	234
1	1281	541
1	1282	504
1	1283	206
1	1284	105
1	1285	164
1	1286	79
1	1287	439
1	1288	273
1	1289	343
1	1290	363
1	1291	437
1	1292	395
1	1293	978
1	1294	267
1	1295	601
1	1296	181
1	1297	163
1	1298	312
1	1299	162
1	1300	97
1	1301	81
1	1302	86
1	1303	134
1	1304	438
1	1305	174
1	1306	47
1	1307	136
1	1308	52
1	1309	39
1	1310	134
1	1311	159
1	1312	108
1	1313	84
1	1314	168
1	1315	427
1	1316	355
1	1317	381
1	1318	109
1	1319	159
1	1320	134
1	1321	391
1	1322	70
1	1323	105
1	1324	285
1	1325	186
1	1326	347
1	1327	1046
1	1328	144
1	1329	257
1	1330	176
1	1331	219
1	1332	904
1	1333	44
1	1334	308
1	1335	64
1	1336	176
1	1337	99
1	1338	91
1	1339	159
1	1340	225
1	1341	98
1	1342	72
1	1343	73
1	1344	227
1	1345	256
1	1346	73
1	1347	87
1	1348	112
1	1349	73
1	1350	338
1	1351	84
1	1352	181
1	1353	181
1	1354	239
1	1355	165
1	1356	195
1	1357	192
1	1358	409
1	1359	302
1	1360	224
1	1361	722
1	1362	264
1	1363	206
1	1364	141
1	1365	121
1	1366	117
1	1367	173
1	1368	122
1	1369	58
1	1370	347
1	1371	358
1	1372	179
1	1373	681
1	1374	558
1	1375	234
1	1376	117
1	1377	211
1	1378	39
1	1379	368
1	1380	82
1	1381	168
1	1382	169
1	1383	97
1	1384	253
1	1385	537
1	1386	98
1	1387	513
1	1388	85
1	1389	198
1	1390	566
1	1391	128
1	1392	177
1	1393	128
1	1394	299
1	1395	346
1	1396	408
1	1397	208
1	1398	29
1	1399	95
1	1400	107
1	1401	356
1	1402	113
1	1403	61
1	1404	18
1	1405	190
1	1406	103
1	1407	47
1	1408	77
1	1409	62
1	1410	188
1	1411	112
1	1412	154
1	1413	447
1	1414	290
1	1415	104
1	1416	204
1	1417	172
1	1418	215
1	1419	455
1	1420	622
1	1421	588
1	1422	229
1	1423	506
1	1424	160
1	1425	271
1	1426	136
1	1427	95
1	1428	139
1	1429	599
1	1430	173
1	1431	235
1	1432	360
1	1433	116
1	1434	520
1	1435	358
1	1436	50
1	1437	449
1	1438	147
1	1439	114
1	1440	56
1	1441	346
1	1442	135
1	1443	92
1	1444	1040
1	1445	426
1	1446	175
1	1447	22
1	1448	75
1	1449	173
1	1450	154
1	1451	153
1	1452	171
1	1453	742
1	1454	200
1	1455	275
1	1456	156
1	1457	534
1	1458	165
1	1459	105
1	1460	136
1	1461	533
1	1462	161
1	1463	74
1	1464	68
1	1465	452
1	1466	350
1	1467	143
1	1468	79
1	1469	134
1	1470	42
1	1471	380
1	1472	197
1	1473	50
1	1474	128
1	1475	48
1	1476	94
1	1477	237
1	1478	69
1	1479	50
1	1480	169
1	1481	196
1	1482	107
1	1483	74
1	1484	89
1	1485	257
1	1486	158
1	1487	120
1	1488	59
1	1489	112
1	1490	626
1	1491	225
1	1492	275
1	1493	82
1	1494	96
1	1495	122
1	1496	68
1	1497	129
1	1498	276
1	1499	120
1	1500	316
1	1501	306
1	1502	169
1	1503	68
1	1504	50
1	1505	177
1	1506	119
1	1507	292
1	1508	107
1	1509	348
1	1510	120
1	1511	167
1	1512	107
1	1513	291
1	1514	168
1	1515	279
1	1516	349
1	1517	70
1	1518	851
1	1519	110
1	1520	223
1	1521	76
1	1522	97
1	1523	377
1	1524	168
1	1525	103
1	1526	204
1	1527	166
1	1528	83
1	1529	302
1	1530	153
1	1531	266
1	1532	271
1	1533	683
1	1534	289
1	1535	313
1	1536	232
1	1537	132
1	1538	381
1	1539	87
1	1540	533
1	1541	243
1	1542	83
1	1543	888
1	1544	468
1	1545	257
1	1546	122
1	1547	161
1	1548	510
1	1549	249
1	1550	735
1	1551	278
1	1552	259
1	1553	223
1	1554	112
1	1555	533
1	1556	190
1	1557	259
1	1558	628
1	1559	57
1	1560	176
1	1561	379
1	1562	154
1	1563	61
1	1564	111
1	1565	106
1	1566	105
1	1567	86
1	1568	172
1	1569	45
1	1570	213
1	1571	18
1	1572	22
1	1573	89
1	1574	174
1	1575	183
1	1576	97
1	1577	270
1	1578	237
1	1579	500
1	1580	443
1	1581	714
1	1582	345
1	1583	149
1	1584	248
1	1585	305
1	1586	92
1	1587	96
1	1588	712
1	1589	380
1	1590	177
1	1591	220
1	1592	229
1	1593	215
1	1594	152
1	1595	489
1	1596	837
1	1597	568
1	1598	125
1	1599	48
1	1600	116
1	1601	21
1	1602	108
1	1603	308
1	1604	119
1	1605	124
1	1606	665
1	1607	147
1	1608	448
1	1609	60
1	1610	140
1	1611	275
1	1612	120
1	1613	92
1	1614	199
1	1615	184
1	1616	261
1	1617	589
1	1618	141
1	1619	861
1	1620	121
1	1621	76
1	1622	17
1	1623	68
1	1624	131
1	1625	250
1	1626	309
1	1627	318
1	1628	115
1	1629	143
1	1630	16
1	1631	57
1	1632	81
1	1633	332
1	1634	213
1	1635	68
1	1636	131
1	1637	444
1	1638	135
1	1639	407
1	1640	324
1	1641	218
1	1642	1042
1	1643	780
1	1644	167
1	1645	142
1	1646	434
1	1647	439
1	1648	804
1	1649	123
1	1650	274
1	1651	112
1	1652	287
1	1653	728
1	1654	509
1	1655	107
1	1656	84
1	1657	112
1	1658	230
1	1659	321
1	1660	137
1	1661	112
1	1662	325
1	1663	180
1	1664	314
1	1665	235
1	1666	492
1	1667	1157
1	1668	178
1	1669	51
1	1670	308
1	1671	146
1	1672	156
1	1673	411
1	1674	240
1	1675	1024
1	1676	227
1	1677	953
1	1678	156
1	1679	364
1	1680	362
1	1681	192
1	1682	138
1	1683	882
1	1684	209
1	1685	48
1	1686	1275
1	1687	516
1	1688	390
1	1689	86
1	1690	195
1	1691	361
1	1692	213
1	1693	140
1	1694	51
1	1696	60
1	1697	74
1	1699	356
1	1700	57
1	1701	84
1	1702	390
1	1703	64
1	1704	130
1	1705	45
1	1706	290
1	1707	116
1	1708	110
1	1709	234
1	1710	398
1	1711	290
1	1712	153
1	1713	188
1	1714	412
1	1715	89
1	1716	1186
1	1717	151
1	1718	18
1	1719	270
1	1720	49
1	1721	92
1	1722	133
1	1723	237
1	1724	312
1	1725	141
1	1726	210
1	1727	44
1	1728	270
1	1729	283
1	1730	140
1	1731	775
1	1732	141
1	1733	306
1	1734	219
1	1735	594
1	1736	175
1	1737	181
1	1738	371
1	1739	1253
1	1740	82
1	1741	302
1	1742	373
1	1743	208
1	1744	330
1	1745	354
1	1746	247
1	1747	130
1	1748	840
1	1749	446
1	1750	306
1	1751	225
1	1752	327
1	1753	229
1	1754	121
1	1755	112
1	1756	484
1	1757	114
1	1758	212
1	1759	518
1	1760	86
1	1761	110
1	1762	180
1	1763	376
1	1764	632
1	1765	147
1	1766	182
1	1767	677
1	1768	370
1	1769	47
1	1770	148
1	1771	167
1	1772	126
1	1773	375
1	1774	216
1	1775	226
1	1776	480
1	1777	265
1	1778	86
1	1779	137
1	1780	502
1	1781	702
1	1782	52
1	1783	93
1	1784	64
1	1785	261
1	1786	37
1	1787	38
1	1788	62
1	1789	48
1	1790	85
1	1791	96
1	1792	133
1	1793	194
1	1794	144
1	1795	38
1	1796	124
1	1797	28
1	1798	48
1	1799	274
1	1800	85
1	1801	210
1	1802	245
1	1803	468
1	1804	623
1	1805	165
1	1806	1163
1	1807	64
1	1808	140
1	1809	23
1	1810	165
1	1811	12
1	1812	55
1	1813	160
1	1814	118
1	1815	357
1	1816	221
1	1817	559
1	1818	293
1	1819	61
1	1820	367
1	1821	144
1	1822	101
1	1823	189
1	1824	301
1	1825	69
1	1826	88
1	1827	269
1	1828	196
1	1829	476
1	1830	239
1	1831	232
1	1832	128
1	1833	180
1	1834	1087
1	1835	690
1	1836	514
1	1837	157
1	1838	147
1	1839	1021
1	1840	53
1	1841	78
1	1842	19
1	1843	180
1	1844	125
1	1845	62
1	1846	398
1	1847	1008
1	1848	141
1	1849	209
1	1850	794
1	1851	383
1	1852	178
1	1853	165
1	1854	98
1	1855	341
1	1856	96
1	1857	170
1	1858	636
1	1859	391
1	1860	324
1	1861	96
1	1862	43
1	1863	88
1	1864	752
1	1865	117
1	1866	317
1	1867	208
1	1868	28
1	1869	243
1	1870	114
1	1871	109
1	1872	294
1	1873	197
1	1874	210
1	1875	372
1	1876	81
1	1877	304
1	1878	389
1	1879	297
1	1880	82
1	1881	423
1	1882	164
1	1883	113
1	1884	554
1	1885	209
1	1886	441
1	1887	133
1	1888	172
1	1889	291
1	1890	1084
1	1891	236
1	1892	311
1	1893	133
1	1894	291
1	1895	245
1	1896	250
1	1897	228
1	1898	569
1	1899	218
1	1900	797
1	1901	417
1	1902	75
1	1903	144
1	1904	252
1	1905	201
1	1906	96
1	1907	137
1	1908	83
1	1909	1858
1	1910	218
1	1911	589
1	1912	182
1	1913	207
1	1914	308
1	1915	105
1	1916	317
1	1917	163
1	1918	256
1	1919	152
1	1920	139
1	1921	37
1	1922	692
1	1923	93
1	1924	303
1	1925	196
1	1926	109
1	1927	424
1	1928	225
1	1929	79
1	1930	314
1	1931	151
1	1932	86
1	1933	117
1	1934	125
1	1935	479
1	1936	315
1	1937	201
1	1938	88
1	1939	115
1	1940	102
1	1941	126
1	1942	238
1	1943	221
1	1944	120
1	1945	113
1	1946	113
1	1947	205
1	1948	123
1	1949	530
1	1950	182
1	1951	175
1	1952	162
1	1953	364
1	1954	166
1	1955	271
1	1956	123
1	1957	317
1	1958	620
1	1959	251
1	1960	592
1	1961	290
1	1962	122
1	1963	98
1	1964	425
1	1965	152
1	1966	289
1	1967	358
1	1968	130
1	1969	125
1	1970	575
1	1971	145
1	1972	554
1	1973	159
1	1974	144
1	1975	472
1	1976	227
1	1977	419
1	1978	704
1	1979	999
1	1980	162
1	1981	399
1	1982	357
1	1983	69
1	1984	145
1	1985	317
1	1986	1255
1	1987	467
1	1988	378
1	1989	282
1	1990	155
1	1991	166
1	1992	207
1	1993	240
1	1994	57
1	1995	955
1	1996	311
1	1997	90
1	1998	283
1	1999	77
1	2000	124
1	2001	124
1	2002	636
1	2003	753
1	2004	347
1	2005	150
1	2006	470
1	2007	191
1	2008	153
[truncated: 998,000+ more rows]
