# Supplementary material for: Genome-wide analysis of the interplay between chromatin-associated RNA and 3D genome organization in human cells
Source: Nat Commun. 2023 Oct 16;14:6519. doi: 10.1038/s41467-023-42274-7 (PMC10579264; doi:10.1038/s41467-023-42274-7)
Supplement: Supplementary file 6 — Source Data [file 41467_2023_42274_MOESM6_ESM.zip › SourceData/Figure_3f.tsv]

group	sample	ZscoreLL
Per condition	Control	58.39
Per condition	NH4OAc	55.44
Per condition	FL	88.87
Per condition	RNase	128.11
Union	Control	54.42
Union	NH4OAc	76.87
Union	FL	90.58
Union	RNase	153.68
