# Supplementary material for: Genome-wide analysis of the interplay between chromatin-associated RNA and 3D genome organization in human cells
Source: Nat Commun. 2023 Oct 16;14:6519. doi: 10.1038/s41467-023-42274-7 (PMC10579264; doi:10.1038/s41467-023-42274-7)
Supplement: Supplementary file 6 — Source Data [file 41467_2023_42274_MOESM6_ESM.zip › SourceData/Figure_5d_loop_1_day00.ctrl.HiC.tsv]

V1	V2	V3	V4	V5	V6	V7	V8	V9	V10	V11	V12	V13	V14	V15	V16	V17	V18	V19
0	0	0	0	0	0	0	0	0	0	0	0	0	0	0.0012	0	0	0	0
0	0	0	0	0	0	0	0	0.01735	0.037175	0.0118	0	0.0435666666666667	0.133	0.095625	0	0	0	0
0	0	0	0	0	0	0	0.0202	0.04735	0.074025	0	0	0.0648	0.164916666666667	0.09795	0	0	0	0
0	0	0	0	0	0	0	0	0	0.0077	0	0	0.05145	0.0868333333333333	0.044	0	0	0	0
0	0	0	0	0	0	0	0	0	0	0	0	0.0025	0.0243666666666667	0	0	0	0	0
0	0	0	0	0	0	0	0	0	0	0	0	0	0	0	0	0	0	0
0	0	0	0	0	0	0	0	0	0.0395666666666667	0	0	0.0895	0.1167	0.132233333333333	0.08155	0.036	0	0
0	0	0	0	0	0	0	0.0004	0.1433	0.278425	0.174566666666667	0.1327	0.32265	0.416483333333333	0.30505	0.1921	0.11495	0.01925	0
0	0	0	0	0	0	0.09155	0.213975	0.510375	0.7455	0.498475	0.32345	0.4861	0.525716666666667	0.270525	0.1244	0.0859	0.0091	0
0	0	0	0	0	0	0.1807	0.41455	0.657625	0.904625	0.549825	0.2295	0.326025	0.317283333333333	0.101475	0.05135	0.0358333333333333	0.0117	0
0	0	0	0	0	0.0236	0.22405	0.338525	0.405775	0.576125	0.298233333333333	0.025	0.0609	0.0376333333333333	0	0	0	0	0
0	0	0	0	0.0236	0	0.14778	0.173275	0.22925	0.3536	0.0903	0	0	0	0	0	0	0	0
0	0	0.09155	0.1807	0.22405	0.14778	0.159933333333333	0.177783333333333	0.266483333333333	0.251433333333333	0.0182	0	0	0	0	0	0	0	0
0	0.0004	0.213975	0.41455	0.338525	0.173275	0.177783333333333	0.164	0.131975	0.087625	0	0	0	0	0	0	0	0	0
0	0.1433	0.510375	0.657625	0.405775	0.22925	0.266483333333333	0.131975	0.1114	0.10205	0	0	0	0	0	0	0	0	0
0.0395666666666667	0.278425	0.7455	0.904625	0.576125	0.3536	0.251433333333333	0.087625	0.10205	0.1202	0	0	0	0.0108	0	0	0	0	0
0	0.174566666666667	0.498475	0.549825	0.298233333333333	0.0903	0.0182	0	0	0	0	0	0	0	0	0	0	0	0
0	0.1327	0.32345	0.2295	0.025	0	0	0	0	0	0	0	0	0	0	0	0	0	0
0.0895	0.32265	0.4861	0.326025	0.0609	0	0	0	0	0	0	0	0	0	0	0	0	0	0
