# Supplementary material for: Genome-wide analysis of the interplay between chromatin-associated RNA and 3D genome organization in human cells
Source: Nat Commun. 2023 Oct 16;14:6519. doi: 10.1038/s41467-023-42274-7 (PMC10579264; doi:10.1038/s41467-023-42274-7)
Supplement: Supplementary file 6 — Source Data [file 41467_2023_42274_MOESM6_ESM.zip › SourceData/Figure_3g.tsv]

sample	P2M
Control	2.08536405788543
Control	1.8942184336581
Control	3.19449303895715
Control	2.20460254065342
Control	3.68511047857528
Control	3.85232205386952
Control	4.61396782682249
Control	2.03369436402925
Control	2.01302897909525
Control	2.32771780944585
Control	2.92125373450916
Control	2.90126417711029
Control	2.98507181022787
Control	3.29412073344647
Control	1.55763654004788
Control	3.51031100743985
Control	1.96632420429618
Control	3.67485206537195
Control	5.38639984265514
Control	5.30622519780406
Control	3.27324378600895
Control	4.94092036482286
Control	3.40437115723197
Control	2.16555368252127
Control	2.47259615579487
Control	3.98394335121302
Control	4.21366035727487
Control	2.06816782776342
Control	3.47577876737792
Control	2.65814754422804
Control	1.31524455167469
Control	2.81866391833983
Control	2.30057577009449
Control	2.55345080771353
Control	2.48577108855168
Control	1.24047894278206
Control	2.65749875477061
Control	1.23577114528732
Control	1.75252908693548
Control	3.12015229385631
Control	2.45777767314378
Control	5.73942957836284
Control	3.78809604829781
Control	2.38348702596212
Control	2.34650764105021
Control	2.9492816042254
Control	2.25687847876971
Control	4.60813874511369
Control	1.50107659458063
Control	3.83530115041228
Control	2.95834464557007
Control	3.24101366268602
Control	3.53179861967744
Control	3.63997434632633
Control	3.29027794861795
Control	1.33616291536551
Control	3.05537810170446
Control	3.92612227809259
Control	3.46944029635729
Control	2.66133058980581
Control	2.83335109590907
Control	3.38058980357406
Control	1.65219627170024
Control	4.34981511656653
Control	3.00894223336118
Control	3.55790973335645
Control	2.79956511857313
Control	2.7765445213732
Control	4.0380391126909
Control	3.12037014058675
Control	2.77858615305565
Control	3.10545808774985
Control	2.63298302354374
Control	1.739089750303
Control	2.5794409814125
Control	2.3756643280662
Control	3.13495118605425
Control	2.86239434715297
Control	2.51797709501234
Control	2.49510936694411
Control	2.63352376984155
Control	4.35883260741523
Control	2.40073239702845
Control	0.968114630853574
Control	4.23873299514361
Control	3.57136685833855
Control	4.97550594493704
Control	1.64763056648021
Control	2.78221493690986
Control	7.09526067332841
Control	3.7266899700819
Control	1.84875588184722
Control	7.37048257477522
Control	3.27506129462283
Control	1.93045335157448
Control	2.32001266936895
Control	2.47987314582039
Control	2.35801090152897
Control	2.27243342838896
Control	1.95181279497807
Control	3.10291344127274
Control	6.10305644357328
Control	3.0394634713431
Control	3.0817207022255
Control	1.2385186415861
Control	2.87590308613975
Control	2.5571415025876
Control	4.12985073535793
Control	1.78842062613731
Control	2.46604797162559
Control	1.01259366745663
Control	3.15669443178999
Control	3.09304007801312
Control	2.64653654299614
Control	1.75439264623215
Control	2.22979807422755
Control	3.23747549034075
Control	2.10698930187863
Control	1.88708115245211
Control	2.49761237094769
Control	2.88407411456129
Control	3.62066297513005
Control	3.84659479023325
Control	2.78195750011351
Control	3.67446548647013
Control	3.50148155433291
Control	3.90018632959174
Control	2.33576556917542
Control	2.11134719874184
Control	1.85555802372264
Control	1.51669366114302
Control	2.49044999502962
Control	2.56734322067286
Control	1.851530572241
Control	2.48732468631292
Control	2.27749101162743
Control	2.22979807422755
Control	6.79827435780133
Control	3.7266899700819
Control	2.82821988104528
Control	4.35883260741523
Control	4.34386069024922
Control	4.34981511656653
Control	4.34981511656653
Control	2.03959949053559
Control	1.24047894278206
Control	3.86264489465432
Control	3.83530115041228
Control	3.47577876737792
Control	4.21366035727487
Control	9.94583992179333
Control	3.84659479023325
Control	3.70363074133039
Control	2.78195750011351
Control	2.82040264042749
Control	3.54473113254524
Control	3.50148155433291
Control	3.16356374490521
Control	9.94583992179333
Control	2.53766061701767
Control	2.95834464557007
Control	2.87046001679132
Control	1.97140034278802
Control	4.48931543957075
Control	3.2082219190006
Control	2.92014307462069
Control	3.92300821813231
Control	3.77383145081186
Control	3.54136555111928
Control	3.1593307005625
Control	2.88897813798344
Control	4.56218221223273
Control	3.11102909662735
Control	3.99592983205207
Control	2.84757603619293
Control	3.55189853403581
Control	2.49715676062378
Control	3.19768048310925
Control	3.19768048310925
Control	3.58547911384053
Control	3.27391025041528
Control	1.94967410899861
Control	3.83796598937509
Control	3.81469520696108
Control	2.88774137888859
Control	4.48931543957075
Control	2.70920532962492
Control	2.63391533124885
Control	2.59283488726995
Control	2.93039883743187
Control	3.1575980949459
Control	3.48557456667095
Control	2.9999937381522
Control	4.56218221223273
Control	3.34588814344764
Control	2.40649086913962
Control	0.996142343273626
Control	7.44612121263266
Control	3.37015710784623
Control	3.99592983205207
Control	2.07751945425601
Control	4.33446647917931
Control	2.3493588572338
Control	2.13764781675454
Control	2.1948220794353
Control	2.98263656148235
Control	2.61207947243423
Control	2.72443070425202
Control	4.10887509131665
Control	1.4834856244253
Control	2.6226908040349
Control	3.70773271782609
Control	1.85722922081951
Control	3.97955352774838
Control	5.57005305211908
Control	2.14388966197575
Control	1.76027604485309
Control	2.71499480935069
Control	2.45700544908663
Control	2.93217151011936
Control	2.12587740195156
Control	3.29546071447575
Control	2.21519230570236
Control	1.64577073050798
Control	1.92529880575238
Control	2.74637236556121
Control	2.54253791794203
Control	4.11951478931978
Control	3.19768048310925
Control	3.40543121611419
Control	2.58612344104901
Control	3.10046916366845
Control	2.81624154002116
Control	3.42968307233146
Control	2.48060980627908
Control	2.93628954112653
Control	3.31182819638708
Control	2.02162628119576
Control	3.87901599440035
Control	3.36814765059903
Control	2.84147552088748
Control	3.39994883373444
Control	3.46464725664612
Control	2.4683343713739
Control	2.84724503752269
Control	1.71287717219542
Control	5.36106063149864
Control	2.51310729857866
Control	3.71112192417521
Control	1.57180309771414
Control	2.22756928366084
Control	3.6181088411546
Control	1.84286054797947
Control	3.07920800745411
Control	2.38187421108307
Control	2.68529004696103
Control	3.27391025041528
Control	2.58317509367094
Control	2.82399580204364
Control	2.54938690879051
Control	2.21676464312991
Control	2.81906008894958
Control	2.18369432769423
Control	2.59639945381646
Control	2.50130848551069
Control	2.88894277740475
Control	3.58817313319592
Control	2.47927355382765
Control	2.72681292514305
Control	1.72676270100309
Control	2.36101079175343
Control	3.59427042053822
Control	1.97139154965501
Control	2.89873688489226
Control	3.89114775825327
Control	3.81469520696108
Control	2.32494890561871
Control	3.92018520466143
Control	4.48931543957075
Control	1.46186378385651
Control	2.88774137888859
Control	2.10335375048431
Control	2.17585643409905
Control	2.63278788420529
Control	5.02711172513217
Control	2.65472708900179
Control	3.58492490868132
Control	3.73829197188021
Control	2.48210195772592
Control	2.59535906608739
Control	2.8183781586974
Control	3.76472318426832
Control	4.0182594004653
Control	3.2082219190006
Control	3.73368809563838
Control	3.64273561996265
Control	2.83275813499917
Control	3.40050607798968
Control	2.92014307462069
Control	2.70854524030511
Control	2.51582426430138
Control	4.13921301614361
Control	2.89964165713304
Control	2.62689258761072
Control	2.70707451855028
Control	2.44973194653244
Control	1.69631862321686
Control	2.82499333895402
Control	3.04751694032689
Control	2.77708586513861
Control	2.59942581741646
Control	2.29851406218277
Control	2.48710064984572
Control	2.27960248101877
Control	2.71836287976881
Control	3.1593307005625
Control	1.75757901871053
Control	3.18380827097003
Control	3.18780025823905
Control	3.54136555111928
Control	2.90753737473193
Control	4.62997552544897
Control	2.16847052557191
Control	2.27446771349612
Control	3.92300821813231
Control	3.54962180645352
Control	2.45147228139091
Control	3.45795032014563
Control	4.44444745315176
Control	2.11509936641737
Control	1.94200496503501
Control	3.88632978857206
Control	3.01511236577212
Control	2.10049659493553
Control	2.99287253335234
Control	2.59457303649345
Control	1.59867037719866
Control	2.36259593268489
Control	2.48675022601673
Control	2.11135526730935
Control	2.17171970278407
Control	3.68539651564856
Control	3.42417346613483
Control	2.70920532962492
Control	1.82266799155177
Control	3.07598303546252
Control	2.85411488015809
Control	2.42216397541818
Control	3.09513764313257
Control	2.14377594487563
Control	4.22745378541943
Control	2.28226307903496
Control	3.41196545594677
Control	5.09515060424973
Control	2.35443790500789
Control	2.28832225976311
Control	2.41210424765303
Control	3.04926550927176
Control	2.88175257815489
Control	4.04548849404832
Control	4.09856489054789
Control	2.90670710205043
Control	2.19498149249867
Control	6.18692038407213
Control	1.92709252629854
Control	4.47721380434377
Control	2.76138502475782
Control	2.64798668698063
Control	2.27667366276594
Control	2.96628033753892
Control	2.09600828166458
Control	3.13666102094874
Control	3.4398751369316
Control	3.1453993549085
Control	3.2935238537377
Control	2.38430820144803
Control	3.59464936004577
Control	3.55301259722621
Control	3.77999471888506
Control	3.1378363658836
Control	2.66850105737488
Control	2.25727525569614
Control	1.86985258035083
Control	2.56960286948347
Control	2.39113862115787
Control	3.69563212524862
Control	3.8686614352634
Control	3.56919065825625
Control	4.2952635178599
Control	1.90550941482261
Control	3.4968425443049
Control	3.10949203371162
Control	2.25702973071238
Control	5.2948082075482
Control	2.14642302744846
Control	3.7483816122266
Control	2.27874382527788
Control	2.46685700830767
Control	1.76316169013282
Control	2.53493802036922
Control	2.63858625399649
Control	3.11598652066772
Control	2.72604966630069
Control	1.895972469768
Control	2.94704334306088
Control	2.78271694521532
Control	2.60284113549494
Control	3.76902278858065
Control	2.58706745657734
Control	1.74222776077494
Control	1.41215926265486
Control	2.32021056194794
Control	2.90966248665432
Control	2.73649854263121
Control	2.35028591759082
Control	2.65566320745423
Control	2.62875055343539
Control	2.20669995961032
Control	3.31153769506094
Control	3.51003047182405
Control	1.61330034378224
Control	1.54288530122745
Control	3.53996740923501
Control	3.03026908272731
Control	3.48669982241573
Control	2.3167063820273
Control	3.81318001500396
Control	3.0132535440539
Control	2.55765278966656
Control	1.39514788718378
Control	3.78748546826384
Control	2.40932492313235
Control	2.19108429049655
Control	1.86053395889215
Control	2.42687532798911
Control	3.04262843734648
Control	3.91916545433193
Control	4.12968582266816
Control	2.94385535780142
Control	2.97747019361069
Control	5.00559198314851
Control	2.41291372631217
Control	3.52176353194877
Control	2.17691445033901
Control	3.2753254499282
Control	3.57708949635369
Control	1.27187317701958
Control	2.28412340653172
Control	2.47208789921026
Control	2.19118336026125
Control	3.16078422700645
Control	4.17891092036472
Control	1.91112091911219
Control	3.49843870727628
Control	5.2948082075482
Control	2.27874382527788
Control	1.65250850022549
Control	3.39729581886444
Control	3.11598652066772
Control	3.26755010587558
Control	3.68324067842499
Control	3.49843870727628
Control	3.81318001500396
Control	3.7483816122266
Control	3.09196388548325
Control	3.59466649935798
Control	5.2948082075482
Control	2.83341853731854
Control	3.19490510798564
Control	3.48669982241573
Control	3.4968425443049
Control	4.22745378541943
Control	4.22745378541943
Control	2.35443790500789
Control	2.06778775520811
Control	3.77999471888506
Control	2.25727525569614
Control	3.99394402667326
Control	2.19498149249867
Control	3.60503058223443
Control	2.79822772014565
Control	2.86409156167418
Control	2.31942293378168
Control	2.85806856319897
Control	3.32547580515769
Control	4.37264329502001
Control	3.99066570979446
Control	3.3642189358116
Control	2.57401880566947
Control	4.33440103046399
Control	3.60641489453006
Control	2.95201591056684
Control	13.8986006780754
Control	3.24101019850838
Control	2.38514622175539
Control	3.95810476105662
Control	4.38621823602749
Control	2.92792794172243
Control	3.30504297404725
Control	3.05771669454603
Control	2.98229977411737
Control	3.52471286254517
Control	2.10524297584226
Control	4.18043834214728
Control	3.55707044312544
Control	3.19822703628758
Control	3.55905244938054
Control	2.31246535719238
Control	5.22619326379826
Control	3.32981516743488
Control	5.07135946724095
Control	3.57592292513404
Control	2.83917369388793
Control	3.36087949055834
Control	3.84111799580581
Control	1.75805534431341
Control	2.49190075462398
Control	1.14604508207952
Control	1.96605272802699
Control	4.77917394793614
Control	3.69372616351784
Control	2.07048503168032
Control	3.10843865167723
Control	4.03539111548982
Control	2.39909530112647
Control	3.47653469029794
Control	4.05259319177203
Control	3.92713682072924
Control	4.92010677795886
Control	3.40044828305599
Control	2.89329996793503
Control	2.54283606267312
Control	4.18019566477154
Control	2.89239533972392
Control	2.89404390764161
Control	5.15051552181756
Control	1.93266714001899
Control	1.74862610573698
Control	2.15817833572419
Control	3.55542160422957
Control	4.68374995873752
Control	1.96739042749152
Control	1.93062088840199
Control	2.14810774685553
Control	2.26300224432444
Control	2.68214152608207
Control	3.28633135985341
Control	4.28978801369446
Control	1.90108384576697
Control	3.81318464277742
Control	2.16786527017705
Control	1.56019796650143
Control	2.80896185975952
Control	1.62604587413796
Control	3.34687558081098
Control	3.32290465721766
Control	2.34847039878739
Control	3.40782182009677
Control	2.86635632861923
Control	3.92046696195529
Control	3.06515692559872
Control	2.25568395855377
Control	3.04769789209891
Control	2.97337704899851
Control	3.66298129565086
Control	2.39472035706113
Control	2.14810774685553
Control	2.34847039878739
Control	4.43163464220835
Control	4.68374995873752
Control	1.70558953591514
Control	2.81802541560628
Control	3.13152388141267
Control	4.05259319177203
Control	3.5696680696429
Control	2.81463455813053
Control	3.19822703628758
Control	5.22619326379826
Control	4.18043834214728
Control	4.77917394793614
Control	3.69372616351784
Control	5.15051552181756
Control	4.15364782409975
Control	2.57401880566947
Control	2.9882875807028
Control	3.17478750966346
Control	3.17840472834974
Control	5.18565616221782
Control	5.754686531897
Control	1.87741124133052
Control	1.51066057441678
Control	3.66945336231894
Control	3.65398663853162
Control	3.06764039916489
Control	2.26482842110131
Control	3.55235221311746
Control	3.27956866839844
Control	2.30523499004709
Control	2.17194614811205
Control	2.1097571291913
Control	1.83438995874873
Control	5.26645822781723
Control	4.44784769405447
Control	2.71680302790683
Control	2.9528813596904
Control	2.31068546464185
Control	4.07884419433917
Control	2.68104509453287
Control	1.59440651803446
Control	1.85464713614446
Control	2.86608869974519
Control	2.58203681634211
Control	2.67676707867463
Control	2.58149439096977
Control	3.33190787592096
Control	3.59517988102648
Control	1.76947833176801
Control	5.15021829868446
Control	1.75500078472357
Control	2.29240097037442
Control	2.2700461578613
Control	4.1839845943714
Control	2.96253850322971
Control	1.93020174172423
Control	3.48822539796695
Control	2.60844207621082
Control	2.56018392899239
Control	2.65238918073712
Control	3.17045343121101
Control	2.89758926536973
Control	5.1109136523288
Control	3.29072492298153
Control	5.16966124056858
Control	4.21691296063133
Control	4.04696450719071
Control	2.47737962517204
Control	2.0486067138312
Control	2.02305265707729
Control	3.30046406544451
Control	2.29236919117143
Control	2.70828596234314
Control	1.29404605218679
Control	2.05204435727688
Control	132.082637992609
Control	1.93086981350292
Control	9.77270609151392
Control	2.94907095564939
Control	3.31078300356568
Control	3.21437706468396
Control	3.32175847952526
Control	2.40572510725787
Control	3.66033198445522
Control	3.20453422455025
Control	1.66819540479234
Control	2.66914564268105
Control	2.4920285293488
Control	1.45598162168052
Control	6.5789520786534
Control	2.67423045351541
Control	3.90825182741376
Control	1.57768283368955
Control	1.71495995859254
Control	3.87494128745678
Control	2.43949797485419
Control	2.50885557059439
Control	2.57812163408602
Control	3.13223700800263
Control	3.94120370971255
Control	2.5167506064397
Control	3.21217856225429
Control	2.46671102285902
Control	2.61561255133805
Control	1.55076221341683
Control	3.26276118331063
Control	3.37511555876613
Control	1.48575367600088
Control	3.27200739004002
Control	2.48312177294322
Control	3.55356177364895
Control	3.93887700859476
Control	2.9348658136108
Control	3.62663457358028
Control	2.18379475356425
Control	3.26558326643156
Control	3.53058756211946
Control	1.7970173822444
Control	2.68766607764057
Control	2.1189137957828
Control	3.40800041169741
Control	3.0891406796412
Control	4.15516027648289
Control	2.76441216569088
Control	2.80825974612003
Control	2.28614096008517
Control	4.42048716672968
Control	2.66914564268105
Control	3.30825936585153
Control	2.94907095564939
Control	2.59545559387272
Control	3.94120370971255
Control	3.87494128745678
Control	2.61174764715841
Control	3.0891406796412
Control	3.58171465065846
Control	5.15021829868446
Control	2.68424761899806
Control	4.11352846365239
Control	1.83438995874873
Control	2.86608869974519
Control	4.00093113881119
Control	5.18565616221782
Control	2.82703929667574
Control	2.62926661701422
Control	5.754686531897
Control	3.14373096430417
Control	2.18264429974864
Control	2.97492342550511
Control	1.60043229929507
Control	3.47331515279282
Control	2.93635213211294
Control	2.61444964939902
Control	1.99857478671715
Control	2.66600513414738
Control	4.98387154686416
Control	4.60162944546956
Control	2.6564739951296
Control	2.21973351798052
Control	3.59542959815914
Control	0.9015450330337
Control	2.01693518920051
Control	3.52495528281888
Control	3.99570867495778
Control	2.22850450583527
Control	1.29457992583112
Control	3.05957647599793
Control	2.27207685336081
Control	2.07044859231484
Control	3.4842708387523
Control	2.38668228890633
Control	7.41015919427712
Control	1.82152171538666
Control	4.39997104022954
Control	3.38129501648874
Control	3.31595889394444
Control	2.77381987381417
Control	2.69471746550901
Control	3.15488232377243
Control	3.21923600750949
Control	2.46073105813706
Control	2.43845488910006
Control	3.83005925005596
Control	1.95545801462491
Control	2.78726344670007
Control	2.35479387549172
Control	3.46196253212947
Control	3.14903898978988
Control	1.9581280431158
Control	1.98875308033337
Control	3.93901327590766
Control	2.64420314362211
Control	3.78349059732505
Control	2.09371143032245
Control	2.25610838316901
Control	2.61600554780496
Control	3.54373485724147
Control	1.67457662176984
Control	1.37034295401505
Control	2.8054568532253
Control	2.66476722517475
Control	3.39259557733192
Control	3.70127586162032
Control	3.85240643293753
Control	4.39678339726
Control	2.67413586245495
Control	2.68136080642783
Control	2.36120262988913
Control	2.39199342431918
Control	1.8631971149642
Control	2.64026505189998
Control	2.5868205479464
Control	2.77712323923138
Control	3.43241627544619
Control	3.25227794953153
Control	4.23912719582385
Control	2.35722979338707
Control	1.27145767848784
Control	1.4387958168254
Control	3.06072549585172
Control	2.8512692766534
Control	3.32741633904616
Control	2.28471050770374
Control	2.05276000112375
Control	2.56882275118814
Control	3.31290829394093
Control	1.65641755913679
Control	1.93735363255032
Control	2.40876654962083
Control	1.18493146419932
Control	2.81806145679016
Control	2.83421705191798
Control	4.45503901659864
Control	2.28692446625589
Control	4.85198768621664
Control	1.73251625727933
Control	2.17424909613583
Control	3.28170664549517
Control	3.06253705384526
Control	3.87207832489362
Control	2.80647637919564
Control	2.44817448198955
Control	4.54697187608042
Control	2.06267709705206
Control	2.30988214316864
Control	2.62491109886827
Control	3.24663062281369
Control	2.40062515579519
Control	3.81163156426368
Control	2.71310521095814
Control	2.76947599521097
Control	3.10991514635334
Control	3.78349059732505
Control	2.54207893515726
Control	1.72192027412724
Control	2.67413586245495
Control	2.64420314362211
Control	2.64373731459871
Control	4.74485888130384
Control	2.46073105813706
Control	3.74820633366527
Control	2.93635213211294
Control	3.99570867495778
Control	2.23518597451284
Control	4.31178573125926
Control	3.14994758568437
Control	3.31595889394444
Control	3.47331515279282
Control	3.18480969248465
Control	2.83421705191798
Control	3.24663062281369
Control	3.87207832489362
Control	2.39231795094743
Control	4.35696765284651
Control	4.36506851903658
Control	2.79464489762881
Control	51.4697426243304
Control	2.94272376344423
Control	3.7723622312494
Control	3.75306724852763
Control	4.41189736973307
Control	2.34881781687639
Control	3.10340754024881
Control	4.323863004347
Control	4.323863004347
Control	2.44045603755971
Control	4.41189736973307
Control	5.03553872704492
Control	4.16128049178634
Control	51.4697426243304
Control	3.62077376277907
Control	4.75751421093919
Control	3.19616710012344
Control	3.3672601579086
Control	2.47333814031842
Control	2.29643417931616
Control	1.52698125730986
Control	2.48461165032095
Control	1.26088619998164
Control	2.77716066746733
Control	1.78489981461221
Control	3.89249973282881
Control	4.323863004347
Control	3.22713797433497
Control	1.17857074439319
Control	3.29698456126067
Control	2.81020217573731
Control	2.05871083024007
Control	4.14009149243354
Control	4.34030238679814
Control	4.14653557681545
Control	3.8245327273372
Control	1.49566629213264
Control	5.20243426326754
Control	4.08357268583076
Control	2.96386152218916
Control	2.51309856644516
Control	3.54678591214145
Control	3.07103746954586
Control	4.16128049178634
Control	3.25057887572823
Control	5.32274095385702
Control	2.52573448031458
Control	3.61074212096008
Control	1.8077563808782
Control	1.99753750175488
Control	2.31474916077676
Control	5.00939156001135
Control	2.94272376344423
Control	2.41295343255555
Control	3.15611892948975
Control	2.94224634402232
Control	4.1848616963781
Control	5.03553872704492
Control	2.03409667830508
Control	4.41189736973307
Control	3.63421019323843
Control	2.34881781687639
Control	2.9270344069949
Control	1.56645577426294
Control	1.46542773254377
Control	3.7723622312494
Control	2.4661875306456
Control	2.44008640948026
Control	2.99391101304699
Control	51.4697426243304
Control	4.67089663130341
Control	3.40923105841964
Control	5.11755658606862
Control	2.30931528347468
Control	1.72416395461238
Control	1.32433606864134
Control	3.33066865541782
Control	1.9450651737005
Control	4.75751421093919
Control	1.88735571894944
Control	3.62077376277907
Control	1.58668537135233
Control	3.47822000348653
Control	2.6579252395841
Control	3.05920774149098
Control	3.78764164842638
Control	3.276049982722
Control	2.11922735409879
Control	2.59611335715674
Control	2.44743676570249
Control	2.70401664954026
Control	1.96676376887343
Control	3.17297043142901
Control	2.09888773102217
Control	1.8370631117913
Control	1.73346718036871
Control	3.68378403374506
Control	3.57914710890982
Control	2.47333814031842
Control	3.10637119607325
Control	1.94051870826304
Control	6.26564298983966
Control	5.77746284846404
Control	6.05491645870908
Control	1.97260380036227
Control	2.60886640239053
Control	2.11928499028434
Control	10.2591446683157
Control	6.02579750571111
Control	2.46826689458657
Control	8.07763370504908
Control	2.67311545406209
Control	4.59420157284184
Control	2.73123704815403
Control	1.56395533805951
Control	2.64494434196618
Control	1.68576098272467
Control	3.95676290632518
Control	2.06180370766346
Control	2.31281402008034
Control	2.01157057800847
Control	2.58752638782128
Control	2.29347807737514
Control	2.64101477841943
Control	6.13083448752165
Control	2.00554837984205
Control	1.96294093949049
Control	13.5976317457488
Control	3.4040888231154
Control	3.00890622765344
Control	3.14051055900166
Control	3.44627380056466
Control	2.79313669351285
Control	3.34685947281245
Control	2.58154441757339
Control	5.87213557257237
Control	3.81518504747684
Control	3.55518444189595
Control	1.21601998144201
Control	2.9339477947364
Control	1.92243309417076
Control	1.72962651501245
Control	4.6527416468006
Control	1.85074479837836
Control	3.39494426453503
Control	1.72766717849918
Control	3.35027841839819
Control	3.1591338802733
Control	2.92856094323134
Control	4.08396250423798
Control	2.23870025254196
Control	2.82350645537953
Control	2.44544772798626
Control	3.77782167678528
Control	2.3601856178316
Control	2.8713106042157
Control	2.95141360435278
Control	2.22010886090673
Control	2.56180353548934
Control	2.89583909257739
Control	2.02582847154125
Control	3.1715268346598
Control	2.39962181481797
Control	1.76645532559595
Control	2.54294788549807
Control	1.68932322113466
Control	2.31041532986617
Control	2.8537785620959
Control	2.88331017315639
Control	3.65412072643062
Control	2.54414799550428
Control	1.58121366936737
Control	1.81997789444514
Control	3.18828758647353
Control	1.493658048216
Control	3.09135103484789
Control	3.94728367809092
Control	1.45775644895868
Control	2.53793644749806
Control	2.59415523330423
Control	2.36478622607868
Control	1.69804938215946
Control	2.86359059628612
Control	2.55991865245976
Control	2.75741300759398
Control	3.96531160133989
Control	1.57284370430894
Control	4.07684920000091
Control	3.91239069605228
Control	3.78254454125048
Control	4.02695103110576
Control	3.75345820381705
Control	2.34080146864204
Control	1.36566758524568
Control	3.09502010612078
Control	3.11983277991865
Control	2.24220256184506
Control	3.71886877086785
Control	2.91097189648807
Control	3.23500152876267
Control	2.8881612268453
Control	4.26625469523852
Control	2.82751335946592
Control	1.85431835087916
Control	2.07436911867041
Control	3.33706518803605
Control	3.34685947281245
Control	4.26625469523852
Control	1.97512717711286
Control	3.00890622765344
Control	3.81518504747684
Control	1.58454532144226
Control	3.75518939475473
Control	3.11874040177484
Control	2.73897303057899
Control	1.78553265229224
Control	3.94728367809092
Control	2.58645964355343
Control	2.21937708127339
Control	3.59826082504783
Control	3.96531160133989
Control	2.59415523330423
Control	2.41505699996876
Control	3.81029930637333
Control	3.81029930637333
Control	4.14291838861087
Control	2.62619946992047
Control	3.56024379854631
Control	5.58648860354409
Control	3.30128292366999
Control	3.18184799737099
Control	3.18184799737099
Control	4.0405893724144
Control	1.63194806983442
Control	4.2697931231884
Control	1.45174565155177
Control	2.76606092974703
Control	3.3591773169008
Control	3.49737171747502
Control	3.54081418850875
Control	3.30128292366999
Control	2.59319204728486
Control	2.50786444999465
Control	2.47163971165444
Control	2.45077361450245
Control	3.5164477920338
Control	2.51297788767918
Control	2.14528413085121
Control	2.71571754109127
Control	2.17804590038527
Control	2.64266017847538
Control	1.5433531592243
Control	3.56024379854631
Control	2.91800023121352
Control	1.97857760052235
Control	2.35793636637069
Control	1.77931766088247
Control	3.16935677221774
Control	2.77398319108385
Control	0.952797421729102
Control	2.74347730183043
Control	2.09885914942677
Control	2.40904054510679
Control	4.27647807149498
Control	11.201439142816
Control	2.45062170701676
Control	1.90505227559493
Control	4.70612254261749
Control	3.88494238432072
Control	3.18184799737099
Control	3.04369204660218
Control	2.50302829476409
Control	4.12866054756278
Control	2.64994760217669
Control	3.38721587542716
Control	5.58648860354409
Control	2.74813483636268
Control	2.43506924686258
Control	3.2477501168503
Control	3.25654861345491
Control	2.31271018229348
Control	2.65318967190238
Control	4.14291838861087
Control	3.8489664527954
Control	1.33035068855773
Control	4.70778650726193
Control	2.66754094246792
Control	4.70592381991092
Control	4.67980506252868
Control	4.3521964952326
Control	4.22882660758506
Control	3.50903780111436
Control	2.33562671722912
Control	2.69984248826769
Control	2.64470732955873
Control	2.08939469513965
Control	1.86186886900093
Control	15.7247255535832
Control	3.83544445700319
Control	2.96525164588139
Control	3.693671343805
Control	3.833703830442
Control	3.833703830442
Control	4.5737579482311
Control	4.61392955381241
Control	4.61392955381241
Control	4.61525125175779
Control	4.67980506252868
Control	2.97503192959809
Control	1.88316972666252
Control	4.54092986493491
Control	4.67980506252868
Control	4.70778650726193
Control	1.76825082000137
Control	3.34566975869409
Control	3.14176284939212
Control	2.57676348697383
Control	1.76813551059484
Control	4.61392955381241
Control	4.61525125175779
Control	2.76370414990164
Control	1.51085733526094
Control	2.48570771059425
Control	2.4889153454693
Control	3.62013754521674
Control	4.23135472613485
Control	2.28908903863869
Control	2.74547878749305
Control	2.36267279166674
Control	3.833703830442
Control	3.17060456804807
Control	4.5737579482311
Control	3.14068001261125
Control	2.97503192959809
Control	3.52467819533949
Control	3.42953315941034
Control	3.81715976574631
Control	3.73507337140946
Control	3.74318895650119
Control	1.95468373341753
Control	3.50903780111436
Control	3.90775839095396
Control	1.35834763539232
Control	2.47819148564879
Control	3.788036432158
Control	2.60636460546752
Control	2.96029121672324
Control	2.79185527423173
Control	1.4717553027026
Control	1.90172031056951
Control	2.7674222438657
Control	2.69984248826769
Control	2.64470732955873
Control	2.98496844218243
Control	1.83946277025079
Control	2.08939469513965
Control	4.02648467773295
Control	2.40562613217385
Control	1.86186886900093
Control	4.18747611606477
Control	2.97228097399297
Control	1.77072240268167
Control	1.97783468043638
Control	12.1071532289179
Control	3.45293020735352
Control	2.13660074908789
Control	2.50312088414832
Control	3.83544445700319
Control	5.24968217777172
Control	2.57807303158941
Control	3.60077486404556
Control	3.54276338690767
Control	2.73499717305522
Control	1.72366174665765
Control	2.20617307337979
Control	1.7527075373466
Control	3.10595143259932
Control	8.96906516787141
Control	8.71942523587489
Control	4.03423953629485
Control	1.62693895674405
Control	3.26421253334256
Control	3.05190496088985
Control	2.54648156860798
Control	2.30262316265103
Control	3.1320546035507
Control	3.0267503907255
Control	3.4801323943004
Control	1.43844237533683
Control	2.30121024311751
Control	2.9832879888845
Control	3.04697842872556
Control	3.3478662617961
Control	2.32082236355262
Control	3.03216116755673
Control	2.51795509853915
Control	3.01904156515101
Control	3.70169970954359
Control	3.38189865719306
Control	6.34563558867612
Control	6.31570442788038
Control	2.45979689105035
Control	2.74042179758854
Control	3.44899918754388
Control	2.62660000776958
Control	4.42708136659313
Control	3.65863640185317
Control	2.49276951650629
Control	3.32880632960358
Control	3.24640469878177
Control	3.62984117943413
Control	4.9540885581243
Control	2.6951100495005
Control	2.95062737992588
Control	2.75031869491237
Control	4.02956748041705
Control	3.67047993686907
Control	4.09360158791718
Control	3.56647699791395
Control	2.56909953225249
Control	2.31401817095576
Control	2.4910731093802
Control	2.42184245591727
Control	2.4640775330574
Control	3.73548676616997
Control	3.52208019049755
Control	5.26593099534338
Control	2.38388723903418
Control	3.99527266852795
Control	3.15514700551081
Control	2.50740939458157
Control	2.55159658476122
Control	3.13853741743574
Control	1.38619237679229
Control	3.20544640610036
Control	1.67372410882488
Control	2.6907978684913
Control	3.27988096560426
Control	3.64123370676695
Control	2.40971224841401
Control	2.85304501003797
Control	2.57424888228796
Control	1.67339785645365
Control	3.19958074377712
Control	3.42660914579242
Control	2.53623145281542
Control	2.83276287765115
Control	2.18445786260423
Control	2.3189354300164
Control	3.2540893042978
Control	4.41793474711272
Control	1.30471373154655
Control	4.41687093812976
Control	4.07106506638572
Control	3.95649867933809
Control	2.59996087653731
Control	2.34424383845004
Control	2.26654692982081
Control	3.95666553420919
Control	4.56265728154371
Control	3.20480170269945
Control	2.66855434073927
Control	3.18843874487962
Control	1.81243606102797
Control	2.89569422972195
Control	2.41823239148876
Control	3.7674489672075
Control	1.9828255573392
Control	4.62426084037013
Control	3.30141606856373
Control	5.36639186214299
Control	3.11120576825261
Control	2.44161364395838
Control	3.64123370676695
Control	3.64495945963426
Control	5.40949370115318
Control	2.37431972099512
Control	5.36639186214299
Control	4.62426084037013
Control	3.23914091088725
Control	4.41687093812976
Control	4.07106506638572
Control	3.42660914579242
Control	3.12956308051263
Control	2.0401393518064
Control	3.80688182169265
Control	3.73548676616997
Control	2.41004417189541
Control	3.87637777769625
Control	3.20544640610036
Control	2.60557755401079
Control	3.38189865719306
Control	6.31570442788038
Control	3.38189865719306
Control	4.25252230967504
Control	2.4640775330574
Control	3.96445929779366
Control	2.58098058860675
Control	2.26685058859997
Control	1.98092000434264
Control	2.43227560744195
Control	2.9253923292848
Control	3.24691339697189
Control	3.92393585920278
Control	2.18638187865421
Control	2.76052995070615
Control	1.67955279789802
Control	3.11292295469898
Control	4.56383132674226
Control	3.4354524115064
Control	2.061351878594
Control	3.29975859482516
Control	2.63783811196962
Control	2.71216817508592
Control	2.66463818502825
Control	3.75639186269315
Control	2.89540441765031
Control	2.39592507836868
Control	2.41428276411349
Control	2.81985369372576
Control	1.48795320947238
Control	3.62943232685896
Control	3.57163418407576
Control	4.022595976731
Control	3.28861146070994
Control	3.40108020765245
Control	5.17713866366912
Control	3.41352122630569
Control	3.46718408833901
Control	3.86701848113224
Control	2.12014371149299
Control	2.9406955256952
Control	2.72386061660166
Control	4.56960673625942
Control	2.78340947651723
Control	3.4043824828945
Control	4.76670303193423
Control	4.1750908114865
Control	3.36869131484707
Control	3.05061727393316
Control	2.86226965903639
Control	2.11147410039962
Control	2.09853993288377
Control	1.70200261898846
Control	2.93735144957053
Control	3.26186589524083
Control	3.47852296100633
Control	1.08401188393955
Control	1.71925740240001
Control	3.72879054831508
Control	3.31876113701992
Control	2.80191209029186
Control	2.15766379746004
Control	3.83864839228209
Control	2.30146217401019
Control	3.62420521448245
Control	3.02054234674356
Control	3.80617210062029
Control	2.16925680096559
Control	2.3319276840409
Control	2.43804342211554
Control	3.32245090065578
Control	1.84940833357296
Control	3.06121046229399
Control	1.78167868321079
Control	2.53702539760398
Control	2.43676139127265
Control	1.29657041165685
Control	10.7176268578904
Control	2.14518662781358
Control	1.6619933478521
Control	3.27816542952131
Control	2.33567840407254
Control	1.92370351306832
Control	7.26080946553552
Control	5.74307287567356
Control	7.90133722565636
Control	2.22747816666878
Control	2.18737219964064
Control	2.58319000324636
Control	2.15244032696317
Control	3.71002483464564
Control	2.20988892862038
Control	3.06263455425298
Control	3.15350779141414
Control	1.94699998756512
Control	3.64674142483919
Control	5.17713866366912
Control	3.06411327212665
Control	1.81816251549264
Control	2.22635736962027
Control	3.62420521448245
Control	2.26685058859997
Control	2.5062461065994
Control	3.24691339697189
Control	3.29975859482516
Control	1.65369166052836
Control	2.71979462897097
Control	3.90259987493392
Control	1.98793608559597
Control	3.38324150447091
Control	4.68224863285897
Control	3.5330566695136
Control	3.5330566695136
Control	3.46791739416004
Control	5.17713866366912
Control	3.1842760001582
Control	3.14877374615644
Control	3.86341383817071
Control	3.86341383817071
Control	1.91085867449606
Control	3.16137591579427
Control	2.11945107776103
Control	1.21621998508437
Control	3.53750509749715
Control	2.99050199760945
Control	3.67308473356706
Control	3.1194901970677
Control	1.57418463061713
Control	3.96595131930499
Control	4.22202054386711
Control	3.80487871869578
Control	3.96595131930499
Control	4.22202054386711
Control	2.95962973594227
Control	2.62999935073638
Control	2.64833026790022
Control	2.66574878937452
Control	2.1938062791577
Control	1.94732164728127
Control	2.44489867360323
Control	1.5318753745545
Control	2.16952308213378
Control	2.13855481901033
Control	0.645307117653119
Control	3.96617325170963
Control	3.13479797314631
Control	2.76981333054434
Control	2.71076450299459
Control	3.75812014626204
Control	1.7103466737988
Control	1.24207659695315
Control	2.71928339535223
Control	3.08859877380648
Control	3.16137591579427
Control	3.46514303370389
Control	2.57647917436546
Control	3.13359970251967
Control	3.1194901970677
Control	3.12420254582452
Control	3.67308473356706
Control	1.93713101198187
Control	1.64977715173203
Control	3.37462795158194
Control	2.36578595004207
Control	2.31352721263226
Control	1.99408484285936
Control	1.88930000846033
Control	1.6899016231792
Control	3.15850583653597
Control	1.34827248099877
Control	1.76258448976348
Control	3.10254300743223
Control	2.05436844812475
Control	4.06647667602694
Control	2.46190110108203
Control	4.00114511286356
Control	3.26490009786487
Control	3.4666665303604
Control	2.60102540497846
Control	1.95335097563587
Control	2.21753350759468
Control	2.26056369568657
Control	2.60868537215754
Control	3.06405165657677
Control	4.8859218705796
Control	2.36540064052082
Control	2.27380586093349
Control	2.49769989899834
Control	2.18379957906825
Control	5.23495424550537
Control	4.38520517877577
Control	3.12749275862664
Control	3.90423726294918
Control	3.51875754006952
Control	3.20879725006677
Control	3.28421093154176
Control	3.13986605608071
Control	2.00693380052538
Control	2.7643227428423
Control	3.07851991765545
Control	5.13175328031587
Control	3.94394730500514
Control	3.87344090240492
Control	8.83359476388556
Control	6.0592154891199
Control	4.04972387569331
Control	1.62921338691213
Control	2.67380539305863
Control	3.79235526970246
Control	2.60885566398945
Control	2.04045904308494
Control	2.52566665109288
Control	3.29585399070656
Control	4.02202982267186
Control	3.10631742675145
Control	3.17646851346847
Control	1.62275216371117
Control	3.11246703907582
Control	2.94978344204309
Control	2.73245424728896
Control	4.8859218705796
Control	3.06405165657677
Control	4.8859218705796
Control	1.68304031373828
Control	2.82591920330549
Control	3.90423726294918
Control	3.03365751002491
Control	2.35018423266874
Control	2.74600625007533
Control	2.0726430638792
Control	2.92646886212663
Control	2.2803418331286
Control	1.84374548127801
Control	4.07775228742179
Control	3.87218224933821
Control	3.37541283220603
Control	1.44393187662598
Control	1.86739791233279
Control	1.33537940098764
Control	2.74600625007533
Control	2.06266127993765
Control	2.7754409838764
Control	2.76556973411593
Control	2.16460825639465
Control	3.02041280529541
Control	2.24168881542801
Control	3.93010438336146
Control	2.38860501547941
Control	2.04100740046454
Control	6.71170997804312
Control	4.56584075872747
Control	2.47532681223917
Control	2.52614875095065
Control	1.58533076163816
Control	2.13157977795934
Control	1.93903566579332
Control	2.40043990662195
Control	2.22653613364278
Control	2.19472406164574
Control	3.16627129285855
Control	2.35018423266874
Control	2.01361924703187
Control	2.76960829577592
Control	3.11713022944595
Control	3.36989391831175
Control	1.93877073347736
Control	1.45200092781884
Control	1.93727650839533
Control	2.99227964399548
Control	3.28274079700984
Control	1.45722235500973
Control	3.74141316328986
Control	3.10882343898031
Control	3.31643831581176
Control	2.65269729847069
Control	4.64135436744926
Control	1.70607252728648
Control	2.946645471223
Control	3.15855934239936
Control	2.0308263169918
Control	3.37630457643022
Control	2.47710633597605
Control	3.59752236513375
Control	2.73814546073939
Control	4.06358092618073
Control	3.56939769731068
Control	1.84818023683332
Control	3.2281902435625
Control	6.43229643062844
Control	2.23866409248918
Control	2.0658934129091
Control	1.71078666960829
Control	3.68502492780861
Control	2.51761354409117
Control	2.77644070753002
Control	2.80834290988481
Control	3.84824687130947
Control	5.79598812013874
Control	2.98539810179518
Control	2.56996917905667
Control	1.83701159352915
Control	2.81206869471348
Control	3.03350018605534
Control	2.82938639917608
Control	1.55401385589672
Control	2.74688034189567
Control	1.67535585723015
Control	2.57886287894821
Control	3.50434766766476
Control	3.37120501269028
Control	2.46604402173117
Control	2.08788784958464
Control	3.1649267449936
Control	1.39346611955009
Control	2.28901035474401
Control	2.39527261203705
Control	3.62394246564268
Control	2.25841119008207
Control	3.52398658502047
Control	2.17473319949396
Control	2.96717400239254
Control	3.14915373835914
Control	2.4693060960414
Control	2.02071408929051
Control	5.79598812013874
Control	4.73554852262527
Control	2.25841119008207
Control	4.73554852262527
Control	2.46604402173117
Control	3.57366663915098
Control	5.79598812013874
Control	6.43229643062844
Control	5.18350199046799
Control	2.51761354409117
Control	1.75372227103238
Control	2.91736179921161
Control	6.72700710150048
Control	2.14226709158963
Control	4.24476580122914
Control	5.10439901045333
Control	3.00068563482339
Control	2.50191415725319
Control	1.39161071907278
Control	2.47729093238586
Control	2.68966734582663
Control	2.46167765224149
Control	2.46756437937275
Control	3.21915499255098
Control	3.91864085147551
Control	2.10177622673846
Control	3.26771334708146
Control	3.37337071112449
Control	2.16229570952122
Control	1.28189755960971
Control	3.0015639591274
Control	1.25171537797547
Control	2.80232273584281
Control	2.88394610225516
Control	3.20340291499108
Control	2.59388916266174
Control	2.55289099800967
Control	3.652822910879
Control	6.72700710150048
Control	3.34982968160421
Control	3.31009738909102
Control	2.13074218106448
Control	2.11164102353982
Control	2.66007754453672
Control	2.46268336993928
Control	3.3826653460773
Control	2.19994992802412
Control	2.73392836955854
Control	1.85666269845102
Control	1.54775061326855
Control	5.10439901045333
Control	2.78906303056421
Control	3.84285993816933
Control	3.00068563482339
Control	2.48608733242976
Control	3.38394511984087
Control	3.627432526245
Control	2.00404868943728
Control	2.89953586098515
Control	2.16618999249066
Control	2.31799050268077
Control	2.90900636222193
Control	2.13677702669143
Control	3.97121303135542
Control	3.24531056908907
Control	2.35922040859106
Control	3.1175894807476
Control	3.14744876981565
Control	2.32538566628291
Control	4.8034346782069
Control	1.62068501226648
Control	3.64882545943896
Control	3.22635976213644
Control	1.42230918788808
Control	4.80169415685166
Control	3.89890736525837
Control	2.97716841304369
Control	2.34452981513419
Control	2.0397328977941
Control	2.90121639010715
Control	3.29683506621156
Control	3.31119176420058
Control	1.97020063614134
Control	1.8348576712062
Control	2.29715119334255
Control	3.42510212428084
Control	2.46798520497291
Control	4.0993972005558
Control	2.5407886866687
Control	3.13959868222549
Control	2.21098487583028
Control	2.61757562136354
Control	4.16885549982405
Control	1.65185286402397
Control	2.48263494606418
Control	2.19840501608061
Control	3.5504221910697
Control	2.84701914551842
Control	1.93070846385063
Control	2.14204840231412
Control	3.68315493685093
Control	2.06324419141005
Control	4.16885549982405
Control	2.75760219117928
Control	3.97121303135542
Control	4.16885549982405
Control	2.90121639010715
Control	2.48054775506676
Control	4.0993972005558
Control	2.75218302738331
Control	4.0993972005558
Control	2.42707752218205
Control	2.42707752218205
Control	3.197975382423
Control	2.11648078930968
Control	1.98932396847583
Control	3.36253864699053
Control	1.93042316781734
Control	4.58341679344176
Control	1.39725136404835
Control	1.38701403964955
Control	2.35526668281229
Control	2.72943196905276
Control	2.56906712623721
Control	3.28950523867954
Control	3.12737239514041
Control	3.07091508881632
Control	3.197975382423
Control	2.11648078930968
Control	7.24260075634002
Control	3.12025242382747
Control	2.30295000314065
Control	4.06120096968078
Control	7.24260075634002
Control	3.00017593171425
Control	3.59445618087045
Control	3.41255246205821
Control	2.13889185304058
Control	4.86626323428731
Control	3.03183344381544
Control	3.59178114819755
Control	2.85350261129698
Control	3.23243926630235
Control	1.63279873344299
Control	2.85350261129698
Control	3.5659748921213
Control	3.59178114819755
Control	3.46639628705253
Control	3.3817997970837
Control	4.86626323428731
Control	3.03183344381544
Control	3.06133501399488
Control	2.38766806771219
Control	2.4192322409189
Control	2.26341296502109
Control	2.22004102157519
Control	3.34182149616968
Control	2.93610033386783
Control	1.97872171010448
Control	2.50022133517562
Control	2.30073148351307
Control	1.93861485276036
Control	5.65283682126877
Control	2.81462533444731
Control	2.85427834024585
Control	4.90451172565076
Control	7.24260075634002
Control	3.41255246205821
Control	2.68043376167692
Control	3.79354966873052
Control	2.75264050489796
Control	1.90093008191122
Control	4.34160665178096
Control	3.8957787456461
Control	3.85126594079004
Control	1.50823557636743
Control	2.3667344835384
Control	1.61204615724577
Control	4.89768289413821
Control	3.92974394700878
Control	3.56453389592199
Control	3.21654479084884
Control	3.12025242382747
Control	2.09530553431024
Control	5.38435008207894
Control	1.91699695033961
Control	2.70103432750576
Control	1.98999106241736
Control	1.19055155295212
Control	3.376157339123
Control	2.22054109346551
Control	2.46704134235485
Control	2.45915146781826
Control	3.376157339123
Control	1.8358071572256
Control	2.31566073778511
Control	2.20251910372441
Control	1.71429819673637
Control	2.3479593536329
Control	2.72327657958692
Control	3.52497027784502
Control	2.75512895070165
Control	4.93909417642639
Control	3.11726686074771
Control	3.37159054445091
Control	4.27579752158597
Control	3.25034305157383
Control	2.70889871138621
Control	3.3075597969608
Control	2.19586065513634
Control	3.95661029311396
Control	5.2917198808701
Control	4.21469931711568
Control	6.14151059254525
Control	2.86613050134668
Control	2.56286006005906
Control	2.08614201275384
Control	4.49906880781535
Control	6.36706551749328
Control	3.16464169685262
Control	4.27089146901592
Control	3.89649390547747
Control	3.07273831484914
Control	3.72786937461007
Control	4.93909417642639
Control	5.2917198808701
FL	3.13742502772911
FL	4.71254038248195
FL	2.9165074720796
FL	3.08523723060821
FL	4.47995931869316
FL	4.68696573883925
FL	2.76233934241226
FL	3.30154176110817
FL	3.22334815831827
FL	3.52219514089118
FL	4.01731372189282
FL	2.41725332778248
FL	1.92192646790063
FL	3.20898029034998
FL	1.35488063133256
FL	4.55311437733666
FL	1.75895896292167
FL	3.37370317917415
FL	4.60133298302345
FL	3.14316506390045
FL	4.74785025303664
FL	3.77867616693575
FL	3.42511634336535
FL	2.55764366486724
FL	4.0429051464589
FL	2.81227783188799
FL	4.11481571004677
FL	2.59168238256078
FL	3.40098286304656
FL	2.61461587515305
FL	1.46387329217416
FL	4.62717778569229
FL	3.20972910020692
FL	3.87858172372358
FL	2.25496166944841
FL	3.49120955473469
FL	3.27375508297305
FL	3.1817238545031
FL	1.2531025010291
FL	3.92210706856751
FL	5.58283851246231
FL	4.40163100607222
FL	4.72493479425516
FL	3.55054078491766
FL	2.86325728498124
FL	3.44830227603439
FL	2.42242957181351
FL	3.36112815754387
FL	2.82925126977735
FL	4.70148708757205
FL	3.92883095715693
FL	3.85955001229689
FL	3.57100889596232
FL	3.93149349584787
FL	4.1985373322069
FL	2.53743341115434
FL	4.35357192603863
FL	3.97085995767188
FL	3.05728731509898
FL	2.82378635539046
FL	3.20883101171101
FL	3.90339418596684
FL	2.89735283061899
FL	6.0432478396124
FL	4.80806546528281
FL	4.53190919807375
FL	6.6564391273893
FL	4.16662991916549
FL	5.16521050865222
FL	4.05315870727291
FL	3.63341601321921
FL	4.25885691493911
FL	2.94388397407373
FL	3.95497774305208
FL	2.54528265620151
FL	3.40310764915778
FL	3.29512482441814
FL	3.55608909951931
FL	3.92502811350442
FL	3.23277589157731
FL	3.23096316285684
FL	3.11617860220943
FL	3.67993939221003
FL	1.92578037395603
FL	3.66537720774204
FL	4.97767248050482
FL	2.80685015324453
FL	2.90910858296209
FL	3.63238636288631
FL	4.77620919322897
FL	4.51823882948492
FL	2.60855078829003
FL	7.16859711305224
FL	2.33000330163694
FL	2.06762784071143
FL	3.08585791084003
FL	6.00143803503184
FL	2.37851183385708
FL	3.58374586338822
FL	3.29775500794323
FL	5.40994418696176
FL	3.56333928589388
FL	2.2688219857421
FL	3.13150893599142
FL	1.45248602983519
FL	2.44536202200968
FL	2.12635525536389
FL	4.3037339518916
FL	2.94433115923293
FL	1.33459374622928
FL	1.66792320971945
FL	3.10759665179067
FL	3.12524582156083
FL	4.23485406462672
[truncated: 25,133 more rows]
