# Supplementary material for: Genome-wide analysis of the interplay between chromatin-associated RNA and 3D genome organization in human cells
Source: Nat Commun. 2023 Oct 16;14:6519. doi: 10.1038/s41467-023-42274-7 (PMC10579264; doi:10.1038/s41467-023-42274-7)
Supplement: Supplementary file 6 — Source Data [file 41467_2023_42274_MOESM6_ESM.zip › SourceData/Figure_4d.tsv]

V1	V2
loop_rank	GSEA_score
1	0.000134861766689144
2	0.000269723533378287
3	0.000404585300067431
4	0.000539447066756575
5	0.000674308833445718
6	0.000809170600134862
7	0.000944032366824005
8	0.00107889413351315
9	0.00121375590020229
10	0.00134861766689144
11	0.00148347943358058
12	0.00161834120026972
13	0.00175320296695887
14	0.00134818069073367
15	0.00148304245742282
16	0.00161790422411196
17	0.00175276599080111
18	0.00188762775749025
19	0.00202248952417939
20	0.00215735129086854
21	0.00175232901464334
22	0.00188719078133249
23	0.00202205254802163
24	0.00215691431471078
25	0.00229177608139992
26	0.00242663784808906
27	0.00256149961477821
28	0.00269636138146735
29	0.00229133910524216
30	0.0024262008719313
31	0.00202117859570611
32	0.00161615631948092
33	0.00175101808617006
34	0.0018858798528592
35	0.00202074161954835
36	0.00215560338623749
37	0.00229046515292663
38	0.00242532691961578
39	0.00256018868630492
40	0.00269505045299407
41	0.00229002817676887
42	0.00188500590054368
43	0.00201986766723282
44	0.00215472943392197
45	0.00228959120061111
46	0.00242445296730025
47	0.00201943069107506
48	0.00161440841484987
49	0.00120938613862468
50	0.00134424790531382
51	0.00147910967200296
52	0.00161397143869211
53	0.00174883320538125
54	0.0018836949720704
55	0.00201855673875954
56	0.00215341850544868
57	0.00228828027213783
58	0.00242314203882697
59	0.00255800380551611
60	0.00269286557220526
61	0.0028277273388944
62	0.00296258910558354
63	0.00309745087227269
64	0.0026924285960475
65	0.00282729036273664
66	0.00296215212942578
67	0.00309701389611493
68	0.00323187566280407
69	0.00336673742949321
70	0.00350159919618236
71	0.0036364609628715
72	0.00377132272956064
73	0.00336630045333545
74	0.0035011622200246
75	0.00363602398671374
76	0.00377088575340288
77	0.00390574752009203
78	0.00350072524386683
79	0.00309570296764164
80	0.00269068069141645
81	0.00282554245810559
82	0.00296040422479474
83	0.00309526599148388
84	0.00323012775817302
85	0.00336498952486217
86	0.00349985129155131
87	0.00363471305824046
88	0.0037695748249296
89	0.00390443659161874
90	0.00403929835830789
91	0.00417416012499703
92	0.00430902189168617
93	0.00444388365837532
94	0.00457874542506446
95	0.0047136071917536
96	0.00484846895844275
97	0.00498333072513189
98	0.00511819249182104
99	0.00525305425851018
100	0.00538791602519932
101	0.00498289374897413
102	0.00511775551566327
103	0.00525261728235242
104	0.00538747904904156
105	0.0055223408157307
106	0.00565720258241985
107	0.00579206434910899
108	0.00592692611579813
109	0.00606178788248728
110	0.00619664964917642
111	0.00633151141586557
112	0.00646637318255471
113	0.00660123494924385
114	0.006736096715933
115	0.00687095848262214
116	0.00700582024931128
117	0.00714068201600043
118	0.00727554378268957
119	0.00741040554937872
120	0.00754526731606786
121	0.007680129082757
122	0.00781499084944615
123	0.00794985261613529
124	0.00808471438282443
125	0.00821957614951358
126	0.00835443791620272
127	0.00848929968289186
128	0.00808427740666667
129	0.00821913917335582
130	0.00835400094004496
131	0.00794897866381977
132	0.00808384043050891
133	0.00767881815428372
134	0.00727379587805853
135	0.00740865764474767
136	0.00754351941143681
137	0.00767838117812596
138	0.00727335890190076
139	0.00686833662567557
140	0.00700319839236471
141	0.00659817611613952
142	0.00619315383991433
143	0.00632801560660348
144	0.00646287737329262
145	0.00605785509706743
146	0.00565283282084223
147	0.00578769458753138
148	0.00592255635422052
149	0.00551753407799533
150	0.00511251180177013
151	0.00470748952554494
152	0.00484235129223409
153	0.00497721305892323
154	0.00511207482561237
155	0.00524693659230152
156	0.00484191431607632
157	0.00497677608276547
158	0.00511163784945461
159	0.00524649961614376
160	0.0053813613828329
161	0.00551622314952204
162	0.00565108491621119
163	0.00578594668290033
164	0.00592080844958947
165	0.00605567021627862
166	0.00619053198296776
167	0.00578550970674257
168	0.00592037147343171
169	0.00605523324012086
170	0.00565021096389566
171	0.00578507273058481
172	0.00591993449727395
173	0.00605479626396309
174	0.0056497739877379
175	0.00578463575442704
176	0.00537961347820185
177	0.00497459120197666
178	0.00510945296866581
179	0.00470443069244061
180	0.00483929245912976
181	0.0049741542258189
182	0.00510901599250804
183	0.00524387775919719
184	0.00537873952588633
185	0.00551360129257547
186	0.00510857901635028
187	0.00524344078303943
188	0.00537830254972857
189	0.00551316431641771
190	0.00510814204019252
191	0.00524300380688166
192	0.00537786557357081
193	0.00497284329734562
194	0.00510770506403476
195	0.0052425668307239
196	0.00483754455449871
197	0.00497240632118785
198	0.005107268087877
199	0.00524212985456614
200	0.00537699162125528
201	0.00551185338794443
202	0.00564671515463357
203	0.00578157692132272
204	0.00591643868801186
205	0.006051300454701
206	0.00618616222139015
207	0.00632102398807929
208	0.00645588575476843
209	0.00659074752145758
210	0.00618572524523238
211	0.00632058701192153
212	0.00645544877861067
213	0.00659031054529981
214	0.00672517231198896
215	0.0068600340786781
216	0.00699489584536725
217	0.00658987356914206
218	0.0067247353358312
219	0.00631971305960601
220	0.00645457482629515
221	0.00658943659298429
222	0.00672429835967344
223	0.00685916012636258
224	0.00699402189305172
225	0.00658899961682653
226	0.00672386138351568
227	0.00631883910729049
228	0.00591381683106529
229	0.00604867859775443
230	0.00618354036444358
231	0.00577851808821838
232	0.00591337985490753
233	0.00604824162159667
234	0.00618310338828582
235	0.00631796515497496
236	0.0064528269216641
237	0.00658768868835325
238	0.00618266641212806
239	0.0063175281788172
240	0.00645238994550634
241	0.00658725171219549
242	0.0061822294359703
243	0.0057772071597451
244	0.00591206892643424
245	0.00604693069312339
246	0.00618179245981253
247	0.00577677018358734
248	0.00591163195027648
249	0.00604649371696563
250	0.00564147144074044
251	0.00577633320742958
252	0.00591119497411872
253	0.00604605674080787
254	0.00618091850749701
255	0.00631578027418615
256	0.0064506420408753
257	0.00658550380756444
258	0.00672036557425358
259	0.00631534329802839
260	0.0059103210218032
261	0.00604518278849234
262	0.00564016051226715
263	0.00577502227895629
264	0.00590988404564544
265	0.00550486176942025
266	0.00563972353610939
267	0.00577458530279853
268	0.00590944706948767
269	0.00604430883617682
270	0.00617917060286596
271	0.00631403236955511
272	0.00644889413624425
273	0.00604387186001906
274	0.0061787336267082
275	0.00631359539339734
276	0.00644845716008649
277	0.0060434348838613
278	0.00617829665055044
279	0.00631315841723959
280	0.00644802018392873
281	0.00658288195061787
282	0.00671774371730702
283	0.00685260548399616
284	0.0069874672506853
285	0.00712232901737445
286	0.00725719078406359
287	0.00739205255075273
288	0.00752691431744188
289	0.00766177608413102
290	0.00779663785082017
291	0.00739161557459497
292	0.00752647734128412
293	0.00766133910797326
294	0.00725631683174807
295	0.00739117859843721
296	0.00752604036512635
297	0.00766090213181549
298	0.00779576389850464
299	0.00793062566519379
300	0.00806548743188293
301	0.00820034919857207
302	0.00833521096526121
303	0.00847007273195036
304	0.0086049344986395
305	0.00873979626532864
306	0.00887465803201779
307	0.00900951979870693
308	0.00860449752248174
309	0.00873935928917088
310	0.00887422105586003
311	0.00900908282254917
312	0.00914394458923831
313	0.00927880635592745
314	0.0094136681226166
315	0.00954852988930575
316	0.00968339165599489
317	0.00981825342268403
318	0.00995311518937318
319	0.00954809291314799
320	0.00968295467983713
321	0.00981781644652627
322	0.00995267821321541
323	0.0100875399799046
324	0.0102224017465937
325	0.0103572635132828
326	0.010492125279972
327	0.0106269870466611
328	0.0107618488133503
329	0.0108967105800394
330	0.0110315723467286
331	0.0111664341134177
332	0.0107614118371925
333	0.0108962736038817
334	0.0110311353705708
335	0.0111659971372599
336	0.0113008589039491
337	0.0114357206706382
338	0.0115705824373274
339	0.0117054442040165
340	0.0118403059707057
341	0.0119751677373948
342	0.012110029504084
343	0.0122448912707731
344	0.0123797530374622
345	0.011974730761237
346	0.0121095925279262
347	0.0122444542946153
348	0.0123793160613045
349	0.0119742937850793
350	0.0121091555517684
351	0.0122440173184576
352	0.0123788790851467
353	0.0125137408518359
354	0.012648602618525
355	0.0127834643852141
356	0.0129183261519033
357	0.0130531879185924
358	0.0131880496852816
359	0.0133229114519707
360	0.0134577732186599
361	0.0130527509424347
362	0.0126477286662095
363	0.0122427063899843
364	0.0123775681566734
365	0.0125124299233626
366	0.0126472916900517
367	0.0127821534567409
368	0.01291701522343
369	0.0130518769901192
370	0.012646854713894
371	0.0127817164805831
372	0.0129165782472722
373	0.0130514400139614
374	0.0131863017806505
375	0.0133211635473397
376	0.0129161412711145
377	0.0130510030378036
378	0.0131858648044928
379	0.0133207265711819
380	0.0134555883378711
381	0.0135904501045602
382	0.0137253118712493
383	0.0138601736379385
384	0.0139950354046276
385	0.0141298971713168
386	0.0142647589380059
387	0.0143996207046951
388	0.0145344824713842
389	0.0146693442380734
390	0.0148042060047625
391	0.0149390677714516
392	0.0145340454952264
393	0.0141290232190013
394	0.0142638849856904
395	0.0143987467523795
396	0.0139937244761543
397	0.0141285862428435
398	0.0142634480095326
399	0.0143983097762218
400	0.0139932874999966
401	0.0135882652237714
402	0.0137231269904605
403	0.0133181047142353
404	0.0134529664809245
405	0.0135878282476136
406	0.0131828059713884
407	0.0133176677380776
408	0.0134525295047667
409	0.0135873912714559
410	0.013722253038145
411	0.0138571148048342
412	0.0139919765715233
413	0.0135869542952981
414	0.0137218160619873
415	0.0138566778286764
416	0.0139915395953655
417	0.0141264013620547
418	0.0142612631287438
419	0.014396124895433
420	0.0145309866621221
421	0.0146658484288113
422	0.0148007101955004
423	0.0149355719621895
424	0.0150704337288787
425	0.0146654114526535
426	0.0148002732193426
427	0.0149351349860318
428	0.0150699967527209
429	0.0152048585194101
430	0.0153397202860992
431	0.0154745820527884
432	0.0156094438194775
433	0.0157443055861666
434	0.0153392833099414
435	0.0154741450766306
436	0.0156090068433197
437	0.0157438686100089
438	0.0153388463337837
439	0.0149338240575585
440	0.0150686858242476
441	0.0152035475909368
442	0.0153384093576259
443	0.0154732711243151
444	0.0156081328910042
445	0.0157429946576934
446	0.0158778564243825
447	0.0160127181910716
448	0.0156076959148465
449	0.0157425576815356
450	0.0153375354053104
451	0.0154723971719996
452	0.0156072589386887
453	0.0157421207053778
454	0.015876982472067
455	0.0160118442387561
456	0.0161467060054453
457	0.0162815677721344
458	0.0164164295388236
459	0.0165512913055127
460	0.0166861530722018
461	0.016821014838891
462	0.0169558766055801
463	0.0170907383722693
464	0.0172256001389584
465	0.0173604619056476
466	0.0174953236723367
467	0.0176301854390259
468	0.017765047205715
469	0.0178999089724041
470	0.0180347707390933
471	0.0176297484628681
472	0.0172247261866429
473	0.0168197039104177
474	0.0164146816341925
475	0.0165495434008817
476	0.0161445211246565
477	0.0162793828913456
478	0.0164142446580347
479	0.0165491064247239
480	0.016683968191413
481	0.0168188299581022
482	0.0169536917247913
483	0.0170885534914805
484	0.0172234152581696
485	0.0173582770248588
486	0.0174931387915479
487	0.017628000558237
488	0.0177628623249262
489	0.0178977240916153
490	0.0180325858583045
491	0.0181674476249936
492	0.0177624253487684
493	0.0178972871154576
494	0.0174922648392324
495	0.0176271266059215
496	0.0177619883726107
497	0.0178968501392998
498	0.0180317119059889
499	0.0181665736726781
500	0.0183014354393672
501	0.0184362972060564
502	0.0185711589727455
503	0.0187060207394347
504	0.0188408825061238
505	0.018975744272813
506	0.0191106060395021
507	0.0192454678061912
508	0.0193803295728804
509	0.0189753072966552
510	0.0191101690633443
511	0.0192450308300335
512	0.0193798925967226
513	0.0195147543634118
514	0.0196496161301009
515	0.0197844778967901
516	0.0199193396634792
517	0.019514317387254
518	0.0196491791539432
519	0.0197840409206323
520	0.0199189026873214
521	0.0200537644540106
522	0.0196487421777854
523	0.0197836039444745
524	0.0199184657111637
525	0.0200533274778528
526	0.020188189244542
527	0.0203230510112311
528	0.0204579127779203
529	0.0205927745446094
530	0.0207276363112985
531	0.0203226140350733
532	0.0204574758017625
533	0.0205923375684516
534	0.0201873152922264
535	0.0203221770589156
536	0.0204570388256047
537	0.0205919005922939
538	0.020726762358983
539	0.0208616241256722
540	0.0209964858923613
541	0.0211313476590504
542	0.0212662094257396
543	0.0208611871495144
544	0.0209960489162035
545	0.0211309106828927
546	0.0212657724495818
547	0.021400634216271
548	0.0215354959829601
549	0.0216703577496493
550	0.0212653354734241
551	0.0214001972401132
552	0.0215350590068024
553	0.0216699207734915
554	0.0218047825401806
555	0.0219396443068698
556	0.0220745060735589
557	0.0222093678402481
558	0.0223442296069372
559	0.0224790913736264
560	0.0226139531403155
561	0.0227488149070046
562	0.0228836766736938
563	0.0230185384403829
564	0.0231534002070721
565	0.0232882619737612
566	0.0234231237404504
567	0.0230181014642252
568	0.0231529632309143
569	0.0227479409546891
570	0.0228828027213783
571	0.0230176644880674
572	0.0231525262547565
573	0.0232873880214457
574	0.0228823657452205
575	0.0224773434689953
576	0.0226122052356844
577	0.0222071829594593
578	0.0223420447261484
579	0.0224769064928376
580	0.0226117682595267
581	0.0222067459833015
582	0.0218017237070763
583	0.0219365854737655
584	0.0220714472404546
585	0.0222063090071437
586	0.0223411707738329
587	0.022476032540522
588	0.0226108943072112
589	0.0227457560739003
590	0.0228806178405895
591	0.0230154796072786
592	0.0231503413739677
593	0.0232852031406569
594	0.023420064907346
595	0.0235549266740352
596	0.0236897884407243
597	0.0238246502074135
598	0.0239595119741026
599	0.0240943737407918
600	0.0242292355074809
601	0.02436409727417
602	0.0244989590408592
603	0.0246338208075483
604	0.0247686825742375
605	0.0249035443409266
606	0.0250384061076158
607	0.0251732678743049
608	0.025308129640994
609	0.0249031073647688
610	0.0244980850885437
611	0.0246329468552328
612	0.0247678086219219
613	0.0249026703886111
614	0.0250375321553002
615	0.024632509879075
616	0.0247673716457642
617	0.0249022334124533
618	0.0250370951791425
619	0.0246320729029173
620	0.0247669346696064
621	0.0249017964362956
622	0.0250366582029847
623	0.0251715199696739
624	0.0247664976934487
625	0.0249013594601378
626	0.0244963371839126
627	0.0246311989506018
628	0.0247660607172909
629	0.0243610384410657
630	0.0244959002077548
631	0.024630761974444
632	0.0247656237411331
633	0.0249004855078223
634	0.0250353472745114
635	0.0251702090412006
636	0.0253050708078897
637	0.0254399325745789
638	0.025574794341268
639	0.0257096561079571
640	0.0258445178746463
641	0.0259793796413354
642	0.0261142414080246
643	0.0257092191317994
644	0.0258440808984885
645	0.0259789426651777
646	0.0261138044318668
647	0.026248666198556
648	0.0263835279652451
649	0.0265183897319342
650	0.0266532514986234
651	0.0267881132653125
652	0.0269229750320017
653	0.0265179527557765
654	0.0266528145224656
655	0.0267876762891548
656	0.0263826540129296
657	0.0259776317367044
658	0.0261124935033935
659	0.0262473552700827
660	0.0263822170367718
661	0.026517078803461
662	0.0266519405701501
663	0.0262469182939249
664	0.0263817800606141
665	0.0259767577843889
666	0.026111619551078
667	0.0262464813177671
668	0.0263813430844563
669	0.0265162048511454
670	0.0266510666178346
671	0.0267859283845237
672	0.0269207901512129
673	0.0265157678749877
674	0.0266506296416768
675	0.026785491408366
676	0.0269203531750551
677	0.0270552149417443
678	0.0271900767084334
679	0.0273249384751225
680	0.0274598002418117
681	0.0275946620085008
682	0.02772952377519
683	0.0278643855418791
684	0.0274593632656539
685	0.0275942250323431
686	0.0277290867990322
687	0.0278639485657213
688	0.0279988103324105
689	0.0281336720990996
690	0.0277286498228745
691	0.0278635115895636
692	0.0274584893133384
693	0.0270534670371132
694	0.0271883288038024
695	0.0273231905704915
696	0.0274580523371806
697	0.0270530300609554
698	0.0271878918276446
699	0.0273227535943337
700	0.0274576153610229
701	0.027592477127712
702	0.0277273388944012
703	0.0278622006610903
704	0.0279970624277794
705	0.0281319241944686
706	0.0282667859611577
707	0.0284016477278469
708	0.028536509494536
709	0.0281314872183108
710	0.028266348985
711	0.0284012107516891
712	0.0279961884754639
713	0.0281310502421531
714	0.0282659120088422
715	0.027860889732617
716	0.0279957514993062
717	0.0281306132659953
718	0.0282654750326845
719	0.0284003367993736
720	0.0285351985660627
721	0.0281301762898375
722	0.0282650380565267
723	0.0283998998232158
724	0.028534761589905
725	0.0286696233565941
726	0.0288044851232833
727	0.0289393468899724
728	0.0290742086566616
729	0.0292090704233507
730	0.0293439321900398
731	0.029478793956729
732	0.0296136557234181
733	0.0297485174901073
734	0.0298833792567964
735	0.0300182410234856
736	0.0296132187472604
737	0.0292081964710352
738	0.0293430582377243
739	0.0294779200044135
740	0.0296127817711026
741	0.0292077594948774
742	0.0293426212615666
743	0.0289375989853414
744	0.0290724607520305
745	0.0292073225187196
746	0.0293421842854088
747	0.0289371620091836
748	0.0290720237758727
749	0.0286670014996475
750	0.0288018632663367
751	0.0289367250330258
752	0.029071586799715
753	0.0292064485664041
754	0.0288014262901789
755	0.0289362880568681
756	0.0290711498235572
757	0.0292060115902464
758	0.0288009893140212
759	0.028395967037796
760	0.0285308288044851
761	0.0281258065282599
762	0.0282606682949491
763	0.0278556460187239
764	0.027990507785413
765	0.0281253695521022
766	0.0282602313187913
767	0.0278552090425661
768	0.0279900708092553
769	0.0281249325759444
770	0.0282597943426335
771	0.0283946561093227
772	0.0285295178760118
773	0.028664379642701
774	0.0287992414093901
775	0.0289341031760793
776	0.0290689649427684
777	0.0292038267094576
778	0.0293386884761467
779	0.0294735502428358
780	0.029608412009525
781	0.0292033897332998
782	0.0293382514999889
783	0.0289332292237637
784	0.0285282069475386
785	0.0286630687142277
786	0.0287979304809168
787	0.028932792247606
788	0.0290676540142951
789	0.0292025157809843
790	0.0287974935047591
791	0.0289323552714482
792	0.028527332995223
793	0.0281223107189978
794	0.028257172485687
795	0.0283920342523761
796	0.0285268960190653
797	0.0286617577857544
798	0.0287966195524436
799	0.0289314813191327
800	0.0290663430858218
801	0.029201204852511
802	0.0293360666192001
803	0.0294709283858893
804	0.0296057901525784
805	0.0297406519192676
806	0.0293356296430424
807	0.0294704914097315
808	0.0296053531764206
809	0.0297402149431098
810	0.0298750767097989
811	0.0300099384764881
812	0.0301448002431772
813	0.0302796620098664
814	0.0304145237765555
815	0.0300095015003303
816	0.0301443632670195
817	0.0302792250337086
818	0.0304140868003978
819	0.0300090645241726
820	0.0301439262908617
821	0.0297389040146365
822	0.0298737657813257
823	0.0300086275480148
824	0.0301434893147039
825	0.0302783510813931
826	0.0304132128480822
827	0.0305480746147714
828	0.0301430523385462
829	0.0302779141052353
830	0.0304127758719245
831	0.0305476376386136
832	0.0306824994053028
833	0.0308173611719919
834	0.0309522229386811
835	0.0310870847053702
836	0.0312219464720593
837	0.0313568082387485
838	0.0309517859625233
839	0.0305467636862981
840	0.0306816254529872
841	0.0308164872196764
842	0.0309513489863655
843	0.0310862107530547
844	0.0306811884768295
845	0.0308160502435186
846	0.0309509120102078
847	0.0310857737768969
848	0.0312206355435861
849	0.0313554973102752
850	0.0314903590769643
851	0.0316252208436535
852	0.0317600826103426
853	0.0318949443770318
854	0.0320298061437209
855	0.0316247838674957
856	0.0317596456341849
857	0.031894507400874
858	0.0320293691675631
859	0.0321642309342523
860	0.0322990927009414
861	0.0324339544676306
862	0.0325688162343197
863	0.0327036780010089
864	0.032838539767698
865	0.0324335174914728
866	0.0320284952152476
867	0.0321633569819368
868	0.0317583347057116
869	0.0318931964724007
870	0.0320280582390899
871	0.032162920005779
872	0.0322977817724682
873	0.0324326435391573
874	0.0320276212629321
875	0.0321624830296213
876	0.0322973447963104
877	0.0324322065629995
878	0.0325670683296887
879	0.0327019300963778
880	0.0322969078201526
881	0.0324317695868418
882	0.0325666313535309
883	0.0321616090773057
884	0.0322964708439949
885	0.032431332610684
886	0.0325661943773732
887	0.0327010561440623
888	0.0328359179107515
889	0.0329707796774406
890	0.0325657574012154
891	0.0327006191679045
892	0.0328354809345937
893	0.0329703427012828
894	0.0325653204250576
895	0.0321602981488324
896	0.0322951599155216
897	0.0324300216822107
898	0.0325648834488999
899	0.032699745215589
900	0.0328346069822782
901	0.0329694687489673
902	0.0325644464727421
903	0.0326993082394312
904	0.0328341700061204
905	0.0329690317728095
906	0.0331038935394987
907	0.0332387553061878
908	0.0328337330299626
909	0.0329685947966518
910	0.0331034565633409
911	0.0326984342871157
912	0.0322934120108905
913	0.0324282737775797
914	0.0325631355442688
915	0.032697997310958
916	0.0328328590776471
917	0.0329677208443363
918	0.0331025826110254
919	0.0332374443777145
920	0.0333723061444037
921	0.0335071679110928
922	0.033642029677782
923	0.0337768914444711
924	0.0339117532111603
925	0.0340466149778494
926	0.0341814767445386
927	0.0343163385112277
928	0.0344512002779168
929	0.0340461780016916
930	0.0341810397683808
931	0.0343159015350699
932	0.0344507633017591
933	0.0340457410255339
934	0.034180602792223
935	0.0343154645589122
936	0.0344503263256013
937	0.0345851880922905
938	0.0341801658160653
939	0.0343150275827544
940	0.0344498893494435
941	0.0345847511161327
942	0.0341797288399075
943	0.0343145906065966
944	0.0344494523732858
945	0.0345843141399749
946	0.0347191759066641
947	0.0348540376733532
948	0.0349888994400424
949	0.0345838771638172
950	0.0347187389305063
951	0.0348536006971955
952	0.0344485784209703
953	0.0345834401876594
954	0.0347183019543486
955	0.0348531637210377
956	0.0349880254877268
957	0.035122887254416
958	0.0352577490211051
959	0.0353926107877943
960	0.0355274725544834
961	0.0351224502782582
962	0.0352573120449474
963	0.0353921738116365
964	0.0355270355783257
965	0.0356618973450148
966	0.0357967591117039
967	0.0359316208783931
968	0.0355265986021679
969	0.0351215763259427
970	0.0352564380926318
971	0.035391299859321
972	0.0355261616260101
973	0.0356610233926993
974	0.0357958851593884
975	0.0359307469260776
976	0.0360656086927667
977	0.0362004704594558
978	0.036335332226145
979	0.0364701939928341
980	0.0366050557595233
981	0.0362000334832981
982	0.0363348952499872
983	0.0364697570166764
984	0.0366046187833655
985	0.0367394805500547
986	0.0363344582738295
987	0.0359294359976043
988	0.0360642977642934
989	0.0361991595309826
990	0.0363340212976717
991	0.0364688830643609
992	0.0360638607881357
993	0.0361987225548248
994	0.0363335843215139
995	0.0364684460882031
996	0.0366033078548922
997	0.0367381696215814
998	0.0368730313882705
999	0.0370078931549597
1000	0.0366028708787345
1001	0.0367377326454236
1002	0.0368725944121128
1003	0.0364675721358876
1004	0.0366024339025767
1005	0.0367372956692659
1006	0.0363322733930407
1007	0.0359272511168155
1008	0.0360621128835046
1009	0.0361969746501938
1010	0.0363318364168829
1011	0.036466698183572
1012	0.0366015599502612
1013	0.0367364217169503
1014	0.0368712834836395
1015	0.0370061452503286
1016	0.0366011229741034
1017	0.0367359847407926
1018	0.0363309624645674
1019	0.0364658242312565
1020	0.0366006859979457
1021	0.0367355477646348
1022	0.036870409531324
1023	0.0370052712980131
1024	0.0371401330647022
1025	0.0372749948313914
1026	0.0374098565980805
1027	0.0375447183647697
1028	0.0371396960885445
1029	0.0372745578552336
1030	0.0368695355790084
1031	0.0364645133027832
1032	0.036059491026558
1033	0.0361943527932472
1034	0.0363292145599363
1035	0.0364640763266255
1036	0.0365989380933146
1037	0.0367337998600038
1038	0.0368686616266929
1039	0.037003523393382
1040	0.0371383851600712
1041	0.0372732469267603
1042	0.0374081086934495
1043	0.0375429704601386
1044	0.0376778322268278
1045	0.0378126939935169
1046	0.0379475557602061
1047	0.0375425334839809
1048	0.03767739525067
1049	0.0378122570173592
1050	0.037407234741134
1051	0.0375420965078231
1052	0.0376769582745122
1053	0.0378118200412014
1054	0.0379466818078905
1055	0.0380815435745797
1056	0.0382164053412688
1057	0.038351267107958
1058	0.0384861288746471
1059	0.0386209906413363
1060	0.0387558524080254
1061	0.0388907141747145
1062	0.0390255759414037
1063	0.0391604377080928
1064	0.039295299474782
1065	0.0388902771985568
1066	0.0390251389652459
1067	0.0386201166890207
1068	0.0387549784557099
1069	0.038889840222399
1070	0.0390247019890882
1071	0.0391595637557773
1072	0.0387545414795521
1073	0.0388894032462413
1074	0.0390242650129304
1075	0.0391591267796195
1076	0.0392939885463087
1077	0.0394288503129978
1078	0.039563712079687
1079	0.0396985738463761
1080	0.0398334356130653
1081	0.0394284133368401
1082	0.0390233910606149
1083	0.0386183687843897
1084	0.0387532305510788
1085	0.038888092317768
1086	0.0390229540844571
1087	0.0391578158511463
1088	0.0392926776178354
1089	0.0388876553416102
1090	0.0390225171082993
1091	0.0386174948320742
1092	0.038212472555849
1093	0.0383473343225381
1094	0.0384821960892272
1095	0.0386170578559164
1096	0.0387519196226055
1097	0.0383468973463803
1098	0.0384817591130695
1099	0.0386166208797586
1100	0.0382115986035334
1101	0.0378065763273083
1102	0.0374015540510831
1103	0.0375364158177722
1104	0.037131393541547
1105	0.0372662553082362
1106	0.0374011170749253
1107	0.0375359788416144
1108	0.0376708406083036
1109	0.0378057023749927
1110	0.0379405641416819
1111	0.038075425908371
1112	0.0382102876750602
1113	0.0383451494417493
1114	0.0384800112084384
1115	0.0386148729751276
1116	0.0387497347418167
1117	0.0388845965085059
1118	0.0384795742322807
1119	0.0386144359989698
1120	0.038749297765659
1121	0.0388841595323481
1122	0.0390190212990373
1123	0.0391538830657264
1124	0.0392887448324156
1125	0.0394236065991047
1126	0.0395584683657938
1127	0.039693330132483
1128	0.0392883078562578
1129	0.0394231696229469
1130	0.0395580313896361
1131	0.0396928931563252
1132	0.0392878708801
1133	0.0394227326467892
1134	0.0395575944134783
1135	0.0396924561801675
1136	0.0392874339039423
1137	0.0394222956706314
1138	0.0395571574373206
1139	0.0396920192040097
1140	0.0398268809706988
1141	0.0394218586944736
1142	0.0395567204611628
1143	0.0396915822278519
1144	0.0392865599516267
1145	0.0394214217183159
1146	0.039556283485005
1147	0.0396911452516942
1148	0.0398260070183833
1149	0.0399608687850725
1150	0.0400957305517616
1151	0.0402305923184507
1152	0.0403654540851399
1153	0.040500315851829
1154	0.0406351776185182
1155	0.040230155342293
1156	0.0403650171089821
1157	0.0404998788756713
1158	0.0406347406423604
1159	0.0407696024090495
1160	0.0409044641757387
1161	0.0410393259424278
1162	0.041174187709117
1163	0.0413090494758061
1164	0.0409040271995809
1165	0.0404990049233557
1166	0.0406338666900449
1167	0.0402288444138197
1168	0.0403637061805089
1169	0.040498567947198
1170	0.0406334297138871
1171	0.0402284074376619
1172	0.0403632692043511
1173	0.0404981309710402
1174	0.0406329927377294
1175	0.0402279704615042
1176	0.0403628322281933
1177	0.0404976939948825
1178	0.0400926717186573
1179	0.0402275334853464
1180	0.0403623952520356
1181	0.0399573729758104
1182	0.0400922347424995
1183	0.0396872124662743
1184	0.0398220742329635
1185	0.0399569359996526
1186	0.0395519137234274
1187	0.0396867754901166
1188	0.0398216372568057
1189	0.0399564990234948
1190	0.040091360790184
1191	0.0402262225568731
1192	0.0398212002806479
1193	0.0399560620473371
1194	0.0395510397711119
1195	0.0391460174948867
1196	0.0392808792615758
1197	0.039415741028265
1198	0.0390107187520398
1199	0.0391455805187289
1200	0.0392804422854181
1201	0.0394153040521072
1202	0.0395501658187964
1203	0.0396850275854855
1204	0.0392800053092603
1205	0.0388749830330351
1206	0.0390098447997243
1207	0.0391447065664134
1208	0.0392795683331025
1209	0.0394144300997917
1210	0.0390094078235665
1211	0.0391442695902556
1212	0.0392791313569448
1213	0.0388741090807196
1214	0.0384690868044944
1215	0.0386039485711836
1216	0.0387388103378727
1217	0.0388736721045619
1218	0.039008533871251
1219	0.0386035115950258
1220	0.0387383733617149
1221	0.0388732351284041
1222	0.0390080968950932
1223	0.0391429586617824
1224	0.0392778204284715
1225	0.0394126821951607
1226	0.0395475439618498
1227	0.0396824057285389
1228	0.0398172674952281
1229	0.0399521292619172
1230	0.0400869910286064
1231	0.0396819687523812
1232	0.0398168305190703
1233	0.0399516922857595
1234	0.0400865540524486
1235	0.0402214158191378
1236	0.0403562775858269
1237	0.0399512553096017
1238	0.0400861170762908
1239	0.0396810948000657
1240	0.0398159565667548
1241	0.0399508183334439
1242	0.0395457960572187
1243	0.0391407737809936
1244	0.0392756355476827
1245	0.0394104973143718
1246	0.039545359081061
1247	0.0396802208477501
1248	0.0398150826144393
1249	0.0399499443811284
1250	0.0395449221049032
1251	0.0396797838715924
1252	0.0398146456382815
1253	0.0399495074049707
1254	0.0395444851287455
1255	0.0391394628525203
1256	0.0392743246192094
1257	0.0388693023429842
1258	0.0390041641096734
1259	0.0391390258763625
1260	0.0392738876430517
1261	0.0394087494097408
1262	0.0395436111764299
1263	0.0391385889002048
1264	0.0387335666239796
1265	0.0388684283906687
1266	0.0390032901573578
1267	0.039138151924047
1268	0.0392730136907361
1269	0.0394078754574253
1270	0.0395427372241144
1271	0.0396775989908036
1272	0.0398124607574927
1273	0.0399473225241818
1274	0.040082184290871
1275	0.0402170460575601
1276	0.0403519078242493
1277	0.0399468855480241
1278	0.0400817473147132
1279	0.0402166090814024
1280	0.0398115868051772
1281	0.0399464485718663
1282	0.0400813103385555
1283	0.0402161721052446
1284	0.0403510338719338
1285	0.0404858956386229
1286	0.040620757405312
1287	0.0407556191720012
1288	0.0408904809386903
1289	0.0404854586624651
1290	0.0406203204291543
1291	0.0407551821958434
1292	0.0408900439625326
1293	0.0410249057292217
1294	0.0406198834529965
1295	0.0407547452196857
1296	0.0408896069863748
1297	0.041024468753064
1298	0.0411593305197531
1299	0.0412941922864423
1300	0.0414290540531314
1301	0.0415639158198205
1302	0.0416987775865097
1303	0.0412937553102845
1304	0.0414286170769736
1305	0.0415634788436628
1306	0.0416983406103519
1307	0.0412933183341267
1308	0.0414281801008159
1309	0.0410231578245907
1310	0.0411580195912798
1311	0.0412928813579689
1312	0.0414277431246581
1313	0.0415626048913472
1314	0.0416974666580364
1315	0.0418323284247255
1316	0.0419671901914147
1317	0.0421020519581038
1318	0.0416970296818786
1319	0.0418318914485678
1320	0.0419667532152569
1321	0.042101614981946
1322	0.0422364767486352
1323	0.04183145447241
1324	0.0419663162390991
1325	0.0421011780057883
1326	0.0422360397724774
1327	0.0418310174962522
1328	0.0419658792629414
1329	0.0421007410296305
1330	0.0422356027963197
1331	0.0423704645630088
1332	0.0419654422867836
1333	0.0421003040534728
1334	0.0422351658201619
1335	0.0418301435439367
1336	0.0419650053106259
1337	0.042099867077315
1338	0.0422347288440042
1339	0.0423695906106933
1340	0.0425044523773824
1341	0.0426393141440716
1342	0.0422342918678464
1343	0.0423691536345355
1344	0.0425040154012247
1345	0.0420989931249995
1346	0.0416939708487743
1347	0.0418288326154634
1348	0.0419636943821526
1349	0.0420985561488417
1350	0.0422334179155309
1351	0.04236827968222
1352	0.0425031414489092
1353	0.0426380032155983
1354	0.0427728649822874
1355	0.0429077267489766
1356	0.0430425885156657
1357	0.0431774502823549
1358	0.0427724280061297
1359	0.0429072897728188
1360	0.043042151539508
1361	0.0431770133061971
1362	0.0433118750728863
1363	0.0434467368395754
1364	0.0435815986062645
1365	0.0431765763300393
1366	0.0427715540538142
1367	0.0429064158205033
1368	0.0430412775871924
1369	0.0431761393538816
1370	0.0433110011205707
1371	0.0434458628872599
1372	0.043580724653949
1373	0.0437155864206382
1374	0.0438504481873273
1375	0.0439853099540165
1376	0.0441201717207056
1377	0.0442550334873947
1378	0.0438500112111695
1379	0.0439848729778587
1380	0.0441197347445478
1381	0.044254596511237
1382	0.0443894582779261
1383	0.0445243200446153
1384	0.0446591818113044
1385	0.0447940435779935
1386	0.0449289053446827
1387	0.0450637671113718
1388	0.045198628878061
1389	0.0453334906447501
1390	0.0454683524114393
1391	0.0456032141781284
1392	0.0457380759448175
1393	0.0453330536685924
1394	0.0454679154352815
1395	0.0450628931590563
1396	0.0446578708828311
1397	0.0447927326495203
1398	0.0443877103732951
1399	0.0445225721399842
1400	0.0446574339066734
1401	0.0447922956733625
1402	0.0443872733971373
1403	0.0445221351638264
1404	0.0446569969305156
1405	0.0447918586972047
1406	0.0443868364209795
1407	0.0439818141447543
1408	0.0441166759114435
1409	0.0442515376781327
1410	0.0443863994448218
1411	0.0445212612115109
1412	0.0446561229782001
1413	0.0447909847448892
1414	0.0449258465115784
1415	0.0450607082782675
1416	0.0451955700449567
1417	0.0447905477687315
1418	0.0449254095354206
1419	0.0450602713021098
1420	0.0451951330687989
1421	0.045329994835488
1422	0.0454648566021772
1423	0.0455997183688663
1424	0.0457345801355555
1425	0.0458694419022446
1426	0.0454644196260194
1427	0.0455992813927086
1428	0.0457341431593977
1429	0.0453291208831725
1430	0.0454639826498617
1431	0.0455988444165508
1432	0.0451938221403256
1433	0.0453286839070147
1434	0.0454635456737039
1435	0.0450585233974787
1436	0.0446535011212535
1437	0.0447883628879426
1438	0.0449232246546318
1439	0.0450580864213209
1440	0.0451929481880101
1441	0.0453278099546992
1442	0.0454626717213884
1443	0.0455975334880775
1444	0.0457323952547666
1445	0.0453273729785414
1446	0.0454622347452306
1447	0.0450572124690054
1448	0.0451920742356946
1449	0.0453269360023837
1450	0.0449219137261585
1451	0.0445168914499333
1452	0.0446517532166225
1453	0.0447866149833116
1454	0.0449214767500008
1455	0.0450563385166899
1456	0.045191200283379
1457	0.0453260620500682
1458	0.0454609238167573
1459	0.0455957855834465
1460	0.0457306473501356
1461	0.0458655091168248
1462	0.0454604868405996
1463	0.0455953486072887
1464	0.0457302103739779
1465	0.045865072140667
1466	0.0459999339073561
1467	0.0461347956740453
1468	0.0462696574407344
1469	0.0458646351645092
1470	0.0459994969311984
1471	0.0461343586978875
1472	0.0462692204645767
1473	0.0464040822312658
1474	0.0465389439979549
1475	0.0466738057646441
1476	0.0462687834884189
1477	0.046403645255108
1478	0.0465385070217972
1479	0.046133484745572
1480	0.0462683465122611
1481	0.0458633242360359
1482	0.0459981860027251
1483	0.0455931637264999
1484	0.045728025493189
1485	0.0453230032169638
1486	0.045457864983653
1487	0.0455927267503421
1488	0.0457275885170313
1489	0.0453225662408061
1490	0.0454574280074952
1491	0.0455922897741844
1492	0.0457271515408735
1493	0.0458620133075627
1494	0.0459968750742518
1495	0.046131736840941
1496	0.0462665986076301
1497	0.0464014603743192
1498	0.0465363221410084
1499	0.0466711839076975
1500	0.0468060456743867
1501	0.0464010233981615
1502	0.0459960011219363
1503	0.0461308628886254
1504	0.0457258406124002
1505	0.0458607023790894
1506	0.0459955641457785
1507	0.0461304259124677
1508	0.0457254036362425
1509	0.0453203813600173
1510	0.0454552431267064
1511	0.0450502208504812
1512	0.044645198574256
1513	0.0447800603409452
1514	0.0449149221076343
1515	0.0450497838743235
1516	0.0451846456410126
1517	0.0453195074077018
1518	0.0454543691743909
1519	0.04558923094108
1520	0.0457240927077692
1521	0.0458589544744583
1522	0.0459938162411475
1523	0.0461286780078366
1524	0.0462635397745258
1525	0.0458585174983006
1526	0.0459933792649897
1527	0.0461282410316789
1528	0.046263102798368
1529	0.0463979645650572
1530	0.0465328263317463
1531	0.0466676880984354
1532	0.0468025498651246
1533	0.0469374116318137
1534	0.0470722733985029
1535	0.047207135165192
1536	0.0473419969318812
1537	0.046936974655656
1538	0.0470718364223451
1539	0.0466668141461199
1540	0.0468016759128091
1541	0.0463966536365839
1542	0.046531515403273
1543	0.0466663771699622
1544	0.0468012389366513
1545	0.0469361007033404
1546	0.0470709624700296
1547	0.0472058242367187
1548	0.0473406860034079
1549	0.047475547770097
1550	0.0470705254938718
1551	0.047205387260561
1552	0.0473402490272501
1553	0.0474751107939392
1554	0.0476099725606284
1555	0.0477448343273175
1556	0.0478796960940067
1557	0.0480145578606958
1558	0.048149419627385
1559	0.0482842813940741
1560	0.0484191431607632
1561	0.0485540049274524
1562	0.0486888666941416
1563	0.0488237284608307
1564	0.0484187061846055
1565	0.0485535679512946
1566	0.0481485456750695
1567	0.0477435233988443
1568	0.0478783851655334
1569	0.0480132469322225
1570	0.0476082246559974
1571	0.0477430864226865
1572	0.0478779481893756
1573	0.0480128099560648
1574	0.0481476717227539
1575	0.0482825334894431
1576	0.0484173952561322
1577	0.0485522570228214
1578	0.0486871187895105
1579	0.0488219805561996
1580	0.0489568423228888
1581	0.0490917040895779
1582	0.0492265658562671
1583	0.0493614276229562
1584	0.0494962893896454
1585	0.0496311511563345
1586	0.0497660129230236
1587	0.0499008746897128
1588	0.0500357364564019
1589	0.0496307141801767
1590	0.0497655759468659
1591	0.049900437713555
1592	0.0500352994802442
1593	0.0501701612469333
1594	0.0503050230136225
1595	0.0504398847803116
1596	0.0505747465470007
1597	0.0501697242707755
1598	0.0503045860374647
1599	0.0504394478041539
1600	0.050574309570843
1601	0.0501692872946178
1602	0.050304149061307
1603	0.0504390108279961
1604	0.0505738725946852
1605	0.05016885031846
1606	0.0503037120851492
1607	0.0504385738518383
1608	0.0505734356185275
1609	0.0507082973852166
1610	0.0508431591519058
1611	0.0509780209185949
1612	0.051112882685284
1613	0.0512477444519732
1614	0.0513826062186623
1615	0.0515174679853515
1616	0.0516523297520406
1617	0.0517871915187297
1618	0.0519220532854189
1619	0.052056915052108
1620	0.0521917768187972
1621	0.0523266385854863
1622	0.0524615003521755
1623	0.0525963621188646
1624	0.0527312238855537
1625	0.0523262016093285
1626	0.0524610633760177
1627	0.0525959251427068
1628	0.0521909028664816
1629	0.0523257646331708
1630	0.0524606263998599
1631	0.0520556041236347
1632	0.0521904658903239
1633	0.052325327657013
1634	0.0524601894237022
1635	0.052055167147477
1636	0.0521900289141661
1637	0.0523248906808553
1638	0.0524597524475444
1639	0.0525946142142336
1640	0.0521895919380084
1641	0.0517845696617832
1642	0.051379547385558
1643	0.0515144091522471
1644	0.0516492709189363
1645	0.0517841326856254
1646	0.0513791104094002
1647	0.0515139721760894
1648	0.0511089498998642
1649	0.0512438116665533
1650	0.0508387893903282
1651	0.0509736511570173
1652	0.0505686288807921
1653	0.0507034906474812
1654	0.0508383524141704
1655	0.0509732141808595
1656	0.0511080759475487
1657	0.0507030536713235
1658	0.0508379154380126
1659	0.0504328931617874
1660	0.0505677549284766
1661	0.0507026166951657
1662	0.0508374784618549
1663	0.050972340228544
1664	0.0505673179523188
1665	0.050702179719008
1666	0.0502971574427827
1667	0.0504320192094719
1668	0.0500269969332467
1669	0.0501618586999358
1670	0.050296720466625
1671	0.0504315822333141
1672	0.0500265599570889
1673	0.0501614217237781
1674	0.0502962834904672
1675	0.0504311452571564
1676	0.0505660070238455
1677	0.0507008687905346
1678	0.0508357305572238
1679	0.0504307082809986
1680	0.0505655700476877
1681	0.0507004318143769
1682	0.0508352935810661
1683	0.0509701553477552
1684	0.05056513307153
1685	0.0501601107953048
1686	0.0502949725619939
1687	0.0504298343286831
1688	0.0505646960953722
1689	0.050159673819147
1690	0.0502945355858362
1691	0.0504293973525253
1692	0.0505642591192145
1693	0.0506991208859036
1694	0.0508339826525928
1695	0.0509688444192819
1696	0.051103706185971
1697	0.0512385679526602
1698	0.0513734297193493
1699	0.0515082914860385
1700	0.0516431532527276
1701	0.0517780150194168
1702	0.0513729927431916
1703	0.0515078545098807
1704	0.0516427162765699
1705	0.051777578043259
1706	0.0519124398099481
1707	0.0520473015766373
1708	0.0521821633433264
1709	0.0523170251100156
1710	0.0524518868767047
1711	0.0525867486433939
1712	0.052721610410083
1713	0.0528564721767721
1714	0.0529913339434613
1715	0.0531261957101504
1716	0.0527211734339252
1717	0.0528560352006144
1718	0.0529908969673036
1719	0.0531257587339927
1720	0.0532606205006818
1721	0.0528555982244567
1722	0.0529904599911458
1723	0.0525854377149206
1724	0.0521804154386954
1725	0.0523152772053845
1726	0.0524501389720737
1727	0.0525850007387628
1728	0.052719862505452
1729	0.0528547242721411
1730	0.0529895860388302
1731	0.0531244478055194
1732	0.0532593095722085
1733	0.0533941713388977
1734	0.0535290331055868
1735	0.0531240108293616
1736	0.0527189885531364
1737	0.0528538503198256
1738	0.0529887120865147
1739	0.0531235738532039
1740	0.053258435619893
1741	0.0533932973865822
1742	0.0529882751103569
1743	0.0531231368770461
1744	0.0527181146008209
1745	0.0523130923245957
1746	0.0524479540912849
1747	0.052582815857974
1748	0.0527176776246631
1749	0.0528525393913523
1750	0.0529874011580414
1751	0.0531222629247306
1752	0.0532571246914197
1753	0.0533919864581089
1754	0.053526848224798
1755	0.0536617099914871
1756	0.0537965717581763
1757	0.0539314335248655
1758	0.0535264112486403
1759	0.0536612730153294
1760	0.0537961347820186
1761	0.0539309965487077
1762	0.0535259742724825
1763	0.0536608360391717
1764	0.0537956978058608
1765	0.0539305595725499
1766	0.0535255372963247
1767	0.0536603990630139
1768	0.053795260829703
1769	0.0539301225963922
1770	0.0540649843630813
1771	0.0541998461297704
1772	0.0543347078964596
1773	0.0544695696631487
1774	0.0546044314298379
1775	0.054739293196527
1776	0.0543342709203018
1777	0.054469132686991
1778	0.0546039944536801
1779	0.0547388562203693
1780	0.0548737179870584
1781	0.0550085797537475
1782	0.0551434415204367
1783	0.0552783032871258
1784	0.055413165053815
1785	0.0555480268205041
1786	0.0556828885871933
1787	0.0558177503538824
1788	0.0559526121205715
1789	0.0560874738872607
1790	0.0562223356539498
1791	0.056357197420639
1792	0.0564920591873281
1793	0.0566269209540173
1794	0.0567617827207064
1795	0.0563567604444812
1796	0.0564916222111704
1797	0.0566264839778595
1798	0.0567613457445487
1799	0.0563563234683235
1800	0.0564911852350126
1801	0.0566260470017018
1802	0.0562210247254766
1803	0.0563558864921657
1804	0.0564907482588549
1805	0.056625610025544
1806	0.0567604717922331
1807	0.0568953335589223
1808	0.0570301953256114
1809	0.0566251730493862
1810	0.056220150773161
1811	0.0563550125398502
1812	0.0564898743065393
1813	0.0566247360732285
1814	0.0567595978399176
1815	0.0568944596066067
1816	0.0570293213732959
1817	0.057164183139985
1818	0.0572990449066742
1819	0.0574339066733633
1820	0.0570288843971381
1821	0.0571637461638273
1822	0.0572986079305164
1823	0.0568935856542912
1824	0.0570284474209804
1825	0.0566234251447552
1826	0.05621840286853
1827	0.0563532646352191
1828	0.0564881264019083
1829	0.0560831041256831
1830	0.0562179658923722
1831	0.0563528276590614
1832	0.0564876894257505
1833	0.0560826671495253
1834	0.0562175289162145
1835	0.0563523906829036
1836	0.0564872524495928
1837	0.0566221142162819
1838	0.0562170919400567
1839	0.0563519537067459
1840	0.056486815473435
1841	0.0560817931972098
1842	0.0562166549638989
1843	0.0563515167305881
1844	0.0564863784972772
1845	0.056081356221052
1846	0.0562162179877412
1847	0.055811195711516
1848	0.0559460574782051
1849	0.0560809192448943
1850	0.0562157810115834
1851	0.0563506427782726
1852	0.0559456205020474
1853	0.0560804822687365
1854	0.0562153440354257
1855	0.0563502058021148
1856	0.0564850675688039
1857	0.0560800452925788
1858	0.0556750230163535
1859	0.0558098847830427
1860	0.0554048625068175
1861	0.0555397242735066
1862	0.0556745860401958
1863	0.0558094478068849
1864	0.0559443095735741
1865	0.0560791713402632
1866	0.0562140331069524
1867	0.0563488948736415
1868	0.0564837566403306
1869	0.0566186184070198
1870	0.0567534801737089
1871	0.0568883419403981
1872	0.0564833196641729
1873	0.0560782973879477
1874	0.0562131591546368
1875	0.056348020921326
1876	0.0564828826880152
1877	0.05607786041179
1878	0.0562127221784791
1879	0.0558076999022539
1880	0.0554026776260287
1881	0.0555375393927179
1882	0.055672401159407
1883	0.0558072629260961
1884	0.055402240649871
1885	0.0555371024165601
1886	0.0556719641832492
1887	0.0558068259499384
1888	0.0559416877166275
1889	0.0555366654404023
1890	0.0556715272070915
1891	0.0558063889737806
1892	0.0559412507404698
1893	0.0560761125071589
1894	0.0562109742738481
1895	0.0563458360405372
1896	0.055940813764312
1897	0.0555357914880868
1898	0.0551307692118616
1899	0.0552656309785508
1900	0.0554004927452399
1901	0.055535354511929
1902	0.0556702162786182
1903	0.0558050780453073
1904	0.0559399398119965
1905	0.0560748015786856
1906	0.0562096633453747
1907	0.0563445251120639
1908	0.056479386878753
1909	0.0566142486454422
1910	0.0567491104121313
1911	0.0568839721788205
1912	0.0570188339455096
1913	0.0571536957121987
1914	0.0572885574788879
1915	0.0574234192455771
1916	0.0575582810122662
1917	0.0576931427789553
1918	0.0578280045456445
1919	0.0579628663123336
1920	0.0580977280790228
1921	0.0582325898457119
1922	0.0583674516124011
1923	0.0585023133790902
1924	0.058097291102865
1925	0.0582321528695542
1926	0.057827130593329
1927	0.0579619923600181
1928	0.0575569700837929
1929	0.057691831850482
1930	0.0572868095742569
1931	0.0568817872980317
1932	0.0570166490647208
1933	0.05715151083141
1934	0.0572863725980991
1935	0.0574212343647882
1936	0.0575560961314774
1937	0.0576909578981665
1938	0.0578258196648557
1939	0.0579606814315448
1940	0.058095543198234
1941	0.0582304049649231
1942	0.0583652667316122
1943	0.0579602444553871
1944	0.0580951062220762
1945	0.057690083945851
1946	0.0578249457125402
1947	0.0579598074792293
1948	0.0580946692459184
1949	0.0582295310126076
1950	0.0583643927792967
1951	0.0584992545459859
1952	0.058634116312675
1953	0.0587689780793642
1954	0.0589038398460533
1955	0.0584988175698281
1956	0.0586336793365173
1957	0.0582286570602921
1958	0.0583635188269812
1959	0.0584983805936704
1960	0.0586332423603595
1961	0.0587681041270486
1962	0.0583630818508235
1963	0.0584979436175126
1964	0.0586328053842017
1965	0.0587676671508909
1966	0.05890252891758
1967	0.0590373906842692
1968	0.0591722524509583
1969	0.0593071142176474
1970	0.0589020919414223
1971	0.0590369537081114
1972	0.0591718154748005
1973	0.0587667931985754
1974	0.0583617709223501
1975	0.0584966326890393
1976	0.0586314944557284
1977	0.0582264721795032
1978	0.0583613339461924
1979	0.0584961957128815
1980	0.0586310574795707
1981	0.0587659192462598
1982	0.0583608969700346
1983	0.0584957587367238
1984	0.0580907364604986
1985	0.0582255982271877
1986	0.0583604599938769
1987	0.0579554377176517
1988	0.0580902994843408
1989	0.0582251612510299
1990	0.0583600230177191
1991	0.0584948847844082
1992	0.0586297465510974
1993	0.0587646083177865
1994	0.0588994700844757
1995	0.0590343318511648
1996	0.059169193617854
1997	0.0587641713416288
1998	0.0588990331083179
[truncated: 7,886 more rows]
