# Supplementary material for: Genome-wide analysis of the interplay between chromatin-associated RNA and 3D genome organization in human cells
Source: Nat Commun. 2023 Oct 16;14:6519. doi: 10.1038/s41467-023-42274-7 (PMC10579264; doi:10.1038/s41467-023-42274-7)
Supplement: Supplementary file 6 — Source Data [file 41467_2023_42274_MOESM6_ESM.zip › SourceData/Figure_S2l.tsv]

treatment	number_of_foci	total_volume	normalized_variance	mean_nuclear_fluorescence
control	48	9.534	3377.207122	8735.925
control	41	3.411	2504.116963	8398.57
control	32	4.583	2888.565271	8897.699
control	50	6.784	3280.031956	8678.386
control	48	8.095	3126.511174	8886.532
control	49	4.611	3086.051634	8457.068
control	36	3.102	2056.470384	7407.623
control	32	4.026	2073.582978	10731.891
control	36	5.337	2218.646335	12465.082
control	75	13.376	2591.017776	9032.766
control	77	12.279	2385.126823	9169.974
control	65	6.649	2633.735929	9970.584
control	58	5.077	2534.353906	9013.444
control	29	2.215	2554.698945	10202.155
control	39	4.151	2442.944552	8871.168
control	26	2.187	1376.008929	8238.467
control	41	5.502	1601.64301	7496.366
control	26	5.248	3281.761933	8010.386
control	30	8.794	3107.096169	8693.862
control	58	7.848	1659.685656	8370.366
control	53	4.051	2621.191866	8830.782
NH4OAc	12	0.887	1808.228011	7261.424
NH4OAc	36	3.315	1097.183535	8175.288
NH4OAc	42	3.252	1556.272338	8204.551
NH4OAc	16	1.26	966.9634042	5777.473
NH4OAc	7	0.448	2243.685704	8963.045
NH4OAc	37	4.336	1245.289758	9635.557
NH4OAc	36	2.81	2502.02049	9574.35
NH4OAc	22	2.053	1675.62026	7321.792
NH4OAc	62	5.405	1112.521529	7299.681
NH4OAc	93	8.018	2349.332015	7990.509
NH4OAc	17	0.91	1841.671307	6470.405
NH4OAc	62	5.954	1252.773636	7138.341
NH4OAc	38	3.784	1860.776084	8724.599
NH4OAc	32	5.921	1305.471161	6819.337
NH4OAc	35	3.133	1777.243108	9207.769
NH4OAc	18	1.569	1078.363304	8213.046
NH4OAc	7	1.452	1838.649574	10601.41
NH4OAc	14	1.268	828.4510735	7580.467
NH4OAc	14	1.719	1812.781923	9023.332
NH4OAc	7	2.7	3395.328262	13467.594
