# Supplementary material for: Genome-wide analysis of the interplay between chromatin-associated RNA and 3D genome organization in human cells
Source: Nat Commun. 2023 Oct 16;14:6519. doi: 10.1038/s41467-023-42274-7 (PMC10579264; doi:10.1038/s41467-023-42274-7)
Supplement: Supplementary file 6 — Source Data [file 41467_2023_42274_MOESM6_ESM.zip › SourceData/Figure_3d.txt]

Figure 3d

Processed data (.pairs) for each biological replicates are available at https://data.4dnucleome.org with the following accession numbers:

4DNEX2T7JZ1O (control 1)
4DNEXA1ATIBI (control 2)
4DNEXT7PZCJM (NH4OAc 1)
4DNEXVT4AUEP (NH4OAc 2)
4DNEX72NZWWW (FL 1)
4DNEX5FQ779D (FL 2)
4DNEXW4D4EIM (RNase 1)
4DNEXCRO4CL4 (RNase 2)

Pairs data shall be converted into cooler format (https://docs.higlass.io/data_preparation.html#cooler-files) and then visualized with type "heatmap" using the HiGlass software (https://docs.higlass.io/index.html).
