# Supplementary material for: Genome-wide analysis of the interplay between chromatin-associated RNA and 3D genome organization in human cells
Source: Nat Commun. 2023 Oct 16;14:6519. doi: 10.1038/s41467-023-42274-7 (PMC10579264; doi:10.1038/s41467-023-42274-7)
Supplement: Supplementary file 6 — Source Data [file 41467_2023_42274_MOESM6_ESM.zip › SourceData/Figure_S2m.tsv]

treatment	number_of_foci	total_volume	normalized_variance	mean_nuclear_fluorescence
control	55	9.268	1544.305324	5410.197
control	14	1.067	1023.597184	6518.762
control	19	4.911	1500.40043	6770.916
control	18	3.831	1094.125865	8906.498
control	20	5.019	2577.661428	9914.059
control	15	1.698	1952.275948	8602.77
control	4	1.458	1896.083671	9920.651
control	35	5.873	2295.139633	11791.421
control	27	5.914	1685.738202	11245.086
control	16	2.564	781.8437376	8229.525
control	8	1.436	1720.628991	8671.456
control	21	4.633	1775.637101	11886.9
control	20	3.231	1584.472597	9478.617
control	33	7.973	1744.786388	8619.429
control	28	9.475	2015.376905	12486.917
control	28	5.483	1908.086296	8773.722
control	15	3.759	1688.118652	10741.73
control	7	6.998	1720.880059	11072.806
control	23	4.723	2170.410519	11049.36
FL	53	3.948	2031.555547	10752.943
FL	27	1.835	1761.908475	12642.933
FL	35	9.365	2185.122409	9683.247
FL	49	10.733	3707.858474	17332.274
FL	28	6.29	2438.808779	11587.125
FL	50	7.253	2679.269181	13646.683
FL	21	4.884	2376.786144	16143.866
FL	42	12.842	2527.285879	8316.652
FL	81	11.673	1515.485273	7754.286
FL	87	10.195	2110.7617	9360.559
FL	81	12.677	3272.901219	10223.731
FL	49	7.676	2237.185152	10525.184
