# Supplementary material for: Genome-wide analysis of the interplay between chromatin-associated RNA and 3D genome organization in human cells
Source: Nat Commun. 2023 Oct 16;14:6519. doi: 10.1038/s41467-023-42274-7 (PMC10579264; doi:10.1038/s41467-023-42274-7)
Supplement: Supplementary file 6 — Source Data [file 41467_2023_42274_MOESM6_ESM.zip › SourceData/Figure_S1a.tsv]

dist_cut	count	cell_type
(10,50011]	4060075	H1
(50011,100012]	1822353	H1
(100012,150013]	1317216	H1
(150013,200014]	1050080	H1
(200014,250015]	877049	H1
(250015,300016]	750639	H1
(300016,350017]	647860	H1
(350017,400018]	566952	H1
(400018,450019]	500347	H1
(450019,500020]	444322	H1
(500020,550021]	399006	H1
(550021,600022]	359241	H1
(600022,650023]	325448	H1
(650023,700024]	296498	H1
(700024,750025]	269084	H1
(750025,800026]	248836	H1
(800026,850027]	230272	H1
(850027,900028]	214008	H1
(900028,950029]	199551	H1
(950029,1.00003e+06]	186800	H1
(1.00003e+06,1.05003e+06]	175169	H1
(1.05003e+06,1.10003e+06]	165238	H1
(1.10003e+06,1.15003e+06]	155118	H1
(1.15003e+06,1.20003e+06]	146360	H1
(1.20003e+06,1.25003e+06]	138395	H1
(1.25003e+06,1.30004e+06]	130415	H1
(1.30004e+06,1.35004e+06]	124501	H1
(1.35004e+06,1.40004e+06]	117681	H1
(1.40004e+06,1.45004e+06]	112617	H1
(1.45004e+06,1.50004e+06]	107192	H1
(1.50004e+06,1.55004e+06]	103514	H1
(1.55004e+06,1.60004e+06]	97986	H1
(1.60004e+06,1.65004e+06]	94687	H1
(1.65004e+06,1.70004e+06]	91332	H1
(1.70004e+06,1.75004e+06]	87458	H1
(1.75004e+06,1.80005e+06]	84686	H1
(1.80005e+06,1.85005e+06]	81291	H1
(1.85005e+06,1.90005e+06]	79155	H1
(1.90005e+06,1.95005e+06]	76405	H1
(1.95005e+06,2.00005e+06]	73968	H1
(2.00005e+06,2.05005e+06]	71730	H1
(2.05005e+06,2.10005e+06]	69501	H1
(2.10005e+06,2.15005e+06]	67326	H1
(2.15005e+06,2.20005e+06]	65674	H1
(2.20005e+06,2.25005e+06]	63583	H1
(2.25005e+06,2.30006e+06]	62480	H1
(2.30006e+06,2.35006e+06]	60985	H1
(2.35006e+06,2.40006e+06]	59283	H1
(2.40006e+06,2.45006e+06]	58174	H1
(2.45006e+06,2.50006e+06]	56915	H1
(2.50006e+06,2.55006e+06]	55546	H1
(2.55006e+06,2.60006e+06]	54469	H1
(2.60006e+06,2.65006e+06]	53056	H1
(2.65006e+06,2.70006e+06]	51943	H1
(2.70006e+06,2.75006e+06]	50703	H1
(2.75006e+06,2.80007e+06]	49725	H1
(2.80007e+06,2.85007e+06]	48850	H1
(2.85007e+06,2.90007e+06]	48299	H1
(2.90007e+06,2.95007e+06]	46898	H1
(2.95007e+06,3.00007e+06]	46178	H1
(3.00007e+06,3.05007e+06]	46044	H1
(3.05007e+06,3.10007e+06]	44729	H1
(3.10007e+06,3.15007e+06]	44154	H1
(3.15007e+06,3.20007e+06]	43440	H1
(3.20007e+06,3.25007e+06]	42516	H1
(3.25007e+06,3.30008e+06]	41645	H1
(3.30008e+06,3.35008e+06]	40763	H1
(3.35008e+06,3.40008e+06]	40073	H1
(3.40008e+06,3.45008e+06]	39460	H1
(3.45008e+06,3.50008e+06]	39203	H1
(3.50008e+06,3.55008e+06]	38242	H1
(3.55008e+06,3.60008e+06]	37746	H1
(3.60008e+06,3.65008e+06]	37472	H1
(3.65008e+06,3.70008e+06]	37130	H1
(3.70008e+06,3.75008e+06]	36496	H1
(3.75008e+06,3.80009e+06]	36110	H1
(3.80009e+06,3.85009e+06]	35225	H1
(3.85009e+06,3.90009e+06]	35130	H1
(3.90009e+06,3.95009e+06]	34336	H1
(3.95009e+06,4.00009e+06]	33592	H1
(4.00009e+06,4.05009e+06]	33675	H1
(4.05009e+06,4.10009e+06]	32999	H1
(4.10009e+06,4.15009e+06]	32876	H1
(4.15009e+06,4.20009e+06]	32447	H1
(4.20009e+06,4.25009e+06]	32204	H1
(4.25009e+06,4.3001e+06]	31439	H1
(4.3001e+06,4.3501e+06]	31360	H1
(4.3501e+06,4.4001e+06]	31025	H1
(4.4001e+06,4.4501e+06]	30440	H1
(4.4501e+06,4.5001e+06]	30364	H1
(4.5001e+06,4.5501e+06]	30061	H1
(4.5501e+06,4.6001e+06]	30011	H1
(4.6001e+06,4.6501e+06]	29797	H1
(4.6501e+06,4.7001e+06]	29203	H1
(4.7001e+06,4.7501e+06]	28819	H1
(4.7501e+06,4.80011e+06]	28908	H1
(4.80011e+06,4.85011e+06]	28277	H1
(4.85011e+06,4.90011e+06]	28197	H1
(4.90011e+06,4.95011e+06]	27923	H1
(4.95011e+06,5.00011e+06]	27530	H1
(5.00011e+06,5.05011e+06]	27327	H1
(5.05011e+06,5.10011e+06]	27095	H1
(5.10011e+06,5.15011e+06]	27036	H1
(5.15011e+06,5.20011e+06]	26696	H1
(5.20011e+06,5.25011e+06]	26396	H1
(5.25011e+06,5.30012e+06]	26160	H1
(5.30012e+06,5.35012e+06]	26132	H1
(5.35012e+06,5.40012e+06]	26204	H1
(5.40012e+06,5.45012e+06]	26054	H1
(5.45012e+06,5.50012e+06]	25386	H1
(5.50012e+06,5.55012e+06]	25253	H1
(5.55012e+06,5.60012e+06]	25125	H1
(5.60012e+06,5.65012e+06]	24995	H1
(5.65012e+06,5.70012e+06]	24635	H1
(5.70012e+06,5.75012e+06]	24462	H1
(5.75012e+06,5.80013e+06]	24685	H1
(5.80013e+06,5.85013e+06]	24501	H1
(5.85013e+06,5.90013e+06]	24341	H1
(5.90013e+06,5.95013e+06]	24476	H1
(5.95013e+06,6.00013e+06]	23885	H1
(6.00013e+06,6.05013e+06]	23886	H1
(6.05013e+06,6.10013e+06]	23719	H1
(6.10013e+06,6.15013e+06]	23553	H1
(6.15013e+06,6.20013e+06]	23620	H1
(6.20013e+06,6.25013e+06]	23438	H1
(6.25013e+06,6.30014e+06]	23198	H1
(6.30014e+06,6.35014e+06]	22937	H1
(6.35014e+06,6.40014e+06]	23042	H1
(6.40014e+06,6.45014e+06]	22907	H1
(6.45014e+06,6.50014e+06]	22829	H1
(6.50014e+06,6.55014e+06]	22494	H1
(6.55014e+06,6.60014e+06]	22408	H1
(6.60014e+06,6.65014e+06]	22658	H1
(6.65014e+06,6.70014e+06]	22236	H1
(6.70014e+06,6.75014e+06]	21991	H1
(6.75014e+06,6.80015e+06]	21962	H1
(6.80015e+06,6.85015e+06]	21843	H1
(6.85015e+06,6.90015e+06]	21646	H1
(6.90015e+06,6.95015e+06]	21671	H1
(6.95015e+06,7.00015e+06]	21473	H1
(7.00015e+06,7.05015e+06]	21273	H1
(7.05015e+06,7.10015e+06]	21135	H1
(7.10015e+06,7.15015e+06]	20974	H1
(7.15015e+06,7.20015e+06]	21014	H1
(7.20015e+06,7.25015e+06]	20768	H1
(7.25015e+06,7.30016e+06]	20678	H1
(7.30016e+06,7.35016e+06]	20650	H1
(7.35016e+06,7.40016e+06]	20527	H1
(7.40016e+06,7.45016e+06]	20691	H1
(7.45016e+06,7.50016e+06]	20646	H1
(7.50016e+06,7.55016e+06]	20522	H1
(7.55016e+06,7.60016e+06]	20539	H1
(7.60016e+06,7.65016e+06]	20484	H1
(7.65016e+06,7.70016e+06]	19991	H1
(7.70016e+06,7.75016e+06]	20452	H1
(7.75016e+06,7.80017e+06]	20061	H1
(7.80017e+06,7.85017e+06]	20063	H1
(7.85017e+06,7.90017e+06]	19926	H1
(7.90017e+06,7.95017e+06]	19856	H1
(7.95017e+06,8.00017e+06]	19958	H1
(8.00017e+06,8.05017e+06]	19540	H1
(8.05017e+06,8.10017e+06]	19660	H1
(8.10017e+06,8.15017e+06]	19552	H1
(8.15017e+06,8.20017e+06]	19618	H1
(8.20017e+06,8.25017e+06]	19226	H1
(8.25017e+06,8.30018e+06]	19310	H1
(8.30018e+06,8.35018e+06]	19194	H1
(8.35018e+06,8.40018e+06]	19256	H1
(8.40018e+06,8.45018e+06]	19142	H1
(8.45018e+06,8.50018e+06]	19146	H1
(8.50018e+06,8.55018e+06]	18932	H1
(8.55018e+06,8.60018e+06]	19026	H1
(8.60018e+06,8.65018e+06]	18918	H1
(8.65018e+06,8.70018e+06]	18719	H1
(8.70018e+06,8.75018e+06]	19267	H1
(8.75018e+06,8.80019e+06]	18494	H1
(8.80019e+06,8.85019e+06]	18668	H1
(8.85019e+06,8.90019e+06]	18779	H1
(8.90019e+06,8.95019e+06]	18501	H1
(8.95019e+06,9.00019e+06]	18096	H1
(9.00019e+06,9.05019e+06]	18372	H1
(9.05019e+06,9.10019e+06]	18444	H1
(9.10019e+06,9.15019e+06]	18015	H1
(9.15019e+06,9.20019e+06]	18024	H1
(9.20019e+06,9.25019e+06]	17808	H1
(9.25019e+06,9.3002e+06]	17827	H1
(9.3002e+06,9.3502e+06]	17841	H1
(9.3502e+06,9.4002e+06]	17796	H1
(9.4002e+06,9.4502e+06]	17815	H1
(9.4502e+06,9.5002e+06]	17954	H1
(9.5002e+06,9.5502e+06]	17733	H1
(9.5502e+06,9.6002e+06]	17432	H1
(9.6002e+06,9.6502e+06]	17707	H1
(9.6502e+06,9.7002e+06]	17777	H1
(9.7002e+06,9.7502e+06]	17532	H1
(9.7502e+06,9.80021e+06]	17445	H1
(9.80021e+06,9.85021e+06]	17604	H1
(9.85021e+06,9.90021e+06]	17450	H1
(9.90021e+06,9.95021e+06]	17393	H1
(9.95021e+06,1.00002e+07]	17195	H1
(1.00002e+07,1.00502e+07]	17714	H1
(1.00502e+07,1.01002e+07]	17247	H1
(1.01002e+07,1.01502e+07]	17227	H1
(1.01502e+07,1.02002e+07]	16960	H1
(1.02002e+07,1.02502e+07]	17095	H1
(1.02502e+07,1.03002e+07]	17183	H1
(1.03002e+07,1.03502e+07]	16940	H1
(1.03502e+07,1.04002e+07]	16746	H1
(1.04002e+07,1.04502e+07]	16824	H1
(1.04502e+07,1.05002e+07]	17031	H1
(1.05002e+07,1.05502e+07]	16659	H1
(1.05502e+07,1.06002e+07]	16658	H1
(1.06002e+07,1.06502e+07]	16467	H1
(1.06502e+07,1.07002e+07]	16595	H1
(1.07002e+07,1.07502e+07]	16484	H1
(1.07502e+07,1.08002e+07]	16465	H1
(1.08002e+07,1.08502e+07]	16443	H1
(1.08502e+07,1.09002e+07]	16622	H1
(1.09002e+07,1.09502e+07]	16177	H1
(1.09502e+07,1.10002e+07]	16345	H1
(1.10002e+07,1.10502e+07]	16289	H1
(1.10502e+07,1.11002e+07]	16095	H1
(1.11002e+07,1.11502e+07]	16330	H1
(1.11502e+07,1.12002e+07]	16096	H1
(1.12002e+07,1.12502e+07]	16134	H1
(1.12502e+07,1.13002e+07]	16086	H1
(1.13002e+07,1.13502e+07]	15853	H1
(1.13502e+07,1.14002e+07]	15913	H1
(1.14002e+07,1.14502e+07]	15825	H1
(1.14502e+07,1.15002e+07]	15699	H1
(1.15002e+07,1.15502e+07]	15730	H1
(1.15502e+07,1.16002e+07]	15518	H1
(1.16002e+07,1.16502e+07]	15400	H1
(1.16502e+07,1.17002e+07]	15635	H1
(1.17002e+07,1.17502e+07]	15495	H1
(1.17502e+07,1.18002e+07]	15536	H1
(1.18002e+07,1.18502e+07]	15412	H1
(1.18502e+07,1.19002e+07]	15194	H1
(1.19002e+07,1.19502e+07]	15152	H1
(1.19502e+07,1.20002e+07]	15150	H1
(1.20002e+07,1.20503e+07]	15269	H1
(1.20503e+07,1.21003e+07]	15006	H1
(1.21003e+07,1.21503e+07]	15057	H1
(1.21503e+07,1.22003e+07]	15142	H1
(1.22003e+07,1.22503e+07]	15015	H1
(1.22503e+07,1.23003e+07]	14893	H1
(1.23003e+07,1.23503e+07]	15078	H1
(1.23503e+07,1.24003e+07]	14910	H1
(1.24003e+07,1.24503e+07]	14809	H1
(1.24503e+07,1.25003e+07]	14722	H1
(1.25003e+07,1.25503e+07]	14596	H1
(1.25503e+07,1.26003e+07]	14696	H1
(1.26003e+07,1.26503e+07]	14707	H1
(1.26503e+07,1.27003e+07]	14638	H1
(1.27003e+07,1.27503e+07]	14523	H1
(1.27503e+07,1.28003e+07]	14574	H1
(1.28003e+07,1.28503e+07]	14546	H1
(1.28503e+07,1.29003e+07]	14383	H1
(1.29003e+07,1.29503e+07]	14414	H1
(1.29503e+07,1.30003e+07]	14259	H1
(1.30003e+07,1.30503e+07]	14406	H1
(1.30503e+07,1.31003e+07]	14432	H1
(1.31003e+07,1.31503e+07]	14406	H1
(1.31503e+07,1.32003e+07]	14153	H1
(1.32003e+07,1.32503e+07]	14294	H1
(1.32503e+07,1.33003e+07]	14281	H1
(1.33003e+07,1.33503e+07]	14359	H1
(1.33503e+07,1.34003e+07]	14513	H1
(1.34003e+07,1.34503e+07]	14179	H1
(1.34503e+07,1.35003e+07]	14136	H1
(1.35003e+07,1.35503e+07]	14373	H1
(1.35503e+07,1.36003e+07]	14189	H1
(1.36003e+07,1.36503e+07]	14324	H1
(1.36503e+07,1.37003e+07]	14162	H1
(1.37003e+07,1.37503e+07]	14217	H1
(1.37503e+07,1.38003e+07]	14196	H1
(1.38003e+07,1.38503e+07]	14186	H1
(1.38503e+07,1.39003e+07]	14040	H1
(1.39003e+07,1.39503e+07]	14072	H1
(1.39503e+07,1.40003e+07]	14101	H1
(1.40003e+07,1.40503e+07]	13985	H1
(1.40503e+07,1.41003e+07]	14009	H1
(1.41003e+07,1.41503e+07]	13938	H1
(1.41503e+07,1.42003e+07]	13734	H1
(1.42003e+07,1.42503e+07]	13742	H1
(1.42503e+07,1.43003e+07]	13816	H1
(1.43003e+07,1.43503e+07]	13902	H1
(1.43503e+07,1.44003e+07]	13829	H1
(1.44003e+07,1.44503e+07]	13638	H1
(1.44503e+07,1.45003e+07]	13819	H1
(1.45003e+07,1.45503e+07]	13629	H1
(1.45503e+07,1.46003e+07]	13734	H1
(1.46003e+07,1.46503e+07]	13649	H1
(1.46503e+07,1.47003e+07]	13507	H1
(1.47003e+07,1.47503e+07]	13631	H1
(1.47503e+07,1.48003e+07]	13766	H1
(1.48003e+07,1.48503e+07]	13441	H1
(1.48503e+07,1.49003e+07]	13723	H1
(1.49003e+07,1.49503e+07]	13553	H1
(1.49503e+07,1.50003e+07]	13523	H1
(1.50003e+07,1.50503e+07]	13678	H1
(1.50503e+07,1.51003e+07]	13549	H1
(1.51003e+07,1.51503e+07]	13619	H1
(1.51503e+07,1.52003e+07]	13573	H1
(1.52003e+07,1.52503e+07]	13717	H1
(1.52503e+07,1.53003e+07]	13625	H1
(1.53003e+07,1.53503e+07]	13521	H1
(1.53503e+07,1.54003e+07]	13509	H1
(1.54003e+07,1.54503e+07]	13425	H1
(1.54503e+07,1.55003e+07]	13484	H1
(1.55003e+07,1.55503e+07]	13518	H1
(1.55503e+07,1.56003e+07]	13102	H1
(1.56003e+07,1.56503e+07]	13466	H1
(1.56503e+07,1.57003e+07]	13329	H1
(1.57003e+07,1.57503e+07]	13411	H1
(1.57503e+07,1.58003e+07]	13587	H1
(1.58003e+07,1.58503e+07]	13319	H1
(1.58503e+07,1.59003e+07]	13289	H1
(1.59003e+07,1.59503e+07]	13461	H1
(1.59503e+07,1.60003e+07]	13121	H1
(1.60003e+07,1.60503e+07]	13379	H1
(1.60503e+07,1.61003e+07]	13270	H1
(1.61003e+07,1.61503e+07]	13490	H1
(1.61503e+07,1.62003e+07]	13068	H1
(1.62003e+07,1.62503e+07]	13299	H1
(1.62503e+07,1.63003e+07]	13171	H1
(1.63003e+07,1.63503e+07]	13013	H1
(1.63503e+07,1.64003e+07]	13044	H1
(1.64003e+07,1.64503e+07]	12995	H1
(1.64503e+07,1.65003e+07]	13171	H1
(1.65003e+07,1.65503e+07]	13059	H1
(1.65503e+07,1.66003e+07]	13007	H1
(1.66003e+07,1.66503e+07]	12908	H1
(1.66503e+07,1.67003e+07]	12681	H1
(1.67003e+07,1.67503e+07]	12857	H1
(1.67503e+07,1.68003e+07]	12876	H1
(1.68003e+07,1.68503e+07]	12954	H1
(1.68503e+07,1.69003e+07]	12840	H1
(1.69003e+07,1.69503e+07]	12984	H1
(1.69503e+07,1.70003e+07]	12774	H1
(1.70003e+07,1.70504e+07]	12370	H1
(1.70504e+07,1.71004e+07]	12626	H1
(1.71004e+07,1.71504e+07]	12598	H1
(1.71504e+07,1.72004e+07]	12536	H1
(1.72004e+07,1.72504e+07]	12624	H1
(1.72504e+07,1.73004e+07]	12527	H1
(1.73004e+07,1.73504e+07]	12429	H1
(1.73504e+07,1.74004e+07]	12505	H1
(1.74004e+07,1.74504e+07]	12377	H1
(1.74504e+07,1.75004e+07]	12265	H1
(1.75004e+07,1.75504e+07]	12393	H1
(1.75504e+07,1.76004e+07]	12194	H1
(1.76004e+07,1.76504e+07]	12382	H1
(1.76504e+07,1.77004e+07]	12242	H1
(1.77004e+07,1.77504e+07]	12185	H1
(1.77504e+07,1.78004e+07]	12107	H1
(1.78004e+07,1.78504e+07]	12137	H1
(1.78504e+07,1.79004e+07]	12338	H1
(1.79004e+07,1.79504e+07]	12157	H1
(1.79504e+07,1.80004e+07]	12384	H1
(1.80004e+07,1.80504e+07]	12034	H1
(1.80504e+07,1.81004e+07]	11901	H1
(1.81004e+07,1.81504e+07]	11908	H1
(1.81504e+07,1.82004e+07]	11996	H1
(1.82004e+07,1.82504e+07]	12055	H1
(1.82504e+07,1.83004e+07]	11894	H1
(1.83004e+07,1.83504e+07]	11708	H1
(1.83504e+07,1.84004e+07]	11665	H1
(1.84004e+07,1.84504e+07]	11696	H1
(1.84504e+07,1.85004e+07]	11724	H1
(1.85004e+07,1.85504e+07]	11590	H1
(1.85504e+07,1.86004e+07]	11638	H1
(1.86004e+07,1.86504e+07]	11868	H1
(1.86504e+07,1.87004e+07]	11525	H1
(1.87004e+07,1.87504e+07]	11675	H1
(1.87504e+07,1.88004e+07]	11756	H1
(1.88004e+07,1.88504e+07]	11652	H1
(1.88504e+07,1.89004e+07]	11553	H1
(1.89004e+07,1.89504e+07]	11718	H1
(1.89504e+07,1.90004e+07]	11578	H1
(1.90004e+07,1.90504e+07]	11623	H1
(1.90504e+07,1.91004e+07]	11600	H1
(1.91004e+07,1.91504e+07]	11569	H1
(1.91504e+07,1.92004e+07]	11568	H1
(1.92004e+07,1.92504e+07]	11549	H1
(1.92504e+07,1.93004e+07]	11329	H1
(1.93004e+07,1.93504e+07]	11412	H1
(1.93504e+07,1.94004e+07]	11318	H1
(1.94004e+07,1.94504e+07]	11248	H1
(1.94504e+07,1.95004e+07]	11322	H1
(1.95004e+07,1.95504e+07]	11345	H1
(1.95504e+07,1.96004e+07]	11491	H1
(1.96004e+07,1.96504e+07]	11493	H1
(1.96504e+07,1.97004e+07]	11308	H1
(1.97004e+07,1.97504e+07]	11307	H1
(1.97504e+07,1.98004e+07]	11280	H1
(1.98004e+07,1.98504e+07]	11210	H1
(1.98504e+07,1.99004e+07]	11022	H1
(1.99004e+07,1.99504e+07]	11152	H1
(1.99504e+07,2.00004e+07]	11007	H1
(2.00004e+07,2.00504e+07]	11070	H1
(2.00504e+07,2.01004e+07]	11017	H1
(2.01004e+07,2.01504e+07]	11246	H1
(2.01504e+07,2.02004e+07]	11271	H1
(2.02004e+07,2.02504e+07]	11165	H1
(2.02504e+07,2.03004e+07]	11128	H1
(2.03004e+07,2.03504e+07]	11214	H1
(2.03504e+07,2.04004e+07]	11156	H1
(2.04004e+07,2.04504e+07]	11007	H1
(2.04504e+07,2.05004e+07]	11005	H1
(2.05004e+07,2.05504e+07]	11050	H1
(2.05504e+07,2.06004e+07]	10916	H1
(2.06004e+07,2.06504e+07]	11016	H1
(2.06504e+07,2.07004e+07]	10788	H1
(2.07004e+07,2.07504e+07]	11217	H1
(2.07504e+07,2.08004e+07]	10770	H1
(2.08004e+07,2.08504e+07]	10891	H1
(2.08504e+07,2.09004e+07]	10911	H1
(2.09004e+07,2.09504e+07]	10835	H1
(2.09504e+07,2.10004e+07]	10715	H1
(2.10004e+07,2.10504e+07]	10740	H1
(2.10504e+07,2.11004e+07]	10578	H1
(2.11004e+07,2.11504e+07]	10584	H1
(2.11504e+07,2.12004e+07]	10576	H1
(2.12004e+07,2.12504e+07]	10436	H1
(2.12504e+07,2.13004e+07]	10578	H1
(2.13004e+07,2.13504e+07]	10608	H1
(2.13504e+07,2.14004e+07]	10582	H1
(2.14004e+07,2.14504e+07]	10651	H1
(2.14504e+07,2.15004e+07]	10611	H1
(2.15004e+07,2.15504e+07]	10515	H1
(2.15504e+07,2.16004e+07]	10548	H1
(2.16004e+07,2.16504e+07]	10604	H1
(2.16504e+07,2.17004e+07]	10345	H1
(2.17004e+07,2.17504e+07]	10240	H1
(2.17504e+07,2.18004e+07]	10541	H1
(2.18004e+07,2.18504e+07]	10559	H1
(2.18504e+07,2.19004e+07]	10295	H1
(2.19004e+07,2.19504e+07]	10508	H1
(2.19504e+07,2.20004e+07]	10439	H1
(2.20004e+07,2.20505e+07]	10462	H1
(2.20505e+07,2.21005e+07]	10242	H1
(2.21005e+07,2.21505e+07]	10308	H1
(2.21505e+07,2.22005e+07]	10336	H1
(2.22005e+07,2.22505e+07]	10310	H1
(2.22505e+07,2.23005e+07]	10285	H1
(2.23005e+07,2.23505e+07]	10532	H1
(2.23505e+07,2.24005e+07]	10408	H1
(2.24005e+07,2.24505e+07]	10356	H1
(2.24505e+07,2.25005e+07]	10358	H1
(2.25005e+07,2.25505e+07]	10395	H1
(2.25505e+07,2.26005e+07]	10364	H1
(2.26005e+07,2.26505e+07]	10198	H1
(2.26505e+07,2.27005e+07]	10145	H1
(2.27005e+07,2.27505e+07]	10114	H1
(2.27505e+07,2.28005e+07]	10078	H1
(2.28005e+07,2.28505e+07]	10217	H1
(2.28505e+07,2.29005e+07]	9953	H1
(2.29005e+07,2.29505e+07]	10127	H1
(2.29505e+07,2.30005e+07]	9926	H1
(2.30005e+07,2.30505e+07]	10062	H1
(2.30505e+07,2.31005e+07]	10004	H1
(2.31005e+07,2.31505e+07]	10038	H1
(2.31505e+07,2.32005e+07]	10090	H1
(2.32005e+07,2.32505e+07]	9823	H1
(2.32505e+07,2.33005e+07]	9946	H1
(2.33005e+07,2.33505e+07]	9805	H1
(2.33505e+07,2.34005e+07]	9865	H1
(2.34005e+07,2.34505e+07]	9777	H1
(2.34505e+07,2.35005e+07]	9630	H1
(2.35005e+07,2.35505e+07]	9822	H1
(2.35505e+07,2.36005e+07]	9812	H1
(2.36005e+07,2.36505e+07]	9830	H1
(2.36505e+07,2.37005e+07]	9759	H1
(2.37005e+07,2.37505e+07]	9714	H1
(2.37505e+07,2.38005e+07]	9724	H1
(2.38005e+07,2.38505e+07]	9623	H1
(2.38505e+07,2.39005e+07]	9673	H1
(2.39005e+07,2.39505e+07]	9664	H1
(2.39505e+07,2.40005e+07]	9739	H1
(2.40005e+07,2.40505e+07]	9534	H1
(2.40505e+07,2.41005e+07]	9671	H1
(2.41005e+07,2.41505e+07]	9641	H1
(2.41505e+07,2.42005e+07]	9322	H1
(2.42005e+07,2.42505e+07]	9585	H1
(2.42505e+07,2.43005e+07]	9437	H1
(2.43005e+07,2.43505e+07]	9397	H1
(2.43505e+07,2.44005e+07]	9285	H1
(2.44005e+07,2.44505e+07]	9342	H1
(2.44505e+07,2.45005e+07]	9620	H1
(2.45005e+07,2.45505e+07]	9498	H1
(2.45505e+07,2.46005e+07]	9244	H1
(2.46005e+07,2.46505e+07]	9259	H1
(2.46505e+07,2.47005e+07]	9186	H1
(2.47005e+07,2.47505e+07]	9415	H1
(2.47505e+07,2.48005e+07]	9252	H1
(2.48005e+07,2.48505e+07]	9025	H1
(2.48505e+07,2.49005e+07]	9260	H1
(2.49005e+07,2.49505e+07]	9279	H1
(2.49505e+07,2.50005e+07]	9086	H1
(2.50005e+07,2.50505e+07]	9195	H1
(2.50505e+07,2.51005e+07]	9118	H1
(2.51005e+07,2.51505e+07]	9221	H1
(2.51505e+07,2.52005e+07]	9175	H1
(2.52005e+07,2.52505e+07]	9190	H1
(2.52505e+07,2.53005e+07]	9031	H1
(2.53005e+07,2.53505e+07]	9200	H1
(2.53505e+07,2.54005e+07]	9085	H1
(2.54005e+07,2.54505e+07]	9072	H1
(2.54505e+07,2.55005e+07]	9053	H1
(2.55005e+07,2.55505e+07]	9234	H1
(2.55505e+07,2.56005e+07]	8906	H1
(2.56005e+07,2.56505e+07]	8914	H1
(2.56505e+07,2.57005e+07]	8917	H1
(2.57005e+07,2.57505e+07]	9103	H1
(2.57505e+07,2.58005e+07]	8989	H1
(2.58005e+07,2.58505e+07]	8803	H1
(2.58505e+07,2.59005e+07]	8885	H1
(2.59005e+07,2.59505e+07]	8738	H1
(2.59505e+07,2.60005e+07]	8894	H1
(2.60005e+07,2.60505e+07]	8805	H1
(2.60505e+07,2.61005e+07]	8789	H1
(2.61005e+07,2.61505e+07]	8780	H1
(2.61505e+07,2.62005e+07]	8933	H1
(2.62005e+07,2.62505e+07]	8840	H1
(2.62505e+07,2.63005e+07]	8771	H1
(2.63005e+07,2.63505e+07]	8928	H1
(2.63505e+07,2.64005e+07]	8776	H1
(2.64005e+07,2.64505e+07]	8893	H1
(2.64505e+07,2.65005e+07]	8737	H1
(2.65005e+07,2.65505e+07]	8915	H1
(2.65505e+07,2.66005e+07]	8711	H1
(2.66005e+07,2.66505e+07]	8810	H1
(2.66505e+07,2.67005e+07]	8745	H1
(2.67005e+07,2.67505e+07]	8774	H1
(2.67505e+07,2.68005e+07]	8725	H1
(2.68005e+07,2.68505e+07]	8748	H1
(2.68505e+07,2.69005e+07]	8848	H1
(2.69005e+07,2.69505e+07]	8640	H1
(2.69505e+07,2.70005e+07]	8694	H1
(2.70005e+07,2.70506e+07]	8687	H1
(2.70506e+07,2.71006e+07]	8740	H1
(2.71006e+07,2.71506e+07]	8608	H1
(2.71506e+07,2.72006e+07]	8627	H1
(2.72006e+07,2.72506e+07]	8626	H1
(2.72506e+07,2.73006e+07]	8447	H1
(2.73006e+07,2.73506e+07]	8479	H1
(2.73506e+07,2.74006e+07]	8570	H1
(2.74006e+07,2.74506e+07]	8544	H1
(2.74506e+07,2.75006e+07]	8590	H1
(2.75006e+07,2.75506e+07]	8495	H1
(2.75506e+07,2.76006e+07]	8375	H1
(2.76006e+07,2.76506e+07]	8605	H1
(2.76506e+07,2.77006e+07]	8238	H1
(2.77006e+07,2.77506e+07]	8451	H1
(2.77506e+07,2.78006e+07]	8318	H1
(2.78006e+07,2.78506e+07]	8374	H1
(2.78506e+07,2.79006e+07]	8408	H1
(2.79006e+07,2.79506e+07]	8635	H1
(2.79506e+07,2.80006e+07]	8307	H1
(2.80006e+07,2.80506e+07]	8443	H1
(2.80506e+07,2.81006e+07]	8459	H1
(2.81006e+07,2.81506e+07]	8292	H1
(2.81506e+07,2.82006e+07]	8379	H1
(2.82006e+07,2.82506e+07]	8342	H1
(2.82506e+07,2.83006e+07]	8180	H1
(2.83006e+07,2.83506e+07]	8195	H1
(2.83506e+07,2.84006e+07]	8065	H1
(2.84006e+07,2.84506e+07]	8164	H1
(2.84506e+07,2.85006e+07]	8076	H1
(2.85006e+07,2.85506e+07]	8225	H1
(2.85506e+07,2.86006e+07]	8099	H1
(2.86006e+07,2.86506e+07]	8182	H1
(2.86506e+07,2.87006e+07]	8213	H1
(2.87006e+07,2.87506e+07]	8156	H1
(2.87506e+07,2.88006e+07]	8060	H1
(2.88006e+07,2.88506e+07]	8123	H1
(2.88506e+07,2.89006e+07]	7975	H1
(2.89006e+07,2.89506e+07]	8082	H1
(2.89506e+07,2.90006e+07]	7825	H1
(2.90006e+07,2.90506e+07]	8067	H1
(2.90506e+07,2.91006e+07]	7973	H1
(2.91006e+07,2.91506e+07]	7976	H1
(2.91506e+07,2.92006e+07]	8078	H1
(2.92006e+07,2.92506e+07]	7892	H1
(2.92506e+07,2.93006e+07]	7984	H1
(2.93006e+07,2.93506e+07]	8039	H1
(2.93506e+07,2.94006e+07]	7841	H1
(2.94006e+07,2.94506e+07]	7877	H1
(2.94506e+07,2.95006e+07]	8105	H1
(2.95006e+07,2.95506e+07]	8017	H1
(2.95506e+07,2.96006e+07]	7959	H1
(2.96006e+07,2.96506e+07]	8039	H1
(2.96506e+07,2.97006e+07]	7880	H1
(2.97006e+07,2.97506e+07]	7819	H1
(2.97506e+07,2.98006e+07]	7849	H1
(2.98006e+07,2.98506e+07]	7852	H1
(2.98506e+07,2.99006e+07]	7938	H1
(2.99006e+07,2.99506e+07]	7918	H1
(2.99506e+07,3.00006e+07]	7895	H1
(3.00006e+07,3.00506e+07]	7842	H1
(3.00506e+07,3.01006e+07]	7747	H1
(3.01006e+07,3.01506e+07]	7878	H1
(3.01506e+07,3.02006e+07]	7828	H1
(3.02006e+07,3.02506e+07]	7931	H1
(3.02506e+07,3.03006e+07]	7788	H1
(3.03006e+07,3.03506e+07]	7719	H1
(3.03506e+07,3.04006e+07]	7682	H1
(3.04006e+07,3.04506e+07]	7723	H1
(3.04506e+07,3.05006e+07]	7818	H1
(3.05006e+07,3.05506e+07]	7748	H1
(3.05506e+07,3.06006e+07]	7667	H1
(3.06006e+07,3.06506e+07]	7729	H1
(3.06506e+07,3.07006e+07]	7689	H1
(3.07006e+07,3.07506e+07]	7558	H1
(3.07506e+07,3.08006e+07]	7731	H1
(3.08006e+07,3.08506e+07]	7595	H1
(3.08506e+07,3.09006e+07]	7539	H1
(3.09006e+07,3.09506e+07]	7554	H1
(3.09506e+07,3.10006e+07]	7549	H1
(3.10006e+07,3.10506e+07]	7397	H1
(3.10506e+07,3.11006e+07]	7492	H1
(3.11006e+07,3.11506e+07]	7489	H1
(3.11506e+07,3.12006e+07]	7550	H1
(3.12006e+07,3.12506e+07]	7475	H1
(3.12506e+07,3.13006e+07]	7519	H1
(3.13006e+07,3.13506e+07]	7296	H1
(3.13506e+07,3.14006e+07]	7358	H1
(3.14006e+07,3.14506e+07]	7241	H1
(3.14506e+07,3.15006e+07]	7342	H1
(3.15006e+07,3.15506e+07]	7260	H1
(3.15506e+07,3.16006e+07]	7191	H1
(3.16006e+07,3.16506e+07]	7190	H1
(3.16506e+07,3.17006e+07]	7132	H1
(3.17006e+07,3.17506e+07]	7290	H1
(3.17506e+07,3.18006e+07]	7284	H1
(3.18006e+07,3.18506e+07]	7128	H1
(3.18506e+07,3.19006e+07]	7148	H1
(3.19006e+07,3.19506e+07]	7216	H1
(3.19506e+07,3.20006e+07]	7126	H1
(3.20006e+07,3.20507e+07]	7117	H1
(3.20507e+07,3.21007e+07]	7287	H1
(3.21007e+07,3.21507e+07]	7187	H1
(3.21507e+07,3.22007e+07]	7185	H1
(3.22007e+07,3.22507e+07]	7053	H1
(3.22507e+07,3.23007e+07]	6931	H1
(3.23007e+07,3.23507e+07]	6976	H1
(3.23507e+07,3.24007e+07]	6991	H1
(3.24007e+07,3.24507e+07]	7037	H1
(3.24507e+07,3.25007e+07]	6942	H1
(3.25007e+07,3.25507e+07]	6820	H1
(3.25507e+07,3.26007e+07]	7124	H1
(3.26007e+07,3.26507e+07]	7049	H1
(3.26507e+07,3.27007e+07]	7052	H1
(3.27007e+07,3.27507e+07]	6914	H1
(3.27507e+07,3.28007e+07]	6933	H1
(3.28007e+07,3.28507e+07]	6739	H1
(3.28507e+07,3.29007e+07]	6842	H1
(3.29007e+07,3.29507e+07]	6945	H1
(3.29507e+07,3.30007e+07]	6736	H1
(3.30007e+07,3.30507e+07]	6898	H1
(3.30507e+07,3.31007e+07]	6876	H1
(3.31007e+07,3.31507e+07]	6742	H1
(3.31507e+07,3.32007e+07]	6785	H1
(3.32007e+07,3.32507e+07]	6697	H1
(3.32507e+07,3.33007e+07]	6836	H1
(3.33007e+07,3.33507e+07]	6915	H1
(3.33507e+07,3.34007e+07]	6501	H1
(3.34007e+07,3.34507e+07]	6840	H1
(3.34507e+07,3.35007e+07]	6681	H1
(3.35007e+07,3.35507e+07]	6570	H1
(3.35507e+07,3.36007e+07]	6757	H1
(3.36007e+07,3.36507e+07]	6639	H1
(3.36507e+07,3.37007e+07]	6599	H1
(3.37007e+07,3.37507e+07]	6574	H1
(3.37507e+07,3.38007e+07]	6820	H1
(3.38007e+07,3.38507e+07]	6797	H1
(3.38507e+07,3.39007e+07]	6656	H1
(3.39007e+07,3.39507e+07]	6788	H1
(3.39507e+07,3.40007e+07]	6495	H1
(3.40007e+07,3.40507e+07]	6624	H1
(3.40507e+07,3.41007e+07]	6677	H1
(3.41007e+07,3.41507e+07]	6591	H1
(3.41507e+07,3.42007e+07]	6702	H1
(3.42007e+07,3.42507e+07]	6661	H1
(3.42507e+07,3.43007e+07]	6637	H1
(3.43007e+07,3.43507e+07]	6648	H1
(3.43507e+07,3.44007e+07]	6511	H1
(3.44007e+07,3.44507e+07]	6663	H1
(3.44507e+07,3.45007e+07]	6597	H1
(3.45007e+07,3.45507e+07]	6500	H1
(3.45507e+07,3.46007e+07]	6521	H1
(3.46007e+07,3.46507e+07]	6418	H1
(3.46507e+07,3.47007e+07]	6332	H1
(3.47007e+07,3.47507e+07]	6500	H1
(3.47507e+07,3.48007e+07]	6458	H1
(3.48007e+07,3.48507e+07]	6355	H1
(3.48507e+07,3.49007e+07]	6475	H1
(3.49007e+07,3.49507e+07]	6472	H1
(3.49507e+07,3.50007e+07]	6543	H1
(3.50007e+07,3.50507e+07]	6534	H1
(3.50507e+07,3.51007e+07]	6428	H1
(3.51007e+07,3.51507e+07]	6441	H1
(3.51507e+07,3.52007e+07]	6479	H1
(3.52007e+07,3.52507e+07]	6564	H1
(3.52507e+07,3.53007e+07]	6402	H1
(3.53007e+07,3.53507e+07]	6427	H1
(3.53507e+07,3.54007e+07]	6546	H1
(3.54007e+07,3.54507e+07]	6539	H1
(3.54507e+07,3.55007e+07]	6397	H1
(3.55007e+07,3.55507e+07]	6409	H1
(3.55507e+07,3.56007e+07]	6499	H1
(3.56007e+07,3.56507e+07]	6457	H1
(3.56507e+07,3.57007e+07]	6431	H1
(3.57007e+07,3.57507e+07]	6556	H1
(3.57507e+07,3.58007e+07]	6416	H1
(3.58007e+07,3.58507e+07]	6466	H1
(3.58507e+07,3.59007e+07]	6360	H1
(3.59007e+07,3.59507e+07]	6411	H1
(3.59507e+07,3.60007e+07]	6233	H1
(3.60007e+07,3.60507e+07]	6279	H1
(3.60507e+07,3.61007e+07]	6169	H1
(3.61007e+07,3.61507e+07]	6224	H1
(3.61507e+07,3.62007e+07]	6221	H1
(3.62007e+07,3.62507e+07]	6225	H1
(3.62507e+07,3.63007e+07]	6204	H1
(3.63007e+07,3.63507e+07]	6262	H1
(3.63507e+07,3.64007e+07]	6363	H1
(3.64007e+07,3.64507e+07]	6208	H1
(3.64507e+07,3.65007e+07]	6135	H1
(3.65007e+07,3.65507e+07]	6126	H1
(3.65507e+07,3.66007e+07]	6198	H1
(3.66007e+07,3.66507e+07]	6452	H1
(3.66507e+07,3.67007e+07]	6215	H1
(3.67007e+07,3.67507e+07]	6231	H1
(3.67507e+07,3.68007e+07]	6167	H1
(3.68007e+07,3.68507e+07]	5912	H1
(3.68507e+07,3.69007e+07]	6154	H1
(3.69007e+07,3.69507e+07]	6323	H1
(3.69507e+07,3.70007e+07]	6305	H1
(3.70007e+07,3.70508e+07]	6260	H1
(3.70508e+07,3.71008e+07]	6071	H1
(3.71008e+07,3.71508e+07]	6193	H1
(3.71508e+07,3.72008e+07]	6023	H1
(3.72008e+07,3.72508e+07]	6088	H1
(3.72508e+07,3.73008e+07]	6049	H1
(3.73008e+07,3.73508e+07]	6035	H1
(3.73508e+07,3.74008e+07]	6063	H1
(3.74008e+07,3.74508e+07]	6055	H1
(3.74508e+07,3.75008e+07]	6095	H1
(3.75008e+07,3.75508e+07]	6000	H1
(3.75508e+07,3.76008e+07]	6128	H1
(3.76008e+07,3.76508e+07]	6043	H1
(3.76508e+07,3.77008e+07]	6011	H1
(3.77008e+07,3.77508e+07]	6048	H1
(3.77508e+07,3.78008e+07]	6149	H1
(3.78008e+07,3.78508e+07]	6221	H1
(3.78508e+07,3.79008e+07]	6101	H1
(3.79008e+07,3.79508e+07]	6125	H1
(3.79508e+07,3.80008e+07]	6054	H1
(3.80008e+07,3.80508e+07]	6057	H1
(3.80508e+07,3.81008e+07]	6120	H1
(3.81008e+07,3.81508e+07]	6057	H1
(3.81508e+07,3.82008e+07]	5987	H1
(3.82008e+07,3.82508e+07]	5903	H1
(3.82508e+07,3.83008e+07]	5801	H1
(3.83008e+07,3.83508e+07]	5791	H1
(3.83508e+07,3.84008e+07]	5866	H1
(3.84008e+07,3.84508e+07]	5812	H1
(3.84508e+07,3.85008e+07]	5696	H1
(3.85008e+07,3.85508e+07]	5841	H1
(3.85508e+07,3.86008e+07]	5923	H1
(3.86008e+07,3.86508e+07]	5776	H1
(3.86508e+07,3.87008e+07]	5722	H1
(3.87008e+07,3.87508e+07]	5818	H1
(3.87508e+07,3.88008e+07]	5779	H1
(3.88008e+07,3.88508e+07]	5828	H1
(3.88508e+07,3.89008e+07]	5769	H1
(3.89008e+07,3.89508e+07]	5840	H1
(3.89508e+07,3.90008e+07]	5760	H1
(3.90008e+07,3.90508e+07]	5644	H1
(3.90508e+07,3.91008e+07]	5787	H1
(3.91008e+07,3.91508e+07]	5660	H1
(3.91508e+07,3.92008e+07]	5681	H1
(3.92008e+07,3.92508e+07]	5621	H1
(3.92508e+07,3.93008e+07]	5657	H1
(3.93008e+07,3.93508e+07]	5553	H1
(3.93508e+07,3.94008e+07]	5690	H1
(3.94008e+07,3.94508e+07]	5690	H1
(3.94508e+07,3.95008e+07]	5688	H1
(3.95008e+07,3.95508e+07]	5562	H1
(3.95508e+07,3.96008e+07]	5616	H1
(3.96008e+07,3.96508e+07]	5589	H1
(3.96508e+07,3.97008e+07]	5522	H1
(3.97008e+07,3.97508e+07]	5580	H1
(3.97508e+07,3.98008e+07]	5593	H1
(3.98008e+07,3.98508e+07]	5587	H1
(3.98508e+07,3.99008e+07]	5544	H1
(3.99008e+07,3.99508e+07]	5393	H1
(3.99508e+07,4.00008e+07]	5517	H1
(4.00008e+07,4.00508e+07]	5468	H1
(4.00508e+07,4.01008e+07]	5447	H1
(4.01008e+07,4.01508e+07]	5472	H1
(4.01508e+07,4.02008e+07]	5350	H1
(4.02008e+07,4.02508e+07]	5439	H1
(4.02508e+07,4.03008e+07]	5483	H1
(4.03008e+07,4.03508e+07]	5386	H1
(4.03508e+07,4.04008e+07]	5493	H1
(4.04008e+07,4.04508e+07]	5427	H1
(4.04508e+07,4.05008e+07]	5371	H1
(4.05008e+07,4.05508e+07]	5478	H1
(4.05508e+07,4.06008e+07]	5427	H1
(4.06008e+07,4.06508e+07]	5495	H1
(4.06508e+07,4.07008e+07]	5371	H1
(4.07008e+07,4.07508e+07]	5245	H1
(4.07508e+07,4.08008e+07]	5332	H1
(4.08008e+07,4.08508e+07]	5285	H1
(4.08508e+07,4.09008e+07]	5263	H1
(4.09008e+07,4.09508e+07]	5341	H1
(4.09508e+07,4.10008e+07]	5381	H1
(4.10008e+07,4.10508e+07]	5299	H1
(4.10508e+07,4.11008e+07]	5190	H1
(4.11008e+07,4.11508e+07]	5296	H1
(4.11508e+07,4.12008e+07]	5294	H1
(4.12008e+07,4.12508e+07]	5301	H1
(4.12508e+07,4.13008e+07]	5299	H1
(4.13008e+07,4.13508e+07]	5216	H1
(4.13508e+07,4.14008e+07]	5340	H1
(4.14008e+07,4.14508e+07]	5263	H1
(4.14508e+07,4.15008e+07]	5264	H1
(4.15008e+07,4.15508e+07]	5250	H1
(4.15508e+07,4.16008e+07]	5376	H1
(4.16008e+07,4.16508e+07]	5204	H1
(4.16508e+07,4.17008e+07]	5227	H1
(4.17008e+07,4.17508e+07]	5166	H1
(4.17508e+07,4.18008e+07]	5234	H1
(4.18008e+07,4.18508e+07]	5197	H1
(4.18508e+07,4.19008e+07]	5177	H1
(4.19008e+07,4.19508e+07]	5331	H1
(4.19508e+07,4.20008e+07]	5256	H1
(4.20008e+07,4.20509e+07]	5260	H1
(4.20509e+07,4.21009e+07]	5124	H1
(4.21009e+07,4.21509e+07]	5357	H1
(4.21509e+07,4.22009e+07]	5119	H1
(4.22009e+07,4.22509e+07]	5175	H1
(4.22509e+07,4.23009e+07]	5229	H1
(4.23009e+07,4.23509e+07]	5108	H1
(4.23509e+07,4.24009e+07]	5065	H1
(4.24009e+07,4.24509e+07]	4977	H1
(4.24509e+07,4.25009e+07]	5071	H1
(4.25009e+07,4.25509e+07]	5132	H1
(4.25509e+07,4.26009e+07]	4979	H1
(4.26009e+07,4.26509e+07]	5109	H1
(4.26509e+07,4.27009e+07]	4954	H1
(4.27009e+07,4.27509e+07]	5040	H1
(4.27509e+07,4.28009e+07]	5124	H1
(4.28009e+07,4.28509e+07]	5152	H1
(4.28509e+07,4.29009e+07]	5128	H1
(4.29009e+07,4.29509e+07]	5043	H1
(4.29509e+07,4.30009e+07]	4972	H1
(4.30009e+07,4.30509e+07]	5137	H1
(4.30509e+07,4.31009e+07]	5126	H1
(4.31009e+07,4.31509e+07]	4979	H1
(4.31509e+07,4.32009e+07]	5115	H1
(4.32009e+07,4.32509e+07]	5142	H1
(4.32509e+07,4.33009e+07]	5134	H1
(4.33009e+07,4.33509e+07]	5269	H1
(4.33509e+07,4.34009e+07]	5063	H1
(4.34009e+07,4.34509e+07]	5047	H1
(4.34509e+07,4.35009e+07]	5065	H1
(4.35009e+07,4.35509e+07]	5132	H1
(4.35509e+07,4.36009e+07]	5040	H1
(4.36009e+07,4.36509e+07]	5125	H1
(4.36509e+07,4.37009e+07]	5131	H1
(4.37009e+07,4.37509e+07]	4957	H1
(4.37509e+07,4.38009e+07]	5087	H1
(4.38009e+07,4.38509e+07]	4917	H1
(4.38509e+07,4.39009e+07]	5006	H1
(4.39009e+07,4.39509e+07]	5066	H1
(4.39509e+07,4.40009e+07]	4938	H1
(4.40009e+07,4.40509e+07]	4941	H1
(4.40509e+07,4.41009e+07]	5144	H1
(4.41009e+07,4.41509e+07]	4950	H1
(4.41509e+07,4.42009e+07]	4934	H1
(4.42009e+07,4.42509e+07]	4936	H1
(4.42509e+07,4.43009e+07]	4868	H1
(4.43009e+07,4.43509e+07]	4825	H1
(4.43509e+07,4.44009e+07]	4928	H1
(4.44009e+07,4.44509e+07]	4990	H1
(4.44509e+07,4.45009e+07]	4915	H1
(4.45009e+07,4.45509e+07]	5014	H1
(4.45509e+07,4.46009e+07]	5051	H1
(4.46009e+07,4.46509e+07]	4863	H1
(4.46509e+07,4.47009e+07]	4915	H1
(4.47009e+07,4.47509e+07]	4984	H1
(4.47509e+07,4.48009e+07]	4929	H1
(4.48009e+07,4.48509e+07]	4995	H1
(4.48509e+07,4.49009e+07]	4957	H1
(4.49009e+07,4.49509e+07]	4953	H1
(4.49509e+07,4.50009e+07]	4808	H1
(4.50009e+07,4.50509e+07]	4855	H1
(4.50509e+07,4.51009e+07]	4888	H1
(4.51009e+07,4.51509e+07]	4906	H1
(4.51509e+07,4.52009e+07]	4853	H1
(4.52009e+07,4.52509e+07]	4839	H1
(4.52509e+07,4.53009e+07]	4862	H1
(4.53009e+07,4.53509e+07]	4938	H1
(4.53509e+07,4.54009e+07]	4879	H1
(4.54009e+07,4.54509e+07]	4868	H1
(4.54509e+07,4.55009e+07]	4910	H1
(4.55009e+07,4.55509e+07]	4905	H1
(4.55509e+07,4.56009e+07]	4903	H1
(4.56009e+07,4.56509e+07]	4855	H1
(4.56509e+07,4.57009e+07]	4923	H1
(4.57009e+07,4.57509e+07]	4879	H1
(4.57509e+07,4.58009e+07]	4747	H1
(4.58009e+07,4.58509e+07]	4951	H1
(4.58509e+07,4.59009e+07]	4780	H1
(4.59009e+07,4.59509e+07]	4866	H1
(4.59509e+07,4.60009e+07]	4762	H1
(4.60009e+07,4.60509e+07]	4849	H1
(4.60509e+07,4.61009e+07]	4712	H1
(4.61009e+07,4.61509e+07]	4971	H1
(4.61509e+07,4.62009e+07]	4802	H1
(4.62009e+07,4.62509e+07]	4879	H1
(4.62509e+07,4.63009e+07]	4812	H1
(4.63009e+07,4.63509e+07]	4841	H1
(4.63509e+07,4.64009e+07]	4739	H1
(4.64009e+07,4.64509e+07]	4718	H1
(4.64509e+07,4.65009e+07]	4920	H1
(4.65009e+07,4.65509e+07]	4736	H1
(4.65509e+07,4.66009e+07]	4818	H1
(4.66009e+07,4.66509e+07]	4685	H1
(4.66509e+07,4.67009e+07]	4660	H1
(4.67009e+07,4.67509e+07]	4644	H1
(4.67509e+07,4.68009e+07]	4810	H1
(4.68009e+07,4.68509e+07]	4892	H1
(4.68509e+07,4.69009e+07]	4606	H1
(4.69009e+07,4.69509e+07]	4797	H1
(4.69509e+07,4.70009e+07]	4791	H1
(4.70009e+07,4.7051e+07]	4618	H1
(4.7051e+07,4.7101e+07]	4833	H1
(4.7101e+07,4.7151e+07]	4731	H1
(4.7151e+07,4.7201e+07]	4721	H1
(4.7201e+07,4.7251e+07]	4749	H1
(4.7251e+07,4.7301e+07]	4841	H1
(4.7301e+07,4.7351e+07]	4797	H1
(4.7351e+07,4.7401e+07]	4711	H1
(4.7401e+07,4.7451e+07]	4733	H1
(4.7451e+07,4.7501e+07]	4644	H1
(4.7501e+07,4.7551e+07]	4672	H1
(4.7551e+07,4.7601e+07]	4611	H1
(4.7601e+07,4.7651e+07]	4707	H1
(4.7651e+07,4.7701e+07]	4734	H1
(4.7701e+07,4.7751e+07]	4608	H1
(4.7751e+07,4.7801e+07]	4616	H1
(4.7801e+07,4.7851e+07]	4607	H1
(4.7851e+07,4.7901e+07]	4588	H1
(4.7901e+07,4.7951e+07]	4536	H1
(4.7951e+07,4.8001e+07]	4586	H1
(4.8001e+07,4.8051e+07]	4563	H1
(4.8051e+07,4.8101e+07]	4693	H1
(4.8101e+07,4.8151e+07]	4449	H1
(4.8151e+07,4.8201e+07]	4468	H1
(4.8201e+07,4.8251e+07]	4630	H1
(4.8251e+07,4.8301e+07]	4491	H1
(4.8301e+07,4.8351e+07]	4504	H1
(4.8351e+07,4.8401e+07]	4479	H1
(4.8401e+07,4.8451e+07]	4422	H1
(4.8451e+07,4.8501e+07]	4440	H1
(4.8501e+07,4.8551e+07]	4407	H1
(4.8551e+07,4.8601e+07]	4467	H1
(4.8601e+07,4.8651e+07]	4323	H1
(4.8651e+07,4.8701e+07]	4419	H1
(4.8701e+07,4.8751e+07]	4381	H1
(4.8751e+07,4.8801e+07]	4454	H1
(4.8801e+07,4.8851e+07]	4450	H1
(4.8851e+07,4.8901e+07]	4372	H1
(4.8901e+07,4.8951e+07]	4516	H1
(4.8951e+07,4.9001e+07]	4422	H1
(4.9001e+07,4.9051e+07]	4389	H1
(4.9051e+07,4.9101e+07]	4375	H1
(4.9101e+07,4.9151e+07]	4408	H1
(4.9151e+07,4.9201e+07]	4329	H1
(4.9201e+07,4.9251e+07]	4391	H1
(4.9251e+07,4.9301e+07]	4395	H1
(4.9301e+07,4.9351e+07]	4376	H1
(4.9351e+07,4.9401e+07]	4314	H1
(4.9401e+07,4.9451e+07]	4431	H1
(4.9451e+07,4.9501e+07]	4451	H1
(4.9501e+07,4.9551e+07]	4317	H1
(4.9551e+07,4.9601e+07]	4452	H1
(4.9601e+07,4.9651e+07]	4399	H1
(4.9651e+07,4.9701e+07]	4175	H1
(4.9701e+07,4.9751e+07]	4295	H1
(4.9751e+07,4.9801e+07]	4332	H1
(4.9801e+07,4.9851e+07]	4388	H1
(4.9851e+07,4.9901e+07]	4361	H1
(4.9901e+07,4.9951e+07]	4367	H1
(4.9951e+07,5.0001e+07]	4447	H1
(5.0001e+07,5.0051e+07]	4259	H1
(5.0051e+07,5.0101e+07]	4297	H1
(5.0101e+07,5.0151e+07]	4219	H1
(5.0151e+07,5.0201e+07]	4379	H1
(5.0201e+07,5.0251e+07]	4317	H1
(5.0251e+07,5.0301e+07]	4297	H1
(5.0301e+07,5.0351e+07]	4366	H1
(5.0351e+07,5.0401e+07]	4308	H1
(5.0401e+07,5.0451e+07]	4411	H1
(5.0451e+07,5.0501e+07]	4343	H1
(5.0501e+07,5.0551e+07]	4317	H1
(5.0551e+07,5.0601e+07]	4412	H1
(5.0601e+07,5.0651e+07]	4232	H1
(5.0651e+07,5.0701e+07]	4216	H1
(5.0701e+07,5.0751e+07]	4193	H1
(5.0751e+07,5.0801e+07]	4236	H1
(5.0801e+07,5.0851e+07]	4226	H1
(5.0851e+07,5.0901e+07]	4211	H1
(5.0901e+07,5.0951e+07]	4368	H1
(5.0951e+07,5.1001e+07]	4114	H1
(5.1001e+07,5.1051e+07]	4153	H1
(5.1051e+07,5.1101e+07]	4259	H1
(5.1101e+07,5.1151e+07]	4204	H1
(5.1151e+07,5.1201e+07]	4255	H1
(5.1201e+07,5.1251e+07]	4179	H1
(5.1251e+07,5.1301e+07]	4115	H1
(5.1301e+07,5.1351e+07]	4262	H1
(5.1351e+07,5.1401e+07]	4186	H1
(5.1401e+07,5.1451e+07]	4124	H1
(5.1451e+07,5.1501e+07]	4038	H1
(5.1501e+07,5.1551e+07]	4119	H1
(5.1551e+07,5.1601e+07]	4189	H1
(5.1601e+07,5.1651e+07]	4243	H1
(5.1651e+07,5.1701e+07]	4105	H1
(5.1701e+07,5.1751e+07]	4036	H1
(5.1751e+07,5.1801e+07]	4166	H1
(5.1801e+07,5.1851e+07]	3999	H1
(5.1851e+07,5.1901e+07]	4212	H1
(5.1901e+07,5.1951e+07]	4208	H1
(5.1951e+07,5.2001e+07]	4094	H1
(5.2001e+07,5.20511e+07]	4168	H1
(5.20511e+07,5.21011e+07]	4209	H1
(5.21011e+07,5.21511e+07]	4195	H1
(5.21511e+07,5.22011e+07]	4221	H1
(5.22011e+07,5.22511e+07]	4003	H1
(5.22511e+07,5.23011e+07]	4085	H1
(5.23011e+07,5.23511e+07]	4164	H1
(5.23511e+07,5.24011e+07]	4073	H1
(5.24011e+07,5.24511e+07]	4188	H1
(5.24511e+07,5.25011e+07]	4036	H1
(5.25011e+07,5.25511e+07]	4142	H1
(5.25511e+07,5.26011e+07]	4246	H1
(5.26011e+07,5.26511e+07]	4130	H1
(5.26511e+07,5.27011e+07]	4080	H1
(5.27011e+07,5.27511e+07]	4060	H1
(5.27511e+07,5.28011e+07]	4130	H1
(5.28011e+07,5.28511e+07]	4221	H1
(5.28511e+07,5.29011e+07]	4129	H1
(5.29011e+07,5.29511e+07]	4142	H1
(5.29511e+07,5.30011e+07]	4157	H1
(5.30011e+07,5.30511e+07]	4208	H1
(5.30511e+07,5.31011e+07]	4190	H1
(5.31011e+07,5.31511e+07]	4109	H1
(5.31511e+07,5.32011e+07]	4030	H1
(5.32011e+07,5.32511e+07]	4087	H1
(5.32511e+07,5.33011e+07]	4036	H1
(5.33011e+07,5.33511e+07]	4077	H1
(5.33511e+07,5.34011e+07]	4065	H1
(5.34011e+07,5.34511e+07]	4057	H1
(5.34511e+07,5.35011e+07]	3906	H1
(5.35011e+07,5.35511e+07]	4199	H1
(5.35511e+07,5.36011e+07]	4098	H1
(5.36011e+07,5.36511e+07]	4069	H1
(5.36511e+07,5.37011e+07]	4031	H1
(5.37011e+07,5.37511e+07]	4035	H1
(5.37511e+07,5.38011e+07]	4100	H1
(5.38011e+07,5.38511e+07]	4010	H1
(5.38511e+07,5.39011e+07]	4047	H1
(5.39011e+07,5.39511e+07]	4071	H1
(5.39511e+07,5.40011e+07]	4073	H1
(5.40011e+07,5.40511e+07]	4152	H1
(5.40511e+07,5.41011e+07]	4102	H1
(5.41011e+07,5.41511e+07]	4110	H1
(5.41511e+07,5.42011e+07]	4042	H1
(5.42011e+07,5.42511e+07]	4002	H1
(5.42511e+07,5.43011e+07]	4034	H1
(5.43011e+07,5.43511e+07]	4015	H1
(5.43511e+07,5.44011e+07]	4100	H1
(5.44011e+07,5.44511e+07]	4022	H1
(5.44511e+07,5.45011e+07]	4063	H1
(5.45011e+07,5.45511e+07]	4071	H1
(5.45511e+07,5.46011e+07]	3926	H1
(5.46011e+07,5.46511e+07]	4092	H1
(5.46511e+07,5.47011e+07]	3990	H1
(5.47011e+07,5.47511e+07]	4005	H1
(5.47511e+07,5.48011e+07]	4051	H1
(5.48011e+07,5.48511e+07]	4031	H1
(5.48511e+07,5.49011e+07]	4000	H1
(5.49011e+07,5.49511e+07]	3952	H1
(5.49511e+07,5.50011e+07]	3982	H1
(5.50011e+07,5.50511e+07]	3952	H1
(5.50511e+07,5.51011e+07]	3965	H1
(5.51011e+07,5.51511e+07]	3975	H1
(5.51511e+07,5.52011e+07]	4018	H1
(5.52011e+07,5.52511e+07]	3912	H1
(5.52511e+07,5.53011e+07]	3974	H1
(5.53011e+07,5.53511e+07]	4038	H1
(5.53511e+07,5.54011e+07]	4014	H1
(5.54011e+07,5.54511e+07]	4082	H1
(5.54511e+07,5.55011e+07]	4029	H1
(5.55011e+07,5.55511e+07]	3894	H1
(5.55511e+07,5.56011e+07]	3851	H1
(5.56011e+07,5.56511e+07]	3784	H1
(5.56511e+07,5.57011e+07]	3757	H1
(5.57011e+07,5.57511e+07]	3999	H1
(5.57511e+07,5.58011e+07]	3952	H1
(5.58011e+07,5.58511e+07]	3797	H1
(5.58511e+07,5.59011e+07]	3805	H1
(5.59011e+07,5.59511e+07]	3790	H1
(5.59511e+07,5.60011e+07]	3897	H1
(5.60011e+07,5.60511e+07]	3766	H1
(5.60511e+07,5.61011e+07]	3842	H1
(5.61011e+07,5.61511e+07]	3784	H1
(5.61511e+07,5.62011e+07]	3860	H1
(5.62011e+07,5.62511e+07]	3914	H1
(5.62511e+07,5.63011e+07]	3789	H1
(5.63011e+07,5.63511e+07]	3833	H1
(5.63511e+07,5.64011e+07]	3713	H1
(5.64011e+07,5.64511e+07]	3749	H1
(5.64511e+07,5.65011e+07]	3895	H1
(5.65011e+07,5.65511e+07]	3870	H1
(5.65511e+07,5.66011e+07]	3776	H1
(5.66011e+07,5.66511e+07]	3824	H1
(5.66511e+07,5.67011e+07]	3759	H1
(5.67011e+07,5.67511e+07]	3731	H1
(5.67511e+07,5.68011e+07]	3727	H1
(5.68011e+07,5.68511e+07]	3781	H1
(5.68511e+07,5.69011e+07]	3812	H1
(5.69011e+07,5.69511e+07]	3712	H1
(5.69511e+07,5.70011e+07]	3767	H1
(5.70011e+07,5.70512e+07]	3707	H1
(5.70512e+07,5.71012e+07]	3615	H1
(5.71012e+07,5.71512e+07]	3665	H1
(5.71512e+07,5.72012e+07]	3805	H1
(5.72012e+07,5.72512e+07]	3781	H1
(5.72512e+07,5.73012e+07]	3838	H1
(5.73012e+07,5.73512e+07]	3719	H1
(5.73512e+07,5.74012e+07]	3704	H1
(5.74012e+07,5.74512e+07]	3732	H1
(5.74512e+07,5.75012e+07]	3752	H1
(5.75012e+07,5.75512e+07]	3704	H1
(5.75512e+07,5.76012e+07]	3685	H1
(5.76012e+07,5.76512e+07]	3674	H1
(5.76512e+07,5.77012e+07]	3894	H1
(5.77012e+07,5.77512e+07]	3634	H1
(5.77512e+07,5.78012e+07]	3640	H1
(5.78012e+07,5.78512e+07]	3611	H1
(5.78512e+07,5.79012e+07]	3673	H1
(5.79012e+07,5.79512e+07]	3698	H1
(5.79512e+07,5.80012e+07]	3745	H1
(5.80012e+07,5.80512e+07]	3751	H1
(5.80512e+07,5.81012e+07]	3738	H1
(5.81012e+07,5.81512e+07]	3664	H1
(5.81512e+07,5.82012e+07]	3542	H1
(5.82012e+07,5.82512e+07]	3696	H1
(5.82512e+07,5.83012e+07]	3586	H1
(5.83012e+07,5.83512e+07]	3524	H1
(5.83512e+07,5.84012e+07]	3687	H1
(5.84012e+07,5.84512e+07]	3582	H1
(5.84512e+07,5.85012e+07]	3602	H1
(5.85012e+07,5.85512e+07]	3617	H1
(5.85512e+07,5.86012e+07]	3612	H1
(5.86012e+07,5.86512e+07]	3713	H1
(5.86512e+07,5.87012e+07]	3607	H1
(5.87012e+07,5.87512e+07]	3568	H1
(5.87512e+07,5.88012e+07]	3585	H1
(5.88012e+07,5.88512e+07]	3655	H1
(5.88512e+07,5.89012e+07]	3703	H1
(5.89012e+07,5.89512e+07]	3574	H1
(5.89512e+07,5.90012e+07]	3541	H1
(5.90012e+07,5.90512e+07]	3561	H1
(5.90512e+07,5.91012e+07]	3646	H1
(5.91012e+07,5.91512e+07]	3541	H1
(5.91512e+07,5.92012e+07]	3590	H1
(5.92012e+07,5.92512e+07]	3593	H1
(5.92512e+07,5.93012e+07]	3639	H1
(5.93012e+07,5.93512e+07]	3510	H1
(5.93512e+07,5.94012e+07]	3501	H1
(5.94012e+07,5.94512e+07]	3543	H1
(5.94512e+07,5.95012e+07]	3459	H1
(5.95012e+07,5.95512e+07]	3561	H1
(5.95512e+07,5.96012e+07]	3555	H1
(5.96012e+07,5.96512e+07]	3585	H1
(5.96512e+07,5.97012e+07]	3503	H1
(5.97012e+07,5.97512e+07]	3580	H1
(5.97512e+07,5.98012e+07]	3632	H1
(5.98012e+07,5.98512e+07]	3540	H1
(5.98512e+07,5.99012e+07]	3548	H1
(5.99012e+07,5.99512e+07]	3648	H1
(5.99512e+07,6.00012e+07]	3487	H1
(6.00012e+07,6.00512e+07]	3541	H1
(6.00512e+07,6.01012e+07]	3589	H1
(6.01012e+07,6.01512e+07]	3557	H1
(6.01512e+07,6.02012e+07]	3598	H1
(6.02012e+07,6.02512e+07]	3501	H1
(6.02512e+07,6.03012e+07]	3558	H1
(6.03012e+07,6.03512e+07]	3437	H1
(6.03512e+07,6.04012e+07]	3559	H1
(6.04012e+07,6.04512e+07]	3659	H1
(6.04512e+07,6.05012e+07]	3542	H1
(6.05012e+07,6.05512e+07]	3472	H1
(6.05512e+07,6.06012e+07]	3468	H1
(6.06012e+07,6.06512e+07]	3451	H1
(6.06512e+07,6.07012e+07]	3578	H1
(6.07012e+07,6.07512e+07]	3420	H1
(6.07512e+07,6.08012e+07]	3441	H1
(6.08012e+07,6.08512e+07]	3443	H1
(6.08512e+07,6.09012e+07]	3522	H1
(6.09012e+07,6.09512e+07]	3606	H1
(6.09512e+07,6.10012e+07]	3588	H1
(6.10012e+07,6.10512e+07]	3452	H1
(6.10512e+07,6.11012e+07]	3495	H1
(6.11012e+07,6.11512e+07]	3603	H1
(6.11512e+07,6.12012e+07]	3442	H1
(6.12012e+07,6.12512e+07]	3485	H1
(6.12512e+07,6.13012e+07]	3473	H1
(6.13012e+07,6.13512e+07]	3449	H1
(6.13512e+07,6.14012e+07]	3495	H1
(6.14012e+07,6.14512e+07]	3561	H1
(6.14512e+07,6.15012e+07]	3551	H1
(6.15012e+07,6.15512e+07]	3529	H1
(6.15512e+07,6.16012e+07]	3479	H1
(6.16012e+07,6.16512e+07]	3494	H1
(6.16512e+07,6.17012e+07]	3406	H1
(6.17012e+07,6.17512e+07]	3387	H1
(6.17512e+07,6.18012e+07]	3438	H1
(6.18012e+07,6.18512e+07]	3534	H1
(6.18512e+07,6.19012e+07]	3387	H1
(6.19012e+07,6.19512e+07]	3649	H1
(6.19512e+07,6.20012e+07]	3513	H1
(6.20012e+07,6.20513e+07]	3492	H1
(6.20513e+07,6.21013e+07]	3373	H1
(6.21013e+07,6.21513e+07]	3293	H1
(6.21513e+07,6.22013e+07]	3364	H1
(6.22013e+07,6.22513e+07]	3355	H1
(6.22513e+07,6.23013e+07]	3412	H1
(6.23013e+07,6.23513e+07]	3424	H1
(6.23513e+07,6.24013e+07]	3510	H1
(6.24013e+07,6.24513e+07]	3460	H1
(6.24513e+07,6.25013e+07]	3326	H1
(6.25013e+07,6.25513e+07]	3376	H1
(6.25513e+07,6.26013e+07]	3358	H1
(6.26013e+07,6.26513e+07]	3367	H1
(6.26513e+07,6.27013e+07]	3356	H1
(6.27013e+07,6.27513e+07]	3300	H1
(6.27513e+07,6.28013e+07]	3238	H1
(6.28013e+07,6.28513e+07]	3434	H1
(6.28513e+07,6.29013e+07]	3315	H1
(6.29013e+07,6.29513e+07]	3383	H1
(6.29513e+07,6.30013e+07]	3284	H1
(6.30013e+07,6.30513e+07]	3256	H1
(6.30513e+07,6.31013e+07]	3299	H1
(6.31013e+07,6.31513e+07]	3298	H1
(6.31513e+07,6.32013e+07]	3263	H1
(6.32013e+07,6.32513e+07]	3254	H1
(6.32513e+07,6.33013e+07]	3279	H1
(6.33013e+07,6.33513e+07]	3277	H1
(6.33513e+07,6.34013e+07]	3285	H1
(6.34013e+07,6.34513e+07]	3263	H1
(6.34513e+07,6.35013e+07]	3191	H1
(6.35013e+07,6.35513e+07]	3275	H1
(6.35513e+07,6.36013e+07]	3201	H1
(6.36013e+07,6.36513e+07]	3387	H1
(6.36513e+07,6.37013e+07]	3335	H1
(6.37013e+07,6.37513e+07]	3329	H1
(6.37513e+07,6.38013e+07]	3307	H1
(6.38013e+07,6.38513e+07]	3390	H1
(6.38513e+07,6.39013e+07]	3274	H1
(6.39013e+07,6.39513e+07]	3196	H1
(6.39513e+07,6.40013e+07]	3257	H1
(6.40013e+07,6.40513e+07]	3361	H1
(6.40513e+07,6.41013e+07]	3258	H1
(6.41013e+07,6.41513e+07]	3116	H1
(6.41513e+07,6.42013e+07]	3093	H1
(6.42013e+07,6.42513e+07]	3327	H1
(6.42513e+07,6.43013e+07]	3212	H1
(6.43013e+07,6.43513e+07]	3244	H1
(6.43513e+07,6.44013e+07]	3169	H1
(6.44013e+07,6.44513e+07]	3180	H1
(6.44513e+07,6.45013e+07]	3215	H1
(6.45013e+07,6.45513e+07]	3203	H1
(6.45513e+07,6.46013e+07]	3247	H1
(6.46013e+07,6.46513e+07]	3261	H1
(6.46513e+07,6.47013e+07]	3148	H1
(6.47013e+07,6.47513e+07]	3039	H1
(6.47513e+07,6.48013e+07]	3132	H1
(6.48013e+07,6.48513e+07]	3187	H1
(6.48513e+07,6.49013e+07]	3073	H1
(6.49013e+07,6.49513e+07]	3135	H1
(6.49513e+07,6.50013e+07]	3083	H1
(6.50013e+07,6.50513e+07]	3119	H1
(6.50513e+07,6.51013e+07]	3191	H1
(6.51013e+07,6.51513e+07]	3254	H1
(6.51513e+07,6.52013e+07]	3302	H1
(6.52013e+07,6.52513e+07]	3174	H1
(6.52513e+07,6.53013e+07]	3125	H1
(6.53013e+07,6.53513e+07]	3247	H1
(6.53513e+07,6.54013e+07]	3133	H1
(6.54013e+07,6.54513e+07]	3147	H1
(6.54513e+07,6.55013e+07]	3085	H1
(6.55013e+07,6.55513e+07]	3134	H1
(6.55513e+07,6.56013e+07]	3138	H1
(6.56013e+07,6.56513e+07]	3228	H1
(6.56513e+07,6.57013e+07]	3194	H1
(6.57013e+07,6.57513e+07]	3159	H1
(6.57513e+07,6.58013e+07]	3225	H1
(6.58013e+07,6.58513e+07]	3209	H1
(6.58513e+07,6.59013e+07]	3273	H1
(6.59013e+07,6.59513e+07]	3147	H1
(6.59513e+07,6.60013e+07]	3186	H1
(6.60013e+07,6.60513e+07]	3206	H1
(6.60513e+07,6.61013e+07]	3118	H1
(6.61013e+07,6.61513e+07]	3076	H1
(6.61513e+07,6.62013e+07]	3115	H1
(6.62013e+07,6.62513e+07]	3128	H1
(6.62513e+07,6.63013e+07]	3081	H1
(6.63013e+07,6.63513e+07]	3093	H1
(6.63513e+07,6.64013e+07]	3064	H1
(6.64013e+07,6.64513e+07]	3023	H1
(6.64513e+07,6.65013e+07]	3138	H1
(6.65013e+07,6.65513e+07]	3040	H1
(6.65513e+07,6.66013e+07]	3064	H1
(6.66013e+07,6.66513e+07]	3146	H1
(6.66513e+07,6.67013e+07]	3033	H1
(6.67013e+07,6.67513e+07]	3184	H1
(6.67513e+07,6.68013e+07]	3178	H1
(6.68013e+07,6.68513e+07]	3098	H1
(6.68513e+07,6.69013e+07]	3048	H1
(6.69013e+07,6.69513e+07]	3035	H1
(6.69513e+07,6.70013e+07]	2998	H1
(6.70013e+07,6.70514e+07]	3084	H1
(6.70514e+07,6.71014e+07]	3105	H1
(6.71014e+07,6.71514e+07]	3044	H1
(6.71514e+07,6.72014e+07]	3025	H1
(6.72014e+07,6.72514e+07]	3059	H1
(6.72514e+07,6.73014e+07]	3091	H1
(6.73014e+07,6.73514e+07]	3142	H1
(6.73514e+07,6.74014e+07]	3042	H1
(6.74014e+07,6.74514e+07]	3007	H1
(6.74514e+07,6.75014e+07]	3022	H1
(6.75014e+07,6.75514e+07]	2995	H1
(6.75514e+07,6.76014e+07]	3032	H1
(6.76014e+07,6.76514e+07]	2986	H1
(6.76514e+07,6.77014e+07]	2965	H1
(6.77014e+07,6.77514e+07]	3081	H1
(6.77514e+07,6.78014e+07]	2980	H1
(6.78014e+07,6.78514e+07]	2944	H1
(6.78514e+07,6.79014e+07]	3098	H1
(6.79014e+07,6.79514e+07]	3052	H1
(6.79514e+07,6.80014e+07]	3062	H1
(6.80014e+07,6.80514e+07]	2966	H1
(6.80514e+07,6.81014e+07]	3024	H1
(6.81014e+07,6.81514e+07]	3101	H1
(6.81514e+07,6.82014e+07]	3011	H1
(6.82014e+07,6.82514e+07]	3020	H1
(6.82514e+07,6.83014e+07]	3063	H1
(6.83014e+07,6.83514e+07]	2982	H1
(6.83514e+07,6.84014e+07]	2880	H1
(6.84014e+07,6.84514e+07]	3024	H1
(6.84514e+07,6.85014e+07]	2955	H1
(6.85014e+07,6.85514e+07]	2999	H1
(6.85514e+07,6.86014e+07]	2979	H1
(6.86014e+07,6.86514e+07]	2940	H1
(6.86514e+07,6.87014e+07]	3005	H1
(6.87014e+07,6.87514e+07]	2904	H1
(6.87514e+07,6.88014e+07]	2972	H1
(6.88014e+07,6.88514e+07]	3043	H1
(6.88514e+07,6.89014e+07]	2950	H1
(6.89014e+07,6.89514e+07]	2987	H1
(6.89514e+07,6.90014e+07]	2933	H1
(6.90014e+07,6.90514e+07]	2961	H1
(6.90514e+07,6.91014e+07]	2879	H1
(6.91014e+07,6.91514e+07]	2916	H1
(6.91514e+07,6.92014e+07]	2809	H1
(6.92014e+07,6.92514e+07]	2933	H1
(6.92514e+07,6.93014e+07]	2858	H1
(6.93014e+07,6.93514e+07]	2899	H1
(6.93514e+07,6.94014e+07]	2758	H1
(6.94014e+07,6.94514e+07]	2917	H1
(6.94514e+07,6.95014e+07]	2886	H1
(6.95014e+07,6.95514e+07]	2811	H1
(6.95514e+07,6.96014e+07]	2867	H1
(6.96014e+07,6.96514e+07]	2837	H1
(6.96514e+07,6.97014e+07]	2888	H1
(6.97014e+07,6.97514e+07]	2952	H1
(6.97514e+07,6.98014e+07]	2909	H1
(6.98014e+07,6.98514e+07]	2859	H1
(6.98514e+07,6.99014e+07]	2922	H1
(6.99014e+07,6.99514e+07]	2957	H1
(6.99514e+07,7.00014e+07]	2913	H1
(7.00014e+07,7.00514e+07]	2849	H1
(7.00514e+07,7.01014e+07]	2935	H1
(7.01014e+07,7.01514e+07]	2955	H1
(7.01514e+07,7.02014e+07]	2871	H1
(7.02014e+07,7.02514e+07]	2949	H1
(7.02514e+07,7.03014e+07]	2867	H1
(7.03014e+07,7.03514e+07]	2745	H1
(7.03514e+07,7.04014e+07]	2811	H1
(7.04014e+07,7.04514e+07]	2875	H1
(7.04514e+07,7.05014e+07]	2687	H1
(7.05014e+07,7.05514e+07]	2826	H1
(7.05514e+07,7.06014e+07]	2835	H1
(7.06014e+07,7.06514e+07]	2846	H1
(7.06514e+07,7.07014e+07]	2736	H1
(7.07014e+07,7.07514e+07]	2784	H1
(7.07514e+07,7.08014e+07]	2705	H1
(7.08014e+07,7.08514e+07]	2719	H1
(7.08514e+07,7.09014e+07]	2794	H1
(7.09014e+07,7.09514e+07]	2817	H1
(7.09514e+07,7.10014e+07]	2785	H1
(7.10014e+07,7.10514e+07]	2713	H1
(7.10514e+07,7.11014e+07]	2849	H1
(7.11014e+07,7.11514e+07]	2846	H1
(7.11514e+07,7.12014e+07]	2782	H1
(7.12014e+07,7.12514e+07]	2829	H1
(7.12514e+07,7.13014e+07]	2821	H1
(7.13014e+07,7.13514e+07]	2871	H1
(7.13514e+07,7.14014e+07]	2782	H1
(7.14014e+07,7.14514e+07]	2749	H1
(7.14514e+07,7.15014e+07]	2688	H1
(7.15014e+07,7.15514e+07]	2768	H1
(7.15514e+07,7.16014e+07]	2765	H1
(7.16014e+07,7.16514e+07]	2867	H1
(7.16514e+07,7.17014e+07]	2743	H1
(7.17014e+07,7.17514e+07]	2798	H1
(7.17514e+07,7.18014e+07]	2812	H1
(7.18014e+07,7.18514e+07]	2897	H1
(7.18514e+07,7.19014e+07]	2721	H1
(7.19014e+07,7.19514e+07]	2767	H1
(7.19514e+07,7.20014e+07]	2760	H1
(7.20014e+07,7.20515e+07]	2892	H1
(7.20515e+07,7.21015e+07]	2670	H1
(7.21015e+07,7.21515e+07]	2801	H1
(7.21515e+07,7.22015e+07]	2816	H1
(7.22015e+07,7.22515e+07]	2782	H1
(7.22515e+07,7.23015e+07]	2824	H1
(7.23015e+07,7.23515e+07]	2780	H1
(7.23515e+07,7.24015e+07]	2700	H1
(7.24015e+07,7.24515e+07]	2698	H1
(7.24515e+07,7.25015e+07]	2827	H1
(7.25015e+07,7.25515e+07]	2691	H1
(7.25515e+07,7.26015e+07]	2749	H1
(7.26015e+07,7.26515e+07]	2776	H1
(7.26515e+07,7.27015e+07]	2792	H1
(7.27015e+07,7.27515e+07]	2765	H1
(7.27515e+07,7.28015e+07]	2838	H1
(7.28015e+07,7.28515e+07]	2697	H1
(7.28515e+07,7.29015e+07]	2710	H1
(7.29015e+07,7.29515e+07]	2680	H1
(7.29515e+07,7.30015e+07]	2696	H1
(7.30015e+07,7.30515e+07]	2811	H1
(7.30515e+07,7.31015e+07]	2705	H1
(7.31015e+07,7.31515e+07]	2635	H1
(7.31515e+07,7.32015e+07]	2673	H1
(7.32015e+07,7.32515e+07]	2669	H1
(7.32515e+07,7.33015e+07]	2723	H1
(7.33015e+07,7.33515e+07]	2693	H1
(7.33515e+07,7.34015e+07]	2691	H1
(7.34015e+07,7.34515e+07]	2756	H1
(7.34515e+07,7.35015e+07]	2737	H1
(7.35015e+07,7.35515e+07]	2743	H1
(7.35515e+07,7.36015e+07]	2715	H1
(7.36015e+07,7.36515e+07]	2722	H1
(7.36515e+07,7.37015e+07]	2729	H1
(7.37015e+07,7.37515e+07]	2679	H1
(7.37515e+07,7.38015e+07]	2746	H1
(7.38015e+07,7.38515e+07]	2604	H1
(7.38515e+07,7.39015e+07]	2670	H1
(7.39015e+07,7.39515e+07]	2706	H1
(7.39515e+07,7.40015e+07]	2660	H1
(7.40015e+07,7.40515e+07]	2729	H1
(7.40515e+07,7.41015e+07]	2663	H1
(7.41015e+07,7.41515e+07]	2592	H1
(7.41515e+07,7.42015e+07]	2685	H1
(7.42015e+07,7.42515e+07]	2710	H1
(7.42515e+07,7.43015e+07]	2619	H1
(7.43015e+07,7.43515e+07]	2647	H1
(7.43515e+07,7.44015e+07]	2696	H1
(7.44015e+07,7.44515e+07]	2635	H1
(7.44515e+07,7.45015e+07]	2679	H1
(7.45015e+07,7.45515e+07]	2697	H1
(7.45515e+07,7.46015e+07]	2696	H1
(7.46015e+07,7.46515e+07]	2635	H1
(7.46515e+07,7.47015e+07]	2573	H1
(7.47015e+07,7.47515e+07]	2505	H1
(7.47515e+07,7.48015e+07]	2629	H1
(7.48015e+07,7.48515e+07]	2563	H1
(7.48515e+07,7.49015e+07]	2591	H1
(7.49015e+07,7.49515e+07]	2553	H1
(7.49515e+07,7.50015e+07]	2607	H1
(7.50015e+07,7.50515e+07]	2563	H1
(7.50515e+07,7.51015e+07]	2613	H1
(7.51015e+07,7.51515e+07]	2579	H1
(7.51515e+07,7.52015e+07]	2595	H1
(7.52015e+07,7.52515e+07]	2649	H1
(7.52515e+07,7.53015e+07]	2564	H1
(7.53015e+07,7.53515e+07]	2541	H1
(7.53515e+07,7.54015e+07]	2545	H1
(7.54015e+07,7.54515e+07]	2614	H1
(7.54515e+07,7.55015e+07]	2536	H1
(7.55015e+07,7.55515e+07]	2452	H1
(7.55515e+07,7.56015e+07]	2497	H1
(7.56015e+07,7.56515e+07]	2477	H1
(7.56515e+07,7.57015e+07]	2484	H1
(7.57015e+07,7.57515e+07]	2583	H1
(7.57515e+07,7.58015e+07]	2556	H1
(7.58015e+07,7.58515e+07]	2435	H1
(7.58515e+07,7.59015e+07]	2518	H1
(7.59015e+07,7.59515e+07]	2562	H1
(7.59515e+07,7.60015e+07]	2548	H1
(7.60015e+07,7.60515e+07]	2645	H1
(7.60515e+07,7.61015e+07]	2477	H1
(7.61015e+07,7.61515e+07]	2517	H1
(7.61515e+07,7.62015e+07]	2507	H1
(7.62015e+07,7.62515e+07]	2431	H1
(7.62515e+07,7.63015e+07]	2483	H1
(7.63015e+07,7.63515e+07]	2467	H1
(7.63515e+07,7.64015e+07]	2479	H1
(7.64015e+07,7.64515e+07]	2445	H1
(7.64515e+07,7.65015e+07]	2488	H1
(7.65015e+07,7.65515e+07]	2470	H1
(7.65515e+07,7.66015e+07]	2385	H1
(7.66015e+07,7.66515e+07]	2431	H1
(7.66515e+07,7.67015e+07]	2468	H1
(7.67015e+07,7.67515e+07]	2468	H1
(7.67515e+07,7.68015e+07]	2459	H1
(7.68015e+07,7.68515e+07]	2426	H1
(7.68515e+07,7.69015e+07]	2362	H1
(7.69015e+07,7.69515e+07]	2413	H1
(7.69515e+07,7.70015e+07]	2370	H1
(7.70015e+07,7.70516e+07]	2346	H1
(7.70516e+07,7.71016e+07]	2422	H1
(7.71016e+07,7.71516e+07]	2340	H1
(7.71516e+07,7.72016e+07]	2318	H1
(7.72016e+07,7.72516e+07]	2328	H1
(7.72516e+07,7.73016e+07]	2400	H1
(7.73016e+07,7.73516e+07]	2396	H1
(7.73516e+07,7.74016e+07]	2343	H1
(7.74016e+07,7.74516e+07]	2366	H1
(7.74516e+07,7.75016e+07]	2296	H1
(7.75016e+07,7.75516e+07]	2455	H1
(7.75516e+07,7.76016e+07]	2363	H1
(7.76016e+07,7.76516e+07]	2190	H1
(7.76516e+07,7.77016e+07]	2304	H1
(7.77016e+07,7.77516e+07]	2253	H1
(7.77516e+07,7.78016e+07]	2329	H1
(7.78016e+07,7.78516e+07]	2244	H1
(7.78516e+07,7.79016e+07]	2265	H1
(7.79016e+07,7.79516e+07]	2285	H1
(7.79516e+07,7.80016e+07]	2337	H1
(7.80016e+07,7.80516e+07]	2300	H1
(7.80516e+07,7.81016e+07]	2310	H1
(7.81016e+07,7.81516e+07]	2373	H1
(7.81516e+07,7.82016e+07]	2336	H1
(7.82016e+07,7.82516e+07]	2367	H1
(7.82516e+07,7.83016e+07]	2228	H1
(7.83016e+07,7.83516e+07]	2246	H1
(7.83516e+07,7.84016e+07]	2381	H1
(7.84016e+07,7.84516e+07]	2263	H1
(7.84516e+07,7.85016e+07]	2254	H1
(7.85016e+07,7.85516e+07]	2362	H1
(7.85516e+07,7.86016e+07]	2279	H1
(7.86016e+07,7.86516e+07]	2332	H1
(7.86516e+07,7.87016e+07]	2319	H1
(7.87016e+07,7.87516e+07]	2233	H1
(7.87516e+07,7.88016e+07]	2325	H1
(7.88016e+07,7.88516e+07]	2292	H1
(7.88516e+07,7.89016e+07]	2261	H1
(7.89016e+07,7.89516e+07]	2229	H1
(7.89516e+07,7.90016e+07]	2257	H1
(7.90016e+07,7.90516e+07]	2270	H1
(7.90516e+07,7.91016e+07]	2254	H1
(7.91016e+07,7.91516e+07]	2235	H1
(7.91516e+07,7.92016e+07]	2366	H1
(7.92016e+07,7.92516e+07]	2308	H1
(7.92516e+07,7.93016e+07]	2308	H1
(7.93016e+07,7.93516e+07]	2273	H1
(7.93516e+07,7.94016e+07]	2306	H1
(7.94016e+07,7.94516e+07]	2167	H1
(7.94516e+07,7.95016e+07]	2299	H1
(7.95016e+07,7.95516e+07]	2268	H1
(7.95516e+07,7.96016e+07]	2255	H1
(7.96016e+07,7.96516e+07]	2173	H1
(7.96516e+07,7.97016e+07]	2278	H1
(7.97016e+07,7.97516e+07]	2175	H1
(7.97516e+07,7.98016e+07]	2311	H1
(7.98016e+07,7.98516e+07]	2180	H1
(7.98516e+07,7.99016e+07]	2364	H1
(7.99016e+07,7.99516e+07]	2178	H1
(7.99516e+07,8.00016e+07]	2195	H1
(8.00016e+07,8.00516e+07]	2241	H1
(8.00516e+07,8.01016e+07]	2229	H1
(8.01016e+07,8.01516e+07]	2258	H1
(8.01516e+07,8.02016e+07]	2145	H1
(8.02016e+07,8.02516e+07]	2175	H1
(8.02516e+07,8.03016e+07]	2167	H1
(8.03016e+07,8.03516e+07]	2277	H1
(8.03516e+07,8.04016e+07]	2307	H1
(8.04016e+07,8.04516e+07]	2186	H1
(8.04516e+07,8.05016e+07]	2213	H1
(8.05016e+07,8.05516e+07]	2239	H1
(8.05516e+07,8.06016e+07]	2112	H1
(8.06016e+07,8.06516e+07]	2293	H1
(8.06516e+07,8.07016e+07]	2223	H1
(8.07016e+07,8.07516e+07]	2255	H1
(8.07516e+07,8.08016e+07]	2188	H1
(8.08016e+07,8.08516e+07]	2125	H1
(8.08516e+07,8.09016e+07]	2254	H1
(8.09016e+07,8.09516e+07]	2240	H1
(8.09516e+07,8.10016e+07]	2265	H1
(8.10016e+07,8.10516e+07]	2238	H1
(8.10516e+07,8.11016e+07]	2238	H1
(8.11016e+07,8.11516e+07]	2173	H1
(8.11516e+07,8.12016e+07]	2146	H1
(8.12016e+07,8.12516e+07]	2182	H1
(8.12516e+07,8.13016e+07]	2246	H1
(8.13016e+07,8.13516e+07]	2224	H1
(8.13516e+07,8.14016e+07]	2145	H1
(8.14016e+07,8.14516e+07]	2116	H1
(8.14516e+07,8.15016e+07]	2084	H1
(8.15016e+07,8.15516e+07]	2136	H1
(8.15516e+07,8.16016e+07]	2182	H1
(8.16016e+07,8.16516e+07]	2152	H1
(8.16516e+07,8.17016e+07]	2170	H1
(8.17016e+07,8.17516e+07]	2243	H1
(8.17516e+07,8.18016e+07]	2220	H1
(8.18016e+07,8.18516e+07]	2200	H1
(8.18516e+07,8.19016e+07]	2215	H1
(8.19016e+07,8.19516e+07]	2158	H1
(8.19516e+07,8.20016e+07]	2235	H1
(8.20016e+07,8.20517e+07]	2144	H1
(8.20517e+07,8.21017e+07]	2140	H1
(8.21017e+07,8.21517e+07]	2107	H1
(8.21517e+07,8.22017e+07]	2156	H1
(8.22017e+07,8.22517e+07]	2234	H1
(8.22517e+07,8.23017e+07]	2167	H1
(8.23017e+07,8.23517e+07]	2203	H1
(8.23517e+07,8.24017e+07]	2228	H1
(8.24017e+07,8.24517e+07]	2099	H1
(8.24517e+07,8.25017e+07]	2133	H1
(8.25017e+07,8.25517e+07]	2088	H1
(8.25517e+07,8.26017e+07]	2144	H1
(8.26017e+07,8.26517e+07]	2100	H1
(8.26517e+07,8.27017e+07]	2200	H1
(8.27017e+07,8.27517e+07]	2133	H1
(8.27517e+07,8.28017e+07]	2098	H1
(8.28017e+07,8.28517e+07]	2125	H1
(8.28517e+07,8.29017e+07]	2162	H1
(8.29017e+07,8.29517e+07]	2170	H1
(8.29517e+07,8.30017e+07]	2192	H1
(8.30017e+07,8.30517e+07]	2026	H1
(8.30517e+07,8.31017e+07]	2141	H1
(8.31017e+07,8.31517e+07]	2073	H1
(8.31517e+07,8.32017e+07]	2096	H1
(8.32017e+07,8.32517e+07]	2171	H1
(8.32517e+07,8.33017e+07]	2131	H1
(8.33017e+07,8.33517e+07]	2091	H1
(8.33517e+07,8.34017e+07]	2110	H1
(8.34017e+07,8.34517e+07]	2096	H1
(8.34517e+07,8.35017e+07]	2078	H1
(8.35017e+07,8.35517e+07]	2124	H1
(8.35517e+07,8.36017e+07]	2134	H1
(8.36017e+07,8.36517e+07]	1994	H1
(8.36517e+07,8.37017e+07]	2055	H1
(8.37017e+07,8.37517e+07]	2138	H1
(8.37517e+07,8.38017e+07]	2064	H1
(8.38017e+07,8.38517e+07]	2109	H1
(8.38517e+07,8.39017e+07]	2106	H1
(8.39017e+07,8.39517e+07]	2108	H1
(8.39517e+07,8.40017e+07]	2123	H1
(8.40017e+07,8.40517e+07]	2045	H1
(8.40517e+07,8.41017e+07]	2121	H1
(8.41017e+07,8.41517e+07]	2198	H1
(8.41517e+07,8.42017e+07]	2023	H1
(8.42017e+07,8.42517e+07]	2094	H1
(8.42517e+07,8.43017e+07]	2079	H1
(8.43017e+07,8.43517e+07]	2206	H1
(8.43517e+07,8.44017e+07]	2082	H1
(8.44017e+07,8.44517e+07]	2141	H1
(8.44517e+07,8.45017e+07]	2122	H1
(8.45017e+07,8.45517e+07]	2078	H1
(8.45517e+07,8.46017e+07]	2134	H1
(8.46017e+07,8.46517e+07]	2119	H1
(8.46517e+07,8.47017e+07]	2155	H1
(8.47017e+07,8.47517e+07]	2095	H1
(8.47517e+07,8.48017e+07]	2074	H1
(8.48017e+07,8.48517e+07]	2064	H1
(8.48517e+07,8.49017e+07]	2126	H1
(8.49017e+07,8.49517e+07]	2177	H1
(8.49517e+07,8.50017e+07]	2108	H1
(8.50017e+07,8.50517e+07]	2092	H1
(8.50517e+07,8.51017e+07]	2159	H1
(8.51017e+07,8.51517e+07]	2154	H1
(8.51517e+07,8.52017e+07]	2041	H1
(8.52017e+07,8.52517e+07]	2135	H1
(8.52517e+07,8.53017e+07]	2115	H1
(8.53017e+07,8.53517e+07]	2111	H1
(8.53517e+07,8.54017e+07]	2056	H1
(8.54017e+07,8.54517e+07]	2160	H1
(8.54517e+07,8.55017e+07]	2005	H1
(8.55017e+07,8.55517e+07]	2095	H1
(8.55517e+07,8.56017e+07]	2063	H1
(8.56017e+07,8.56517e+07]	2002	H1
(8.56517e+07,8.57017e+07]	2018	H1
(8.57017e+07,8.57517e+07]	2029	H1
(8.57517e+07,8.58017e+07]	2076	H1
(8.58017e+07,8.58517e+07]	2110	H1
(8.58517e+07,8.59017e+07]	2004	H1
(8.59017e+07,8.59517e+07]	2010	H1
(8.59517e+07,8.60017e+07]	1964	H1
(8.60017e+07,8.60517e+07]	2070	H1
(8.60517e+07,8.61017e+07]	2070	H1
(8.61017e+07,8.61517e+07]	2014	H1
(8.61517e+07,8.62017e+07]	2113	H1
(8.62017e+07,8.62517e+07]	2106	H1
(8.62517e+07,8.63017e+07]	2154	H1
(8.63017e+07,8.63517e+07]	1998	H1
(8.63517e+07,8.64017e+07]	2090	H1
(8.64017e+07,8.64517e+07]	1968	H1
(8.64517e+07,8.65017e+07]	2033	H1
(8.65017e+07,8.65517e+07]	2067	H1
(8.65517e+07,8.66017e+07]	2008	H1
(8.66017e+07,8.66517e+07]	2061	H1
(8.66517e+07,8.67017e+07]	2063	H1
(8.67017e+07,8.67517e+07]	2055	H1
(8.67517e+07,8.68017e+07]	2078	H1
(8.68017e+07,8.68517e+07]	1989	H1
(8.68517e+07,8.69017e+07]	1967	H1
(8.69017e+07,8.69517e+07]	1969	H1
(8.69517e+07,8.70017e+07]	2038	H1
(8.70017e+07,8.70518e+07]	1975	H1
(8.70518e+07,8.71018e+07]	2014	H1
(8.71018e+07,8.71518e+07]	1930	H1
(8.71518e+07,8.72018e+07]	1948	H1
(8.72018e+07,8.72518e+07]	2041	H1
(8.72518e+07,8.73018e+07]	2018	H1
(8.73018e+07,8.73518e+07]	1982	H1
(8.73518e+07,8.74018e+07]	1967	H1
(8.74018e+07,8.74518e+07]	2011	H1
(8.74518e+07,8.75018e+07]	2076	H1
(8.75018e+07,8.75518e+07]	2005	H1
(8.75518e+07,8.76018e+07]	1900	H1
(8.76018e+07,8.76518e+07]	1951	H1
(8.76518e+07,8.77018e+07]	2052	H1
(8.77018e+07,8.77518e+07]	1956	H1
(8.77518e+07,8.78018e+07]	1974	H1
(8.78018e+07,8.78518e+07]	1984	H1
(8.78518e+07,8.79018e+07]	1934	H1
(8.79018e+07,8.79518e+07]	2060	H1
(8.79518e+07,8.80018e+07]	1967	H1
(8.80018e+07,8.80518e+07]	1994	H1
(8.80518e+07,8.81018e+07]	1982	H1
(8.81018e+07,8.81518e+07]	1923	H1
(8.81518e+07,8.82018e+07]	2069	H1
(8.82018e+07,8.82518e+07]	1982	H1
(8.82518e+07,8.83018e+07]	1942	H1
(8.83018e+07,8.83518e+07]	1989	H1
(8.83518e+07,8.84018e+07]	1995	H1
(8.84018e+07,8.84518e+07]	1935	H1
(8.84518e+07,8.85018e+07]	1995	H1
(8.85018e+07,8.85518e+07]	1949	H1
(8.85518e+07,8.86018e+07]	1930	H1
(8.86018e+07,8.86518e+07]	1931	H1
(8.86518e+07,8.87018e+07]	1867	H1
(8.87018e+07,8.87518e+07]	1903	H1
(8.87518e+07,8.88018e+07]	1937	H1
(8.88018e+07,8.88518e+07]	1911	H1
(8.88518e+07,8.89018e+07]	1979	H1
(8.89018e+07,8.89518e+07]	2026	H1
(8.89518e+07,8.90018e+07]	1916	H1
(8.90018e+07,8.90518e+07]	1961	H1
(8.90518e+07,8.91018e+07]	1995	H1
(8.91018e+07,8.91518e+07]	1926	H1
(8.91518e+07,8.92018e+07]	1958	H1
(8.92018e+07,8.92518e+07]	1849	H1
(8.92518e+07,8.93018e+07]	1972	H1
(8.93018e+07,8.93518e+07]	1904	H1
(8.93518e+07,8.94018e+07]	1916	H1
(8.94018e+07,8.94518e+07]	1875	H1
(8.94518e+07,8.95018e+07]	1958	H1
(8.95018e+07,8.95518e+07]	1954	H1
(8.95518e+07,8.96018e+07]	1965	H1
(8.96018e+07,8.96518e+07]	2033	H1
(8.96518e+07,8.97018e+07]	1864	H1
(8.97018e+07,8.97518e+07]	1839	H1
(8.97518e+07,8.98018e+07]	1919	H1
(8.98018e+07,8.98518e+07]	1925	H1
(8.98518e+07,8.99018e+07]	1894	H1
(8.99018e+07,8.99518e+07]	1980	H1
(8.99518e+07,9.00018e+07]	1879	H1
(9.00018e+07,9.00518e+07]	1901	H1
(9.00518e+07,9.01018e+07]	1882	H1
(9.01018e+07,9.01518e+07]	1867	H1
(9.01518e+07,9.02018e+07]	1817	H1
(9.02018e+07,9.02518e+07]	1847	H1
(9.02518e+07,9.03018e+07]	1964	H1
(9.03018e+07,9.03518e+07]	1952	H1
(9.03518e+07,9.04018e+07]	1861	H1
(9.04018e+07,9.04518e+07]	1903	H1
(9.04518e+07,9.05018e+07]	1947	H1
(9.05018e+07,9.05518e+07]	1872	H1
(9.05518e+07,9.06018e+07]	1903	H1
(9.06018e+07,9.06518e+07]	1776	H1
(9.06518e+07,9.07018e+07]	1916	H1
(9.07018e+07,9.07518e+07]	1888	H1
(9.07518e+07,9.08018e+07]	1879	H1
(9.08018e+07,9.08518e+07]	1922	H1
(9.08518e+07,9.09018e+07]	1925	H1
(9.09018e+07,9.09518e+07]	1936	H1
(9.09518e+07,9.10018e+07]	1867	H1
(9.10018e+07,9.10518e+07]	1817	H1
(9.10518e+07,9.11018e+07]	1845	H1
(9.11018e+07,9.11518e+07]	1824	H1
(9.11518e+07,9.12018e+07]	1843	H1
(9.12018e+07,9.12518e+07]	1847	H1
(9.12518e+07,9.13018e+07]	1920	H1
(9.13018e+07,9.13518e+07]	1966	H1
(9.13518e+07,9.14018e+07]	1835	H1
(9.14018e+07,9.14518e+07]	1852	H1
(9.14518e+07,9.15018e+07]	1800	H1
(9.15018e+07,9.15518e+07]	1857	H1
(9.15518e+07,9.16018e+07]	1848	H1
(9.16018e+07,9.16518e+07]	1913	H1
(9.16518e+07,9.17018e+07]	1845	H1
(9.17018e+07,9.17518e+07]	1810	H1
(9.17518e+07,9.18018e+07]	1837	H1
(9.18018e+07,9.18518e+07]	1867	H1
(9.18518e+07,9.19018e+07]	1905	H1
(9.19018e+07,9.19518e+07]	1834	H1
(9.19518e+07,9.20018e+07]	1876	H1
(9.20018e+07,9.20519e+07]	1876	H1
(9.20519e+07,9.21019e+07]	1822	H1
(9.21019e+07,9.21519e+07]	1914	H1
(9.21519e+07,9.22019e+07]	1892	H1
(9.22019e+07,9.22519e+07]	1887	H1
(9.22519e+07,9.23019e+07]	1875	H1
(9.23019e+07,9.23519e+07]	1776	H1
(9.23519e+07,9.24019e+07]	1861	H1
(9.24019e+07,9.24519e+07]	1830	H1
(9.24519e+07,9.25019e+07]	1824	H1
(9.25019e+07,9.25519e+07]	1778	H1
(9.25519e+07,9.26019e+07]	1789	H1
(9.26019e+07,9.26519e+07]	1736	H1
(9.26519e+07,9.27019e+07]	1779	H1
(9.27019e+07,9.27519e+07]	1867	H1
(9.27519e+07,9.28019e+07]	1831	H1
(9.28019e+07,9.28519e+07]	1858	H1
(9.28519e+07,9.29019e+07]	1836	H1
(9.29019e+07,9.29519e+07]	1788	H1
(9.29519e+07,9.30019e+07]	1848	H1
(9.30019e+07,9.30519e+07]	1780	H1
(9.30519e+07,9.31019e+07]	1818	H1
(9.31019e+07,9.31519e+07]	1681	H1
(9.31519e+07,9.32019e+07]	1768	H1
(9.32019e+07,9.32519e+07]	1783	H1
(9.32519e+07,9.33019e+07]	1834	H1
(9.33019e+07,9.33519e+07]	1778	H1
(9.33519e+07,9.34019e+07]	1768	H1
(9.34019e+07,9.34519e+07]	1838	H1
(9.34519e+07,9.35019e+07]	1831	H1
(9.35019e+07,9.35519e+07]	1722	H1
(9.35519e+07,9.36019e+07]	1684	H1
(9.36019e+07,9.36519e+07]	1749	H1
(9.36519e+07,9.37019e+07]	1765	H1
(9.37019e+07,9.37519e+07]	1755	H1
(9.37519e+07,9.38019e+07]	1752	H1
(9.38019e+07,9.38519e+07]	1757	H1
(9.38519e+07,9.39019e+07]	1796	H1
(9.39019e+07,9.39519e+07]	1819	H1
(9.39519e+07,9.40019e+07]	1777	H1
(9.40019e+07,9.40519e+07]	1867	H1
(9.40519e+07,9.41019e+07]	1782	H1
(9.41019e+07,9.41519e+07]	1898	H1
(9.41519e+07,9.42019e+07]	1783	H1
(9.42019e+07,9.42519e+07]	1743	H1
(9.42519e+07,9.43019e+07]	1763	H1
(9.43019e+07,9.43519e+07]	1742	H1
(9.43519e+07,9.44019e+07]	1799	H1
(9.44019e+07,9.44519e+07]	1770	H1
(9.44519e+07,9.45019e+07]	1729	H1
(9.45019e+07,9.45519e+07]	1813	H1
(9.45519e+07,9.46019e+07]	1791	H1
(9.46019e+07,9.46519e+07]	1725	H1
(9.46519e+07,9.47019e+07]	1741	H1
(9.47019e+07,9.47519e+07]	1721	H1
(9.47519e+07,9.48019e+07]	1780	H1
(9.48019e+07,9.48519e+07]	1732	H1
(9.48519e+07,9.49019e+07]	1760	H1
(9.49019e+07,9.49519e+07]	1774	H1
(9.49519e+07,9.50019e+07]	1827	H1
(9.50019e+07,9.50519e+07]	1698	H1
(9.50519e+07,9.51019e+07]	1755	H1
(9.51019e+07,9.51519e+07]	1733	H1
(9.51519e+07,9.52019e+07]	1756	H1
(9.52019e+07,9.52519e+07]	1777	H1
(9.52519e+07,9.53019e+07]	1759	H1
(9.53019e+07,9.53519e+07]	1737	H1
(9.53519e+07,9.54019e+07]	1841	H1
(9.54019e+07,9.54519e+07]	1744	H1
(9.54519e+07,9.55019e+07]	1786	H1
(9.55019e+07,9.55519e+07]	1763	H1
(9.55519e+07,9.56019e+07]	1705	H1
(9.56019e+07,9.56519e+07]	1792	H1
(9.56519e+07,9.57019e+07]	1803	H1
(9.57019e+07,9.57519e+07]	1682	H1
(9.57519e+07,9.58019e+07]	1759	H1
(9.58019e+07,9.58519e+07]	1821	H1
(9.58519e+07,9.59019e+07]	1865	H1
(9.59019e+07,9.59519e+07]	1825	H1
(9.59519e+07,9.60019e+07]	1666	H1
(9.60019e+07,9.60519e+07]	1799	H1
(9.60519e+07,9.61019e+07]	1771	H1
(9.61019e+07,9.61519e+07]	1754	H1
(9.61519e+07,9.62019e+07]	1732	H1
(9.62019e+07,9.62519e+07]	1752	H1
(9.62519e+07,9.63019e+07]	1803	H1
(9.63019e+07,9.63519e+07]	1763	H1
(9.63519e+07,9.64019e+07]	1741	H1
(9.64019e+07,9.64519e+07]	1811	H1
(9.64519e+07,9.65019e+07]	1819	H1
(9.65019e+07,9.65519e+07]	1747	H1
(9.65519e+07,9.66019e+07]	1793	H1
(9.66019e+07,9.66519e+07]	1754	H1
(9.66519e+07,9.67019e+07]	1767	H1
(9.67019e+07,9.67519e+07]	1767	H1
(9.67519e+07,9.68019e+07]	1771	H1
(9.68019e+07,9.68519e+07]	1791	H1
(9.68519e+07,9.69019e+07]	1735	H1
(9.69019e+07,9.69519e+07]	1793	H1
(9.69519e+07,9.70019e+07]	1768	H1
(9.70019e+07,9.7052e+07]	1719	H1
(9.7052e+07,9.7102e+07]	1814	H1
(9.7102e+07,9.7152e+07]	1691	H1
(9.7152e+07,9.7202e+07]	1825	H1
(9.7202e+07,9.7252e+07]	1768	H1
(9.7252e+07,9.7302e+07]	1710	H1
(9.7302e+07,9.7352e+07]	1790	H1
(9.7352e+07,9.7402e+07]	1717	H1
(9.7402e+07,9.7452e+07]	1782	H1
(9.7452e+07,9.7502e+07]	1779	H1
(9.7502e+07,9.7552e+07]	1722	H1
(9.7552e+07,9.7602e+07]	1754	H1
(9.7602e+07,9.7652e+07]	1780	H1
(9.7652e+07,9.7702e+07]	1728	H1
(9.7702e+07,9.7752e+07]	1688	H1
(9.7752e+07,9.7802e+07]	1771	H1
(9.7802e+07,9.7852e+07]	1769	H1
(9.7852e+07,9.7902e+07]	1809	H1
(9.7902e+07,9.7952e+07]	1737	H1
(9.7952e+07,9.8002e+07]	1659	H1
(9.8002e+07,9.8052e+07]	1782	H1
(9.8052e+07,9.8102e+07]	1770	H1
(9.8102e+07,9.8152e+07]	1741	H1
(9.8152e+07,9.8202e+07]	1759	H1
(9.8202e+07,9.8252e+07]	1805	H1
(9.8252e+07,9.8302e+07]	1697	H1
(9.8302e+07,9.8352e+07]	1739	H1
(9.8352e+07,9.8402e+07]	1706	H1
(9.8402e+07,9.8452e+07]	1780	H1
(9.8452e+07,9.8502e+07]	1694	H1
(9.8502e+07,9.8552e+07]	1620	H1
(9.8552e+07,9.8602e+07]	1680	H1
(9.8602e+07,9.8652e+07]	1722	H1
(9.8652e+07,9.8702e+07]	1746	H1
(9.8702e+07,9.8752e+07]	1695	H1
(9.8752e+07,9.8802e+07]	1651	H1
(9.8802e+07,9.8852e+07]	1735	H1
(9.8852e+07,9.8902e+07]	1648	H1
(9.8902e+07,9.8952e+07]	1658	H1
(9.8952e+07,9.9002e+07]	1667	H1
(9.9002e+07,9.9052e+07]	1721	H1
(9.9052e+07,9.9102e+07]	1649	H1
(9.9102e+07,9.9152e+07]	1658	H1
(9.9152e+07,9.9202e+07]	1761	H1
(9.9202e+07,9.9252e+07]	1766	H1
(9.9252e+07,9.9302e+07]	1748	H1
(9.9302e+07,9.9352e+07]	1646	H1
(9.9352e+07,9.9402e+07]	1743	H1
(9.9402e+07,9.9452e+07]	1671	H1
(9.9452e+07,9.9502e+07]	1665	H1
(9.9502e+07,9.9552e+07]	1699	H1
(9.9552e+07,9.9602e+07]	1708	H1
(9.9602e+07,9.9652e+07]	1679	H1
(9.9652e+07,9.9702e+07]	1666	H1
(9.9702e+07,9.9752e+07]	1640	H1
(9.9752e+07,9.9802e+07]	1654	H1
(9.9802e+07,9.9852e+07]	1660	H1
(9.9852e+07,9.9902e+07]	1701	H1
(9.9902e+07,9.9952e+07]	1618	H1
[truncated: 12,849 more rows]
