# Supplementary material for: Genome-wide analysis of the interplay between chromatin-associated RNA and 3D genome organization in human cells
Source: Nat Commun. 2023 Oct 16;14:6519. doi: 10.1038/s41467-023-42274-7 (PMC10579264; doi:10.1038/s41467-023-42274-7)
Supplement: Supplementary file 6 — Source Data [file 41467_2023_42274_MOESM6_ESM.zip › SourceData/Figure_5a.tsv]

sample	P2LL	CBS
control	1.04214642942499	Convergent CBS
control	1.41103521840084	Convergent CBS
control	0.689813981349009	Convergent CBS
control	1.94505620504428	Convergent CBS
control	0.718915934873548	Convergent CBS
control	2.86861947600607	Convergent CBS
control	1.84916217889493	Convergent CBS
control	1.73051855603073	Convergent CBS
control	1.64865257286337	Convergent CBS
control	0.672728075998804	Convergent CBS
control	2.8573573326264	Convergent CBS
control	2.83418505787146	Convergent CBS
control	1.48735966069931	Convergent CBS
control	2.55319657732158	Convergent CBS
control	0.787349734465749	Convergent CBS
control	1.86204183791214	Convergent CBS
control	3.1255890458704	Convergent CBS
control	1.30709428204149	Convergent CBS
control	2.72155388728757	Convergent CBS
control	0.962839542674183	Convergent CBS
control	0.676352390803734	Convergent CBS
control	0.696344510693236	Convergent CBS
control	0.780264100858191	Convergent CBS
control	0.777853545189099	Convergent CBS
control	0.704971810223383	Convergent CBS
control	0.774297503815001	Convergent CBS
control	1.95677138284832	Convergent CBS
control	0.818341855671042	Convergent CBS
control	1.07426614650219	Convergent CBS
control	2.95953239171861	Convergent CBS
control	1.34421672147466	Convergent CBS
control	1.03469846077713	Convergent CBS
control	0.77169936190272	Convergent CBS
control	2.15096291630964	Convergent CBS
control	0.974065789657813	Convergent CBS
control	1.61849693153785	Convergent CBS
control	0.81669310182538	Convergent CBS
control	0.662998850642121	Convergent CBS
control	0.847206162333296	Convergent CBS
control	3.27188575570568	Convergent CBS
control	1.716026270634	Convergent CBS
control	2.98007196716994	Convergent CBS
control	3.53955002413752	Convergent CBS
control	2.2500233905376	Convergent CBS
control	2.68966245417207	Convergent CBS
control	3.03427521378943	Convergent CBS
control	3.02362160409471	Convergent CBS
control	0.708584224472841	Convergent CBS
control	0.83190533847235	Convergent CBS
control	0.844045643558468	Convergent CBS
control	1.04946138853177	Convergent CBS
control	2.258390216149	Convergent CBS
control	0.980130146258382	Convergent CBS
control	1.28961895175947	Convergent CBS
control	0.76355372192886	Convergent CBS
control	1.06111964318278	Convergent CBS
control	0.579293090073721	Convergent CBS
control	1.72675804757253	Convergent CBS
control	2.62836099283272	Convergent CBS
control	1.10972540955759	Convergent CBS
control	1.73485782228158	Convergent CBS
control	1.1144622277061	Convergent CBS
control	0.57757727878626	Convergent CBS
control	1.00354468744992	Convergent CBS
control	1.52614984460935	Convergent CBS
control	1.24031474402613	Convergent CBS
control	2.98622078187337	Convergent CBS
control	1.06979440730667	Convergent CBS
control	0.687974473999083	Convergent CBS
control	3.13060345381011	Convergent CBS
control	2.59326158946751	Convergent CBS
control	0.764834683902321	Convergent CBS
control	3.23158902941484	Convergent CBS
control	2.08751986240421	Convergent CBS
control	3.45281120747415	Convergent CBS
control	0.771526626862178	Convergent CBS
control	0.72894432232573	Convergent CBS
control	1.30169948632967	Convergent CBS
control	1.02577094300942	Convergent CBS
control	0.839802171464229	Convergent CBS
control	1.26730763763201	Convergent CBS
control	0.959772081366231	Convergent CBS
control	1.48184021213619	Convergent CBS
control	0.976796593852974	Convergent CBS
control	0.944354485310912	Convergent CBS
control	1.69786539326708	Convergent CBS
control	1.26205841269223	Convergent CBS
control	1.43594731568816	Convergent CBS
control	1.18768826894909	Convergent CBS
control	2.16744574877687	Convergent CBS
control	1.72524740784991	Convergent CBS
control	1.7936255239914	Convergent CBS
control	0.65096549663172	Convergent CBS
control	2.39752934375399	Convergent CBS
control	0.862633482435928	Convergent CBS
control	3.03216148966303	Convergent CBS
control	2.60413535571439	Convergent CBS
control	1.08488143525927	Convergent CBS
control	0.914719126942716	Convergent CBS
control	0.722214190750214	Convergent CBS
control	1.36632758436559	Convergent CBS
control	1.09230900081993	Convergent CBS
control	1.01046381996923	Convergent CBS
control	0.723871230660331	Convergent CBS
control	0.706991463568125	Convergent CBS
control	0.598233233352076	Convergent CBS
control	2.15161160578099	Convergent CBS
control	0.635306089574427	Convergent CBS
control	2.36103350061591	Convergent CBS
control	0.635285408152571	Convergent CBS
control	0.712767674627997	Convergent CBS
control	1.61015380200342	Convergent CBS
control	0.977557820513285	Convergent CBS
control	0.611665811184807	Convergent CBS
control	0.676577063413748	Convergent CBS
control	0.885907144480607	Convergent CBS
control	1.31798959778143	Convergent CBS
control	4.0167813021922	Convergent CBS
control	0.620189678054311	Convergent CBS
control	2.05939510858475	Convergent CBS
control	0.71061531337124	Convergent CBS
control	2.54925258681253	Convergent CBS
control	0.841384678859775	Convergent CBS
control	1.91739146786904	Convergent CBS
control	0.676092300623107	Convergent CBS
control	3.127140140923	Convergent CBS
control	1.53634720209553	Convergent CBS
control	0.747111901341664	Convergent CBS
control	0.831677600832794	Convergent CBS
control	0.816761398754539	Convergent CBS
control	1.06380852730288	Convergent CBS
control	0.645358725815174	Convergent CBS
control	0.859419693799477	Convergent CBS
control	1.13935178634741	Convergent CBS
control	0.767875223564613	Convergent CBS
control	0.562231223097682	Convergent CBS
control	1.5471269251102	Convergent CBS
control	0.746358545684497	Convergent CBS
control	0.970417218944587	Convergent CBS
control	4.35689501030254	Convergent CBS
control	1.94585892260705	Convergent CBS
control	2.42134617301572	Convergent CBS
control	1.60909926026441	Convergent CBS
control	2.25115465903577	Convergent CBS
control	1.8307944598268	Convergent CBS
control	1.71911590059112	Convergent CBS
control	0.768297753182462	Convergent CBS
control	1.34130436855429	Convergent CBS
control	0.959875709920207	Convergent CBS
control	0.728844396492498	Convergent CBS
control	0.850361405271554	Convergent CBS
control	0.657394066467684	Convergent CBS
control	0.840315817825752	Convergent CBS
control	1.43691949599122	Convergent CBS
control	1.37089203136899	Convergent CBS
control	2.72838973323008	Convergent CBS
control	0.628816138733621	Convergent CBS
control	0.922692516138924	Convergent CBS
control	1.60793686556686	Convergent CBS
control	0.586575225996858	Convergent CBS
control	2.22302878573258	Convergent CBS
control	0.792232199020081	Convergent CBS
control	0.737619680957752	Convergent CBS
control	3.40167692938891	Convergent CBS
control	1.97627782386531	Convergent CBS
control	0.935611001273565	Convergent CBS
control	0.891552225397356	Convergent CBS
control	1.32077399216874	Convergent CBS
control	2.43334886051054	Convergent CBS
control	0.83812977779739	Convergent CBS
control	1.22733959082858	Convergent CBS
control	0.76978573700909	Convergent CBS
control	0.599467329513077	Convergent CBS
control	1.10498462580068	Convergent CBS
control	1.62785874636247	Convergent CBS
control	0.57765701125907	Convergent CBS
control	1.04502100785012	Convergent CBS
control	1.01765436989714	Convergent CBS
control	1.08272078933447	Convergent CBS
control	1.30928031687606	Convergent CBS
control	0.863170483562795	Convergent CBS
control	0.843888174312601	Convergent CBS
control	0.990708656654098	Convergent CBS
control	1.359198586791	Convergent CBS
control	2.58830430004139	Convergent CBS
control	1.78175544571781	Convergent CBS
control	1.0210933202109	Convergent CBS
control	0.86133419083809	Convergent CBS
control	1.93813809547612	Convergent CBS
control	0.791591587589215	Convergent CBS
control	1.99074380277884	Convergent CBS
control	1.19806658727447	Convergent CBS
control	0.880381037131725	Convergent CBS
control	2.0836673121526	Convergent CBS
control	2.12754318098562	Convergent CBS
control	1.96160888268983	Convergent CBS
control	0.750135901983183	Convergent CBS
control	2.3886959526669	Convergent CBS
control	2.06718610806124	Convergent CBS
control	0.837058885556184	Convergent CBS
control	0.792365361952284	Convergent CBS
control	2.23407633921817	Convergent CBS
control	3.1884819414363	Convergent CBS
control	0.827889002577391	Convergent CBS
control	2.6842724417194	Convergent CBS
control	2.43908626917436	Convergent CBS
control	2.7996457804109	Convergent CBS
control	0.790243628400275	Convergent CBS
control	1.02685847257121	Convergent CBS
control	0.783695614232205	Convergent CBS
control	1.07955215997673	Convergent CBS
control	1.4917559169617	Convergent CBS
control	2.42537634012517	Convergent CBS
control	1.48484854656503	Convergent CBS
control	0.877900741799127	Convergent CBS
control	0.895097554323542	Convergent CBS
control	0.764257785224462	Convergent CBS
control	0.885944834784804	Convergent CBS
control	1.02113257797545	Convergent CBS
control	3.26806904392601	Convergent CBS
control	0.934730158856597	Convergent CBS
control	1.05311623042992	Convergent CBS
control	1.1505438755409	Convergent CBS
control	0.815687722405619	Convergent CBS
control	0.785209750605514	Convergent CBS
control	0.802554682778463	Convergent CBS
control	0.845140955294433	Convergent CBS
control	1.1297543442138	Convergent CBS
control	1.3642023907426	Convergent CBS
control	2.15808818936157	Convergent CBS
control	3.66722584474938	Convergent CBS
control	1.64604106349083	Convergent CBS
control	1.21710838284583	Convergent CBS
control	0.826604256149821	Convergent CBS
control	3.13094790738964	Convergent CBS
control	0.70854114166742	Convergent CBS
control	1.07764282289414	Convergent CBS
control	0.968788434223266	Convergent CBS
control	1.94758106421893	Convergent CBS
control	0.668881695313141	Convergent CBS
control	0.613746302140214	Convergent CBS
control	1.17627188394333	Convergent CBS
control	0.690674633857135	Convergent CBS
control	1.17588995542773	Convergent CBS
control	1.10698787943388	Convergent CBS
control	1.71142879880214	Convergent CBS
control	2.23759610626124	Convergent CBS
control	1.05622299378729	Convergent CBS
control	1.90907098291387	Convergent CBS
control	4.55130374727522	Convergent CBS
control	3.78885151733283	Convergent CBS
control	0.982506408619469	Convergent CBS
control	0.636029979990693	Convergent CBS
control	1.54822613329939	Convergent CBS
control	1.2626989487436	Convergent CBS
control	0.811410020634027	Convergent CBS
control	0.881347084386156	Convergent CBS
control	1.09737665966846	Convergent CBS
control	0.723445631603037	Convergent CBS
control	2.09499793380052	Convergent CBS
control	2.37068393463306	Convergent CBS
control	2.4747749012526	Convergent CBS
control	0.88476434939967	Convergent CBS
control	2.31335694451265	Convergent CBS
control	2.30708714232105	Convergent CBS
control	0.613223539534696	Convergent CBS
control	1.00651494403589	Convergent CBS
control	2.17629257691522	Convergent CBS
control	0.814530973113124	Convergent CBS
control	0.852236847916191	Convergent CBS
control	1.53990697632999	Convergent CBS
control	0.779546887739298	Convergent CBS
control	0.757093044281057	Convergent CBS
control	3.46316873318072	Convergent CBS
control	0.763105893957467	Convergent CBS
control	0.803146358922554	Convergent CBS
control	1.07726315349403	Convergent CBS
control	1.7334252682771	Convergent CBS
control	0.681249100725786	Convergent CBS
control	2.45602725112107	Convergent CBS
control	0.734283310342233	Convergent CBS
control	3.01256348348506	Convergent CBS
control	2.2526563950962	Convergent CBS
control	2.8532398431634	Convergent CBS
control	1.04497186018082	Convergent CBS
control	3.28161382134592	Convergent CBS
control	2.32007344508496	Convergent CBS
control	2.38593420015869	Convergent CBS
control	3.02855713399902	Convergent CBS
control	1.89000955393774	Convergent CBS
control	2.44723791210822	Convergent CBS
control	2.32741239100792	Convergent CBS
control	0.93600778703774	Convergent CBS
control	1.26689770438455	Convergent CBS
control	1.67833319224855	Convergent CBS
control	0.804294875883851	Convergent CBS
control	1.71789474388294	Convergent CBS
control	0.669407546784712	Convergent CBS
control	2.21495344037123	Convergent CBS
control	2.35948677545962	Convergent CBS
control	0.939820237496265	Convergent CBS
control	3.11947104073546	Convergent CBS
control	0.658200679688502	Convergent CBS
control	2.15428340108464	Convergent CBS
control	1.09273147371162	Convergent CBS
control	4.19974456656896	Convergent CBS
control	3.75227607704527	Convergent CBS
control	2.29178929157894	Convergent CBS
control	0.772109659386962	Convergent CBS
control	4.01908543812339	Convergent CBS
control	0.863768922034842	Convergent CBS
control	0.794387455863458	Convergent CBS
control	0.877873943573302	Convergent CBS
control	1.48211211859145	Convergent CBS
control	0.610670617750281	Convergent CBS
control	1.07917178935615	Convergent CBS
control	2.87984178892198	Convergent CBS
control	3.28738336602552	Convergent CBS
control	0.634507724423256	Convergent CBS
control	2.51446177480074	Convergent CBS
control	3.09015699660109	Convergent CBS
control	0.919701632519878	Convergent CBS
control	2.32827446270072	Convergent CBS
control	1.02882810219496	Convergent CBS
control	2.03422123756285	Convergent CBS
control	2.53285811645849	Convergent CBS
control	3.4501995743433	Convergent CBS
control	2.36259375482728	Convergent CBS
control	3.44972706443822	Convergent CBS
control	0.832357074304186	Convergent CBS
control	1.34756182270758	Convergent CBS
control	0.739138012615404	Convergent CBS
control	1.50152733588571	Convergent CBS
control	0.698627036330566	Convergent CBS
control	1.32112622747872	Convergent CBS
control	1.31778066728909	Convergent CBS
control	0.927642640720655	Convergent CBS
control	0.694560680333402	Convergent CBS
control	1.76067446165683	Convergent CBS
control	0.555043551183406	Convergent CBS
control	0.854979765825306	Convergent CBS
control	0.854218792841023	Convergent CBS
control	0.850874496305636	Convergent CBS
control	1.67785828001697	Convergent CBS
control	3.56877436307643	Convergent CBS
control	0.690574166409723	Convergent CBS
control	2.61049786650363	Convergent CBS
control	0.765297258713685	Convergent CBS
control	1.0204576764785	Convergent CBS
control	1.9926095817377	Convergent CBS
control	0.652710923735309	Convergent CBS
control	1.00822521602057	Convergent CBS
control	0.916220531561921	Convergent CBS
control	1.22063088756929	Convergent CBS
control	1.73014640003088	Convergent CBS
control	0.775295531490098	Convergent CBS
control	0.904952917485892	Convergent CBS
control	1.34196698934318	Convergent CBS
control	0.906899521678952	Convergent CBS
control	1.54469609551731	Convergent CBS
control	3.23777285630821	Convergent CBS
control	2.64654584047004	Convergent CBS
control	1.14194810471632	Convergent CBS
control	0.966498560485022	Convergent CBS
control	0.717077752074627	Convergent CBS
control	2.51085440019584	Convergent CBS
control	2.74752799723187	Convergent CBS
control	3.06844970923385	Convergent CBS
control	0.654246920433165	Convergent CBS
control	2.54516160539739	Convergent CBS
control	2.33102260561887	Convergent CBS
control	3.03102893668633	Convergent CBS
control	3.2905120948129	Convergent CBS
control	1.59639032801114	Convergent CBS
control	0.977605362894895	Convergent CBS
control	0.524855804275058	Convergent CBS
control	0.883931528913493	Convergent CBS
control	0.925461803549959	Convergent CBS
control	1.1339163398405	Convergent CBS
control	0.919222934056676	Convergent CBS
control	2.0979906561856	Convergent CBS
control	0.6744942122866	Convergent CBS
control	1.08610673948938	Convergent CBS
control	1.26297464252345	Convergent CBS
control	2.82056501377178	Convergent CBS
control	2.46079038592289	Convergent CBS
control	2.31431599369136	Convergent CBS
control	4.52412047185807	Convergent CBS
control	4.09739522593224	Convergent CBS
control	1.92717113714019	Convergent CBS
control	0.810986320345454	Convergent CBS
control	1.22001604947197	Convergent CBS
control	1.32062540229445	Convergent CBS
control	0.990875873041223	Convergent CBS
control	1.2797042580359	Convergent CBS
control	0.674336766048945	Convergent CBS
control	0.657102061811997	Convergent CBS
control	2.44863396767559	Convergent CBS
control	1.51625642692121	Convergent CBS
control	2.12203262813443	Convergent CBS
control	0.963618405790733	Convergent CBS
control	1.05348703649967	Convergent CBS
control	0.741783357883072	Convergent CBS
control	2.76517926212917	Convergent CBS
control	2.03614025725885	Convergent CBS
control	2.5500419488233	Convergent CBS
control	0.804849630142849	Convergent CBS
control	0.729233048328017	Convergent CBS
control	0.818911244484394	Convergent CBS
control	1.01372457603479	Convergent CBS
control	0.729923397695376	Convergent CBS
control	1.2972507056749	Convergent CBS
control	0.769588967275832	Convergent CBS
control	0.507990401957003	Convergent CBS
control	0.770489285507156	Convergent CBS
control	0.640705799765386	Convergent CBS
control	1.46363432147134	Convergent CBS
control	2.35806134651511	Convergent CBS
control	0.53576140134496	Convergent CBS
control	0.950269903824084	Convergent CBS
control	1.56670686326917	Convergent CBS
control	1.95754754752549	Convergent CBS
control	1.79156031760437	Convergent CBS
control	1.77486244105627	Convergent CBS
control	0.594693328225468	Convergent CBS
control	1.91542600077092	Convergent CBS
control	1.03332129155259	Convergent CBS
control	1.79056511482988	Convergent CBS
control	0.687063665905831	Convergent CBS
control	0.75872548131219	Convergent CBS
control	0.934336682639854	Convergent CBS
control	0.694275203045796	Convergent CBS
control	1.27365452464836	Convergent CBS
control	1.46836376339708	Convergent CBS
control	0.660972811910482	Convergent CBS
control	0.910980590060511	Convergent CBS
control	1.60580759708522	Convergent CBS
control	0.597392194883083	Convergent CBS
control	0.928065584164359	Convergent CBS
control	1.11804441821026	Convergent CBS
control	2.49007476082367	Convergent CBS
control	0.551321622851565	Convergent CBS
control	1.88370306768218	Convergent CBS
control	0.568064147970886	Convergent CBS
control	0.736753960429017	Convergent CBS
control	0.528971914981011	Convergent CBS
control	2.37941107044585	Convergent CBS
control	0.544788440573873	Convergent CBS
control	0.696647412805938	Convergent CBS
control	3.04524223503597	Convergent CBS
control	0.958199204115332	Convergent CBS
control	0.921956464257733	Convergent CBS
control	2.29469394001849	Convergent CBS
control	0.523704612300682	Convergent CBS
control	0.855011418720464	Convergent CBS
control	1.6799035044845	Convergent CBS
control	0.95905620686691	Convergent CBS
control	1.90254842277019	Convergent CBS
control	1.76991398432778	Convergent CBS
control	1.56011194703492	Convergent CBS
control	0.552677420327719	Convergent CBS
control	1.97844284175218	Convergent CBS
control	0.498674683273862	Convergent CBS
control	0.816331834909886	Convergent CBS
control	1.08938979661727	Convergent CBS
control	0.728116971561383	Convergent CBS
control	0.874691105741674	Convergent CBS
control	0.560241592104445	Convergent CBS
control	1.14907494884154	Convergent CBS
control	0.626655027839213	Convergent CBS
control	1.65784912745828	Convergent CBS
control	2.56929160394518	Convergent CBS
control	1.54113820169946	Convergent CBS
control	0.839817242623217	Convergent CBS
control	1.15912239301438	Convergent CBS
control	2.02033210316428	Convergent CBS
control	1.14649461853123	Convergent CBS
control	1.78974181054118	Convergent CBS
control	2.65550452116118	Convergent CBS
control	0.488786126936639	Convergent CBS
control	0.745282274932953	Convergent CBS
control	1.08664557391986	Convergent CBS
control	0.922919814996478	Convergent CBS
control	0.637788084757948	Convergent CBS
control	2.08276650637844	Convergent CBS
control	1.99089390683122	Convergent CBS
control	0.58098354436565	Convergent CBS
control	1.73554982783032	Convergent CBS
control	1.96207911965619	Convergent CBS
control	2.1112300126053	Convergent CBS
control	1.40106429092955	Convergent CBS
control	0.915203087986769	Convergent CBS
control	0.945198557017353	Convergent CBS
control	1.25574605140675	Convergent CBS
control	0.723475505395718	Convergent CBS
control	0.760256809334445	Convergent CBS
control	0.803419651679679	Convergent CBS
control	0.420607511919949	Convergent CBS
control	0.448966911013748	Convergent CBS
control	2.56797747613897	Convergent CBS
control	1.58734411944647	Convergent CBS
control	1.00731887981978	Convergent CBS
control	0.990438671602762	Convergent CBS
control	0.454238028344198	Convergent CBS
control	1.39648733114277	Convergent CBS
control	0.891474179050133	Convergent CBS
control	1.87548991872758	Convergent CBS
control	1.3749880836522	Convergent CBS
control	1.62736613383619	Convergent CBS
control	0.82155624255787	Convergent CBS
control	1.14860295360627	Convergent CBS
control	0.843355972016708	Convergent CBS
control	0.727534295413478	Convergent CBS
control	0.683397938454	Convergent CBS
control	1.25332507563065	Convergent CBS
control	0.501504385472043	Convergent CBS
control	1.00106276606426	Convergent CBS
control	1.23879678727104	Convergent CBS
control	1.12019559728615	Convergent CBS
control	1.85237319748089	Convergent CBS
control	1.45287716471915	Convergent CBS
control	0.929987558017131	Convergent CBS
control	0.660613166502534	Convergent CBS
control	0.577376908237467	Convergent CBS
control	1.76018834739627	Convergent CBS
control	0.792597968689841	Convergent CBS
control	0.602327117772606	Convergent CBS
control	0.606751500380645	Convergent CBS
control	0.718414596006709	Convergent CBS
control	0.529307449317686	Convergent CBS
control	0.751818502877459	Convergent CBS
control	0.609327473793176	Convergent CBS
control	0.879327048639018	Convergent CBS
control	0.517044588478896	Convergent CBS
control	0.624411867547406	Convergent CBS
control	1.08621034678502	Convergent CBS
control	0.739262333637061	Convergent CBS
control	1.17923992401169	Convergent CBS
control	0.826378964901874	Convergent CBS
control	1.36208696336953	Convergent CBS
control	1.05268644348056	Convergent CBS
control	1.99071446083415	Convergent CBS
control	0.416787361151168	Convergent CBS
control	1.16813658874187	Convergent CBS
control	1.34173396496265	Convergent CBS
control	2.0330978766677	Convergent CBS
control	1.61255754759956	Convergent CBS
control	0.494018033222182	Convergent CBS
control	0.282215395812835	Convergent CBS
control	2.18413017466434	Convergent CBS
control	1.40218019558976	Convergent CBS
control	0.624242744599571	Convergent CBS
control	2.76831034175803	Convergent CBS
control	3.07491154046681	Convergent CBS
control	1.85835279919164	Convergent CBS
control	1.79020410092097	Convergent CBS
control	0.70089208150222	Convergent CBS
control	0.761625475964737	Convergent CBS
control	0.797995882042566	Convergent CBS
control	1.08391759127533	Convergent CBS
control	0.738080344315962	Convergent CBS
control	0.551459852350236	Convergent CBS
control	0.606996100048147	Convergent CBS
control	1.51312561618058	Convergent CBS
control	0.596377468137743	Convergent CBS
control	0.891595254519478	Convergent CBS
control	0.765332141042884	Convergent CBS
control	0.853091444510759	Convergent CBS
control	1.31161378132518	Convergent CBS
control	1.90842168699263	Convergent CBS
control	1.80788408379782	Convergent CBS
control	1.90078326016337	Convergent CBS
control	0.792503791092422	Convergent CBS
control	1.76600735468752	Convergent CBS
control	1.47353756823634	Convergent CBS
control	2.06195993531445	Convergent CBS
control	0.406409786809497	Convergent CBS
control	1.42787674948684	Convergent CBS
control	0.655093810429512	Convergent CBS
control	0.893229939867021	Convergent CBS
control	2.01442195438243	Convergent CBS
control	1.55941797505175	Convergent CBS
control	1.71687386831704	Convergent CBS
control	1.7348546735335	Convergent CBS
control	2.28983602422324	Convergent CBS
control	0.671170077693282	Convergent CBS
control	1.92109171886981	Convergent CBS
control	0.836065531173611	Convergent CBS
control	1.78667258440602	Convergent CBS
control	0.45712797814705	Convergent CBS
control	1.08628671181522	Convergent CBS
control	1.04289235385284	Convergent CBS
control	0.707386525463074	Convergent CBS
control	0.655560556229878	Convergent CBS
control	0.630053171356747	Convergent CBS
control	1.0411956446299	Convergent CBS
control	0.606295154293154	Convergent CBS
control	0.628556576828406	Convergent CBS
control	1.89502909843201	Convergent CBS
control	1.12451928778014	Convergent CBS
control	0.926674596155405	Convergent CBS
control	0.387331259935284	Convergent CBS
control	2.58515185221777	Convergent CBS
control	0.471368353601511	Convergent CBS
control	1.59728240011687	Convergent CBS
control	1.97662146899624	Convergent CBS
control	2.03123773500995	Convergent CBS
control	0.605266217093805	Convergent CBS
control	0.496089348394331	Convergent CBS
control	1.04343060768939	Convergent CBS
control	0.656788530490384	Convergent CBS
control	1.08539817831502	Convergent CBS
control	0.864610033647337	Convergent CBS
control	1.10329434528195	Convergent CBS
control	2.34545448648043	Convergent CBS
control	3.0914356050182	Convergent CBS
control	0.820991097290399	Convergent CBS
control	1.22127575020387	Convergent CBS
control	0.689144661639509	Convergent CBS
control	0.897821000958537	Convergent CBS
control	1.49917747038113	Convergent CBS
control	0.570783143826733	Convergent CBS
control	1.2847264908596	Convergent CBS
control	0.530988700691627	Convergent CBS
control	2.41098750966749	Convergent CBS
control	0.73874621483278	Convergent CBS
control	0.847656340369788	Convergent CBS
control	1.54573842218899	Convergent CBS
control	1.52604577676496	Convergent CBS
control	1.27686629588575	Convergent CBS
control	1.4024509609455	Convergent CBS
control	1.07626297356313	Convergent CBS
control	2.26018228409695	Convergent CBS
control	2.01071249732403	Convergent CBS
control	2.12476745362824	Convergent CBS
control	1.30430946941338	Convergent CBS
control	1.50494807590229	Convergent CBS
control	1.46105813750468	Convergent CBS
control	0.705090821819014	Convergent CBS
control	2.11998860634283	Convergent CBS
control	0.732256611215251	Convergent CBS
control	0.688136022848823	Convergent CBS
control	1.82111352974897	Convergent CBS
control	0.529144641709568	Convergent CBS
control	1.27239144452819	Convergent CBS
control	0.443844450675105	Convergent CBS
control	1.40760042450716	Convergent CBS
control	0.866255186634284	Convergent CBS
control	0.481175921680109	Convergent CBS
control	0.679483992150535	Convergent CBS
control	0.691194433409214	Convergent CBS
control	0.966869553955064	Convergent CBS
control	2.41048398640583	Convergent CBS
control	2.03283423557586	Convergent CBS
control	1.98367930245847	Convergent CBS
control	2.21100761046874	Convergent CBS
control	0.934330838640082	Convergent CBS
control	2.94770850181497	Convergent CBS
control	1.85719067436976	Convergent CBS
control	0.612680260727969	Convergent CBS
control	0.710376952732499	Convergent CBS
control	2.40728675754176	Convergent CBS
control	0.749499880065257	Convergent CBS
control	0.896522385936737	Convergent CBS
control	0.652433962161242	Convergent CBS
control	0.94622432109482	Convergent CBS
control	0.625872664038624	Convergent CBS
control	0.519819028948048	Convergent CBS
control	1.12281733662891	Convergent CBS
control	2.68220516792623	Convergent CBS
control	0.568902758984179	Convergent CBS
control	0.56565055739216	Convergent CBS
control	2.4197725541852	Convergent CBS
control	1.97666675232472	Convergent CBS
control	2.82735787503654	Convergent CBS
control	1.61044664019744	Convergent CBS
control	1.04532797611971	Convergent CBS
control	3.01983955985915	Convergent CBS
control	2.13262922488611	Convergent CBS
control	1.21359509717133	Convergent CBS
control	1.05693167833061	Convergent CBS
control	0.496278242287602	Convergent CBS
control	0.70894272714545	Convergent CBS
control	0.867184062114458	Convergent CBS
control	1.26222181083655	Convergent CBS
control	1.65879357686672	Convergent CBS
control	1.80713144569194	Convergent CBS
control	2.10994293992359	Convergent CBS
control	1.15455486613136	Convergent CBS
control	0.68504339743058	Convergent CBS
control	1.61414266522214	Convergent CBS
control	0.91143095418881	Convergent CBS
control	1.03612239989263	Convergent CBS
control	1.87187701147001	Convergent CBS
control	1.0920623200606	Convergent CBS
control	0.753018350357251	Convergent CBS
control	0.833677713495923	Convergent CBS
control	0.834521691425174	Convergent CBS
control	1.23524301226312	Convergent CBS
control	0.593976814270914	Convergent CBS
control	1.23207799508074	Convergent CBS
control	0.484494235338742	Convergent CBS
control	1.29837355555703	Convergent CBS
control	1.83205102991883	Convergent CBS
control	2.96575626357759	Convergent CBS
control	1.41403331853756	Convergent CBS
control	0.635786567011772	Convergent CBS
control	0.787595993089974	Convergent CBS
control	0.540898596414787	Convergent CBS
control	0.741234272482525	Convergent CBS
control	0.653061610499212	Convergent CBS
control	0.739209206760798	Convergent CBS
control	1.61616632045313	Convergent CBS
control	0.485037207478972	Convergent CBS
control	1.46001603905911	Convergent CBS
control	1.40717269167418	Convergent CBS
control	0.739452520233952	Convergent CBS
control	0.501890707786088	Convergent CBS
control	0.455881400151163	Convergent CBS
control	1.75162159191765	Convergent CBS
control	0.795276833492752	Convergent CBS
control	0.808825455901363	Convergent CBS
control	1.24891916746283	Convergent CBS
control	0.363143632797274	Convergent CBS
control	1.29924019403301	Convergent CBS
control	1.09673500695047	Convergent CBS
control	0.645599659881132	Convergent CBS
control	0.505075874931637	Convergent CBS
control	0.992195865820695	Convergent CBS
control	2.21463565072555	Convergent CBS
control	0.271690908385656	Convergent CBS
control	1.96347964571043	Convergent CBS
control	1.09921031719139	Convergent CBS
control	1.58841006369166	Convergent CBS
control	0.485021683001624	Convergent CBS
control	0.950698633379238	Convergent CBS
control	0.405833563581441	Convergent CBS
control	0.657568164643402	Convergent CBS
control	0.961791407712498	Convergent CBS
control	0.773666736538448	Convergent CBS
control	0.540071444023057	Convergent CBS
control	0.727571138437508	Convergent CBS
control	0.560529723628035	Convergent CBS
control	0.889074546360279	Convergent CBS
control	0.776403358582245	Convergent CBS
control	0.660407682912581	Convergent CBS
control	2.49000130669967	Convergent CBS
control	1.98966383562912	Convergent CBS
control	0.491155234479338	Convergent CBS
control	0.831637231708117	Convergent CBS
control	0.413004603352062	Convergent CBS
control	1.28632650147898	Convergent CBS
control	2.70017022500797	Convergent CBS
control	2.54944261362998	Convergent CBS
control	1.86426663892365	Convergent CBS
control	2.16670310173347	Convergent CBS
control	1.08268660672231	Convergent CBS
control	2.0067492042512	Convergent CBS
control	2.50108201311733	Convergent CBS
control	2.67708262547635	Convergent CBS
control	2.15693396859771	Convergent CBS
control	1.85583688382128	Convergent CBS
control	0.45932048066594	Convergent CBS
control	0.532635202556579	Convergent CBS
control	0.605933719428127	Convergent CBS
control	0.571241316961995	Convergent CBS
control	0.683467959553403	Convergent CBS
control	1.48869034512979	Convergent CBS
control	0.775947550746154	Convergent CBS
control	1.36198447374724	Convergent CBS
control	0.626441943414477	Convergent CBS
control	0.694268169268169	Convergent CBS
control	0.971243118064949	Convergent CBS
control	0.894345377735227	Convergent CBS
control	1.18232120990353	Convergent CBS
control	0.920205608076513	Convergent CBS
control	2.24863352200744	Convergent CBS
control	0.658551089149736	Convergent CBS
control	0.531968923353409	Convergent CBS
control	0.591479142668578	Convergent CBS
control	2.14257837315835	Convergent CBS
control	0.768567042586096	Convergent CBS
control	1.80569764677923	Convergent CBS
control	0.602948825134023	Convergent CBS
control	0.386541566647137	Convergent CBS
control	0.500194935224817	Convergent CBS
control	1.60111931084089	Convergent CBS
control	0.67686342579533	Convergent CBS
control	2.20921463480987	Convergent CBS
control	2.11595061883335	Convergent CBS
control	1.35918528293699	Convergent CBS
control	1.84462526242437	Convergent CBS
control	1.36960987695278	Convergent CBS
control	0.567516321749513	Convergent CBS
control	0.414458983356859	Convergent CBS
control	2.402290268587	Convergent CBS
control	0.341105805568834	Convergent CBS
control	1.7109558898112	Convergent CBS
control	0.984447706088497	Convergent CBS
control	3.81046447455695	Convergent CBS
control	0.850528152451175	Convergent CBS
control	1.45238251639402	Convergent CBS
control	2.30599582062602	Convergent CBS
control	0.812738118462843	Convergent CBS
control	1.38939076122335	Convergent CBS
control	1.88480507547003	Convergent CBS
control	0.930135271664231	Convergent CBS
control	1.23300841032626	Convergent CBS
control	0.760600678079516	Convergent CBS
control	3.7870136056899	Convergent CBS
control	1.61894477088355	Convergent CBS
control	1.58044036751245	Convergent CBS
control	0.843765063683701	Convergent CBS
control	0.537530520158373	Convergent CBS
control	0.673623510546904	Convergent CBS
control	0.596264729778989	Convergent CBS
control	1.23064030008928	Convergent CBS
control	0.89894413756076	Convergent CBS
control	0.943157160196863	Convergent CBS
control	1.03887500509841	Convergent CBS
control	1.40487711797988	Convergent CBS
control	0.495964206420487	Convergent CBS
control	2.50766184996897	Convergent CBS
control	0.472988225627015	Convergent CBS
control	0.726036312078155	Convergent CBS
control	4.31487964099798	Convergent CBS
control	0.492250012082086	Convergent CBS
control	0.493234454803141	Convergent CBS
control	0.686750613572986	Convergent CBS
control	1.98776220873919	Convergent CBS
control	1.15854707204275	Convergent CBS
control	0.636642871999231	Convergent CBS
control	1.1021409923477	Convergent CBS
control	0.447538624921291	Convergent CBS
control	0.471379717485288	Convergent CBS
control	1.52727530183203	Convergent CBS
control	1.05781063102154	Convergent CBS
control	1.2132222928499	Convergent CBS
control	1.85545877212848	Convergent CBS
control	1.97105931966745	Convergent CBS
control	1.11649362549738	Convergent CBS
control	1.48342773799367	Convergent CBS
control	2.09314587550321	Convergent CBS
control	0.738709469270767	Convergent CBS
control	0.710188616946944	Convergent CBS
control	0.567291642904883	Convergent CBS
control	0.66859779284419	Convergent CBS
control	1.8699962622534	Convergent CBS
control	0.957998423554987	Convergent CBS
control	2.16185745003706	Convergent CBS
control	0.81273136349745	Convergent CBS
control	0.314535669752905	Convergent CBS
control	1.51042875890195	Convergent CBS
control	2.13438599502198	Convergent CBS
control	1.17241553405233	Convergent CBS
control	1.65217327758304	Convergent CBS
control	1.89085233126778	Convergent CBS
control	1.19383186711617	Convergent CBS
control	0.588875225574789	Convergent CBS
control	0.427884257418045	Convergent CBS
control	0.479421021567188	Convergent CBS
control	0.729677244935936	Convergent CBS
control	1.66116161975227	Convergent CBS
control	1.31426416269351	Convergent CBS
control	0.611961579040952	Convergent CBS
control	1.07136845276833	Convergent CBS
control	0.4527993204047	Convergent CBS
control	0.584922209619877	Convergent CBS
control	0.544061856031784	Convergent CBS
control	0.602465167066153	Convergent CBS
control	2.16189602971541	Convergent CBS
control	0.374709520683466	Convergent CBS
control	2.04050810661174	Convergent CBS
control	2.21523283014766	Convergent CBS
control	1.77285219634715	Convergent CBS
control	1.41153621179932	Convergent CBS
control	2.1979733439459	Convergent CBS
control	1.44630428940685	Convergent CBS
control	2.72715138281275	Convergent CBS
control	1.49706567878146	Convergent CBS
control	1.92951049205479	Convergent CBS
control	0.459365763285553	Convergent CBS
control	0.424805323152575	Convergent CBS
control	0.58585629046389	Convergent CBS
control	1.05599955735893	Convergent CBS
control	1.12617573885156	Convergent CBS
control	0.450966567544693	Convergent CBS
control	0.564828744320191	Convergent CBS
control	2.10818840501189	Convergent CBS
control	0.64574070121063	Convergent CBS
control	1.50633526211231	Convergent CBS
control	0.507877035999689	Convergent CBS
control	0.957580439868199	Convergent CBS
control	0.636816402717542	Convergent CBS
control	1.3851569851474	Convergent CBS
control	2.0362165023466	Convergent CBS
control	0.536250322187445	Convergent CBS
control	0.323067969063491	Convergent CBS
control	1.01289203236881	Convergent CBS
control	0.735240337022813	Convergent CBS
control	2.02881911139426	Convergent CBS
control	0.82571838332612	Convergent CBS
control	0.817694528460779	Convergent CBS
control	0.561201528151774	Convergent CBS
control	1.61168435899483	Convergent CBS
control	0.833803924024984	Convergent CBS
control	0.73816292795866	Convergent CBS
control	0.646711696172109	Convergent CBS
control	0.721312764866312	Convergent CBS
control	0.580991883127244	Convergent CBS
control	1.0587958232708	Convergent CBS
control	1.27143338790039	Convergent CBS
control	0.698997653296791	Convergent CBS
control	1.04956584324758	Convergent CBS
control	0.674793785496405	Convergent CBS
control	0.754256989504468	Convergent CBS
control	1.45428888188607	Convergent CBS
control	1.31725074150275	Convergent CBS
control	1.24372346643955	Convergent CBS
control	1.14969221606852	Convergent CBS
control	1.93210242227732	Convergent CBS
control	1.66568878184031	Convergent CBS
control	1.18024175147524	Convergent CBS
control	0.602439906399358	Convergent CBS
control	0.481105177099816	Convergent CBS
control	1.67051876219451	Convergent CBS
control	1.23947341413592	Convergent CBS
control	0.737294186238818	Convergent CBS
control	0.584905622056335	Convergent CBS
control	0.556640848901257	Convergent CBS
control	1.50585379146542	Convergent CBS
control	0.737510078370833	Convergent CBS
control	0.537826647438023	Convergent CBS
control	1.36584108672099	Convergent CBS
control	0.773821807444226	Convergent CBS
control	0.485003650474741	Convergent CBS
control	0.64901546462803	Convergent CBS
control	0.464848693445052	Convergent CBS
control	0.701066881497083	Convergent CBS
control	2.3696562378736	Convergent CBS
control	1.07740532833833	Convergent CBS
control	0.471619433549441	Convergent CBS
control	0.535540191198277	Convergent CBS
control	1.23804222393158	Convergent CBS
control	0.478595401207239	Convergent CBS
control	0.483397718156111	Convergent CBS
control	0.761641275161421	Convergent CBS
control	0.536622664831008	Convergent CBS
control	0.421678765787796	Convergent CBS
control	0.859497818533461	Convergent CBS
control	0.736266475864164	Convergent CBS
control	0.765186455646036	Convergent CBS
control	1.28423106127759	Convergent CBS
control	0.515110299549167	Convergent CBS
control	1.46154838078268	Convergent CBS
control	0.98210628139645	Convergent CBS
control	0.694055985282242	Convergent CBS
control	1.32565868916164	Convergent CBS
control	0.556245352934591	Convergent CBS
control	1.5040853832508	Convergent CBS
control	1.04231803630718	Convergent CBS
control	0.73766626328696	Convergent CBS
control	0.667315963866278	Convergent CBS
control	1.93943505352204	Convergent CBS
control	0.708402650413174	Convergent CBS
control	1.10680101075891	Convergent CBS
control	1.21599833129443	Convergent CBS
control	0.473008846554635	Convergent CBS
control	1.95411476758865	Convergent CBS
control	0.84997737647297	Convergent CBS
control	0.866475458135171	Convergent CBS
control	1.85538831296165	Convergent CBS
control	0.828487156606906	Convergent CBS
control	0.801257589175204	Convergent CBS
control	2.3904662809646	Convergent CBS
control	1.13723863142673	Convergent CBS
control	0.618499277019448	Convergent CBS
control	2.39312053338815	Convergent CBS
control	0.355458147659689	Convergent CBS
control	0.865973730617753	Convergent CBS
control	0.423207454957139	Convergent CBS
control	1.12207080517347	Convergent CBS
control	3.07217855216288	Convergent CBS
control	1.01651786499386	Convergent CBS
control	0.563919438605898	Convergent CBS
control	2.11951269877812	Convergent CBS
control	1.09494460622005	Convergent CBS
control	3.13836384387551	Convergent CBS
control	0.923854746535286	Convergent CBS
control	1.85938316839799	Convergent CBS
control	1.13667244810696	Convergent CBS
control	1.4668533038366	Convergent CBS
control	1.06216691600787	Convergent CBS
control	1.43418291981396	Convergent CBS
control	0.719347345564609	Convergent CBS
control	0.506211110309233	Convergent CBS
control	2.11374889408528	Convergent CBS
control	0.880174532026213	Convergent CBS
control	1.8079071870017	Convergent CBS
control	0.660582772341391	Convergent CBS
control	1.79185334379627	Convergent CBS
control	2.49233096987294	Convergent CBS
control	1.19079896198651	Convergent CBS
control	1.41114623629775	Convergent CBS
control	0.436106658460093	Convergent CBS
control	1.21459923806408	Convergent CBS
control	1.42849109652786	Convergent CBS
control	1.32884670062047	Convergent CBS
control	0.523745471694841	Convergent CBS
control	1.20481662192925	Convergent CBS
control	1.0868181026142	Convergent CBS
control	0.556535397180784	Convergent CBS
control	1.06737490070026	Convergent CBS
control	0.649166183107394	Convergent CBS
control	0.579896016560615	Convergent CBS
control	0.909134193758825	Convergent CBS
control	1.15264601211863	Convergent CBS
control	0.566959038270109	Convergent CBS
control	1.68238645761754	Convergent CBS
control	0.464027557771119	Convergent CBS
control	0.404213903706109	Convergent CBS
control	1.54585834024794	Convergent CBS
control	1.76439532589564	Convergent CBS
control	0.63046051733038	Convergent CBS
control	2.48082261676613	Convergent CBS
control	0.423276544720109	Convergent CBS
control	0.817457925359145	Convergent CBS
control	0.590796054120836	Convergent CBS
control	0.495727035786856	Convergent CBS
control	0.776561739347894	Convergent CBS
control	0.765710682688794	Convergent CBS
control	0.810310655074434	Convergent CBS
control	1.09174808311309	Convergent CBS
control	2.26331195319413	Convergent CBS
control	0.85379532634899	Convergent CBS
control	0.395750931552337	Convergent CBS
control	1.83736097742053	Convergent CBS
control	1.80299153630351	Convergent CBS
control	1.58599820205037	Convergent CBS
control	0.796451042037236	Convergent CBS
control	0.716036060689614	Convergent CBS
control	0.603596031217801	Convergent CBS
control	0.36478035038209	Convergent CBS
control	0.759620227239277	Convergent CBS
control	0.924410733766515	Convergent CBS
control	1.67598041150433	Convergent CBS
control	1.89555099734007	Convergent CBS
control	1.55087942906355	Convergent CBS
control	0.916765773942117	Convergent CBS
control	0.749877457135315	Convergent CBS
control	1.15010438504321	Convergent CBS
control	1.12999892203631	Convergent CBS
control	0.968768495176575	Convergent CBS
control	0.649181440192607	Convergent CBS
control	1.3182455686021	Convergent CBS
control	0.719390892764917	Convergent CBS
control	1.88556575804297	Convergent CBS
control	0.933619550589179	Convergent CBS
control	0.658943830296443	Convergent CBS
control	1.98788706834525	Convergent CBS
control	0.414914760085368	Convergent CBS
control	0.40238066052124	Convergent CBS
control	0.659964595056894	Convergent CBS
control	1.56148346346119	Convergent CBS
control	2.28589765506137	Convergent CBS
control	0.504371682284633	Convergent CBS
control	1.36061401318099	Convergent CBS
control	3.02236708731939	Convergent CBS
control	0.602372517530422	Convergent CBS
control	0.66411659589755	Convergent CBS
control	0.510644181346692	Convergent CBS
control	1.31176244991356	Convergent CBS
control	0.618424820581404	Convergent CBS
control	0.607601844978284	Convergent CBS
control	1.59100344188026	Convergent CBS
control	0.708886078978308	Convergent CBS
control	0.761559615900539	Convergent CBS
control	0.756494245581059	Convergent CBS
control	2.03285053735645	Convergent CBS
control	2.03660513792473	Convergent CBS
control	1.79985428877249	Convergent CBS
control	1.90450969152755	Convergent CBS
control	2.09932438406027	Convergent CBS
control	1.30765556278192	Convergent CBS
control	0.288800815795566	Convergent CBS
control	0.760975417731371	Convergent CBS
control	0.668525104425415	Convergent CBS
control	2.02715074353037	Convergent CBS
control	1.14676414759791	Convergent CBS
control	1.7418617249276	Convergent CBS
control	0.5690304217005	Convergent CBS
control	1.55672567340065	Convergent CBS
control	1.36844681712308	Convergent CBS
control	2.26653528113165	Convergent CBS
control	1.38641661028321	Convergent CBS
control	1.29660291030909	Convergent CBS
control	0.676873552062623	Convergent CBS
control	0.699724956012922	Convergent CBS
control	1.97974769205265	Convergent CBS
control	0.968819789417205	Convergent CBS
control	2.55837685142919	Convergent CBS
control	1.96167310352254	Convergent CBS
control	1.34222847241621	Convergent CBS
control	1.49867114449256	Convergent CBS
control	1.86162110556054	Convergent CBS
control	2.47916785541766	Convergent CBS
control	2.42014233768824	Convergent CBS
control	1.74699831426601	Convergent CBS
control	1.96980750432643	Convergent CBS
control	1.9651394022763	Convergent CBS
control	2.42156583446486	Convergent CBS
control	0.774055690205303	Convergent CBS
control	2.04470004730659	Convergent CBS
control	2.24931036483449	Convergent CBS
control	0.831758534000751	Convergent CBS
control	1.07249911723612	Convergent CBS
control	1.6616309969517	Convergent CBS
control	1.36718361521736	Convergent CBS
control	1.36301939395397	Convergent CBS
control	0.764340203879355	Convergent CBS
control	1.15672455120221	Convergent CBS
control	0.637553310502572	Convergent CBS
control	1.40808871362488	Convergent CBS
control	1.31556685485647	Convergent CBS
control	0.816855864785695	Convergent CBS
control	1.43753497780915	Convergent CBS
control	0.665172477901284	Convergent CBS
control	0.94771523694281	Convergent CBS
control	0.445360301323167	Convergent CBS
control	1.10237313270517	Convergent CBS
control	0.625193217556446	Convergent CBS
control	0.617484378759204	Convergent CBS
control	1.92303443962258	Convergent CBS
control	1.32176200075881	Convergent CBS
control	1.3106853447092	Convergent CBS
control	1.21127363009732	Convergent CBS
control	0.406906164007786	Convergent CBS
control	1.93662246778193	Convergent CBS
control	1.02613335558675	Convergent CBS
control	3.75940919081194	Convergent CBS
control	0.592485230901409	Convergent CBS
control	1.28992413212492	Convergent CBS
control	0.278401203524042	Convergent CBS
control	1.90644321111887	Convergent CBS
control	1.41952864029562	Convergent CBS
control	1.69756572140687	Convergent CBS
control	1.31696764827029	Convergent CBS
control	2.45643906397669	Convergent CBS
control	1.43598488475852	Convergent CBS
control	1.35071942527709	Convergent CBS
control	1.68701279241103	Convergent CBS
control	1.05470316299527	Convergent CBS
control	1.34028243634342	Convergent CBS
control	1.0642509225515	Convergent CBS
control	1.97268977154259	Convergent CBS
control	0.495297402722435	Convergent CBS
control	2.57041520867569	Convergent CBS
control	0.840276784601998	Convergent CBS
control	0.808096407255065	Convergent CBS
control	0.524321118274787	Convergent CBS
control	0.619060270502551	Convergent CBS
control	0.688530051233662	Convergent CBS
control	0.596426252192933	Convergent CBS
control	0.944874253870148	Convergent CBS
control	0.587136759991772	Convergent CBS
control	1.80572989977022	Convergent CBS
control	0.506731287733064	Convergent CBS
control	0.51441158166257	Convergent CBS
control	0.696958333585	Convergent CBS
control	1.50989797634626	Convergent CBS
control	0.668910650584963	Convergent CBS
control	1.34476918314541	Convergent CBS
control	2.09139794383084	Convergent CBS
control	0.593809516042223	Convergent CBS
control	1.7153577803224	Convergent CBS
control	0.919029827696818	Convergent CBS
control	0.7513322021727	Convergent CBS
control	2.69473563954416	Convergent CBS
control	1.14421944147678	Convergent CBS
control	0.598441563444403	Convergent CBS
control	2.09674659852801	Convergent CBS
control	0.498829262926591	Convergent CBS
control	0.724443130014907	Convergent CBS
control	1.84574067546418	Convergent CBS
control	3.07918955932364	Convergent CBS
control	1.24376056933407	Convergent CBS
control	2.01756487805207	Convergent CBS
control	1.7370954167951	Convergent CBS
control	1.80702022065727	Convergent CBS
control	2.00096243506858	Convergent CBS
control	0.833413427722989	Convergent CBS
control	2.64408872736703	Convergent CBS
control	2.79801915818426	Convergent CBS
control	3.09677426118939	Convergent CBS
control	2.81260502454675	Convergent CBS
control	0.459023300727235	Convergent CBS
control	0.611891894979418	Convergent CBS
control	0.522824103287756	Convergent CBS
control	1.68217205235395	Convergent CBS
control	0.64957084536298	Convergent CBS
control	1.31894718362603	Convergent CBS
control	0.581048690356761	Convergent CBS
control	1.2281136574634	Convergent CBS
control	0.458635463665917	Convergent CBS
control	0.607403516602167	Convergent CBS
control	0.405073236946895	Convergent CBS
control	1.07995474507247	Convergent CBS
control	0.563937382574295	Convergent CBS
control	0.44100414372398	Convergent CBS
control	2.06958771223485	Convergent CBS
control	2.14975278792666	Convergent CBS
control	0.413086292227553	Convergent CBS
control	1.38411756285177	Convergent CBS
control	1.50634873541928	Convergent CBS
control	1.56454827120393	Convergent CBS
control	1.88813705575618	Convergent CBS
control	1.49178767990447	Convergent CBS
control	1.90647838157812	Convergent CBS
control	1.45302451065326	Convergent CBS
control	2.33337890153317	Convergent CBS
control	1.5054009567674	Convergent CBS
control	0.882077466652843	Convergent CBS
control	2.43430169562339	Convergent CBS
control	1.67762688940686	Convergent CBS
control	1.00805279666109	Convergent CBS
control	1.38198492479609	Convergent CBS
control	2.49499303460453	Convergent CBS
control	2.37426400712879	Convergent CBS
control	0.632287421829961	Convergent CBS
control	3.7440149006598	Convergent CBS
control	0.929107061085226	Convergent CBS
control	3.07231674078734	Convergent CBS
control	0.545361805331573	Convergent CBS
control	0.90862429658552	Convergent CBS
control	0.686460396287423	Convergent CBS
control	0.48075456741619	Convergent CBS
control	0.626819475921209	Convergent CBS
control	0.93806353164737	Convergent CBS
control	0.818263387088012	Convergent CBS
control	1.04062890882269	Convergent CBS
control	1.39053472012774	Convergent CBS
control	1.45007385547469	Convergent CBS
control	2.3454587879611	Convergent CBS
control	1.31836696034311	Convergent CBS
control	0.62250659257539	Convergent CBS
control	2.40501471007051	Convergent CBS
control	1.77329296695646	Convergent CBS
control	0.55904749101114	Convergent CBS
control	0.435396854995608	Convergent CBS
control	0.651015052383292	Convergent CBS
control	1.78644944643391	Convergent CBS
control	1.92817840809566	Convergent CBS
control	2.33532997672773	Convergent CBS
control	3.33885826384007	Convergent CBS
control	2.27440165315085	Convergent CBS
control	1.62754700247674	Convergent CBS
control	1.26559557981431	Convergent CBS
control	1.39343318144693	Convergent CBS
control	0.512479573527385	Convergent CBS
control	1.77493341202764	Convergent CBS
control	1.23886201928537	Convergent CBS
control	2.23261628945499	Convergent CBS
control	1.35347113998552	Convergent CBS
control	2.96586787227924	Convergent CBS
control	1.25778041873603	Convergent CBS
control	0.730822684915745	Convergent CBS
control	0.637526705120149	Convergent CBS
control	0.846252221904904	Convergent CBS
control	1.51927334264604	Convergent CBS
control	0.769602945139871	Convergent CBS
control	0.435028100338761	Convergent CBS
control	0.98544201320711	Convergent CBS
control	0.542303398638703	Convergent CBS
control	0.830849791188702	Convergent CBS
control	0.603172509181833	Convergent CBS
control	1.37526793124936	Convergent CBS
control	1.2621248605008	Convergent CBS
control	0.869172768438769	Convergent CBS
control	0.603988024981984	Convergent CBS
control	0.340234113289485	Convergent CBS
control	0.770641124204965	Convergent CBS
control	0.645240957785688	Convergent CBS
control	0.725294121121246	Convergent CBS
control	0.859743325609132	Convergent CBS
control	2.74836898141534	Convergent CBS
control	1.87644728925893	Convergent CBS
control	0.370040144592125	Convergent CBS
control	1.56998918601902	Convergent CBS
control	1.35863901018338	Convergent CBS
control	0.968947481850883	Convergent CBS
control	2.52003909831905	Convergent CBS
control	1.5864574918099	Convergent CBS
control	1.23012868173805	Convergent CBS
control	1.59855127573084	Convergent CBS
control	0.720844793532933	Convergent CBS
control	2.87973316201437	Convergent CBS
control	2.17731394657391	Convergent CBS
control	2.09889855987372	Convergent CBS
control	1.06195850101047	Convergent CBS
control	0.753337921378287	Convergent CBS
control	1.11604062418523	Convergent CBS
control	1.1237000192694	Convergent CBS
control	0.505880377542625	Convergent CBS
control	0.662466522461816	Convergent CBS
control	0.665718076351586	Convergent CBS
control	1.07970279853982	Convergent CBS
control	1.21048402011924	Convergent CBS
control	0.511288480674593	Convergent CBS
control	0.712786192652094	Convergent CBS
control	0.983732366260833	Convergent CBS
control	0.473265985062939	Convergent CBS
control	0.674491152525996	Convergent CBS
control	0.742972671162952	Convergent CBS
control	1.54340698980999	Convergent CBS
control	0.576099778277685	Convergent CBS
control	0.738310363449854	Convergent CBS
control	1.18192046289835	Convergent CBS
control	0.50632584185172	Convergent CBS
control	1.21503338794418	Convergent CBS
control	0.839114595096937	Convergent CBS
control	0.51329434179375	Convergent CBS
control	1.67957418423076	Convergent CBS
control	1.23675568801408	Convergent CBS
control	1.70176920178282	Convergent CBS
control	2.06615746178466	Convergent CBS
control	1.47763682393274	Convergent CBS
control	0.48761199983642	Convergent CBS
control	1.38023088015122	Convergent CBS
control	0.593154372106701	Convergent CBS
control	2.08688297668911	Convergent CBS
control	2.20210181713257	Convergent CBS
control	2.92593425662204	Convergent CBS
control	2.02197437191225	Convergent CBS
control	1.81624227047047	Convergent CBS
control	0.723829252735826	Convergent CBS
control	0.616371438830311	Convergent CBS
control	0.520637535721455	Convergent CBS
control	0.620741589858999	Convergent CBS
control	0.525749392430109	Convergent CBS
control	2.1133343089164	Convergent CBS
control	0.686295796370426	Convergent CBS
control	1.40971896186966	Convergent CBS
control	0.480906525860764	Convergent CBS
control	1.5140706338426	Convergent CBS
control	2.09711674105584	Convergent CBS
control	1.38360406209583	Convergent CBS
control	0.41063772675091	Convergent CBS
control	1.70225277990941	Convergent CBS
control	1.07638815789141	Convergent CBS
control	2.91281122221395	Convergent CBS
control	1.85141963493483	Convergent CBS
control	1.19801819497628	Convergent CBS
control	0.597061289747262	Convergent CBS
control	1.96397386269526	Convergent CBS
control	0.596038507519533	Convergent CBS
control	0.550764873550538	Convergent CBS
control	1.12187890865771	Convergent CBS
control	0.668774988018923	Convergent CBS
control	0.793566671234735	Convergent CBS
control	1.13950023630348	Convergent CBS
control	1.0158736342391	Convergent CBS
control	2.0970131133453	Convergent CBS
control	1.75568340274874	Convergent CBS
control	2.34315924796807	Convergent CBS
control	0.615406912627094	Convergent CBS
control	1.1625514518726	Convergent CBS
control	1.19548497759182	Convergent CBS
control	0.59873075658316	Convergent CBS
control	1.80392907731102	Convergent CBS
control	2.00365204190987	Convergent CBS
control	1.17688512546864	Convergent CBS
control	1.68217517873786	Convergent CBS
control	1.74036594443382	Convergent CBS
control	1.92441575055878	Convergent CBS
control	1.60291695001514	Convergent CBS
control	0.650211972823548	Convergent CBS
control	0.915121132172747	Convergent CBS
control	1.34607885402713	Convergent CBS
control	0.983038098167576	Convergent CBS
control	0.552592217881897	Convergent CBS
control	1.56203723322273	Convergent CBS
control	1.11534177924588	Convergent CBS
control	1.76064668123842	Convergent CBS
control	0.450109382076676	Convergent CBS
control	2.21088938074278	Convergent CBS
control	0.474128632543329	Convergent CBS
control	0.759825524076531	Convergent CBS
control	0.910202425684814	Convergent CBS
control	2.099388394872	Convergent CBS
control	1.38346904157598	Convergent CBS
control	0.406793708497396	Convergent CBS
control	1.6370625045938	Convergent CBS
control	0.950215642299801	Convergent CBS
control	1.16936174760991	Convergent CBS
control	1.50332090115965	Convergent CBS
control	1.84135454214143	Convergent CBS
control	0.938115885320735	Convergent CBS
control	1.39276545272418	Convergent CBS
control	1.26154183056146	Convergent CBS
control	2.46941920256752	Convergent CBS
control	1.80562900026807	Convergent CBS
control	2.66971658047282	Convergent CBS
control	1.33207261272495	Convergent CBS
control	1.76460933500593	Convergent CBS
control	2.94251045089655	Convergent CBS
control	1.69078300016611	Convergent CBS
control	0.55909218078004	Convergent CBS
control	1.56318502222067	Convergent CBS
control	0.580080299206692	Convergent CBS
control	1.36945929137	Convergent CBS
control	1.62797555081011	Convergent CBS
control	1.92502070266435	Convergent CBS
control	1.75207775888767	Convergent CBS
control	0.665215613407206	Convergent CBS
control	1.85924976391506	Convergent CBS
control	1.61249206935958	Convergent CBS
control	0.777822216700445	Convergent CBS
control	0.544084905018004	Convergent CBS
control	1.88009292813464	Convergent CBS
control	1.21509361658376	Convergent CBS
control	1.34349358999246	Convergent CBS
control	2.79783716441828	Convergent CBS
control	1.29102911991289	Convergent CBS
control	1.84495462309223	Convergent CBS
control	2.56997360219101	Convergent CBS
control	1.90306763049207	Convergent CBS
control	0.647784773802485	Convergent CBS
control	0.557923667464061	Convergent CBS
control	1.06986704477438	Convergent CBS
control	0.855217495102986	Convergent CBS
control	1.11195093508522	Convergent CBS
control	0.380562530775576	Convergent CBS
control	1.26830311488218	Convergent CBS
control	0.783249222151925	Convergent CBS
control	1.9156882941944	Convergent CBS
control	1.14199401998045	Convergent CBS
control	1.91738967458248	Convergent CBS
control	1.53690631525957	Convergent CBS
control	2.27751997003785	Convergent CBS
control	1.81079332965446	Convergent CBS
control	1.72070551429808	Convergent CBS
control	0.51414476526059	Convergent CBS
control	0.831465993157703	Convergent CBS
control	1.04868055712828	Convergent CBS
control	0.628243409654465	Convergent CBS
control	0.994533564468852	Convergent CBS
control	1.00238404249291	Convergent CBS
control	2.1449211894614	Convergent CBS
control	1.64879900622695	Convergent CBS
control	1.30147672734652	Convergent CBS
control	1.6172080362445	Convergent CBS
control	1.35587743371899	Convergent CBS
control	3.02994319438808	Convergent CBS
control	1.00568561545661	Convergent CBS
control	2.33240024479523	Convergent CBS
control	2.37494046465529	Convergent CBS
control	1.55892353997738	Convergent CBS
control	0.791571849764745	Convergent CBS
control	2.26086662273878	Convergent CBS
control	0.900388818065922	Convergent CBS
control	0.453779829515221	Convergent CBS
control	0.821262283350549	Convergent CBS
control	0.792910413302852	Convergent CBS
control	2.15458612066592	Convergent CBS
control	1.6506399940673	Convergent CBS
control	1.59408203076278	Convergent CBS
control	1.27709490620558	Convergent CBS
control	0.809235212124576	Convergent CBS
control	1.38130947646695	Convergent CBS
control	1.06613040621893	Convergent CBS
control	0.659120980305582	Convergent CBS
control	1.19767355039546	Convergent CBS
control	0.373496203018501	Convergent CBS
control	1.24678322179914	Convergent CBS
control	0.787966644056104	Convergent CBS
control	0.532783702534891	Convergent CBS
control	1.51694350486782	Convergent CBS
control	1.16471689950831	Convergent CBS
control	0.525691526947207	Convergent CBS
control	0.544719329778952	Convergent CBS
control	1.88188889229014	Convergent CBS
control	1.53521563258865	Convergent CBS
control	1.34329420235342	Convergent CBS
control	1.12208594552722	Convergent CBS
control	1.57146889168404	Convergent CBS
control	1.90638688527998	Convergent CBS
control	0.494559070806643	Convergent CBS
control	1.00512002768849	Convergent CBS
control	1.28042039061824	Convergent CBS
control	1.71969979279139	Convergent CBS
control	1.71107772497767	Convergent CBS
control	0.909990799241453	Convergent CBS
control	2.33418868120772	Convergent CBS
control	0.598941145531078	Convergent CBS
control	1.13870942364233	Convergent CBS
control	0.941758443550727	Convergent CBS
control	0.566530875877614	Convergent CBS
control	1.21024806204625	Convergent CBS
control	1.40106544968985	Convergent CBS
control	1.76096187635294	Convergent CBS
control	0.967847580262983	Convergent CBS
control	2.23422021759482	Convergent CBS
control	0.423883010341021	Convergent CBS
control	2.09947924331005	Convergent CBS
control	1.43420420266603	Convergent CBS
control	0.399113478222789	Convergent CBS
control	0.70193438549982	Convergent CBS
control	1.22049817723956	Convergent CBS
control	0.453055589610033	Convergent CBS
control	1.11588262921325	Convergent CBS
control	0.834028510530508	Convergent CBS
control	1.4411268258663	Convergent CBS
control	1.95976828428845	Convergent CBS
control	1.11478889637606	Convergent CBS
control	0.634497294548462	Convergent CBS
control	0.63612715233826	Convergent CBS
control	0.483167927913351	Convergent CBS
control	0.996159287071742	Convergent CBS
control	0.448862367738757	Convergent CBS
control	1.97946330950784	Convergent CBS
control	0.931816037699127	Convergent CBS
control	0.51783039268495	Convergent CBS
control	1.00402443217155	Convergent CBS
control	0.824747221960891	Convergent CBS
control	0.553516713882483	Convergent CBS
control	1.09184139834278	Convergent CBS
control	0.734564034588904	Convergent CBS
control	1.10873376136335	Convergent CBS
control	0.447183486765605	Convergent CBS
control	0.442046253462401	Convergent CBS
control	1.21903421733849	Convergent CBS
control	1.93197291608861	Convergent CBS
control	0.976127083363632	Convergent CBS
control	0.606394416375366	Convergent CBS
control	0.633959433225148	Convergent CBS
control	0.456267571453781	Convergent CBS
control	0.708166086931142	Convergent CBS
control	0.602082914715173	Convergent CBS
control	1.26921912227358	Convergent CBS
control	1.50856041453083	Convergent CBS
control	2.01714391893858	Convergent CBS
control	0.938228269349658	Convergent CBS
control	1.62136748432549	Convergent CBS
control	0.497170518310714	Convergent CBS
control	1.48193536587183	Convergent CBS
control	0.823657524834899	Convergent CBS
control	0.376082404018018	Convergent CBS
control	1.50670516189869	Convergent CBS
control	2.93437847960968	Convergent CBS
control	1.5878405435824	Convergent CBS
control	1.81688058041728	Convergent CBS
control	2.11017404133693	Convergent CBS
control	2.02478386714051	Convergent CBS
control	1.74995744486298	Convergent CBS
control	0.977478679452732	Convergent CBS
control	0.686238871156665	Convergent CBS
control	1.95631044917057	Convergent CBS
control	1.01382179120423	Convergent CBS
control	0.810947477497306	Convergent CBS
control	0.440817994670058	Convergent CBS
control	1.60266653562459	Convergent CBS
control	1.0718268246741	Convergent CBS
control	2.78400189746658	Convergent CBS
control	1.67698449023515	Convergent CBS
control	0.533886755900371	Convergent CBS
control	2.28901863548856	Convergent CBS
control	1.5251625222237	Convergent CBS
control	2.02282096766308	Convergent CBS
control	0.736558182268128	Convergent CBS
control	1.65987864062084	Convergent CBS
control	1.46054824451038	Convergent CBS
control	0.548503219385053	Convergent CBS
control	0.824098698415077	Convergent CBS
control	1.32929329670945	Convergent CBS
control	0.691033791934486	Convergent CBS
control	1.70372287827868	Convergent CBS
control	1.5672976562638	Convergent CBS
control	1.84695188133929	Convergent CBS
control	2.87456513146058	Convergent CBS
control	1.50650607428418	Convergent CBS
control	1.16508611097953	Convergent CBS
control	0.557567195291688	Convergent CBS
control	0.506631929397862	Convergent CBS
control	1.29285822427706	Convergent CBS
control	0.517720875353038	Convergent CBS
control	0.592590674144368	Convergent CBS
control	0.763142233877066	Convergent CBS
control	0.424790982351005	Convergent CBS
control	0.835193233725173	Convergent CBS
control	0.783930936303843	Convergent CBS
control	0.752213267111007	Convergent CBS
control	0.942485668713669	Convergent CBS
control	2.31496805623768	Convergent CBS
control	2.90675286187661	Convergent CBS
control	1.77614493556677	Convergent CBS
control	0.697447241811056	Convergent CBS
control	2.35975863282111	Convergent CBS
control	0.35254283188066	Convergent CBS
control	1.2782237023728	Convergent CBS
control	2.08643265182575	Convergent CBS
control	0.899161884578749	Convergent CBS
control	0.650727243397869	Convergent CBS
control	1.69916406964275	Convergent CBS
control	1.43678655377062	Convergent CBS
control	0.566569125272889	Convergent CBS
control	0.556340974485832	Convergent CBS
control	0.478469217930028	Convergent CBS
control	2.72445941967454	Convergent CBS
control	1.32512913601495	Convergent CBS
control	1.57863918502346	Convergent CBS
control	2.27229667154946	Convergent CBS
control	1.64607154923399	Convergent CBS
control	1.73144320600681	Convergent CBS
control	0.647814389885894	Convergent CBS
control	1.12480084599386	Convergent CBS
control	1.64362067118862	Convergent CBS
control	1.34856134731218	Convergent CBS
control	0.661729622730674	Convergent CBS
control	2.01679149453299	Convergent CBS
control	0.695118791094987	Convergent CBS
control	2.13087212349516	Convergent CBS
control	0.455392404405386	Convergent CBS
control	3.90304072935411	Convergent CBS
control	1.84141023195755	Convergent CBS
control	1.70748036388775	Convergent CBS
control	0.548001564818969	Convergent CBS
control	0.863896922164981	Convergent CBS
control	0.709812666697179	Convergent CBS
control	1.18839900520364	Convergent CBS
control	1.26105367038431	Convergent CBS
control	1.03304110469077	Convergent CBS
control	0.707074776364789	Convergent CBS
control	0.434137241898716	Convergent CBS
control	2.51421753244905	Convergent CBS
control	0.543429389355032	Convergent CBS
control	0.572327000951741	Convergent CBS
control	1.9468755687265	Convergent CBS
control	0.661773574440708	Convergent CBS
control	0.920176606823784	Convergent CBS
control	1.64060456408386	Convergent CBS
control	0.445495532845029	Convergent CBS
control	1.90287051153141	Convergent CBS
control	1.57105826603226	Convergent CBS
control	0.777348615062655	Convergent CBS
control	1.95670064680075	Convergent CBS
control	2.43520324073365	Convergent CBS
control	1.45905467806602	Convergent CBS
control	1.0429786410361	Convergent CBS
control	1.99189144123845	Convergent CBS
control	1.42788001524688	Convergent CBS
control	1.32196935114066	Convergent CBS
control	2.50246782734028	Convergent CBS
control	0.613861537824351	Convergent CBS
control	1.36902577377609	Convergent CBS
control	1.37820843462014	Convergent CBS
control	1.66475356865355	Convergent CBS
control	1.11360825200305	Convergent CBS
control	1.67745141970437	Convergent CBS
control	1.2798939377209	Convergent CBS
control	0.786990126182348	Convergent CBS
control	0.774496733715012	Convergent CBS
control	1.06255454501838	Convergent CBS
control	0.692090667101116	Convergent CBS
control	0.814043557672035	Convergent CBS
control	0.536204729150819	Convergent CBS
control	1.61139535032749	Convergent CBS
control	0.529770286776184	Convergent CBS
control	0.760945728470845	Convergent CBS
control	2.65549536905475	Convergent CBS
control	0.535725817773648	Convergent CBS
control	2.73669892583786	Convergent CBS
control	2.14628475528814	Convergent CBS
control	2.03001353545887	Convergent CBS
control	0.57247242962335	Convergent CBS
control	1.90022628607948	Convergent CBS
control	0.517611237914131	Convergent CBS
control	2.94213621653104	Convergent CBS
control	1.4067008459156	Convergent CBS
control	2.00886256506419	Convergent CBS
control	2.58767120913141	Convergent CBS
control	3.05691113835095	Convergent CBS
control	1.62170384511308	Convergent CBS
control	1.00242354845221	Convergent CBS
control	1.23375446925871	Convergent CBS
control	0.810766920088679	Convergent CBS
control	1.77410015999654	Convergent CBS
control	0.640376478657935	Convergent CBS
control	0.771280116567556	Convergent CBS
control	1.5862335370339	Convergent CBS
control	2.50327048687843	Convergent CBS
control	1.067954448662	Convergent CBS
control	1.85300156246409	Convergent CBS
control	2.63880033392788	Convergent CBS
control	0.638730668234144	Convergent CBS
control	1.55039889044761	Convergent CBS
control	1.07786585273464	Convergent CBS
control	1.31255699852285	Convergent CBS
control	0.52481179530456	Convergent CBS
control	1.70055158998118	Convergent CBS
control	2.13676926463584	Convergent CBS
control	2.03717205376947	Convergent CBS
control	1.98384158851026	Convergent CBS
control	0.93995908338101	Convergent CBS
control	1.84555970417158	Convergent CBS
control	2.09161319808233	Convergent CBS
control	2.91308958889808	Convergent CBS
control	2.09760210081146	Convergent CBS
control	1.76561467367347	Convergent CBS
control	2.14852472427034	Convergent CBS
control	1.54454037928152	Convergent CBS
control	3.18236732097568	Convergent CBS
control	0.395692542484483	Convergent CBS
control	1.95871142231543	Convergent CBS
control	0.508136159801196	Convergent CBS
control	1.8777762631148	Convergent CBS
control	0.4343603277802	Convergent CBS
control	0.41898495636637	Convergent CBS
control	0.525811590533042	Convergent CBS
control	2.13706701371353	Convergent CBS
control	2.14081628246097	Convergent CBS
control	0.50078012948098	Convergent CBS
control	1.47282743504953	Convergent CBS
control	1.4353098721116	Convergent CBS
control	0.491176254095001	Convergent CBS
control	1.03477292067836	Convergent CBS
control	0.460445825845578	Convergent CBS
control	0.480349063633929	Convergent CBS
control	0.500287865338434	Convergent CBS
control	2.41994361639306	Convergent CBS
control	0.833304925725103	Convergent CBS
control	1.33691802764593	Convergent CBS
control	0.782592706951625	Convergent CBS
control	1.34817101885111	Convergent CBS
control	0.740928415656543	Convergent CBS
control	2.05422277979863	Convergent CBS
control	0.964189058020541	Convergent CBS
control	2.03032360762855	Convergent CBS
control	1.81437986699159	Convergent CBS
control	0.552708600429365	Convergent CBS
control	0.397734686253959	Convergent CBS
control	0.763477463338242	Convergent CBS
control	0.693588801465041	Convergent CBS
control	0.581919179663051	Convergent CBS
control	0.523648579365003	Convergent CBS
control	1.0442802176846	Convergent CBS
control	0.386195261533371	Convergent CBS
control	0.545363654383954	Convergent CBS
control	0.770366978341749	Convergent CBS
control	1.64578774267288	Convergent CBS
control	0.707390849741604	Convergent CBS
control	1.63437306493443	Convergent CBS
control	1.31888620482435	Convergent CBS
control	0.799130232629088	Convergent CBS
control	2.28312055355655	Convergent CBS
control	1.25643340975732	Convergent CBS
control	1.23208051065866	Convergent CBS
control	2.75099484047733	Convergent CBS
control	1.52426281291158	Convergent CBS
control	2.38943505834084	Convergent CBS
control	0.610319966415515	Convergent CBS
control	1.21793543865496	Convergent CBS
control	2.08090441577887	Convergent CBS
control	3.4364849534227	Convergent CBS
control	1.84922458346823	Convergent CBS
control	0.795265008336672	Convergent CBS
control	0.554548959844902	Convergent CBS
control	2.58774788573115	Convergent CBS
control	0.53089291245858	Convergent CBS
control	0.604281225527989	Convergent CBS
control	0.82315646164067	Convergent CBS
control	2.09932523241976	Convergent CBS
control	0.793208716173614	Convergent CBS
control	0.576328590486813	Convergent CBS
control	0.522974147233812	Convergent CBS
control	2.19790820082139	Convergent CBS
control	1.86452266421307	Convergent CBS
control	1.49964786922835	Convergent CBS
control	2.57631414170852	Convergent CBS
control	1.19548809750588	Convergent CBS
control	2.98824609417779	Convergent CBS
control	1.40323147256976	Convergent CBS
control	1.21598079066939	Convergent CBS
control	1.52205083787123	Convergent CBS
control	2.65334195544464	Convergent CBS
control	1.31493093751439	Convergent CBS
control	1.70980151218495	Convergent CBS
control	0.975059054537744	Convergent CBS
control	1.60746912443481	Convergent CBS
control	1.46743789503399	Convergent CBS
control	0.668871146772252	Convergent CBS
control	1.14997467379656	Convergent CBS
control	0.495106801918215	Convergent CBS
control	1.52014202771699	Convergent CBS
control	2.61255513937832	Convergent CBS
control	1.8785018578792	Convergent CBS
control	2.18663617897408	Convergent CBS
control	1.15631148961771	Convergent CBS
control	0.885689189584022	Convergent CBS
control	1.41644039868396	Convergent CBS
control	2.29819501453721	Convergent CBS
control	0.519105784029908	Convergent CBS
control	1.82048476390841	Convergent CBS
control	2.5436666788714	Convergent CBS
control	1.57529181204992	Convergent CBS
control	1.49250072361337	Convergent CBS
control	1.06156556968326	Convergent CBS
control	2.02941244745862	Convergent CBS
control	2.3089800988895	Convergent CBS
control	0.700107710937313	Convergent CBS
control	0.640171775386336	Convergent CBS
control	0.493640057376067	Convergent CBS
control	0.879950816552302	Convergent CBS
control	1.30706030796907	Convergent CBS
control	1.18143365079496	Convergent CBS
control	0.736753960429017	Convergent CBS
control	1.48979779889852	Convergent CBS
control	2.15866788456987	Convergent CBS
control	0.910980590060511	Convergent CBS
control	2.42269843565513	Convergent CBS
control	0.758077367035836	Convergent CBS
control	2.61200724521913	Convergent CBS
control	2.43682719674283	Convergent CBS
control	4.31487964099798	Convergent CBS
control	0.945198557017353	Convergent CBS
control	1.01333253099785	Convergent CBS
control	1.98022605319768	Convergent CBS
control	1.25879633419013	Convergent CBS
control	0.728347618101945	Convergent CBS
control	3.17774413099174	Convergent CBS
control	0.971030504202966	Convergent CBS
control	0.957749309946725	Convergent CBS
control	0.833046616358624	Convergent CBS
control	0.704970941500656	Convergent CBS
control	1.45287716471915	Convergent CBS
control	0.718414596006709	Convergent CBS
control	1.04817934959375	Convergent CBS
control	1.92503100502382	Convergent CBS
control	0.848315677339803	Convergent CBS
control	0.715878502356997	Convergent CBS
control	0.891595254519478	Convergent CBS
control	0.899393772012525	Convergent CBS
control	0.986088948991095	Convergent CBS
control	1.31101211555703	Convergent CBS
control	0.972702780880378	Convergent CBS
control	1.07840435964735	Convergent CBS
control	0.896718834983008	Convergent CBS
control	1.65192730235772	Convergent CBS
control	2.51982487158637	Convergent CBS
control	0.703041387256065	Convergent CBS
control	0.729169933734522	Convergent CBS
control	1.3182455686021	Convergent CBS
control	1.04289235385284	Convergent CBS
control	0.675731387843265	Convergent CBS
control	1.78667258440602	Convergent CBS
control	1.82959399904365	Convergent CBS
control	1.84969076214471	Convergent CBS
control	0.945313547912393	Convergent CBS
control	2.95524526601804	Convergent CBS
control	0.893229939867021	Convergent CBS
control	2.61543132158529	Convergent CBS
control	1.73515325622112	Convergent CBS
control	1.44884413456407	Convergent CBS
control	2.28051259047345	Convergent CBS
control	2.75914161491185	Convergent CBS
control	2.58515185221777	Convergent CBS
control	1.49917747038113	Convergent CBS
control	1.08811535824667	Convergent CBS
control	1.05031720474743	Convergent CBS
control	2.26954579876339	Convergent CBS
control	2.12791052476634	Convergent CBS
control	1.24891222665604	Convergent CBS
control	3.05019802531069	Convergent CBS
control	1.05693167833061	Convergent CBS
control	0.833677713495923	Convergent CBS
control	0.834521691425174	Convergent CBS
control	2.05654739158698	Convergent CBS
control	2.44035816412174	Convergent CBS
control	0.863198153007931	Convergent CBS
control	1.23594889336756	Convergent CBS
control	0.787595993089974	Convergent CBS
control	0.84656362059816	Convergent CBS
control	0.916418765236625	Convergent CBS
control	0.696344510693236	Convergent CBS
control	0.76355372192886	Convergent CBS
control	1.12604028324419	Convergent CBS
control	1.53445717686549	Convergent CBS
control	0.767892666153884	Convergent CBS
control	0.805107177478862	Convergent CBS
control	1.22983668569863	Convergent CBS
control	1.16639667077954	Convergent CBS
control	1.72524740784991	Convergent CBS
control	1.76082621930127	Convergent CBS
control	1.22203093402507	Convergent CBS
control	1.31798959778143	Convergent CBS
control	0.728347618101945	Convergent CBS
control	3.17774413099174	Convergent CBS
control	0.768297753182462	Convergent CBS
control	0.850361405271554	Convergent CBS
control	0.825428568208431	Convergent CBS
control	1.22733959082858	Convergent CBS
control	1.41114623629775	Convergent CBS
control	0.464416444860865	Convergent CBS
control	0.635666794392139	Convergent CBS
control	0.885944834784804	Convergent CBS
control	0.456502797443739	Convergent CBS
control	0.821413605737029	Convergent CBS
control	0.86133419083809	Convergent CBS
control	0.783695614232205	Convergent CBS
control	3.07217855216288	Convergent CBS
control	2.51982487158637	Convergent CBS
control	1.1297543442138	Convergent CBS
control	1.6397351674295	Convergent CBS
control	0.852236847916191	Convergent CBS
control	0.694574671864659	Convergent CBS
control	2.83637168730257	Convergent CBS
control	0.973323587122028	Convergent CBS
control	1.13550248161717	Convergent CBS
control	1.73014640003088	Convergent CBS
control	2.0427875020902	Convergent CBS
control	0.867370264215914	Convergent CBS
control	0.977605362894895	Convergent CBS
control	2.40194458492762	Convergent CBS
control	1.0017022169496	Convergent CBS
control	0.614924342876823	Convergent CBS
control	1.26297464252345	Convergent CBS
control	0.784095587060995	Convergent CBS
control	1.9085028981618	Convergent CBS
control	0.84889368333407	Convergent CBS
control	1.03332129155259	Convergent CBS
control	1.0158736342391	Convergent CBS
control	0.780264100858191	Convergent CBS
control	0.689813981349009	Convergent CBS
control	2.55319657732158	Convergent CBS
control	0.507990401957003	Convergent CBS
control	1.49007656758296	Convergent CBS
control	0.46280345429237	Convergent CBS
control	2.8573573326264	Convergent CBS
control	1.1625514518726	Convergent CBS
control	0.693124059237489	Convergent CBS
control	1.5035259799901	Convergent CBS
control	1.28961895175947	Convergent CBS
control	0.793496460633008	Convergent CBS
control	0.572750862521446	Convergent CBS
control	0.980130146258382	Convergent CBS
control	1.34421672147466	Convergent CBS
control	0.805725452418011	Convergent CBS
control	1.63763063500579	Convergent CBS
control	1.27365452464836	Convergent CBS
control	2.05253449596787	Convergent CBS
control	2.49540997097793	Convergent CBS
control	0.791234996765804	Convergent CBS
control	2.58303235800038	Convergent CBS
control	1.24227682779955	Convergent CBS
control	1.83223549061816	Convergent CBS
control	0.366849207050073	Convergent CBS
control	1.26730763763201	Convergent CBS
control	0.565990125588512	Convergent CBS
control	0.962690859669236	Convergent CBS
control	0.72894432232573	Convergent CBS
control	2.29469394001849	Convergent CBS
control	1.69374960622144	Convergent CBS
control	2.63863165716263	Convergent CBS
control	0.544084905018004	Convergent CBS
control	0.778426345675933	Convergent CBS
control	1.11289662275366	Convergent CBS
control	1.06979440730667	Convergent CBS
control	1.24031474402613	Convergent CBS
control	2.08751986240421	Convergent CBS
control	1.32342900746594	Convergent CBS
control	0.355361546886762	Convergent CBS
control	2.98622078187337	Convergent CBS
control	1.52482431511834	Convergent CBS
control	1.56011194703492	Convergent CBS
control	2.77813243662631	Convergent CBS
control	1.70353588492492	Convergent CBS
control	0.717478176546688	Convergent CBS
control	0.767892666153884	Convergent CBS
control	1.77602095961797	Convergent CBS
control	0.825373994814211	Convergent CBS
control	0.862681313619314	Convergent CBS
control	0.959772081366231	Convergent CBS
control	0.976796593852974	Convergent CBS
control	2.56929160394518	Convergent CBS
control	1.16730540462204	Convergent CBS
control	2.10755817738321	Convergent CBS
control	1.60066224219935	Convergent CBS
control	1.22158715110754	Convergent CBS
control	2.16744574877687	Convergent CBS
control	0.582977231481358	Convergent CBS
control	1.36632758436559	Convergent CBS
control	0.709028568929391	Convergent CBS
control	2.25417882286961	Convergent CBS
control	1.74829791885754	Convergent CBS
control	0.565994281639344	Convergent CBS
control	0.637788084757948	Convergent CBS
control	0.78804035029191	Convergent CBS
control	0.723871230660331	Convergent CBS
control	1.96207911965619	Convergent CBS
control	1.40106429092955	Convergent CBS
[truncated: 17,570 more rows]
