# Supplementary material for: Genome-wide analysis of the interplay between chromatin-associated RNA and 3D genome organization in human cells
Source: Nat Commun. 2023 Oct 16;14:6519. doi: 10.1038/s41467-023-42274-7 (PMC10579264; doi:10.1038/s41467-023-42274-7)
Supplement: Supplementary file 6 — Source Data [file 41467_2023_42274_MOESM6_ESM.zip › SourceData/Figure_5c.tsv]

type	a	b	c	d	OR	SELOR	min_err_bar	max_err_bar
CHRI_loops_vs_control_loops	329	214	593	517	1.34034924587477	0.106456505163714	1.20499293769391	1.49091006653968
CHRI_loops_vs_other_control_loops	329	874	593	2263	1.43652876233402	0.0794475322026297	1.32681600323137	1.55531353253738
CHRI_loops_vs_RNase_emergent_loops	329	850	593	2447	1.59718877095526	0.0794417307002815	1.47521439980061	1.72924828445979
