# Supplementary material for: Genome-wide analysis of the interplay between chromatin-associated RNA and 3D genome organization in human cells
Source: Nat Commun. 2023 Oct 16;14:6519. doi: 10.1038/s41467-023-42274-7 (PMC10579264; doi:10.1038/s41467-023-42274-7)
Supplement: Supplementary file 6 — Source Data [file 41467_2023_42274_MOESM6_ESM.zip › SourceData/Figure_S1c.tsv]

cRAL	PC1
151	-0.0232066077857919
13831	0.0263858107760768
51532	0.0626858598845731
39218	0.0622582321229187
49767	0.0599638789967725
18368	0.0221340122709158
37713	0.0467583869721481
45386	0.0626574910764688
27615	0.0460245974386725
30216	0.0453797135458012
27319	0.040262007018578
37051	0.0576598135985383
53512	0.0703536421504816
42385	0.0713043652699555
39870	0.0631034895116834
40010	0.064363519485861
41314	0.0621962467952158
38106	0.0657640788278692
45936	0.0706779570415943
43487	0.0697803544351264
31130	0.0661280556786179
51202	0.0706252056894257
39901	0.0658526004558948
48312	0.067008793552444
36996	0.0562684768759849
23352	0.0336226930133718
4595	-0.00387003048713695
24521	0.0326495183377026
29575	0.030402827682593
37602	0.0436105174667821
41762	0.0592322249709508
36810	0.0658718793633659
44121	0.0625639507060297
23785	0.0277043784811529
47092	0.0660669182146536
49978	0.0663876207305872
49620	0.0664269234062164
50091	0.0676848460594243
43521	0.0660837865780311
39164	0.0671247419999927
40764	0.0658929000442942
33605	0.0651512255261423
36876	0.0649391404285756
46347	0.063465187896966
44730	0.0674424003754305
47078	0.0682376832538117
35865	0.0656664519035114
40096	0.0665943245643449
44491	0.0674672422032324
39863	0.0652406341077508
32569	0.0604003366473927
48222	0.067472913164047
45996	0.0666568105391846
43113	0.0635590036879562
47601	0.0659565430392683
43599	0.0661224716135654
33558	0.0625439607538826
38976	0.061021586032546
40138	0.0596348867365177
37328	0.0528347884775627
33566	0.0482876572345371
46486	0.0591616433875963
37648	0.0654503252618175
50275	0.0662642606133575
44616	0.064941395846792
41023	0.0634266543107857
40796	0.0624106090889624
33599	0.0345796185489119
37403	0.0385027493860221
39798	0.051069373288454
28983	0.0580787528854071
34548	0.0626794188543563
43855	0.0669304144424887
46063	0.0616241629391647
43581	0.0632862040236263
36070	0.0646715226910491
50161	0.0619476863396867
40280	0.058352287367125
38860	0.0597925216121771
39110	0.0651262235449945
28700	0.060874972618422
42316	0.0640306728621696
44011	0.0574176103381615
38667	0.0533651052357474
27126	0.0510572545445925
36082	0.0637832162522975
42109	0.0657253763844735
51778	0.0674276992063707
44244	0.0624386565083753
49575	0.0653579463716929
32071	0.0595515363625054
36436	0.0623373906546787
45899	0.0665716321546129
36321	0.0582388085068836
31331	0.046515213326786
47209	0.0242206620208337
25880	-0.017499684408472
30478	-0.0206073516866009
11389	-0.0187785297867092
8620	-0.0152136105897159
27666	-0.0159598560448514
21597	-0.0131263379514669
28879	0.00231856026771451
32964	0.0428358720206777
29270	0.0558076590237992
33377	0.0547332547586081
46408	0.0622697496398754
48555	0.059075398034255
52375	0.0501073766629432
50155	0.0450942951406609
33673	-0.014320943472237
25321	-0.0432513457448385
29182	-0.0369790628087811
30061	-0.0354832932464205
34478	-0.0336744541135321
33863	-0.0323490487133253
34851	-0.0269624896881082
35485	-0.0228570369028078
32459	-0.0305244211974639
27252	-0.0464227784363215
19856	-0.0523652744841478
26400	-0.049974482133863
30908	-0.0413467379073378
28940	-0.0235604362769514
41679	0.0338354477230908
31555	0.0272838198050499
36979	0.0265172093944119
39393	0.00159597983817909
36496	-0.00760778967309232
38334	-0.00341003591040552
34714	-0.0342939645943864
18801	-0.0529962854334338
22473	-0.0533894462941072
21786	-0.0528233743882638
30466	-0.0361037828590977
36590	-0.0400188716466228
24777	-0.0513510019457562
15837	-0.0551128138128716
18084	-0.0555236493717986
14572	-0.0553285282028951
24154	-0.0474051672238476
20708	-0.0549036956580222
17121	-0.0548608156686923
17660	-0.0565931902023264
14144	-0.0564547007775331
16953	-0.0540894896678208
14578	-0.0558725731632419
15241	-0.0554581101596401
16812	-0.0552067581367952
20427	-0.0551691616420761
21979	-0.0542465783234956
22421	-0.0504153866533742
29786	-0.0418717538663419
27419	-0.048796890180815
28095	-0.0436179988419899
28383	-0.0241961379664945
22401	-0.0532787560938279
14919	-0.0519948967302016
15475	-0.0529774633757883
14136	-0.0530276991148842
13249	-0.0485585657146435
14976	-0.0499752766217803
25849	-0.0391865730302002
27395	-0.0296779028248974
18584	-0.0460139121939327
18152	-0.0510160850544815
7854	-0.0424802591172641
24012	-0.049821237772934
20923	-0.0468092346184265
33026	-0.026169582540505
31654	-0.0226662319744698
21239	-0.0483061360533147
18909	-0.0510281523864581
24712	-0.0431258007447192
28938	-0.0429733761223561
21903	-0.0497371486897038
19505	-0.0511386590403999
23423	-0.0424170187738477
21087	-0.0465750683386386
35534	-0.0168869953966051
24931	-0.0398322561138336
29643	-0.0189662176192679
26361	-0.0103317272051327
34103	0.0105403049628885
25220	-0.00169359782679911
25900	0.0199472385968197
30672	0.0431757163917596
40005	0.0376651949475339
33069	0.0088886640955723
40202	0.0115042612341523
24152	-0.037213849123968
18939	-0.0451952375660475
17578	-0.0455761090346874
22756	-0.037279314732246
15984	-0.0482695441351156
14454	-0.048444314912693
16743	-0.047975818967791
17383	-0.0470955478134002
17625	-0.0483034744581284
23607	-0.0384039952051349
27284	-0.0064888269263949
21530	-0.0397914509398874
23858	-0.0410245649963742
17328	-0.0470247941646624
12961	-0.0468867167619884
12256	-0.046981063375714
13313	-0.0451343443612187
7759	-0.0416770588274738
13241	-0.0457912234659186
10098	-0.0434273756027232
11649	-0.0468289422451046
10922	-0.0443790721318111
11771	-0.0469552512014257
15886	-0.0477596735888531
23164	-0.0381042099805236
24345	-0.0349377360854725
13951	-0.0341086847295006
28928	0.0224264129642845
40703	0.0528894657375745
42863	0.0554594579051337
44543	0.0559973506345546
26896	0.0362315932201081
25813	0.0422338046596744
36693	0.0506621902447751
30939	0.0493516546461989
38177	0.0559168756792272
29878	0.0469347651057787
26427	0.0474020920251545
36862	0.0493604234817983
21754	0.0392567850313673
28586	0.0252819437091742
28062	0.0355112246946353
30862	0.0366017901872433
31280	0.0435420379933362
28860	0.0371254901993337
28848	0.0269592531106823
18078	0.00838328573197708
18776	0.0000667259951524423
27087	0.0262359706517133
30193	0.0449186377980607
1164	-0.020567550371162
857	-0.0221838260041138
2758	-0.0171606662372507
2768	-0.0170140246971504
10	-0.0232117679730799
1	-0.0230241013652854
0	-0.0231882146135023
0	-0.0232508314937136
0	-0.0229986921234783
355	-0.0222474446980935
437	-0.0212593310238566
0	0
0	0
0	0
0	0
0	0
0	0
0	0
0	0
0	0
0	0
0	0
0	0
0	0
0	0
0	0
0	0
0	0
0	0
0	0
0	0
0	0
0	0
0	0
0	0
0	0
0	0
0	0
0	0
0	0
0	0
0	0
0	0
0	0
0	0
0	0
13	-0.0225868576002117
2403	-0.0159839798236857
434	-0.022742054166325
693	-0.0219586983825625
560	-0.0210502219371602
22061	0.05187042452234
3840	-0.00822380394905198
1228	-0.0180645331106163
20574	0.0490147280795301
28167	0.0519349553109603
9782	0.0158668371691012
655	-0.0209836304642627
355	-0.0221797781736426
8740	0.0254428602879804
28568	0.0542166106493352
34065	0.0549001496449828
38119	0.055419408924335
34431	0.0502901162618661
11789	0.0146407542437939
12401	0.0135295676740544
25156	0.0375183154046253
44997	0.0528583012773482
31767	0.0538004284139875
44876	0.0558050333256383
42761	0.0536561957949977
28851	0.0517562243073549
49831	0.0544072358650924
54518	0.0552712910153674
37708	0.0338195801591078
27548	-0.0104986776493263
29715	-0.0158417641184093
16048	-0.0365944824040515
20394	-0.0258256071008367
31887	-0.0093615620482856
47744	0.048720565702372
32568	0.0455478602932583
38461	0.0528721932875238
24182	0.0179317421685743
38064	0.0122416425696524
28681	-0.0292972510121123
24079	-0.0362114786296462
22135	-0.0418741842830357
20200	-0.0417026389385599
32380	-0.0229077062922737
38760	-0.0146284563946118
33137	-0.0112672162009735
25850	-0.0349360443768062
24748	-0.0330476103474381
38316	0.010920029210345
39554	0.0127324362952313
35720	-0.0261830729969652
23256	-0.0519780483132731
21821	-0.0501964797552636
21142	-0.0511799853738504
16936	-0.0530663355520813
19150	-0.0518816706961682
28776	-0.0431028546792207
33460	-0.0262923562996281
23595	-0.0486423609582588
22561	-0.0474229502930635
21215	-0.0484225732343432
26695	-0.0216097353416152
20754	-0.0391731587317646
26620	-0.0287986758907139
35465	-0.0254996820356761
36376	-0.0300083350189044
19349	-0.0498049819792462
24717	-0.0502321064706947
28606	-0.0503691779919633
27428	-0.0497278316987041
30425	-0.0219228104306186
32582	-0.0123120575537922
25013	-0.00647702791313991
31227	-0.00141781052912045
35065	0.0132147822561706
33584	0.00785518177280549
39942	0.0119205352153516
32537	-0.00202654080427251
33493	0.00933357232374888
36087	0.0226528298102716
39129	0.0194579875157043
33520	-0.0174080339693813
32866	-0.0315697743384964
29264	-0.0421585931924782
24716	-0.0479454935775206
24022	-0.0530668760389646
18233	-0.0532364988265543
16131	-0.0556951438243614
14850	-0.0554929940126842
15940	-0.0556643343665964
13061	-0.056791959446131
12917	-0.0565615262240751
10730	-0.0558921634026135
12460	-0.0569710337467874
12902	-0.0546931636165733
12498	-0.05559832409044
11584	-0.0565563793576268
13823	-0.0552695804695917
13948	-0.0557651910553639
21145	-0.0535332160939562
21012	-0.0484829357526937
16313	-0.055377736064811
13089	-0.0559535741803585
10933	-0.0566804371271329
12925	-0.0575269702515229
16642	-0.0561339140783868
17482	-0.0541222071514921
14147	-0.0556544386691463
18718	-0.0565710878842941
20129	-0.0541509699755489
18830	-0.056165092485269
19182	-0.0570348775190457
16323	-0.0570762529227995
21694	-0.0566352249190429
33707	-0.0362859053595749
35603	0.0034349695905571
59269	0.0394423664003529
51901	0.050731328498627
44016	0.0542615802421163
39867	0.0574219347582282
50272	0.0574774433968848
48798	0.0595903597150355
81200	0.062438883233972
54935	0.06156974585572
52196	0.0622681994534147
45085	0.055270071023611
20713	0.0222798703423693
45094	0.0192582382892275
26062	-0.0222472859914621
30355	-0.015573900917608
41751	-0.024148045250631
23669	-0.046970078041826
29898	-0.0370408164447169
37347	-0.0257904056627366
30533	-0.0389303090927192
24499	-0.0474885785742729
26686	-0.034722774919347
36396	-0.0124741295283534
34075	-0.0015465353883125
43111	0.0180526737189897
28057	-0.0421413462109138
25795	-0.0498048816184282
37326	-0.0368348447924396
26125	-0.051083783153397
17420	-0.0539849108165598
19182	-0.0547531508710019
17286	-0.0537393277013517
25336	-0.0517668298790139
20027	-0.0542274595432748
16142	-0.0540036369903605
23524	-0.0528776055703072
18645	-0.0545182978373021
16998	-0.0549367322047428
23399	-0.0527123475636147
33240	-0.0333600290580285
28270	-0.0492480632751942
19693	-0.0545571790080107
21038	-0.0550825091338026
20768	-0.0558082700607557
25057	-0.0360103424899271
40378	-0.0163516000654687
28289	-0.00509727644859259
29699	0.030613111142931
37923	0.0120660318677515
25516	0.00194620006569087
45182	0.0510536793914994
39804	0.0624492350076363
45410	0.0632575878811794
25065	0.0560574860005698
28528	0.0561632841009902
43423	0.0602091808294212
26473	0.0563260839572333
38396	0.0635335493408595
34714	0.0581306166021838
42830	0.0546234733130443
35754	0.0538910725204531
30487	0.0355238800250016
32550	0.0143989419210239
37197	0.00349394625598078
36772	-0.00452584519518465
30356	-0.00546138446290711
27995	-0.0239391058243927
31439	-0.0098536667518344
44838	0.0261955314161387
33533	0.0301537142318052
35490	-0.000021150953936548
32953	-0.0206393179838007
31059	-0.038052944213635
27689	-0.0479904842242128
21228	-0.0508500386483387
18511	-0.0533172804972399
14125	-0.0529614826080759
21126	-0.0523242776449967
22009	-0.0507723172050673
21857	-0.0498440582625198
21259	-0.051230352656435
25334	-0.0483683372823244
24865	-0.047734359086449
24449	-0.0437493528645215
20911	-0.0467023683666393
20666	-0.034785956012994
29803	-0.0207181830271024
36554	0.00585125243569609
34784	0.0366369149644963
33856	0.016740228686676
33335	-0.00179257634977587
28831	-0.00406791749556877
32387	0.0378831812660245
31464	0.0291963555324334
17005	-0.0058355268729246
5156	-0.00482115276810912
13384	0.00262876998944209
33787	0.0516704527358555
39410	0.0563119710289888
30492	0.0443508908240878
46132	0.053828860008827
28049	0.029602539712564
33581	0.0318916245616841
37578	0.0347474250618869
32963	-0.00159934972056607
17108	-0.0458381052659036
15302	-0.0482438807487857
19510	-0.0445650785225152
25168	-0.0295104919413597
20438	-0.0400492805677571
26267	-0.0246562541801313
28649	-0.00763693773048499
30937	-0.0000709375288978267
33835	0.0118881929423861
34329	0.0217751171512273
38396	0.0500854236400431
39043	0.0609631417347612
49852	0.0625566020640091
40698	0.0550327747473329
34698	0.0382564266375882
38130	-0.00491154375934534
25261	-0.0462271416376264
25030	-0.0490690203255779
12680	-0.0533104507900632
11235	-0.0557670620602898
15914	-0.0559802365891962
19308	-0.0498294028567009
25063	-0.0456048407072548
39396	0.00458410578791923
38531	0.0104500262991828
25288	-0.044295890146539
21142	-0.0537574408301857
29596	-0.0320159094832536
20905	-0.0501953384768089
19618	-0.0528004012442062
23129	-0.0531978357610961
30231	-0.0357715560028513
48527	0.0223508386444466
37141	-0.0249445233923821
22052	-0.0467915288463684
17083	-0.0554379090350757
14841	-0.0541141321298381
18689	-0.0561358908196692
33193	-0.0292564442059067
38406	0.0220781054802508
35649	0.0447775634915925
32218	0.0524906525982227
47825	0.0634202990413699
34066	0.0658227931955319
38114	0.0677607424279675
46685	0.0662767636853903
49955	0.0588321970623691
27552	0.0618982171720242
32341	0.0620429373209605
35258	0.0647651456771123
33541	0.0510237041680498
29245	0.0420582165837348
35028	0.0492771236410511
35350	0.0465491301609062
35779	0.0431152431968702
22320	0.0250788296688773
24526	0.0381051946809634
26210	-0.0223927538603495
23675	-0.0438714186100496
20192	-0.0474784234224586
14220	-0.0548466773700437
12208	-0.0568396709993615
12036	-0.0541744041307582
15986	-0.0550749609222539
25861	-0.0435612091056087
30843	-0.00700437614055875
30859	0.0231063833400541
28823	0.00915222062556105
36477	0.0332620945668742
34051	0.0389564234775916
29825	-0.00147614769233553
28719	-0.0428148553124641
22927	-0.0557363221096229
14759	-0.0589762815336485
16509	-0.0576168605439946
30035	-0.0455875416068735
40291	0.0161321281990472
44578	0.0551307012858395
43663	0.0649886227573509
27926	0.0635755528248876
32522	0.0639339220346374
37566	0.058777079823038
38657	0.0619541534872136
35965	0.064394107182179
39320	0.0591895592651225
38373	0.0648130482987769
45776	0.0645187712783436
40762	0.0454906125451261
31454	0.0023787719605977
28111	-0.0417018706955482
18733	-0.0511831578533024
18376	-0.0515336834065388
20654	-0.0491981313109008
21042	-0.0402344124742952
18321	-0.053179703601627
13946	-0.0556168469486926
16244	-0.0501444433981856
15537	-0.0553890582447061
19507	-0.052240480276318
25926	-0.0270571300034503
28810	-0.00506407964159339
35011	0.0190502234341601
31826	0.0340764009184983
22790	-0.0207416535797015
21647	-0.0475477399688846
13579	-0.0543705024181455
12793	-0.0530396503972146
18184	-0.0475953385060914
22770	-0.0338465724682452
26624	-0.0406063328014074
18500	-0.0476098477945612
20345	-0.0495801797306848
31140	-0.0224610404113342
32240	0.0260351341246903
28415	0.0506887829419203
32022	0.0627905709864813
38772	0.0589339368195406
26943	0.0429281422109767
25074	0.0355588608987648
33860	0.0558971220386256
41232	0.0599095853448223
39037	0.0596508750373089
32053	0.0506563605945956
26577	0.00923215983216919
25724	0.000851294735608022
21740	-0.0160046790882506
20678	-0.0171113478177978
26592	-0.00926433846346106
26149	0.0274045545496895
29606	0.028679648201117
32488	0.0524621714271866
37815	0.0644990389917216
36092	0.0691100507837566
39373	0.0652878792811472
33478	0.0671341043287836
36563	0.0553911995300323
25664	0.0427701691616627
32023	0.0607944512408059
37753	0.0680840299330099
25765	0.0622232096917381
44998	0.0662969252231774
39225	0.0611675934651861
30777	0.0245926596816005
25241	-0.0104774211775329
16748	-0.0366153135678993
17421	-0.0265033362570445
16601	-0.0265677026735778
14049	-0.0357414205779444
13240	-0.0412522292145844
16466	-0.030707251512603
21544	-0.0200095677750802
22897	-0.008213840350087
24933	-0.0118028459498371
17618	-0.0281497857631459
14478	-0.0338824733319212
13875	-0.0338434764682639
12437	-0.0350090650322569
12238	-0.0401302356355904
12858	-0.0370494696680677
16200	-0.031699231170811
21301	-0.0230809248043877
31021	0.0194872736394028
46745	0.0628526181163945
48201	0.0696739787170611
29313	0.0647077433865683
14051	0.0438906547169641
2002	-0.027264011456422
1017	-0.0298420766731259
30285	0.0594042582463356
25013	0.0454070049287843
1802	-0.0268685775772032
909	-0.023862732409896
4072	-0.0220872099279189
0	0
121	-0.032850094829442
1324	-0.0291761222464502
154	-0.0333196549562988
46	-0.0335221067394909
98	-0.0335839287374231
56	-0.033512090709554
286	-0.0319242540662791
5943	-0.00974484913501008
21493	0.0310017157126988
6052	-0.0070880282873703
32439	0.0526524094620015
45044	0.0614164415909082
4378	-0.0118294472753915
22484	0.0531557729187498
28820	0.0630747350238115
27254	0.0568316379867166
19114	0.058412497162787
24292	0.0535239194720401
23404	0.0550791202584924
31988	0.065471653235951
35131	0.0666323217197208
30933	0.0565778547473209
24309	0.00790357553114939
19379	-0.00839151727420355
15811	-0.0219664637851894
13459	-0.0252764412225045
18711	-0.0132282253056672
26682	0.0158360138957077
32372	0.0575354488582692
34666	0.0532380742394165
20906	0.0265138600578462
22558	-0.00582153742780002
17004	-0.0169668457910133
14124	-0.0190689118974174
24675	0.00828859580433068
24372	0.0543252761200831
36021	0.0639090479615569
15802	0.0442901109953191
7741	0.00861441749483219
25100	0.0663216871208204
17007	0.0465167447873329
17817	0.0544668203589408
23402	0.0598897655032998
32018	0.0667599971460077
25912	0.0575195828054348
15543	0.0129326269985268
18647	-0.0296818481718188
20490	-0.0259715166858999
15995	-0.0297456913748372
14297	-0.0358306107976745
14301	-0.0348460881466481
15104	-0.0424414733552852
18566	-0.0283092752861497
24143	0.00456531956669679
31724	0.0466419859603115
34527	0.0521435234785252
44951	0.0618272828830107
34673	0.0633546309338722
42876	0.0647418997497484
54188	0.065340473494326
42252	0.0594698527635866
38118	0.0367709358166807
24377	-0.0324107804659411
18787	-0.0435335411289166
11941	-0.0483473439257242
13694	-0.0429203503605863
20839	-0.0254821294272164
20031	-0.0299874939783028
14065	-0.0462176425622666
14599	-0.04074282827752
16353	-0.0392125563128524
28742	-0.00855424649894934
41760	0.0561794905874061
38791	0.0658442949362946
36336	0.0679698528993526
32050	0.059121982029702
23889	0.0451272858415267
26532	0.0566649908718347
15264	0.048652187109117
22705	0.0609811654616669
20485	0.0521825210302718
10711	-0.0140018583031761
10714	-0.0210928383239566
26121	-0.0110306991494242
20516	-0.00727547714824351
25893	0.00664678534019284
35308	0.0408352775881424
30780	0.0495608983452669
21207	0.0389360182014081
28146	0.0421892266934012
31743	0.00126948220642274
19720	-0.0470191776623812
17348	-0.0517811446602255
18781	-0.0492822880010005
20927	-0.040757724721962
24161	-0.0235849901225683
15310	-0.0468458743549994
18438	-0.0388245464221226
13841	-0.0484377713488973
13705	-0.0435985042754728
14001	-0.0463114344293928
16557	-0.0440860456284126
13901	-0.049021798875062
17052	-0.045652254587715
16959	-0.0447200332011559
23605	-0.0178357908525135
22761	-0.0131319609681576
19978	-0.0355841672911082
14757	-0.046448674042685
14603	-0.0482969940800343
14244	-0.0496777876833413
20111	-0.0381946575538023
20440	-0.0452277509739617
21945	-0.0403507373779445
20417	-0.0223153369056522
37760	0.0379963923358734
34712	0.0190105628583603
19052	-0.03103820368161
20917	-0.032305535917891
24632	-0.0125702547292275
27986	0.0265980669901049
30639	0.0453058465186226
35198	0.0444077633751455
24403	-0.0215750192312774
21420	-0.0537041547247972
18184	-0.0541410185483846
17488	-0.0571730799614602
18757	-0.0537041277875483
13730	-0.0563405068847505
16262	-0.0535541561855559
22418	-0.0385812490014212
23085	-0.0422689751123596
20724	-0.050982501515107
23933	-0.0266259639876598
24207	-0.0173446187293509
32086	0.0238317438948896
32794	0.0430444845203863
29036	0.0442946706519959
28527	-0.00362078279807245
23539	-0.0195606485817852
24997	-0.0343695682376583
15439	-0.0571915848219316
21880	-0.0532174544019064
14917	-0.0568980289732588
16155	-0.056384728002323
20219	-0.050936149745171
17179	-0.055158056795745
19527	-0.0534890240760612
22010	-0.0516382460645057
26934	-0.0365032240170199
18568	-0.0557642229811544
18366	-0.0520443680085113
24413	-0.0328487313985505
28712	-0.0175262231515899
33917	0.0113732259892549
32892	0.0341944570762934
27778	0.0435410478479712
26219	0.0580432722316419
29847	0.0568273985092505
35724	0.0616450548240274
32093	0.0624271766251147
27784	0.0629140761994714
39834	0.0624996385587683
30472	0.0580723331892237
32923	0.0582175403061292
30339	0.0564343271558846
30666	0.0618646630592107
36646	0.0525195376281093
25827	0.0336261072457699
23493	0.0158702955275541
27260	0.0283525912628006
32177	0.0313266820578666
30447	0.0408780110342133
27443	0.00337347347639079
26926	-0.021850742482909
22468	-0.0479327738797146
22346	-0.0499847214673156
21298	-0.0545622611881553
19314	-0.058855363039446
18387	-0.059338657426865
18066	-0.055525204003496
19728	-0.0530739175570492
16446	-0.0589399636063951
27731	-0.0315566780687292
26781	-0.0339183693681368
14950	-0.0584630447519973
12961	-0.0590324605572713
13502	-0.056580007075661
14760	-0.0561515474228044
14964	-0.0554783994743599
18248	-0.0525670893268652
25598	-0.0418038090422702
16915	-0.0593651672939115
24610	-0.0451960637426627
28580	-0.0156529219763965
15367	-0.0561535302437383
19106	-0.0532044062187908
23626	-0.0295048406394917
24123	-0.0155379984505688
33191	0.0141787913106288
30581	-0.00556525527218561
26093	-0.0417843815042216
16668	-0.0557673318586087
12809	-0.0589186550179975
11012	-0.0584260153327832
13001	-0.0571024677884998
13242	-0.0584966493510696
11154	-0.0586809015475561
16696	-0.0562941506700606
25083	-0.0385738225593233
23928	-0.0465683602380384
24332	-0.0243694467708959
29930	-0.0174301569432953
25310	-0.0329700199556844
19230	-0.0556144586161679
14711	-0.0579875630421601
21579	-0.0559067580061089
30112	-0.0320337205654779
40349	0.00665261254422595
34264	0.0415907417648679
28554	0.0535120357910465
35867	0.0632927329814357
35957	0.0638483418885355
25248	0.0527967009283029
24980	0.0429391841757287
28709	0.0196709689442574
29217	-0.00413060715636126
23304	-0.0160092953281697
28102	0.00915171147689679
39909	0.0299065992595627
31040	0.0483658492674588
28619	0.0359553571902604
37047	0.043380773509937
39212	0.0421677529174003
30137	0.00415302903603674
16356	-0.053046545456928
20660	-0.0435995442436075
24485	-0.0359276893927403
19750	-0.0413593662746486
16713	-0.0497743904914976
17834	-0.0484642597940534
13660	-0.0493402499176328
14199	-0.0484826427105502
16816	-0.0461561696064883
16548	-0.0427117724397699
13767	-0.0522285597344441
16588	-0.0518797492305062
19394	-0.0469970795158285
18234	-0.0449730177189595
28246	-0.0350203418171365
43167	0.0350017396126744
42791	0.0410609706737826
27999	0.0302452049641368
42665	0.0495467984117275
41324	0.0622455924447544
39006	0.0591940961359174
51110	0.0530477690615904
44321	0.0285475160231891
21967	-0.0200554391903116
18838	-0.0293596423420773
23174	-0.0229381653010677
23167	-0.0167884896642927
27539	0.00471473350916953
30267	0.0079021720123116
23930	-0.0308417730777715
30294	-0.0129934635639194
29551	-0.0246395628825633
22184	-0.0414668781707969
16622	-0.0483140795461187
14109	-0.0488989133912622
18451	-0.0458998966237941
22101	-0.0383349095117259
23541	-0.0256673346299429
23607	-0.0262361010099966
13663	-0.0477762300555319
15138	-0.048728774041721
21701	-0.0442842294906333
27821	-0.0176711350593366
23759	-0.0179834806448535
36911	0.0161645033069351
44784	0.0430829944152552
45334	0.058413779914507
41693	0.0627693188865306
38870	0.0659342966103892
42198	0.0674750598896664
24496	0.0539092545635752
30811	0.0572557327496834
36032	0.0605304593731232
37462	0.0599709515165869
39212	0.0589197465188562
34894	0.0598539245810993
37547	0.061053749722841
38319	0.0633723668331939
40132	0.0670112508502104
40570	0.0669261135808733
27905	0.0562786824451344
38508	0.0596853911686223
34744	0.0538375518830129
30190	0.0498815228393053
43653	0.0540062180588377
38665	0.0604531317003243
42022	0.0560635482712147
5699	-0.00849931341589742
20569	-0.0345359588897765
14141	-0.0480747876867029
16736	-0.0435717764532701
15022	-0.0503998043576966
19291	-0.046713252948051
21333	-0.0401064313514916
24831	-0.0328989266104943
24955	-0.0293120905859835
27865	-0.00860393771031872
35704	0.00937085513128459
28523	-0.0217627684805686
16448	-0.0521451622854988
15410	-0.0526425088971481
15538	-0.0521722723366124
17291	-0.053894234362895
21604	-0.0506853155559289
26963	-0.0349758586786151
39465	0.0221245162899839
43379	0.0580387416843672
44959	0.0735284110998691
41877	0.0783262245693803
40382	0.0773386354792382
33640	0.0711839314612876
36176	0.0684027510843495
30664	0.0650688089954083
47679	0.0798990920367212
53721	0.0791724840604283
44721	0.0786608328448604
46479	0.0800391008999858
47825	0.0813263635738648
36067	0.0734749778157769
31901	0.0541940488076025
40459	0.0264054227852347
34468	-0.00834074892384499
26710	-0.0412633310183766
23449	-0.0499149489562653
23116	-0.0490132384158293
18328	-0.0564055302112768
18432	-0.0532548926529103
19524	-0.0488485766589906
21190	-0.0454671680784289
16776	-0.0550125614926497
16800	-0.0551910708318706
19958	-0.0526268845563748
15902	-0.0574313728807283
19305	-0.0537623378739541
29281	-0.0213479174800676
38706	0.0171883305467335
26530	-0.0416852417193375
21592	-0.0500018851422151
25163	-0.0454211985093974
22747	-0.0475963256536733
14943	-0.0566115728414562
16177	-0.0537302909386931
24126	-0.0399757501324207
29275	-0.026604267356042
19513	-0.0499037387473851
20086	-0.0531033424409014
21178	-0.0541114347403147
18765	-0.0547887776858913
20527	-0.0512513081654975
26935	-0.0437947117847073
30275	-0.0404940609945844
35469	0.0243774238745728
41595	0.0461349256069722
39411	0.0617361201073552
34634	0.0427231036354081
27525	-0.0132800476637451
23193	-0.0516604767934931
16868	-0.0548625678233382
13721	-0.0567798672134033
16640	-0.0561402272309826
19544	-0.0529086102794928
32639	-0.0314993818166406
31075	0.0342418882083328
42211	0.0541583194871799
39302	0.0714625867936245
38167	0.066116251200574
38465	0.0667808908164966
23847	0.0312434836208227
30789	0.0423952137462563
30708	0.0440463216073108
31513	0.04343657061751
23962	0.0458168123097553
38057	0.0689661758575027
41634	0.0756239765709488
35124	0.0655450875930738
33433	0.0663728223632953
33508	0.0698550378040853
28332	0.0718094180581575
38827	0.0728424912531065
38524	0.0736877870418187
32807	0.0690705082663877
45853	0.0719297958314999
39893	0.0673467175520497
38876	0.0630968068747584
41117	0.0630628107673611
42517	0.0626920040402145
39429	0.0628138606744816
49728	0.06558431479099
58939	0.0663288909267868
38289	0.0669304543593058
28147	0.0641374772980622
40505	0.0712793099629598
55107	0.0704978896782046
37692	0.0704371384860345
38188	0.0747042034271502
36069	0.0722053939434961
30680	0.0625870423326012
33766	0.0606313020548475
28148	0.0505793806868665
36953	0.0574393493053461
33144	0.0602091822442554
32599	0.067099984606041
32179	0.0660803005179046
29423	0.066221199643374
41525	0.0696773071693272
29426	0.0198440511987197
22356	-0.0010825039707892
26101	-0.000951067322189626
24157	-0.00785530970513902
26970	-0.00358710536399403
27013	0.00437238224862536
37984	0.0345237345030481
39311	0.0332662907874364
39155	0.0387396781709625
33445	0.0348208324575265
31274	0.047306598318447
42150	0.0543408204183655
33206	0.0436753866478152
33658	0.0384960533019959
36599	0.0467723006684512
40097	0.0467953167134283
37607	0.0301966336503956
23982	-0.0241374709402393
24405	-0.0298050607637314
20993	-0.0417013913785659
24566	-0.0283119990295363
30811	0.00282903789324844
25390	-0.0298436087996307
21428	-0.034332912704664
24709	-0.0297581652391614
33956	0.027943202106612
36608	0.0422912472901062
41843	0.0572294087587681
35713	0.0522734395056955
31174	0.00542888556734012
28532	-0.0309881081250732
17792	-0.0504660554484432
15963	-0.0512456089147907
18962	-0.0305093571447344
13749	-0.0395707395594208
17556	-0.0477853231981796
18304	-0.0499254205996248
20108	-0.0448224459780172
16895	-0.0492544427801464
20627	-0.0461434562849174
19465	-0.0231990732007467
22149	-0.0326559291538563
15209	-0.0504358610507476
14242	-0.0522476873898477
11498	-0.0482581805903005
16207	-0.0463729986627766
16821	-0.0386004184334464
14698	-0.0447604055969008
12671	-0.0469181698081433
11483	-0.0486789834875689
12180	-0.0456798785348531
11187	-0.0471287312491951
16109	-0.0396335136437304
14815	-0.0286981511541393
15789	-0.0349346321295382
16485	-0.0386140480553243
19804	-0.0277028699207826
16161	-0.0308297619211484
15055	-0.0306641344049357
17016	-0.0220714482454745
12793	-0.0346897314136123
16198	-0.0174694297337553
14086	-0.0247277667681903
8554	-0.0245820912531296
1053	-0.0384155220092998
1309	-0.0396304308906429
184	-0.0408444514747266
0	-0.0410067979627354
3	-0.0410538274941231
5	-0.0402239027291071
4279	-0.0288023135042352
17455	-0.00775293872515185
12844	-0.0255649148303406
12384	-0.0311773065455989
10704	-0.0361541419301722
10943	-0.033608613300843
12796	-0.0278497360626294
16711	-0.0304600063590346
18958	-0.0199311583945147
17770	-0.029335065430276
21982	-0.0147928438982402
14936	-0.0371029581658319
25671	-0.0103460431312188
29207	0.0249991518887388
22785	-0.018422536239165
17858	-0.0288841703054768
26859	0.00255701290184652
18128	-0.0463648851892625
15378	-0.0463203631603302
12983	-0.0492175800835118
12313	-0.048647641057836
14040	-0.0446959528366804
16834	-0.0402887033035238
15549	-0.0435390834871877
16612	-0.0368861749142241
18497	-0.0432019558107318
20249	-0.0242384094892118
23855	-0.0189113781675122
26019	-0.0131489970523421
24523	-0.0224590890755548
20095	-0.0328337152015541
24913	-0.0190301133564988
15487	-0.0403928465783656
16355	-0.0482736853672329
23455	-0.0262821842780821
23553	-0.0267402516729631
27886	-0.00336150609891821
29516	0.0347771627512899
27211	0.0248696093135287
33109	0.0354259473541761
27572	0.0336272463577863
29874	-0.00781997543204145
19246	-0.0432041751202825
20096	-0.0414910922492759
27304	-0.0298599197339795
21897	-0.0341136437411838
20849	-0.041412677728766
21450	-0.0385898111406759
19681	-0.0447848099834635
14096	-0.0542901791941629
21386	-0.0449891665857514
32093	0.0147442351380332
30881	0.0370819349449544
33099	0.047614792371169
28544	0.0300976898023227
18835	0.00102640725544064
28848	0.0476583464103053
26613	0.046387616106476
34141	0.0614511503856301
48235	0.0672350434618162
37461	0.063366686364117
37437	0.0535983481305274
39662	0.064490069270067
36796	0.0626682408980811
20718	0.0583486658393782
42389	0.0672393235174281
42896	0.0644232891674897
41305	0.0612301566189278
40335	0.0661371526782018
47109	0.0687406450570027
38436	0.0661047148298371
43210	0.0649234957154557
40974	0.0653231882259946
17521	0.0259668690997839
24033	0.0387117274504038
25523	0.0280574987630446
26533	0.028414507625514
27059	0.0352798878764278
24771	0.0385312989796995
30232	0.0320785642659507
33326	0.0630858002824882
39345	0.0666937811239924
35100	0.0572336936076877
30434	0.0506864519403221
26913	0.0468831664318686
23595	0.053610481171548
25869	0.0570212526469484
22938	0.0376598894738326
24449	0.0433593934490498
38957	0.0671489664136718
32042	0.0638236587288193
30329	0.0594508069263325
30971	0.0466565308792695
36628	0.0454030105119805
28616	0.0440646429384711
43693	0.0627206457941487
29966	0.062717335635712
24842	0.0443335917856045
30236	0.0322873721543985
30735	-0.0330872795036599
22765	-0.0471352281286259
18364	-0.0570552369267565
15265	-0.0582704752029985
13574	-0.0565361616776991
14717	-0.0541047835103787
18177	-0.047011519712021
16447	-0.0537221971579313
21434	-0.0459439550988904
16780	-0.056414367446099
14152	-0.0569253800730101
18701	-0.0566507111056208
30872	-0.000221174678489141
30883	0.040108315244703
36156	0.0527486539786097
33186	0.0463589176414765
28066	-0.0124524144137888
17640	-0.057347619648812
19716	-0.053551639475889
21374	-0.0548583789441029
17707	-0.054586291637433
16409	-0.0568542657974225
21888	-0.0516503296673758
16994	-0.0578707743160085
25987	-0.0455913112651505
29337	0.0263585541751733
33507	0.00891917142271587
24820	-0.0220141166772698
29915	-0.0207442721629274
21012	-0.057383447926403
16087	-0.0555228952850047
23005	-0.0495885552861855
17957	-0.052358754145499
27003	-0.025251071878748
30197	0.01315108479251
26212	-0.00671965275144242
24318	-0.0292037298008842
16297	-0.040758343611493
13022	-0.0569163325856168
12908	-0.0497625760091056
10318	-0.0549433243175713
12179	-0.0442880016703124
12983	-0.0518249387166253
13378	-0.0539233251660393
12589	-0.0500281690546602
13949	-0.0533350016809822
13182	-0.0569579848933349
12606	-0.0586224891968213
16491	-0.056743917115471
21953	-0.0512651382803521
23095	-0.0429753908088009
24824	-0.0299402717676388
22582	-0.0451216653346694
28177	-0.00904023560777995
31049	0.0688976049197201
32083	0.063058157128123
33327	0.0561170484924807
30612	0.0531499692509646
30550	0.0524169802257698
30156	0.0146052060567354
23728	-0.0401571402455839
23454	-0.0490707017535537
23245	-0.0460866273185944
16231	-0.0568332008855356
14681	-0.0562286095169486
16387	-0.0571976758426697
20294	-0.0495480460433523
21221	-0.0485682250841997
27944	-0.0217043153293108
23502	-0.0504277235477368
20563	-0.0521019961878242
19348	-0.0521854715124983
24668	-0.0265246364505248
29106	-0.016780214884736
18487	-0.0465631776685382
24139	-0.0248324193019715
20499	-0.0353386018471063
25698	0.00252053833848032
26415	-0.00648211811526784
25450	0.0196634863212947
35304	0.0733378915388071
35206	0.0751682109679171
41213	0.0691411751929677
44819	0.0755001375416148
28956	0.0767728769474154
37999	0.0748703059836293
40997	0.0693998792956741
39200	0.0614831853091668
37988	0.0225166705690516
34719	-0.0126538246943729
31888	-0.0261078269718186
24735	-0.0453306991647439
22474	-0.0503737854682264
23301	-0.0496879829730454
26941	-0.0398695656263279
20856	-0.0522917021942252
19118	-0.048082365176914
20696	-0.0489149673183637
23153	-0.0437902880715044
27894	-0.0278334569134501
26890	-0.031781199725352
37283	0.0288800164763779
45726	0.0556988920985611
41335	0.0744985197423491
37113	0.0763877324674125
32683	0.0759022924272132
34411	0.0774071253092674
31826	0.0773966129278898
33323	0.0788335229964728
34753	0.0785576800290154
6853	0.0166267838675547
17240	0.0509551250574035
40713	0.055880255715848
34976	0.054738837965745
45206	0.0545978445752728
47608	0.0572521665987118
43327	0.055184241426135
44730	0.0576791025393232
39154	0.0571377543330861
29049	0.0648748402686622
35701	0.0670960895138061
29029	0.0675621321696608
36918	0.0697665094187968
44676	0.0685713972891759
40310	0.0672362923775143
41987	0.0676966723958138
41024	0.0673769187526486
49128	0.065924430944922
37916	0.0632568061998124
3924	0.00121894427146735
24543	0.0628077701569531
38045	0.0766168587796187
23495	0.0657108702467502
21829	0.061199656426415
18225	0.0573989743721681
16480	0.050136238019006
19158	0.0517161276766177
22904	0.0659818662002515
24880	0.0605750134646013
19688	0.0484136231428847
19242	0.0468710287912711
25122	0.0706834442460767
30882	0.0791662723772713
32148	0.0792456766572337
32707	0.0720118857685748
32057	0.0739119254329652
26239	0.0712196173996723
17788	0.0314975246612204
18154	0.0308226326827246
15082	0.0259012318043228
13371	0.0232654325437135
16566	0.033147465144306
20805	0.0418607814530185
17286	0.035486042649686
19407	0.0365350155298332
20147	0.0393807937611768
20774	0.0394569320778341
19798	0.0264486045566121
23439	0.0429693626846859
35253	0.0596197290328745
39277	0.0690542900912436
34200	0.0739944315726731
40717	0.0763410809998341
37069	0.0726932046329408
26216	0.0628165710808421
24433	0.0458444353640707
13925	0.0301021391237387
13898	0.0320180678293041
13436	0.0328081504610277
11323	0.0296132703458755
10252	0.0237691890309396
13816	0.0391523606892244
17405	0.0592711392671669
15980	0.0484061591542184
11678	0.0362396119184034
12695	0.0383588196931855
11798	0.0406362716724808
11139	0.0337371736268894
11555	0.0331752512383008
12294	0.0404079016844276
11504	0.0318786300233259
12868	0.0337713837110028
11475	0.0273498802837888
17003	0.0403038793785958
15686	0.0286802539998342
20807	0.0370218733921191
31177	0.0721831721342306
30811	0.0728040979406975
27940	0.0751633786436212
26778	0.0702593182891094
30117	0.0548491064987743
34721	0.0591458383833194
35599	0.0655411686173754
35761	0.0724144694096921
32548	0.0716562956539644
29194	0.0741604925703053
20071	0.0462781124110126
13011	0.0233466584530862
14025	0.0290906840054352
16482	0.0531891419523123
16892	0.0495311219244724
12999	0.0323593615194904
12744	0.0352384047868775
12837	0.0384585881186789
14740	0.0456012087555621
18276	0.059143400627852
23516	0.0849119229657722
27986	0.0766933926076796
23159	0.0624685391714586
1932	-0.010364053460335
277	-0.034912680517705
19	-0.0335173495105666
16	-0.0334187604766008
26	-0.0336210038857659
7920	0.0304095278198336
20137	0.0572152077387352
32877	0.0618883584635069
18968	0.0595495302953691
27802	0.064791849705677
25571	0.0655986208207415
29640	0.0691906660051531
30530	0.0658449955943437
27062	0.0699925687061017
29121	0.070990067682637
29553	0.0694086701267077
26388	0.0468310111593802
15605	0.011667022354171
14715	0.0132938187495817
11219	0.0159568376833584
11585	0.00994341028497005
11688	0.012336278202703
12214	0.0150770938691454
13572	0.0172741712933445
20276	0.0400093037014988
23775	0.0600487775701469
19548	0.0331009836307261
13065	0.00612208861334825
10777	0.0032438052341783
11028	0.00934835590852477
11682	0.0152754003498146
14885	0.0175055813119438
12940	0.00654006547167101
15208	0.0193506300831164
11987	0.00679134055981499
13318	0.0108579605267198
17981	0.0243363691929735
19252	0.0285343569353747
21612	0.0355264649975222
14310	0.00188326539472594
11495	-0.00580728089346604
14986	0.0128437681967081
13637	0.00512349045966621
26518	0.05691905331171
20809	0.0214151229501117
18987	0.0159335876010407
16731	0.00579574979812235
17306	0.00202130563236379
24695	0.0525569821648893
27377	0.0429934148122426
23157	0.0447879548572633
22299	0.0310605457669034
20975	0.0351790960292173
31320	0.0603570919262535
34265	0.063994282705638
38774	0.0631883911737524
39259	0.0697841766740265
29905	0.0648999241828832
35552	0.0552537489499992
29851	0.0516422010965065
17861	0.00534033783890311
17270	0.00374431650600522
22195	0.0258349051321936
15764	0.000183687697102563
23531	0.0182374929013234
27698	0.0393333809459648
28268	0.0610806277206638
32070	0.0662938833605572
26773	0.0675654530681509
25440	0.0517735230954623
27115	0.0511193881488996
27985	0.0438022593976169
21136	0.00813911291680345
21494	0.000796813926136309
25167	0.0198465275251667
28361	0.0408233631341646
28962	0.0487527422123881
31173	0.049999590624978
31000	0.0521140887057189
29002	0.0555970341208552
28298	0.0467885999873477
25366	0.0294064613979482
21298	0.0165779475417944
20753	0.0121641673694403
18735	0.0040658778377546
19525	0.00661472397059515
25586	0.0357760904839009
24907	0.0345906718541232
26043	0.0285263302013465
25046	0.0307041264575456
25276	0.0361398694262549
23561	0.0180539115809233
21341	-0.00626594780653657
17624	-0.0114685078061133
14972	-0.0177691297740183
14195	-0.0121778324519725
15627	-0.0113951243510518
13454	-0.0134839519691402
22345	0.0125948423564643
31011	0.0478239969064339
22085	0.0207922702775367
22447	0.0141226428074642
21031	0.0018505388886913
20123	0.00176207762330982
22315	0.0253441954653744
16862	-0.0119746679176022
22221	0.00326966190496888
25844	0.0492665724455991
21221	0.000886247180212543
13327	-0.0189919867134333
13994	-0.0107277418562093
15448	-0.00399821093758661
16269	-0.00581871573268167
18959	0.00855142644393559
17832	-0.00919807567680681
14533	-0.0218992799660937
17213	-0.0156316357290134
22860	0.0140201695373927
29575	0.0437846728934356
26907	0.0411611759813347
27365	0.0420803017223781
28001	0.0498727715248826
26760	0.031187941435841
22125	-0.0132209846551281
14603	-0.0234845524031745
19429	-0.0284910178736198
30206	0.0227315627066921
35031	0.0435391531010856
29235	0.0126711892495693
22153	-0.0356608044647598
19273	-0.0301486618408046
20643	-0.0158667450514476
13676	-0.0358944042512998
13179	-0.0245504969868802
12920	-0.0275381414540395
12297	-0.0265661604429584
12800	-0.0301202943413514
15610	-0.0228393525085567
19025	-0.000658212851310856
22491	0.0374854200499429
20332	0.0194880988354132
21662	-0.0113761718712163
19273	-0.0316789747880762
21588	-0.0168863047496342
22708	-0.0133268108656007
27316	-0.0060363034790839
18669	-0.0332673396592044
31595	-0.00494050463700191
27294	-0.0173879387491199
22225	-0.0362109668435185
15672	-0.0516826710424861
18562	-0.0413271378494994
16936	-0.0446619900989152
18786	-0.0480482030918432
11887	-0.0523619500291792
13502	-0.0568009641753253
16254	-0.0517565627001592
23331	-0.0200004162344779
28719	-0.0153898437968099
33940	-0.00408549139669636
21198	-0.0501954310693429
15905	-0.0562394081292828
19598	-0.0454864867592875
14995	-0.0499701632023194
10854	-0.0550723471549916
5637	-0.0512337650287716
13421	-0.0394988291874137
13587	-0.044061870980049
15083	-0.0500002087264122
13452	-0.0535605115236021
13316	-0.0530435921395149
16162	-0.0480408460328704
13395	-0.0542121099690804
11763	-0.0564251265472917
14484	-0.0542328687253592
17258	-0.0514343027256258
14861	-0.0633252208576265
16552	-0.0541629174016201
21399	-0.0593762389688088
28063	-0.0314560925122376
33931	0.0100942615693534
39278	0.00712345608126932
33518	-0.0111355475845661
27139	-0.0423335279133274
17471	-0.0666228420917385
15315	-0.0683324591685045
16920	-0.0640822158088812
15382	-0.0667246612312349
22470	-0.0556197537893874
13581	-0.0667153924216674
14252	-0.0740069781004159
17153	-0.0694727424674113
22111	-0.0570317405778703
29313	-0.0361561514870525
25119	-0.0605337330697767
17940	-0.0580675319260041
18443	-0.0667309505590207
28727	-0.0418398582922915
22600	-0.0686212684129593
17384	-0.0715635532212423
14918	-0.0741954624175836
16362	-0.0749651042172704
28575	-0.0650496027930126
25473	-0.033864812879511
35100	-0.0105216192640247
42032	-0.0146980490361113
34783	-0.00943734533180827
38839	-0.00945751003519384
40795	-0.00934041236247907
30242	-0.0445323700509155
23606	-0.0617068348489333
22694	-0.0721414250043142
16178	-0.0769912338229488
16749	-0.0787542564113398
15218	-0.0752090952933695
16074	-0.0759441294477739
13732	-0.0784010171965493
14049	-0.0804248410862333
19252	-0.0778136995832597
28165	-0.0445748437678093
27483	-0.0414888399817698
17269	-0.0743397573554302
12486	-0.0816932023117083
10205	-0.0780613655815826
13563	-0.0775624658781082
11858	-0.0798686383255485
13375	-0.077237439361654
15540	-0.0807423073334611
19167	-0.0763828790499133
16257	-0.0825959304838626
14640	-0.0818941856749026
23922	-0.0619276227779834
23243	-0.0648650245293273
19083	-0.0797551710646247
12340	-0.0827429176188512
14551	-0.0801672579748967
12350	-0.0826432201560308
13771	-0.0798276500941411
16002	-0.0811144669398065
29851	-0.0577633141811515
28135	-0.049781433023437
24279	-0.0606633858546748
19969	-0.0738553299431432
13550	-0.079179487709401
12869	-0.0815403719466398
14343	-0.0791752587800876
14677	-0.079616645051424
21126	-0.0789264451509845
32344	-0.0498798109776165
19920	-0.0791057753073341
19239	-0.0793475782372
15389	-0.0790319116280594
13663	-0.0791745210628494
17277	-0.0812991162616541
20299	-0.0727947351819624
15676	-0.0797809672022359
20141	-0.0761066054289251
15461	-0.0770912798768883
12743	-0.0764826427208661
13698	-0.0766808108878443
16735	-0.0778834649534754
13212	-0.0785666708943626
14988	-0.0783545581671719
19227	-0.0794035741230368
21105	-0.0758505144335683
28503	-0.0672648462437173
31878	-0.061371018263369
33233	-0.0529682936287636
34997	-0.0286356125233527
34410	-0.0207116374199353
38347	-0.0197676415007222
35641	-0.0142199479334826
32961	-0.0236151301262592
35236	-0.0382951648910008
32813	-0.0452006075699579
26458	-0.0648413012087252
19626	-0.0740023637469678
18832	-0.0697550929852322
24851	-0.0604620213340029
16970	-0.0696018870693286
20096	-0.0689234004673953
12842	-0.0617668637962917
1214	-0.0357737482445615
40493	0.0666644285243231
34226	0.0646444293664044
45563	0.0763308223080479
40185	0.0797495768779301
26841	0.0617473498036989
28485	0.052084873554959
27480	0.0488334364468447
26577	0.0318906596222562
21393	0.013677791273521
21147	0.0133008297075122
33181	0.0438391078869374
26993	0.024328933514559
27967	0.0273432351357234
35176	0.0364556675496112
31934	0.0274263233438028
31088	0.0146524449936322
19538	-0.0458353909148532
17021	-0.0471956944492468
22475	-0.033900209625787
27525	-0.0116026985910818
36461	0.0502078697776141
37098	0.0348643326238731
24298	-0.0267951650793306
19536	-0.0438481744743046
19024	-0.042360588800809
18738	-0.0502074034751571
16267	-0.0585091413448431
20873	-0.0523490024079274
39095	0.044575693573075
34053	0.0275857078664236
25777	-0.0156384009555187
27235	0.00789344808857302
26076	-0.00570828761537552
34257	0.0545602648348429
30484	0.00810971372710632
14316	-0.06299715260347
13390	-0.0591346382321223
15759	-0.0536206973718348
13749	-0.0570104461725383
16627	-0.0431063122707173
12206	-0.0615146150913389
8430	-0.0589042564931967
9699	-0.0519924071209165
12293	-0.0451971167074654
11782	-0.0532373764524185
14317	-0.0478771766472281
14345	-0.0534473058744803
11900	-0.0551513546579792
13916	-0.0496635472217449
14195	-0.0499605033549628
16834	-0.0255524347705803
14134	-0.0442481529655683
12275	-0.0558509754841278
11239	-0.0531420344055004
13674	-0.0511375742324753
11017	-0.057946121797109
11805	-0.0581043865774003
10667	-0.0589012221990242
12107	-0.0560110287635042
11764	-0.0633003465858103
13853	-0.0623487175242503
15416	-0.0594288476577139
24402	-0.0214909291843472
37275	0.0628472497751598
32333	0.0733548300796882
24090	0.0227510132844754
20734	0.00399591664631377
33123	0.0492324826470087
13045	0.00706537554233902
34132	0.071775983164108
24924	0.0000971109591406481
20077	0.000438127897089195
25345	0.0174280598988104
28840	0.0517431420392796
20519	0.0476178342608202
22991	0.00260322435840895
26667	0.0106483551018688
23319	-0.00238783141246769
20303	-0.0386740637701607
15362	-0.0518677376678073
15866	-0.0600286045798906
21117	-0.0245081062796547
16504	-0.0503224772743414
16942	-0.0337614573898155
15080	-0.0521791178295741
20273	-0.017648568024987
25564	0.0537789130778768
16885	-0.0224059247948803
15207	-0.0435723429509827
15893	-0.0313982682203832
17226	-0.0116469121671373
12201	-0.0287129632540054
5006	-0.0357398697491539
16	-0.046391237501816
11	-0.0468088820931161
0	0
0	0
0	0
0	0
64	-0.0416726835026611
4889	-0.0324274086504276
16339	-0.0000291742807220288
17587	-0.023207665876329
13381	-0.0384688196296582
13448	-0.0394640727997508
18609	-0.0327338852617806
19847	-0.0232113093108703
24233	0.0293922861500755
24416	0.0227437175910498
27501	0.0174175941871222
26023	0.068451571226895
26623	0.0669847127135151
25144	0.0342844889539395
26865	0.0325818300336176
24883	0.0179196666456786
20646	-0.0376155654611463
18122	-0.0457118974068418
24233	-0.0206459253103339
21973	-0.0331769408857863
23215	-0.0358419138676268
19473	-0.0542210417338626
24762	-0.0015583496503363
26709	0.0177051999257636
30136	0.0161322391788101
26263	0.0220725744388094
20835	-0.0462111044414145
14327	-0.0648629180289712
15273	-0.0609321864569954
14826	-0.0642362101153144
22908	-0.0451019819476936
23561	-0.0384120712252591
26620	0.0333146119274278
24448	0.00712498411774321
26989	-0.00211191648746098
24318	-0.0145380601879475
18096	-0.027903704668772
24434	-0.00575184874423243
24467	0.00700027349999684
26239	0.0710500158218366
2296	-0.0370589370895608
74	-0.0461545317157739
33	-0.0470469391133566
4215	-0.0248679578895964
29140	0.0767370368605746
35349	0.0824728275779392
29096	0.0786849668323999
36527	0.0838832463617343
28340	0.0743021346238744
31081	0.0679569267512511
30939	0.0788191373148416
28342	0.0758239984099562
22063	0.0540156593195444
33649	0.0722259301291126
31184	0.0803552662517412
30597	0.0754122235244951
28963	0.0742816416145968
24073	0.0772471510168616
35087	0.0787554289053753
28485	0.0785807972492312
31982	0.0843127896264054
37306	0.0841674033581381
30446	0.0739094300107734
32233	0.0549911990363962
27265	0.0248463651848381
27996	0.00549953897433099
23996	-0.0325160676910482
23690	-0.0194035944885963
20703	-0.0456670241684584
18257	-0.058158754401986
17016	-0.0645398950351171
11942	-0.068765201634332
12241	-0.0700275409388756
12920	-0.0622864881867096
19216	-0.0480926543265384
18383	-0.0509472616755182
18363	-0.0610124180188383
21613	-0.0364769965176025
23435	-0.044976176972377
17338	-0.0674679736679581
17698	-0.0652373852466604
22364	-0.0272723410241587
27455	0.0445983612444183
30910	0.00552999723738882
16240	-0.0657181462309119
12544	-0.0723770238376443
16609	-0.0685890172619363
19319	-0.0666149513078297
21048	-0.0443659443540644
25868	0.0101125930484753
24493	-0.0202307601701354
25916	-0.0245200299378908
26959	0.0027946447491566
24932	-0.010140519840407
25169	-0.0033147050321588
21281	-0.0403639637207825
11974	-0.0709447637513782
16956	-0.0641810859083097
21483	-0.0170266934642455
13165	-0.0579650615799957
11336	-0.0728232603512851
9771	-0.0692681166031354
16434	-0.054663788314101
11181	-0.0653750127792372
14039	-0.0613729095843409
14974	-0.0646116497144268
22068	-0.040045810752072
21721	-0.0356093421117527
16548	-0.0477166164784268
13123	-0.0621513623226175
12469	-0.0656656045404193
10699	-0.0699324360791761
12848	-0.067418471438379
14085	-0.0621610189719883
15129	-0.0616216820754578
27109	-0.00986083735305391
32480	0.0240073668569607
21548	-0.0307738270748076
21495	-0.036042623569872
19452	-0.0531747815396529
23744	-0.0481268097429085
19198	-0.0689494358814335
17436	-0.0649372633583788
21104	-0.0544615209936379
24128	-0.0487328640593954
25750	-0.0183906932238462
32677	0.0573853111381024
37782	0.0617776254827311
24260	-0.0314588068537124
23236	-0.0416044872243422
16087	-0.0584270150154507
29713	0.00911051518387671
30820	0.0291089948099093
28704	0.0171836256415773
33343	0.0258890075090038
21433	-0.0409317915257045
14862	-0.0613373953213818
15851	-0.0602682877024988
20206	-0.0501796996649123
[truncated: 4,189 more rows]
