# Supplementary material for: Genome-wide analysis of the interplay between chromatin-associated RNA and 3D genome organization in human cells
Source: Nat Commun. 2023 Oct 16;14:6519. doi: 10.1038/s41467-023-42274-7 (PMC10579264; doi:10.1038/s41467-023-42274-7)
Supplement: Supplementary file 6 — Source Data [file 41467_2023_42274_MOESM6_ESM.zip › SourceData/Figure_1b_PC1.tsv]

V1	V2	V3
chr	coord	eigen
chr8	0	0.0233517027670333
chr8	500000	0.0831977496199145
chr8	1000000	0.0875933761529874
chr8	1500000	0.0957420332261873
chr8	2000000	0.0483868174869638
chr8	2500000	-0.0391328380968757
chr8	3000000	-0.0435609103205935
chr8	3500000	-0.0596691162979501
chr8	4000000	-0.056876979405241
chr8	4500000	-0.0622479517126852
chr8	5000000	-0.0541885497018693
chr8	5500000	-0.0655545215651182
chr8	6000000	-0.0456885698585473
chr8	6500000	0.0518902184485018
chr8	7000000	-0.0125882152532797
chr8	7500000	-0.0406484467877568
chr8	8000000	0.0671814666572623
chr8	8500000	0.0837423181033056
chr8	9000000	0.0763024081035052
chr8	9500000	0.06798087969673
chr8	10000000	0.0786916883312476
chr8	10500000	0.0899394190855982
chr8	11000000	0.0914780759212281
chr8	11500000	0.0922300250415839
chr8	12000000	-0.022762733812813
chr8	12500000	0.0131719107839905
chr8	13000000	-0.0541043975929094
chr8	13500000	-0.0674934672697997
chr8	14000000	-0.070387861065002
chr8	14500000	-0.073143285837023
chr8	15000000	-0.0722015463195883
chr8	15500000	-0.0560981215747405
chr8	16000000	-0.0693018097955475
chr8	16500000	-0.0721012000269258
chr8	17000000	-0.0224564997317266
chr8	17500000	0.0170455056226121
chr8	18000000	0.00604694529009787
chr8	18500000	0.0192995066268708
chr8	19000000	0.041199647749124
chr8	19500000	0.0482554862633157
chr8	20000000	0.0876383255517124
chr8	20500000	0.0619709059857746
chr8	21000000	0.0547284766255956
chr8	21500000	0.081852347210163
chr8	22000000	0.0919767911698131
chr8	22500000	0.094638178314422
chr8	23000000	0.0912338936549087
chr8	23500000	0.0420358382463364
chr8	24000000	-0.0390924062172878
chr8	24500000	-0.0391428464057498
chr8	25000000	0.0448427161891985
chr8	25500000	0.0519163147461796
chr8	26000000	0.0759882902090123
chr8	26500000	0.0479159676066974
chr8	27000000	0.0685730370290591
chr8	27500000	0.0937897524790412
chr8	28000000	0.0854117225968535
chr8	28500000	0.0835524917299975
chr8	29000000	0.0809535753615508
chr8	29500000	0.0780997508847759
chr8	30000000	0.0763031502925421
chr8	30500000	0.0360782759112993
chr8	31000000	-0.042968839879261
chr8	31500000	-0.0662403408019994
chr8	32000000	-0.0542979487682594
chr8	32500000	-0.0546961880674851
chr8	33000000	-0.0227094610565578
chr8	33500000	-0.0152269859729072
chr8	34000000	-0.053170799586961
chr8	34500000	-0.0512991064120962
chr8	35000000	-0.00543844586733851
chr8	35500000	-0.0129123131626685
chr8	36000000	-0.0402086403295346
chr8	36500000	-0.0258133106812698
chr8	37000000	0.0465911510130952
chr8	37500000	0.095379877168589
chr8	38000000	0.0982521656674339
chr8	38500000	0.0935844411447849
chr8	39000000	-0.0351629246575743
chr8	39500000	-0.0111277214968154
chr8	40000000	0.0387605430112381
chr8	40500000	0.0756849825446123
chr8	41000000	0.0946821686575407
chr8	41500000	0.100748296266876
chr8	42000000	0.0990714878736646
chr8	42500000	0.077351632343949
chr8	43000000	0.0199915921074799
chr8	43500000	-0.0106567565564726
chr8	44000000	-0.0423933470889868
chr8	44500000	-0.042492193002497
chr8	45000000	-0.0424006013087144
chr8	45500000	-0.0399515915822047
chr8	46000000	-0.00131610690841712
chr8	46500000	0.00160832985366344
chr8	47000000	0.0182678457016707
chr8	47500000	0.0696527316838921
chr8	48000000	0.076572539567772
chr8	48500000	0.0494110481145013
chr8	49000000	-0.0357474909552443
chr8	49500000	-0.0369412970953249
chr8	50000000	-0.0496199224886077
chr8	50500000	-0.0562424209983452
chr8	51000000	-0.0502284957785734
chr8	51500000	-0.0198568963422248
chr8	52000000	-0.00879283180266468
chr8	52500000	0.0314613251520139
chr8	53000000	-0.013796273948587
chr8	53500000	0.0733834133072315
chr8	54000000	0.0821124782707178
chr8	54500000	0.0140625598712492
chr8	55000000	0.0375597670029651
chr8	55500000	0.0780817769531662
chr8	56000000	0.0273508201099709
chr8	56500000	-0.0445482641045913
chr8	57000000	-0.029230934489711
chr8	57500000	-0.0479950118002905
chr8	58000000	-0.0270357772103014
chr8	58500000	-0.0236544075055396
chr8	59000000	-0.0555652779547882
chr8	59500000	-0.0714635824760027
chr8	60000000	-0.0549638449400458
chr8	60500000	0.0669825802421942
chr8	61000000	0.026318869940345
chr8	61500000	-0.0339376885608126
chr8	62000000	-0.065324414073134
chr8	62500000	-0.0604715824101668
chr8	63000000	-0.00553235511937654
chr8	63500000	-0.0661239096350032
chr8	64000000	-0.0649644913345254
chr8	64500000	-0.0589411180028567
chr8	65000000	-0.0650733902954442
chr8	65500000	0.0300183415802832
chr8	66000000	0.0615276792329769
chr8	66500000	0.0745372878001261
chr8	67000000	0.0787776091361904
chr8	67500000	0.0422646911231566
chr8	68000000	-0.0188212573071954
chr8	68500000	-0.0458037819933799
chr8	69000000	-0.0339395410539226
chr8	69500000	0.0291342287760484
chr8	70000000	0.0714305727928861
chr8	70500000	-0.0156001715992961
chr8	71000000	-0.0370540128666324
chr8	71500000	0.0204946792270944
chr8	72000000	-0.0182923181884283
chr8	72500000	0.0356622583516647
chr8	73000000	0.0885751237843658
chr8	73500000	0.0791790589231055
chr8	74000000	-0.00674821157281819
chr8	74500000	-0.0706714525283427
chr8	75000000	-0.0536838430209356
chr8	75500000	-0.0754170588464065
chr8	76000000	-0.077934274118894
chr8	76500000	-0.056696293369824
chr8	77000000	-0.0735886798749407
chr8	77500000	-0.0734011678928365
chr8	78000000	-0.065863791078362
chr8	78500000	-0.0699596428098603
chr8	79000000	-0.0667683756736847
chr8	79500000	0.000867205195901726
chr8	80000000	0.0665147435864332
chr8	80500000	0.00199099912446127
chr8	81000000	-0.0281756625098851
chr8	81500000	-0.0240379241106294
chr8	82000000	-0.0778714571602365
chr8	82500000	-0.0742068972066682
chr8	83000000	-0.0770921064710759
chr8	83500000	-0.0743983090513751
chr8	84000000	-0.0622448563883864
chr8	84500000	-0.0765529464303037
chr8	85000000	-0.024388662303006
chr8	85500000	0.000458989457997048
chr8	86000000	-0.00255897833667711
chr8	86500000	-0.0626958292954466
chr8	87000000	-0.0799684094229338
chr8	87500000	-0.0700633969110248
chr8	88000000	-0.0136807680187789
chr8	88500000	-0.0633812126698799
chr8	89000000	-0.0737496250802564
chr8	89500000	-0.026679293552553
chr8	90000000	-0.0577393836821931
chr8	90500000	0.00381753231343912
chr8	91000000	-0.0467061936198646
chr8	91500000	-0.0525088910920544
chr8	92000000	-0.0381064527048896
chr8	92500000	-0.0674864906703788
chr8	93000000	-0.0554956044375284
chr8	93500000	0.019900206591781
chr8	94000000	0.0708369292201037
chr8	94500000	0.0852927978368673
chr8	95000000	0.0461109413452625
chr8	95500000	-0.0367817863398434
chr8	96000000	0.0142043825142385
chr8	96500000	-0.0148992030322295
chr8	97000000	-0.0215585922040964
chr8	97500000	0.0822709807546894
chr8	98000000	0.0611164450516158
chr8	98500000	0.00228114135774876
chr8	99000000	-0.0445308285112942
chr8	99500000	-0.0584589967929238
chr8	100000000	0.0354707599755172
chr8	100500000	0.0890525416306953
chr8	101000000	0.0940692678008689
chr8	101500000	0.080224411134724
chr8	102000000	0.0936003821399582
chr8	102500000	0.095122483858558
chr8	103000000	0.0794890450776527
chr8	103500000	0.00786370667675506
chr8	104000000	-0.00484897510175181
chr8	104500000	-0.0654520020452097
chr8	105000000	-0.0780526945363751
chr8	105500000	-0.0639746572437853
chr8	106000000	-0.0690372545211086
chr8	106500000	-0.0671396490118441
chr8	107000000	-0.055761232474052
chr8	107500000	-0.0679114130149826
chr8	108000000	-0.0623310935417273
chr8	108500000	-0.0633449274103983
chr8	109000000	-0.0331013118902741
chr8	109500000	-0.0537169159979722
chr8	110000000	-0.0673270515819071
chr8	110500000	-0.062601099306014
chr8	111000000	-0.0581086272154317
chr8	111500000	-0.060002964366074
chr8	112000000	-0.0633000797061138
chr8	112500000	-0.0629659939285108
chr8	113000000	-0.0620311455469475
chr8	113500000	-0.0674904605706163
chr8	114000000	-0.0647304622199256
chr8	114500000	-0.0681464504764885
chr8	115000000	-0.0517874703481543
chr8	115500000	-0.071665168617432
chr8	116000000	-0.0634363324457499
chr8	116500000	0.0128077522750957
chr8	117000000	-0.0480136969693615
chr8	117500000	0.0014366455798501
chr8	118000000	0.0155317484379052
chr8	118500000	-0.0424186840314386
chr8	119000000	-0.0504350989490339
chr8	119500000	-0.00670125638287809
chr8	120000000	-0.0367892695406236
chr8	120500000	-0.0351907684140384
chr8	121000000	-0.0674704733838226
chr8	121500000	-0.067946881673882
chr8	122000000	-0.0712798089468143
chr8	122500000	0.0240245734974374
chr8	123000000	0.083217917802481
chr8	123500000	0.0750388252970043
chr8	124000000	0.0700018233479102
chr8	124500000	0.0773280920856667
chr8	125000000	0.0805417852546887
chr8	125500000	0.0225101806799806
chr8	126000000	-0.00189889375863861
chr8	126500000	0.0154395354879907
chr8	127000000	0.000176424012017512
chr8	127500000	0.0569487775604007
chr8	128000000	0.0301474516848149
chr8	128500000	-0.00607825439498302
chr8	129000000	-0.00979697984544848
chr8	129500000	0.0330135211193289
chr8	130000000	0.0562819101738934
chr8	130500000	-0.0219535341259137
chr8	131000000	-0.0548990590206118
chr8	131500000	-0.0419938028080352
chr8	132000000	0.011325507541289
chr8	132500000	0.0273796308583261
chr8	133000000	0.0509449029973683
chr8	133500000	0.0225178839696955
chr8	134000000	0.00348063169155472
chr8	134500000	0.00841334719127608
chr8	135000000	-0.0256189174877738
chr8	135500000	-0.0329926595271238
chr8	136000000	-0.0530804512372229
chr8	136500000	-0.0526569597988141
chr8	137000000	-0.0488977292667784
chr8	137500000	-0.0439945154763341
chr8	138000000	-0.0160028452618643
chr8	138500000	0.012501793842325
chr8	139000000	0.0190595817887548
chr8	139500000	0.0556408067467085
chr8	140000000	0.0807545543081174
chr8	140500000	0.0879095145163538
chr8	141000000	0.0980244389622656
chr8	141500000	0.0932989094523728
chr8	142000000	0.0933681837203905
chr8	142500000	0.0876140715406517
chr8	143000000	0.0880380697824052
chr8	143500000	0.0814591720201114
chr8	144000000	0.0817602291352467
chr8	144500000	0.0765748809966365
chr8	145000000	-0.0162057226934271
