# Supplementary material for: Genome-wide analysis of the interplay between chromatin-associated RNA and 3D genome organization in human cells
Source: Nat Commun. 2023 Oct 16;14:6519. doi: 10.1038/s41467-023-42274-7 (PMC10579264; doi:10.1038/s41467-023-42274-7)
Supplement: Supplementary file 6 — Source Data [file 41467_2023_42274_MOESM6_ESM.zip › SourceData/Figure_4e_control.tsv]

V1	V2	V3	V4	V5	V6	V7	V8	V9	V10	V11	V12	V13	V14	V15	V16	V17	V18	V19	V20
33	7	5	3	7	2	8	2	3	1	4	2	4	1	1	4	2	1	3	2
36	26	24	6	12	6	6	4	4	4	2	2	2	8	3	7	4	7	9	8
18	34	60	16	11	4	4	10	5	3	2	8	4	2	3	6	0	6	6	7
12	13	37	18	23	10	2	4	8	3	3	4	4	2	5	9	6	2	7	4
23	24	40	23	34	11	26	13	7	6	4	6	8	4	1	17	13	6	13	10
14	9	28	18	49	18	11	20	11	1	7	6	3	9	7	20	7	5	10	8
19	19	21	13	43	40	26	17	15	2	4	10	4	6	8	14	11	11	7	12
11	11	15	15	51	27	25	27	33	9	12	15	11	18	4	25	9	11	21	10
22	19	21	14	37	24	20	44	49	13	12	17	15	13	10	20	20	20	21	12
7	13	9	4	12	13	5	26	31	14	24	12	9	9	10	13	10	10	9	11
7	7	6	2	12	11	6	24	26	18	28	17	14	8	12	12	14	7	7	8
10	12	11	7	3	11	5	18	20	11	30	29	20	17	19	33	25	16	23	13
6	9	7	7	11	10	3	17	11	6	18	24	23	14	13	33	11	9	9	6
4	7	8	4	8	8	7	13	21	15	24	35	47	22	17	43	17	11	15	12
7	6	5	5	10	4	6	10	18	8	25	33	42	36	31	37	20	25	16	7
8	6	3	2	6	8	4	9	16	15	13	11	33	32	40	55	37	21	13	9
5	5	4	2	5	1	2	16	9	9	9	17	26	20	17	57	17	13	19	5
1	0	1	0	0	0	0	0	1	0	0	1	1	0	0	0	1	1	1	1
0	0	0	0	0	0	0	0	0	0	0	1	0	0	0	0	0	1	0	1
0	0	0	0	0	0	0	0	0	0	0	0	0	2	0	0	0	1	0	1
