# Supplementary material for: Genome-wide analysis of the interplay between chromatin-associated RNA and 3D genome organization in human cells
Source: Nat Commun. 2023 Oct 16;14:6519. doi: 10.1038/s41467-023-42274-7 (PMC10579264; doi:10.1038/s41467-023-42274-7)
Supplement: Supplementary file 6 — Source Data [file 41467_2023_42274_MOESM6_ESM.zip › SourceData/Figure_2a_heatmap.tsv]

tile_id.x	TAD_id.y	cov_depth
1	2	3
1	3	5
1	4	13
1	5	1
1	6	25
1	7	10
1	9	29
1	10	7
1	11	5
1	12	3
1	13	13
1	14	6
1	15	21
1	16	2
1	18	8
1	19	3
1	20	18
1	21	29
1	22	6
1	23	31
1	24	10
1	25	20
1	26	2
1	27	9
1	28	18
1	29	6
1	30	1
1	33	91
1	34	3
1	35	7
1	36	2
1	37	2
1	38	17
1	39	23
1	40	6
1	41	4
1	42	5
1	43	7
1	44	15
1	45	11
1	46	3
1	47	1
1	48	4
1	49	21
1	50	14
1	51	3
1	52	11
1	54	1
1	56	11
1	61	69
1	62	5
1	63	8
1	64	7
1	65	12
1	66	5
1	67	3
1	68	5
1	70	5
1	71	2
1	73	58
1	74	14
1	75	13
1	76	55
1	78	6
1	80	4
1	81	32
1	82	45
1	83	2
1	84	8
1	85	4
1	90	2
1	91	48
1	92	1
1	93	30
1	94	9
1	95	36
1	96	7
1	97	32
1	98	3
1	99	3
1	100	2
1	101	6
1	102	18
1	103	32
1	104	41
1	105	2
1	106	1
1	107	5
1	108	3
1	109	1
1	110	4
1	111	23
1	112	19
1	114	12
1	115	7
1	116	2
1	117	13
1	118	13
1	119	5
1	120	29
1	121	8
1	122	6
1	123	7
1	124	22
1	125	32
1	126	5
1	127	6
1	128	2
1	130	23
1	131	22
1	132	24
1	133	5
1	134	5
1	135	3
1	136	1
1	138	1
1	141	3
1	142	46
1	143	51
1	144	9
1	145	2
1	146	3
1	148	7
1	149	13
1	150	2
1	151	5
1	152	5
1	153	2
1	154	9
1	155	4
1	156	8
1	157	18
1	158	100
1	159	7
1	162	26
1	163	26
1	165	49
1	166	6
1	167	4
1	168	9
1	169	22
1	170	10
1	171	1
1	172	1
1	174	1
1	175	12
1	176	17
1	177	22
1	178	8
1	180	12
1	181	69
1	182	22
1	183	13
1	185	4
1	186	2
1	187	11
1	188	11
1	189	2
1	190	7
1	191	2
1	192	11
1	193	2
1	194	2
1	195	1
1	196	3
1	197	28
1	198	1
1	201	9
1	202	16
1	203	2
1	204	36
1	205	20
1	206	10
1	207	35
1	208	4
1	209	60
1	210	11
1	211	7
1	212	5
1	213	5
1	214	10
1	215	11
1	216	9
1	217	10
1	218	12
1	219	3
1	220	7
1	221	3
1	222	2
1	223	1
1	224	2
1	226	9
1	228	36
1	229	21
1	230	3
1	231	14
1	232	5
1	233	1
1	235	12
1	236	11
1	237	4
1	238	24
1	239	12
1	241	5
1	242	5
1	243	2
1	244	13
1	245	5
1	246	15
1	247	9
1	248	1
1	249	2
1	251	14
1	252	41
1	254	17
1	255	56
1	256	79
1	257	15
1	258	2
1	259	2
1	260	8
1	261	11
1	263	59
1	264	40
1	265	66
1	267	108
1	268	15
1	269	7
1	270	14
1	271	17
1	272	12
1	273	1
1	274	9
1	277	46
1	278	10
1	279	1
1	281	2
1	285	8
1	287	20
1	288	16
1	289	11
1	290	9
1	291	2
1	293	396
1	294	51
1	295	60
1	296	13
1	297	3
1	298	10
1	299	20
1	300	4
1	301	3
1	304	1
1	305	1
1	307	2
1	308	5
1	309	5
1	312	4
1	313	4
1	314	13
1	315	6
1	316	2
1	318	1
1	320	6
1	321	1
1	324	4
1	326	1
1	327	1
1	328	10
1	335	1
1	338	12
1	339	1
1	340	9
1	341	5
1	342	74
1	343	26
1	344	19
1	345	34
1	346	5
1	347	2
1	348	12
1	349	18
1	350	2
1	351	4
1	358	3
1	361	1
1	363	13
1	364	2
1	365	30
1	366	1
1	368	42
1	369	6
1	370	1
1	371	3
1	372	4
1	373	10
1	374	4
1	375	4
1	376	3
1	377	11
1	378	15
1	379	3
1	383	2
1	384	16
1	386	1
1	387	12
1	392	19
1	393	1
1	394	9
1	395	2
1	397	18
1	398	4
1	399	1
1	400	26
1	401	23
1	403	3
1	405	35
1	406	20
1	407	2
1	408	1
1	409	22
1	410	19
1	411	12
1	413	1
1	414	9
1	416	21
1	417	6
1	421	20
1	422	2
1	424	1
1	426	2
1	427	3
1	428	3
1	429	2
1	431	1
1	433	1
1	435	15
1	436	7
1	437	31
1	438	6
1	440	12
1	446	1
1	447	1
1	453	1
1	454	10
1	455	5
1	456	7
1	457	7
1	458	3
1	459	4
1	460	5
1	461	4
1	462	8
1	463	1
1	464	20
1	465	13
1	468	3
1	470	4
1	472	2
1	474	21
1	475	28
1	476	29
1	477	3
1	478	2
1	479	6
1	480	1
1	481	6
1	482	10
1	483	15
1	484	14
1	485	4
1	487	1
1	488	1
1	491	1
1	492	1
1	493	2
1	494	3
1	495	6
1	496	13
1	497	7
1	498	3
1	501	1
1	502	7
1	503	2
1	504	10
1	505	2
1	508	7
1	510	11
1	511	8
1	513	10
1	514	2
1	517	1
1	518	2
1	521	11
1	523	3
1	524	1
1	525	6
1	526	10
1	527	9
1	528	5
1	530	12
1	531	4
1	532	1
1	533	18
1	534	10
1	537	1
1	539	3
1	542	1
1	543	1
1	545	2
1	546	6
1	547	6
1	548	1
1	549	5
1	550	10
1	551	1
1	552	2
1	553	5
1	554	29
1	555	1
1	557	7
1	560	1
1	561	266
1	562	68
1	563	20
1	564	4
1	568	19
1	569	21
1	570	6
1	571	2
1	574	31
1	575	3
1	576	21
1	577	84
1	578	30
1	579	2
1	581	13
1	582	5
1	583	7
1	584	18
1	585	9
1	586	2
1	587	1
1	589	1
1	590	1
1	591	4
1	593	4
1	594	8
1	595	1
1	596	2
1	597	3
1	598	1
1	599	4
1	600	11
1	601	25
1	602	5
1	603	6
1	604	8
1	605	22
1	608	3
1	611	1
1	612	28
1	613	18
1	615	3
1	616	2
1	618	1
1	619	9
1	620	21
1	622	1
1	623	1
1	625	33
1	626	5
1	627	17
1	628	19
1	629	5
1	630	20
1	631	14
1	632	6
1	633	16
1	634	3
1	636	1
1	637	13
1	638	8
1	639	9
1	640	37
1	641	2
1	643	1
1	645	2
1	646	4
1	648	4
1	649	1
1	652	15
1	653	5
1	654	23
1	655	3
1	656	2
1	657	26
1	658	2
1	659	1
1	660	40
1	661	1
1	662	14
1	663	3
1	664	12
1	665	3
1	666	16
1	676	1
1	678	2
1	680	3
1	681	8
1	687	5
1	688	22
1	689	1
1	691	2
1	695	6
1	696	8
1	698	1
1	701	5
1	702	55
1	704	2
1	705	22
1	706	3
1	707	11
1	708	4
1	709	15
1	710	16
1	711	32
1	712	24
1	713	5
1	714	14
1	715	25
1	717	6
1	718	1
1	719	5
1	720	1
1	722	8
1	723	86
1	724	46
1	725	26
1	726	10
1	727	13
1	728	22
1	729	28
1	730	4
1	731	3
1	732	8
1	733	9
1	734	9
1	736	3
1	743	1
1	744	2
1	745	2
1	748	2
1	749	5
1	751	1
1	753	13
1	754	5
1	756	4
1	758	2
1	759	1
1	761	11
1	762	2
1	763	1
1	764	22
1	765	6
1	766	1
1	767	17
1	768	26
1	769	1
1	770	22
1	771	7
1	772	8
1	773	2
1	774	1
1	776	3
1	778	2
1	779	14
1	780	10
1	781	2
1	784	2
1	786	1
1	788	2
1	789	2
1	791	2
1	794	8
1	795	3
1	797	15
1	798	1
1	799	1
1	803	2
1	804	5
1	805	22
1	807	3
1	808	2
1	812	1
1	816	4
1	817	7
1	818	1
1	821	7
1	822	3
1	823	1
1	824	1
1	825	5
1	826	2
1	827	19
1	829	11
1	830	7
1	831	7
1	832	8
1	833	4
1	834	3
1	835	6
1	837	26
1	838	30
1	839	2
1	840	11
1	841	18
1	843	4
1	844	5
1	845	30
1	846	2
1	847	39
1	848	11
1	849	9
1	850	3
1	851	2
1	852	59
1	853	3
1	854	24
1	855	24
1	856	13
1	858	4
1	859	41
1	860	12
1	861	10
1	862	10
1	863	1
1	866	15
1	867	9
1	869	5
1	870	12
1	871	2
1	872	29
1	873	17
1	874	6
1	876	4
1	877	2
1	878	1
1	880	1
1	882	20
1	885	5
1	888	15
1	889	4
1	890	13
1	891	3
1	892	1
1	893	13
1	894	11
1	895	20
1	896	14
1	898	8
1	899	23
1	901	33
1	903	4
1	904	19
1	905	12
1	906	12
1	907	15
1	908	25
1	909	3
1	910	1
1	911	1
1	912	1
1	913	60
1	914	11
1	915	1
1	916	4
1	917	15
1	918	1
1	920	7
1	923	31
1	925	29
1	926	42
1	927	34
1	928	30
1	932	2
1	934	29
1	935	36
1	938	1
1	942	7
1	945	1
1	946	9
1	947	26
1	948	16
1	952	1
1	953	36
1	954	7
1	955	15
1	956	21
1	957	7
1	958	5
1	959	26
1	960	48
1	961	30
1	962	4
1	963	18
1	964	20
1	966	13
1	967	12
1	968	7
1	969	4
1	970	1
1	974	20
1	975	1
1	976	17
1	978	16
1	979	1
1	982	6
1	984	3
1	986	54
1	987	2
1	990	15
1	991	7
1	992	5
1	993	1
1	994	8
1	995	3
1	996	3
1	997	1
1	998	6
1	999	14
1	1000	2
1	1003	1
1	1004	2
1	1005	19
1	1006	6
1	1007	3
1	1008	2
1	1009	6
1	1010	2
1	1013	1
1	1016	2
1	1018	1
1	1019	29
1	1020	17
1	1021	2
1	1022	2
1	1023	2
1	1024	10
1	1025	2
1	1026	7
1	1027	17
1	1028	20
1	1029	20
1	1030	3
1	1031	5
1	1032	9
1	1034	4
1	1036	8
1	1037	3
1	1038	6
1	1039	12
1	1040	16
1	1041	9
1	1042	3
1	1043	19
1	1044	1
1	1046	3
1	1048	2
1	1050	21
1	1051	2
1	1052	2
1	1053	29
1	1054	5
1	1055	9
1	1056	19
1	1057	21
1	1058	20
1	1060	1
1	1062	55
1	1063	21
1	1064	4
1	1065	12
1	1066	1
1	1067	1
1	1068	5
1	1070	33
1	1071	8
1	1072	20
1	1073	12
1	1074	4
1	1075	12
1	1076	10
1	1077	3
1	1078	2
1	1079	6
1	1082	10
1	1083	1
1	1084	31
1	1085	83
1	1086	16
1	1087	32
1	1088	2
1	1089	42
1	1090	4
1	1091	31
1	1092	41
1	1093	10
1	1094	1
1	1095	11
1	1096	5
1	1097	5
1	1100	25
1	1101	4
1	1102	8
1	1103	46
1	1104	19
1	1105	4
1	1106	36
1	1107	4
1	1108	15
1	1109	14
1	1110	19
1	1111	15
1	1112	2
1	1114	1
1	1116	20
1	1117	1
1	1118	2
1	1119	4
1	1120	8
1	1121	15
1	1122	7
1	1123	4
1	1124	1
1	1125	6
1	1126	12
1	1127	1
1	1128	13
1	1129	13
1	1130	17
1	1131	8
1	1132	2
1	1133	4
1	1134	1
1	1136	12
1	1137	10
1	1138	7
1	1142	26
1	1144	1
1	1145	24
1	1146	6
1	1147	2
1	1149	8
1	1150	40
1	1151	8
1	1152	18
1	1153	16
1	1154	18
1	1155	5
1	1156	7
1	1157	17
1	1158	4
1	1159	1
1	1160	9
1	1161	48
1	1162	15
1	1163	6
1	1164	5
1	1165	2
1	1166	10
1	1167	6
1	1168	11
1	1171	1
1	1172	8
1	1173	4
1	1174	1
1	1175	2
1	1177	26
1	1178	19
1	1179	13
1	1180	16
1	1181	10
1	1182	4
1	1183	8
1	1184	9
1	1185	10
1	1186	22
1	1187	1
1	1188	90
1	1190	12
1	1192	2
1	1193	1
1	1194	114
1	1195	4
1	1196	12
1	1197	18
1	1198	27
1	1199	35
1	1200	7
1	1201	2
1	1202	6
1	1203	11
1	1206	3
1	1207	1
1	1208	3
1	1210	5
1	1211	5
1	1213	13
1	1214	9
1	1215	4
1	1216	5
1	1217	6
1	1220	1
1	1221	4
1	1222	4
1	1223	42
1	1224	67
1	1225	69
1	1226	2
1	1228	2
1	1230	7
1	1235	1
1	1237	27
1	1239	6
1	1240	3
1	1241	1
1	1245	7
1	1247	10
1	1248	2
1	1249	19
1	1250	18
1	1251	4
1	1253	1
1	1254	1
1	1259	18
1	1260	4
1	1261	14
1	1263	23
1	1265	4
1	1269	1
1	1275	13
1	1276	4
1	1279	2
1	1280	2
1	1281	13
1	1282	8
1	1283	1
1	1284	3
1	1285	2
1	1287	38
1	1288	40
1	1289	29
1	1291	89
1	1292	241
1	1293	2
1	1294	18
1	1295	26
1	1296	13
1	1297	1
1	1301	1
1	1302	2
1	1304	1
1	1307	9
1	1308	7
1	1310	10
1	1311	6
1	1312	1
1	1313	5
1	1314	8
1	1315	15
1	1317	1
1	1319	7
1	1321	3
1	1324	67
1	1325	27
1	1326	13
1	1327	40
1	1328	4
1	1329	3
1	1332	15
1	1334	16
1	1337	3
1	1338	14
1	1340	1
1	1344	1
1	1345	13
1	1346	4
1	1350	5
1	1351	1
1	1352	9
1	1353	19
1	1354	42
1	1355	17
1	1356	12
1	1357	25
1	1358	8
1	1359	1
1	1360	37
1	1362	4
1	1366	1
1	1367	4
1	1369	2
1	1370	21
1	1371	52
1	1373	9
1	1375	2
1	1376	9
1	1377	34
1	1379	6
1	1380	14
1	1381	8
1	1382	8
1	1383	1
1	1384	1
1	1385	3
1	1386	6
1	1387	73
1	1388	22
1	1389	4
1	1390	26
1	1391	10
1	1394	42
1	1396	1
1	1397	2
1	1400	1
1	1401	4
1	1402	5
1	1407	3
1	1410	11
1	1411	6
1	1414	113
1	1415	28
1	1416	15
1	1417	11
1	1418	6
1	1419	25
1	1420	27
1	1421	22
1	1422	8
1	1423	1
1	1425	9
1	1426	5
1	1427	2
1	1429	8
1	1430	1
1	1431	25
1	1432	19
1	1434	11
1	1435	10
1	1436	5
1	1437	26
1	1438	2
1	1439	8
1	1440	2
1	1441	6
1	1442	5
1	1443	1
1	1444	40
1	1445	35
1	1446	5
1	1447	1
1	1448	5
1	1449	1
1	1450	15
1	1451	8
1	1452	29
1	1453	11
1	1454	4
1	1455	9
1	1456	2
1	1457	2
1	1458	3
1	1461	1
1	1462	1
1	1464	1
1	1465	33
1	1466	4
1	1467	4
1	1468	4
1	1469	9
1	1470	1
1	1471	5
1	1474	3
1	1476	3
1	1479	1
1	1480	11
1	1481	21
1	1482	3
1	1483	1
1	1484	2
1	1488	1
1	1489	4
1	1490	50
1	1491	52
1	1492	8
1	1494	1
1	1495	6
1	1496	1
1	1497	5
1	1498	8
1	1499	1
1	1500	26
1	1502	4
1	1503	3
1	1504	7
1	1505	2
1	1506	2
1	1507	10
1	1508	5
1	1509	7
1	1510	6
1	1512	2
1	1513	33
1	1514	10
1	1518	4
1	1520	14
1	1521	6
1	1523	84
1	1524	1
1	1527	2
1	1528	1
1	1529	2
1	1530	5
1	1531	7
1	1532	15
1	1533	15
1	1534	9
1	1535	9
1	1536	29
1	1537	3
1	1538	6
1	1540	7
1	1542	2
1	1543	26
1	1544	30
1	1545	11
1	1546	3
1	1547	15
1	1548	3
1	1549	3
1	1550	5
1	1551	6
1	1552	16
1	1553	2
1	1554	2
1	1555	14
1	1556	10
1	1557	4
1	1558	8
1	1559	3
1	1560	2
1	1561	23
1	1562	2
1	1563	2
1	1564	1
1	1565	12
1	1567	2
1	1568	1
1	1570	9
1	1572	1
1	1573	18
1	1574	1
1	1575	1
1	1577	3
1	1578	5
1	1579	2
1	1581	7
1	1582	1
1	1583	3
1	1584	5
1	1585	15
1	1586	7
1	1587	2
1	1588	8
1	1589	6
1	1590	5
1	1591	4
1	1592	9
1	1593	3
1	1594	8
1	1596	1
1	1597	2
1	1600	5
1	1601	2
1	1602	5
1	1603	6
1	1605	13
1	1606	25
1	1607	10
1	1608	5
1	1612	2
1	1613	9
1	1614	4
1	1615	25
1	1616	2
1	1617	1
1	1619	3
1	1620	12
1	1622	1
1	1623	5
1	1624	3
1	1625	7
1	1626	6
1	1629	4
1	1630	2
1	1631	2
1	1632	4
1	1633	2
1	1634	1
1	1635	15
1	1636	2
1	1637	25
1	1638	18
1	1639	27
1	1640	20
1	1641	2
1	1642	15
1	1643	5
1	1644	2
1	1645	2
1	1646	14
1	1647	13
1	1648	8
1	1649	2
1	1650	2
1	1651	2
1	1652	3
1	1653	2
1	1655	1
1	1657	1
1	1658	1
1	1659	26
1	1660	21
1	1662	75
1	1663	26
1	1664	63
1	1665	23
1	1666	28
1	1667	4
1	1668	1
1	1670	4
1	1671	52
1	1672	36
1	1673	23
1	1674	2
1	1675	5
1	1677	42
1	1678	34
1	1679	14
1	1681	8
1	1682	3
1	1683	15
1	1686	60
1	1687	13
1	1688	6
1	1690	23
1	1691	22
1	1692	7
1	1696	1
1	1702	12
1	1703	2
1	1704	1
1	1705	1
1	1706	53
1	1708	14
1	1709	5
1	1710	18
1	1711	16
1	1712	5
1	1713	5
1	1714	1
1	1716	15
1	1718	2
1	1719	6
1	1720	1
1	1721	3
1	1722	9
1	1723	11
1	1724	15
1	1725	3
1	1726	5
1	1727	3
1	1728	20
1	1729	31
1	1730	4
1	1731	11
1	1732	8
1	1733	21
1	1736	1
1	1737	1
1	1738	3
1	1739	39
1	1740	2
1	1741	28
1	1742	64
1	1743	10
1	1744	9
1	1745	21
1	1746	8
1	1747	4
1	1748	43
1	1749	21
1	1750	4
1	1752	1
1	1753	12
1	1754	12
1	1755	4
1	1756	5
1	1757	7
1	1758	39
1	1759	5
1	1760	1
1	1761	3
1	1762	5
1	1763	33
1	1764	20
1	1765	2
1	1766	8
1	1767	17
1	1768	5
1	1769	3
1	1770	8
1	1771	8
1	1772	4
1	1773	20
1	1774	29
1	1775	2
1	1776	7
1	1778	1
1	1779	4
1	1780	5
1	1781	13
1	1782	5
1	1784	3
1	1789	1
1	1790	7
1	1791	5
1	1792	1
1	1794	2
1	1799	76
1	1800	34
1	1801	17
1	1802	1
1	1803	4
1	1804	3
1	1806	1
1	1808	5
1	1810	1
1	1813	16
1	1814	2
1	1815	21
1	1816	10
1	1817	3
1	1818	3
1	1820	14
1	1821	28
1	1822	1
1	1827	83
1	1829	23
1	1830	10
1	1831	6
1	1832	53
1	1833	2
1	1834	13
1	1835	1
1	1836	26
1	1837	6
1	1843	9
1	1846	15
1	1847	29
1	1848	1
1	1849	20
1	1850	13
1	1851	10
1	1852	3
1	1853	11
1	1854	5
1	1855	2
1	1857	2
1	1858	11
1	1859	2
1	1860	1
1	1861	2
1	1863	2
1	1864	28
1	1866	6
1	1867	21
1	1869	10
1	1870	1
1	1871	5
1	1872	19
1	1873	18
1	1874	12
1	1875	5
1	1876	1
1	1877	10
1	1878	15
1	1879	5
1	1880	1
1	1881	9
1	1882	23
1	1883	2
1	1886	11
1	1888	4
1	1889	22
1	1890	94
1	1891	32
1	1892	32
1	1893	2
1	1894	10
1	1895	13
1	1896	18
1	1897	13
1	1898	9
1	1899	9
1	1900	16
1	1901	21
1	1902	2
1	1903	4
1	1904	8
1	1905	6
1	1906	11
1	1907	7
1	1908	1
1	1909	26
1	1910	7
1	1911	36
1	1912	15
1	1913	10
1	1914	23
1	1916	14
1	1917	24
1	1918	8
1	1919	1
1	1920	8
1	1921	2
1	1922	17
1	1923	1
1	1924	2
1	1926	3
1	1927	22
1	1928	22
1	1929	15
1	1930	9
1	1932	12
1	1933	5
1	1934	9
1	1935	35
1	1936	36
1	1937	2
1	1938	2
1	1940	9
1	1941	4
1	1942	2
1	1944	2
1	1948	1
1	1949	27
1	1950	4
1	1951	4
1	1953	7
1	1955	215
1	1956	56
1	1958	6
1	1959	9
1	1960	7
1	1961	2
1	1963	10
1	1964	19
1	1965	2
1	1966	19
1	1968	2
1	1970	238
1	1971	20
1	1972	98
1	1973	13
1	1974	3
1	1975	34
1	1976	18
1	1978	2
1	1979	13
1	1980	2
1	1981	6
1	1982	54
1	1983	7
1	1986	8
1	1987	4
1	1988	14
1	1989	8
1	1991	9
1	1992	2
1	1995	57
1	1996	3
1	1998	61
1	1999	21
1	2000	4
1	2002	20
1	2003	12
1	2005	1
1	2006	15
1	2007	6
1	2008	9
1	2009	86
1	2010	15
1	2011	58
1	2015	1
1	2021	27
1	2022	7
1	2023	5
1	2024	8
1	2025	3
1	2026	3
1	2027	2
1	2028	1
1	2030	1
1	2031	49
1	2032	58
1	2041	1
1	2047	44
1	2048	6
1	2050	5
1	2051	5
1	2053	1
1	2055	1
1	2056	1
1	2057	1
1	2068	6
1	2069	2
1	2070	1
1	2071	6
1	2072	1
1	2073	1
1	2074	14
1	2075	1
1	2079	10
1	2080	4
1	2081	7
1	2082	12
1	2085	3
1	2087	5
1	2088	2
1	2089	2
1	2091	2
1	2093	1
1	2094	14
1	2096	5
1	2097	24
1	2098	2
1	2100	17
1	2101	2
1	2102	15
1	2104	8
1	2107	1
1	2108	1
1	2109	2
1	2110	1
1	2112	34
1	2113	2
1	2114	1
1	2115	5
1	2116	2
1	2117	14
1	2118	9
1	2119	4
1	2120	6
1	2121	4
1	2122	6
1	2123	2
1	2124	7
1	2125	2
1	2127	22
1	2128	1
1	2129	10
1	2130	20
1	2131	7
1	2132	1
1	2133	13
1	2136	19
1	2137	1
1	2140	6
1	2141	1
1	2142	12
1	2143	6
1	2144	3
1	2145	1
1	2146	17
1	2147	1
1	2148	12
1	2149	8
1	2150	22
1	2151	14
1	2152	2
1	2153	16
1	2154	15
1	2155	5
1	2156	3
1	2158	8
1	2159	3
1	2160	13
1	2161	13
1	2162	25
1	2163	10
1	2164	15
1	2165	10
1	2166	11
1	2167	1
1	2168	9
1	2169	7
1	2171	32
1	2172	17
1	2173	5
1	2174	13
1	2177	5
1	2178	2
1	2179	3
1	2180	5
1	2182	17
1	2183	17
1	2184	6
1	2185	4
1	2186	1
1	2187	37
1	2189	33
1	2190	6
1	2191	30
1	2192	9
1	2195	6
1	2196	20
1	2197	1
1	2198	16
1	2203	6
1	2204	3
1	2206	4
1	2208	9
1	2210	2
1	2211	8
1	2212	1
1	2213	19
1	2214	19
1	2215	1
1	2216	1
1	2217	7
1	2218	1
1	2219	17
1	2220	2
1	2221	4
1	2222	14
1	2223	14
1	2224	19
1	2225	10
1	2226	15
1	2227	12
1	2228	1
1	2231	12
1	2232	32
1	2233	12
1	2234	22
1	2235	9
1	2236	2
1	2237	1
1	2239	3
1	2242	24
1	2243	8
1	2244	1
1	2245	4
1	2246	9
1	2247	14
1	2249	6
1	2250	1
1	2252	1
1	2254	1
1	2258	12
1	2259	4
1	2260	1
1	2261	5
1	2262	15
1	2263	10
1	2264	2
1	2265	15
1	2266	7
1	2267	3
1	2268	7
1	2271	1
1	2272	1
1	2273	19
1	2274	8
1	2275	1
1	2276	1
1	2279	7
1	2280	1
1	2281	2
1	2282	1
1	2290	1
1	2291	3
1	2292	6
1	2293	5
1	2295	8
1	2296	8
1	2297	22
1	2299	7
1	2300	1
1	2301	7
1	2302	1
1	2303	3
1	2304	40
1	2306	1
1	2307	23
1	2308	14
1	2309	5
1	2310	3
1	2314	2
1	2315	6
1	2316	1
1	2317	4
1	2319	12
1	2320	10
1	2321	2
1	2322	8
1	2323	12
1	2324	22
1	2325	12
1	2327	4
1	2328	1
1	2329	7
1	2332	4
1	2333	7
1	2334	16
1	2337	19
1	2340	8
1	2343	7
1	2345	4
1	2346	5
1	2347	6
1	2348	32
1	2349	18
1	2350	7
1	2351	6
1	2352	15
1	2353	3
1	2362	4
1	2363	7
1	2364	1
1	2365	2
1	2367	3
1	2368	31
1	2369	30
1	2370	19
1	2371	4
1	2372	5
1	2373	3
1	2374	3
1	2376	4
1	2377	8
1	2379	6
1	2380	36
1	2381	24
1	2382	1
1	2383	43
1	2384	1
1	2385	31
1	2386	10
1	2387	2
1	2389	1
1	2390	37
1	2391	14
1	2392	5
1	2393	3
1	2395	1
1	2397	1
1	2399	19
1	2400	17
1	2401	5
1	2402	1
1	2403	17
1	2404	9
1	2409	1
1	2410	28
1	2411	32
1	2412	6
1	2413	1
1	2414	4
1	2415	3
1	2417	7
1	2418	3
1	2422	5
1	2423	2
1	2427	5
1	2429	5
1	2430	19
1	2431	6
1	2432	16
1	2433	5
1	2434	15
1	2436	4
1	2437	3
1	2438	5
1	2439	3
1	2440	12
1	2441	3
1	2443	1
1	2444	1
1	2445	26
1	2447	3
1	2448	1
1	2449	2
1	2450	60
1	2451	2
1	2452	1
1	2453	49
1	2454	2
1	2455	61
1	2456	2
1	2457	3
1	2458	1
1	2459	1
1	2461	12
1	2462	28
1	2463	1
1	2465	2
1	2466	13
1	2467	16
1	2468	3
1	2469	8
1	2470	1
1	2471	7
1	2472	8
1	2473	42
1	2474	10
1	2475	24
1	2476	1
1	2477	3
1	2479	2
1	2481	7
1	2482	25
1	2484	6
1	2485	67
1	2486	12
1	2487	16
1	2489	6
1	2490	6
1	2491	4
1	2492	1
1	2493	10
1	2494	16
1	2495	9
1	2496	10
1	2497	14
1	2498	8
1	2499	11
1	2500	1
1	2502	4
1	2503	11
1	2504	8
1	2505	2
1	2506	27
1	2507	14
1	2508	4
1	2509	36
1	2510	49
1	2511	12
1	2512	13
1	2513	2
1	2514	5
1	2515	6
1	2517	16
1	2518	19
1	2519	26
1	2520	9
1	2521	5
1	2522	30
1	2523	11
1	2524	7
1	2525	9
1	2526	4
1	2527	10
1	2528	22
1	2529	29
1	2530	17
1	2531	8
1	2535	35
1	2536	29
1	2537	12
1	2538	15
1	2539	5
1	2540	10
1	2544	1
1	2546	4
1	2547	1
1	2548	1
1	2550	28
1	2551	5
1	2552	25
1	2553	1
1	2554	1
1	2556	2
1	2558	9
1	2559	3
1	2560	13
1	2562	11
1	2563	4
1	2564	47
1	2565	13
1	2566	13
1	2567	21
1	2568	1
1	2570	3
1	2571	1
1	2573	7
1	2574	12
1	2577	2
1	2578	1
1	2580	3
1	2581	1
1	2583	29
1	2584	11
1	2585	2
1	2586	12
1	2592	18
1	2593	27
1	2594	19
1	2595	3
1	2596	1
1	2597	3
1	2598	4
1	2599	15
1	2600	34
1	2601	14
1	2603	8
1	2604	12
1	2611	4
1	2615	4
1	2616	5
1	2617	8
1	2618	4
1	2619	8
1	2620	10
1	2621	3
1	2624	11
1	2625	3
1	2626	5
1	2627	2
1	2628	18
1	2629	8
1	2630	25
1	2631	3
1	2632	36
1	2633	21
1	2634	2
1	2636	20
1	2637	1
1	2638	5
1	2639	7
1	2640	38
1	2645	1
1	2648	2
1	2649	2
1	2650	4
1	2651	8
1	2653	17
1	2655	5
1	2656	23
1	2658	24
1	2659	2
1	2660	1
1	2661	1
1	2663	8
1	2664	1
1	2665	3
1	2666	2
1	2667	7
1	2668	13
1	2669	21
1	2670	4
1	2672	4
1	2675	34
1	2676	2
1	2677	2
1	2679	7
1	2680	1
1	2681	9
1	2682	4
1	2684	2
1	2686	2
1	2687	1
1	2688	3
1	2690	15
1	2691	2
1	2693	2
1	2694	3
1	2695	1
1	2696	5
1	2700	4
1	2702	2
1	2703	11
1	2704	3
1	2705	7
1	2706	7
1	2707	7
1	2708	11
[truncated: 845,336 more rows]
