# Supplementary material for: Genome-wide analysis of the interplay between chromatin-associated RNA and 3D genome organization in human cells
Source: Nat Commun. 2023 Oct 16;14:6519. doi: 10.1038/s41467-023-42274-7 (PMC10579264; doi:10.1038/s41467-023-42274-7)
Supplement: Supplementary file 6 — Source Data [file 41467_2023_42274_MOESM6_ESM.zip › SourceData/Figure_S2n.tsv]

treatment	number_of_foci	total_volume	normalized_variance	mean_nuclear_fluorescence
control	32	2.79	1641.597962	10417.805
control	23	2.564	1373.938238	16898.18
control	23	2.721	1172.40966	9890.003
control	14	3.997	1015.299306	13704.881
control	14	4.02	1033.273779	11383.348
control	7	2.884	1286.100751	10905.931
control	14	2.669	1150.130237	10777.577
control	27	4.672	1331.831102	10393.233
control	29	5.298	1399.579024	9540.148
control	36	3.049	1001.757885	9468.339
control	28	2.955	1173.440281	12017.93
control	26	3.762	1181.162769	10575.622
control	22	2.796	667.7777809	7152.38
control	17	4.579	1719.018815	10237.323
control	29	2.634	931.7236385	10038.565
control	18	4.425	1599.811236	10754.544
control	21	2.525	699.8307898	12704.031
RNase	21	4.213	2341.052997	9764.901
RNase	21	8.937	2267.895212	15972.749
RNase	34	3.023	2428.997564	11629.503
RNase	35	6.508	1708.627006	14718.267
RNase	34	2.644	2682.85546	11216.9
RNase	42	12.404	4068.56434	13417.529
RNase	67	9.651	2365.2262	7691.2
RNase	46	7.027	1685.614506	9329.963
RNase	23	8.153	2472.704806	16221.889
RNase	26	2.352	1540.162161	11364.346
RNase	24	2.078	2845.895611	10458.834
RNase	64	13.118	2646.966724	11022.888
RNase	34	2.296	2247.414749	10967.921
RNase	32	7.03	2010.836772	13057.022
RNase	51	11.218	2904.266358	10385.921
RNase	12	4.46	1925.093876	13883.123
