# Supplementary material for: Genome-wide analysis of the interplay between chromatin-associated RNA and 3D genome organization in human cells
Source: Nat Commun. 2023 Oct 16;14:6519. doi: 10.1038/s41467-023-42274-7 (PMC10579264; doi:10.1038/s41467-023-42274-7)
Supplement: Supplementary file 6 — Source Data [file 41467_2023_42274_MOESM6_ESM.zip › SourceData/Figure_4f.tsv]

sample	value
Scramble Ctrl	0.623471266783225
Scramble Ctrl	1.21363722930285
Scramble Ctrl	1.32158367775441
ZMYND8 gRNA	0.228222275632271
ZMYND8 gRNA	0.144335005774345
ZMYND8 gRNA	0.296631263999806
