# Supplementary material for: Genome-wide analysis of the interplay between chromatin-associated RNA and 3D genome organization in human cells
Source: Nat Commun. 2023 Oct 16;14:6519. doi: 10.1038/s41467-023-42274-7 (PMC10579264; doi:10.1038/s41467-023-42274-7)
Supplement: Supplementary file 6 — Source Data [file 41467_2023_42274_MOESM6_ESM.zip › SourceData/Figure_5b.tsv]

a	b	c	d	OR	SELOR	min_err_bar	max_err_bar
426	3806	291	3589	1.38045191802417	0.0795312274464069	1.27491523614179	1.49472486009625
