# Supplementary material for: Genome-wide analysis of the interplay between chromatin-associated RNA and 3D genome organization in human cells
Source: Nat Commun. 2023 Oct 16;14:6519. doi: 10.1038/s41467-023-42274-7 (PMC10579264; doi:10.1038/s41467-023-42274-7)
Supplement: Supplementary file 6 — Source Data [file 41467_2023_42274_MOESM6_ESM.zip › SourceData/Figure_4b.tsv]

V1	V2
loop_rank	GSEA_score
1	0.000257731958762887
2	0.0000911763291826068
3	-0.000075379300397673
4	0.000182352658365214
5	0.0004400846171281
6	0.00027352898754782
7	0.00010697335796754
8	-0.0000595822716127393
9	0.000198149687150147
10	0.0000315940575698675
11	-0.000134961572010412
12	-0.000301517201590692
13	-0.0000437852428278056
14	0.000213946715935081
15	0.000471678674697968
16	0.000305123045117688
17	0.000138567415537408
18	0.000396299374300295
19	0.000654031333063181
20	0.000911763291826068
21	0.00116949525058895
22	0.00142722720935184
23	0.00126067157977156
24	0.00109411595019128
25	0.000927560320611001
26	0.000761004691030722
27	0.00101873664979361
28	0.0012764686085565
29	0.00110991297897622
30	0.000943357349395935
31	0.000776801719815656
32	0.00103453367857854
33	0.00129226563734143
34	0.00112571000776115
35	0.000959154378180869
36	0.000792598748600589
37	0.000626043119020309
38	0.00045948748944003
39	0.00029293185985975
40	0.000550663818622637
41	0.000384108189042357
42	0.000217552559462077
43	0.000475284518224963
44	0.00073301647698785
45	0.000990748435750736
46	0.000824192806170456
47	0.00108192476493334
48	0.000915369135353063
49	0.00117310109411595
50	0.00100654546453567
51	0.000839989834955391
52	0.000673434205375111
53	0.000506878575794831
54	0.000340322946214551
55	0.000173767316634271
56	0.000431499275397157
57	0.000689231234160044
58	0.000946963192922931
59	0.000780407563342651
60	0.000613851933762372
61	0.000871583892525258
62	0.00112931585128815
63	0.000962760221707866
64	0.000796204592127586
65	0.000629648962547306
66	0.000887380921310192
67	0.000720825291729912
68	0.000554269662149632
69	0.000812001620912519
70	0.00106973357967541
71	0.000903177950095126
72	0.000736622320514846
73	0.000994354279277731
74	0.00125208623804062
75	0.0015098181968035
76	0.00134326256722323
77	0.00117670693764295
78	0.00101015130806267
79	0.000843595678482386
80	0.00110132763724527
81	0.00135905959600816
82	0.00119250396642788
83	0.00145023592519077
84	0.00170796788395365
85	0.00154141225437337
86	0.00137485662479309
87	0.00120830099521281
88	0.00104174536563253
89	0.000875189736052254
90	0.00113292169481514
91	0.000966366065234861
92	0.00079981043565458
93	0.00105754239441747
94	0.00131527435318035
95	0.00114871872360007
96	0.000982163094019795
97	0.000815607464439514
98	0.000649051834859235
99	0.000482496205278954
100	0.000740228164041842
101	0.000573672534461563
102	0.000407116904881282
103	0.000240561275301003
104	0.000498293234063888
105	0.000331737604483609
106	0.000165181974903329
107	0.000422913933666216
108	0.000680645892429102
109	0.000938377851191989
110	0.00077182222161171
111	0.0010295541803746
112	0.00128728613913748
113	0.0011207305095572
114	0.000954174879976923
115	0.000787619250396642
116	0.000621063620816363
117	0.000878795579579249
118	0.00113652753834214
119	0.000969971908761857
120	0.00122770386752474
121	0.00106114823794446
122	0.000894592608364183
123	0.00115232456712707
124	0.00098576893754679
125	0.00124350089630968
126	0.0010769452667294
127	0.00133467722549228
128	0.001168121595912
129	0.00142585355467489
130	0.00168358551343778
131	0.00194131747220066
132	0.00177476184262038
133	0.0016082062130401
134	0.00186593817180299
135	0.00212367013056588
136	0.00238140208932876
137	0.00221484645974848
138	0.00247257841851137
139	0.00273031037727426
140	0.00256375474769398
141	0.00282148670645686
142	0.00265493107687658
143	0.00291266303563947
144	0.00274610740605919
145	0.00300383936482208
146	0.0028372837352418
147	0.00267072810566152
148	0.0029284600644244
149	0.00276190443484412
150	0.00301963639360701
151	0.00285308076402673
152	0.00311081272278962
153	0.00294425709320934
154	0.00277770146362906
155	0.00261114583404878
156	0.0024445902044685
157	0.00270232216323139
158	0.00253576653365111
159	0.00279349849241399
160	0.00262694286283371
161	0.0028846748215966
162	0.00314240678035949
163	0.00297585115077921
164	0.00323358310954209
165	0.00306702747996181
166	0.0033247594387247
167	0.00315820380914442
168	0.00341593576790731
169	0.00324938013832703
170	0.00350711209708991
171	0.0037648440558528
172	0.00402257601461568
173	0.00428030797337857
174	0.00453803993214146
175	0.00437148430256118
176	0.00462921626132407
177	0.00488694822008695
178	0.00514468017884984
179	0.00497812454926956
180	0.00481156891968928
181	0.004645013290109
182	0.00447845766052872
183	0.00431190203094844
184	0.00414534640136816
185	0.00397879077178788
186	0.00423652273055077
187	0.00406996710097049
188	0.00390341147139021
189	0.00416114343015309
190	0.00441887538891598
191	0.0042523197593357
192	0.00408576412975542
193	0.00391920850017514
194	0.00375265287059486
195	0.00401038482935775
196	0.00384382919977747
197	0.00410156115854035
198	0.00393500552896008
199	0.0037684498993798
200	0.00360189426979951
201	0.00343533864021923
202	0.00326878301063896
203	0.00310222738105868
204	0.0029356717514784
205	0.00276911612189812
206	0.00260256049231784
207	0.00286029245108072
208	0.00311802440984361
209	0.00295146878026333
210	0.00278491315068305
211	0.00261835752110277
212	0.00245180189152249
213	0.00228524626194221
214	0.00211869063236193
215	0.00195213500278165
216	0.00178557937320137
217	0.00161902374362109
218	0.00187675570238398
219	0.0017102000728037
220	0.00154364444322342
221	0.00137708881364314
222	0.00121053318406286
223	0.00104397755448258
224	0.00130170951324547
225	0.00155944147200835
226	0.00139288584242807
227	0.00122633021284779
228	0.00148406217161068
229	0.0013175065420304
230	0.00115095091245012
231	0.00140868287121301
232	0.00166641482997589
233	0.00149985920039561
234	0.00133330357081533
235	0.00159103552957822
236	0.00184876748834111
237	0.00210649944710399
238	0.00193994381752371
239	0.00177338818794343
240	0.00160683255836315
241	0.00186456451712604
242	0.00169800888754576
243	0.00195574084630865
244	0.00221347280507153
245	0.00204691717549126
246	0.00188036154591097
247	0.00213809350467386
248	0.00239582546343674
249	0.00222926983385647
250	0.00248700179261935
251	0.00274473375138224
252	0.00257817812180196
253	0.00241162249222168
254	0.0022450668626414
255	0.00250279882140429
256	0.00276053078016717
257	0.00259397515058689
258	0.00242741952100661
259	0.0026851514797695
260	0.00251859585018922
261	0.00235204022060894
262	0.00218548459102866
263	0.00201892896144838
264	0.00227666092021127
265	0.00211010529063099
266	0.00236783724939387
267	0.0022012816198136
268	0.00203472599023332
269	0.00186817036065303
270	0.00170161473107276
271	0.00195934668983564
272	0.00179279106025536
273	0.00162623543067508
274	0.00188396738943797
275	0.00171741175985769
276	0.00155085613027741
277	0.00138430050069713
278	0.00164203245946002
279	0.0018997644182229
280	0.00173320878864262
281	0.00199094074740551
282	0.00182438511782523
283	0.00208211707658812
284	0.00191556144700784
285	0.00174900581742756
286	0.00158245018784728
287	0.001415894558267
288	0.00124933892868672
289	0.00108278329910644
290	0.000916227669526159
291	0.00074967203994588
292	0.000583116410365601
293	0.000416560780785318
294	0.000674292739548204
295	0.000507737109967925
296	0.000341181480387646
297	0.000174625850807367
298	0.000432357809570252
299	0.000265802179989973
300	0.0000992465504096908
301	-0.0000673090791705883
302	0.000190422879592297
303	0.000448154838355187
304	0.000281599208774908
305	0.000539331167537793
306	0.000372775537957514
307	0.000206219908377232
308	0.000463951867140117
309	0.000297396237559838
310	0.000555128196322724
311	0.000388572566742448
312	0.000222016937162166
313	0.000479748895925051
314	0.000313193266344769
315	0.000146637636764493
316	-0.0000199179928157892
317	-0.000186473622396072
318	-0.000353029251976347
319	-0.0000952972932134616
320	-0.000261852922793744
321	-0.00000412096403085149
322	0.000253610994732034
323	0.00051134295349492
324	0.000344787323914644
325	0.00060251928267753
326	0.000860251241440416
327	0.000693695611860133
328	0.000527139982279851
329	0.000360584352699575
330	0.000618316311462461
331	0.000876048270225346
332	0.000709492640645064
333	0.000542937011064788
334	0.000376381381484506
335	0.000209825751904223
336	0.0000432701223239476
337	-0.000123285507256335
338	-0.000289841136836611
339	-0.000456396766416893
340	-0.000198664807654
341	-0.000365220437234283
342	-0.000531776066814559
343	-0.000698331696394841
344	-0.000864887325975117
345	-0.0010314429555554
346	-0.000773710996792513
347	-0.000515979038029628
348	-0.00068253466760991
349	-0.000424802708847025
350	-0.000167070750084139
351	-0.000333626379664415
352	-0.000500182009244697
353	-0.000242450050481811
354	-0.000409005680062094
355	-0.00057556130964237
356	-0.000742116939222652
357	-0.000484384980459766
358	-0.000650940610040042
359	-0.000817496239620324
360	-0.000559764280857439
361	-0.000302032322094546
362	-0.0000443003633316605
363	-0.000210855992911943
364	0.0000468759658509427
365	0.000304607924613828
366	0.000138052295033553
367	0.000395784253796438
368	0.000653516212559324
369	0.000486960582979042
370	0.000744692541741927
371	0.000578136912161652
372	0.000411581282581369
373	0.000669313241344262
374	0.000502757611763979
375	0.000336201982183704
376	0.000169646352603421
377	0.000427378311366307
378	0.000685110270129193
379	0.000942842228892078
380	0.00120057418765496
381	0.00103401855807469
382	0.00129175051683757
383	0.00112519488725729
384	0.00138292684602018
385	0.00121637121643989
386	0.00104981558685962
387	0.000883259957279336
388	0.000716704327699061
389	0.000550148698118778
390	0.000807880656881664
391	0.000641325027301382
392	0.000899056986064274
393	0.00115678894482716
394	0.000990233315246884
395	0.000823677685666602
396	0.000657122056086319
397	0.000914854014849205
398	0.00117258597361209
399	0.00143031793237498
400	0.00168804989113786
401	0.00152149426155759
402	0.0013549386319773
403	0.00161267059074019
404	0.00187040254950308
405	0.00170384691992281
406	0.00153729129034252
407	0.00137073566076224
408	0.00120418003118197
409	0.00103762440160168
410	0.00129535636036457
411	0.00112880073078429
412	0.000962245101204011
413	0.0012199770599669
414	0.00105342143038661
415	0.0013111533891495
416	0.00156888534791239
417	0.00182661730667527
418	0.001660061677095
419	0.00149350604751471
420	0.0017512380062776
421	0.00200896996504048
422	0.00226670192380338
423	0.00252443388256626
424	0.00235787825298599
425	0.00261561021174887
426	0.00287334217051176
427	0.00313107412927464
428	0.00338880608803753
429	0.00322225045845725
430	0.00347998241722013
431	0.00373771437598302
432	0.00357115874640274
433	0.00340460311682246
434	0.00366233507558535
435	0.00392006703434824
436	0.00375351140476796
437	0.00401124336353084
438	0.00384468773395057
439	0.00367813210437028
440	0.00351157647479
441	0.00376930843355289
442	0.00360275280397261
443	0.0038604847627355
444	0.00411821672149838
445	0.00437594868026127
446	0.00420939305068099
447	0.0040428374211007
448	0.00387628179152043
449	0.00413401375028332
450	0.00439174570904621
451	0.00422519007946592
452	0.00448292203822881
453	0.00474065399699169
454	0.00499838595575458
455	0.00525611791451747
456	0.00508956228493719
457	0.00534729424370008
458	0.00518073861411979
459	0.00543847057288268
460	0.00569620253164557
461	0.00595393449040846
462	0.00578737886082818
463	0.0056208232312479
464	0.00545426760166762
465	0.0057119995604305
466	0.00554544393085023
467	0.00537888830126994
468	0.00521233267168966
469	0.00547006463045255
470	0.00572779658921543
471	0.00556124095963516
472	0.00539468533005488
473	0.0052281297004746
474	0.00506157407089432
475	0.0053193060296572
476	0.00557703798842009
477	0.00541048235883981
478	0.0056682143176027
479	0.00592594627636558
480	0.00575939064678531
481	0.00559283501720503
482	0.00542627938762475
483	0.00568401134638764
484	0.00551745571680735
485	0.00535090008722707
486	0.00560863204598996
487	0.00544207641640968
488	0.0052755207868294
489	0.00553325274559228
490	0.005366697116012
491	0.00562442907477489
492	0.00588216103353777
493	0.00613989299230066
494	0.00639762495106355
495	0.00623106932148328
496	0.00648880128024616
497	0.00632224565066588
498	0.00657997760942877
499	0.00683770956819165
500	0.00667115393861138
501	0.00692888589737426
502	0.00718661785613715
503	0.00744434981490003
504	0.00727779418531975
505	0.00753552614408264
506	0.00736897051450236
507	0.00720241488492208
508	0.0070358592553418
509	0.00686930362576153
510	0.00670274799618124
511	0.00696047995494413
512	0.00679392432536385
513	0.00662736869578357
514	0.00688510065454646
515	0.00714283261330934
516	0.00697627698372906
517	0.00723400894249195
518	0.00706745331291167
519	0.00732518527167456
520	0.00715862964209427
521	0.00699207401251399
522	0.00724980597127688
523	0.00750753793003976
524	0.00734098230045949
525	0.0071744266708792
526	0.00700787104129892
527	0.00726560300006181
528	0.00709904737048154
529	0.00693249174090126
530	0.00676593611132098
531	0.0065993804817407
532	0.00643282485216042
533	0.0066905568109233
534	0.00694828876968619
535	0.00720602072844907
536	0.00746375268721196
537	0.00772148464597484
538	0.00797921660473773
539	0.00781266097515745
540	0.00764610534557717
541	0.0074795497159969
542	0.00731299408641661
543	0.00714643845683633
544	0.00697988282725606
545	0.00723761478601894
546	0.00749534674478183
547	0.00775307870354472
548	0.0080108106623076
549	0.00826854262107049
550	0.00852627457983338
551	0.00835971895025309
552	0.00819316332067282
553	0.0084508952794357
554	0.00870862723819859
555	0.00854207160861831
556	0.0087998035673812
557	0.00905753552614409
558	0.0088909798965638
559	0.00872442426698353
560	0.00898215622574641
561	0.00881560059616613
562	0.00907333255492902
563	0.0093310645136919
564	0.00958879647245479
565	0.00984652843121767
566	0.0096799728016374
567	0.00951341717205711
568	0.00934686154247683
569	0.00918030591289656
570	0.00901375028331627
571	0.00927148224207916
572	0.00952921420084205
573	0.00978694615960493
574	0.00962039053002465
575	0.00945383490044437
576	0.00971156685920726
577	0.00996929881797014
578	0.010227030776733
579	0.0100604751471528
580	0.00989391951757249
581	0.0097273638879922
582	0.00998509584675509
583	0.00981854021717481
584	0.00965198458759453
585	0.00990971654635742
586	0.0101674485051203
587	0.01000089287554
588	0.00983433724595974
589	0.0100920692047226
590	0.00992551357514235
591	0.00975895794556206
592	0.00959240231598179
593	0.00942584668640151
594	0.00925929105682123
595	0.00909273542724095
596	0.00892617979766067
597	0.00875962416808039
598	0.00859306853850011
599	0.00842651290891983
600	0.00825995727933955
601	0.00809340164975927
602	0.00835113360852215
603	0.00818457797894188
604	0.00801802234936159
605	0.00827575430812448
606	0.0081091986785442
607	0.00794264304896392
608	0.00777608741938364
609	0.00760953178980336
610	0.00744297616022308
611	0.00770070811898597
612	0.00795844007774885
613	0.00821617203651174
614	0.00804961640693146
615	0.00788306077735118
616	0.00814079273611407
617	0.00839852469487695
618	0.00865625665363984
619	0.00848970102405956
620	0.00832314539447928
621	0.008156589764899
622	0.00799003413531871
623	0.0082477660940816
624	0.00808121046450132
625	0.00791465483492104
626	0.00817238679368393
627	0.00843011875244683
628	0.00868785071120971
629	0.0089455826699726
630	0.00920331462873548
631	0.00946104658749837
632	0.00971877854626126
633	0.00955222291668098
634	0.0093856672871007
635	0.00921911165752042
636	0.00905255602794014
637	0.00931028798670303
638	0.00956801994546591
639	0.00940146431588563
640	0.00923490868630535
641	0.00949264064506824
642	0.00932608501548796
643	0.00915952938590767
644	0.0089929737563274
645	0.00925070571509028
646	0.00908415008551
647	0.00934188204427289
648	0.00959961400303577
649	0.00943305837345549
650	0.00969079033221838
651	0.00994852229098126
652	0.00978196666140099
653	0.0096154110318207
654	0.00987314299058359
655	0.0101308749493465
656	0.00996431931976621
657	0.0102220512785291
658	0.010479783237292
659	0.0103132276077117
660	0.0101466719781314
661	0.00998011634855114
662	0.00981356071897087
663	0.0100712926777338
664	0.0103290246364966
665	0.0105867565952595
666	0.0108444885540224
667	0.0106779329244421
668	0.010935664883205
669	0.0107691092536247
670	0.0110268412123876
671	0.0112845731711505
672	0.0111180175415702
673	0.0109514619119899
674	0.0107849062824097
675	0.0110426382411725
676	0.0108760826115923
677	0.0111338145703552
678	0.011391546529118
679	0.0112249908995378
680	0.0114827228583006
681	0.0117404548170635
682	0.0115738991874832
683	0.0118316311462461
684	0.0116650755166659
685	0.0114985198870856
686	0.0113319642575053
687	0.0115896962162682
688	0.0114231405866879
689	0.0112565849571076
690	0.0115143169158705
691	0.0113477612862902
692	0.01118120565671
693	0.0114389376154728
694	0.0112723819858926
695	0.0111058263563123
696	0.010939270726732
697	0.0107727150971517
698	0.0110304470559146
699	0.0112881790146775
700	0.0111216233850972
701	0.0109550677555169
702	0.0107885121259367
703	0.0110462440846995
704	0.0108796884551193
705	0.010713132825539
706	0.0105465771959587
707	0.0108043091547216
708	0.0106377535251413
709	0.010471197895561
710	0.0103046422659808
711	0.0105623742247436
712	0.0103958185951634
713	0.0106535505539262
714	0.0109112825126891
715	0.0107447268831088
716	0.0110024588418717
717	0.0108359032122915
718	0.0106693475827112
719	0.0109270795414741
720	0.011184811500237
721	0.0110182558706567
722	0.0108517002410764
723	0.0111094321998393
724	0.010942876570259
725	0.0112006085290219
726	0.0110340528994416
727	0.0108674972698613
728	0.0107009416402811
729	0.0105343860107008
730	0.0103678303811205
731	0.0102012747515402
732	0.0104590067103031
733	0.010716738669066
734	0.0105501830394857
735	0.0103836274099054
736	0.0102170717803251
737	0.0100505161507449
738	0.00988396052116459
739	0.00971740489158431
740	0.00955084926200403
741	0.00980858122076692
742	0.00964202559118664
743	0.00989975754994953
744	0.0101574895087124
745	0.00999093387913212
746	0.010248665837895
747	0.0100821102083147
748	0.00991555457873446
749	0.00974899894915417
750	0.00958244331957389
751	0.00941588768999362
752	0.0096736196487565
753	0.00993135160751939
754	0.00976479597793911
755	0.00959824034835882
756	0.00943168471877855
757	0.00926512908919827
758	0.00909857345961798
759	0.00893201783003771
760	0.00918974978880059
761	0.00902319415922032
762	0.0092809261179832
763	0.00911437048840291
764	0.00894781485882264
765	0.00878125922924236
766	0.00903899118800525
767	0.00887243555842497
768	0.00870587992884468
769	0.00896361188760757
770	0.00922134384637045
771	0.00947907580513334
772	0.00973680776389624
773	0.00999453972265912
774	0.010252271681422
775	0.0105100036401849
776	0.0103434480106046
777	0.0101768923810243
778	0.0104346243397872
779	0.0106923562985501
780	0.0105258006689698
781	0.0107835326277327
782	0.0106169769981524
783	0.0104504213685722
784	0.010708153327335
785	0.0105415976977548
786	0.0107993296565176
787	0.0106327740269374
788	0.0104662183973571
789	0.0102996627677768
790	0.0105573947265397
791	0.0108151266853026
792	0.0106485710557223
793	0.0109063030144852
794	0.0107397473849049
795	0.0105731917553246
796	0.0104066361257443
797	0.0102400804961641
798	0.0100735248665838
799	0.0099069692370035
800	0.00974041360742323
801	0.00999814556618611
802	0.010255877524949
803	0.0105136094837119
804	0.0107713414424748
805	0.0106047858128945
806	0.0104382301833142
807	0.0102716745537339
808	0.0101051189241537
809	0.00993856329457338
810	0.0101962952533363
811	0.010029739623756
812	0.00986318399417571
813	0.0101209159529386
814	0.00995436032335832
815	0.00978780469377803
816	0.00962124906419776
817	0.00945469343461748
818	0.00971242539338037
819	0.00997015735214325
820	0.00980360172256296
821	0.00963704609298269
822	0.00989477805174557
823	0.0097282224221653
824	0.00956166679258501
825	0.00981939875134789
826	0.0100771307101108
827	0.0103348626688737
828	0.0105925946276366
829	0.0108503265863994
830	0.0106837709568192
831	0.0105172153272389
832	0.0107749472860018
833	0.0106083916564215
834	0.0104418360268412
835	0.0102752803972609
836	0.0101087247676807
837	0.00994216913810037
838	0.0101999010968633
839	0.0104576330556261
840	0.0102910774260459
841	0.0101245217964656
842	0.0099579661668853
843	0.00979141053730502
844	0.00962485490772474
845	0.00945829927814447
846	0.00929174364856418
847	0.00954947560732707
848	0.00938291997774679
849	0.00964065193650968
850	0.0094740963069294
851	0.00930754067734911
852	0.00956527263611201
853	0.0098230045948749
854	0.0100807365536378
855	0.0103384685124007
856	0.0101719128828204
857	0.0104296448415833
858	0.010263089212003
859	0.0100965335824227
860	0.00992997795284244
861	0.00976342232326216
862	0.00959686669368187
863	0.00985459865244476
864	0.0101123306112076
865	0.0103700625699705
866	0.0102035069403903
867	0.01003695131081
868	0.0102946832695729
869	0.0105524152283357
870	0.0108101471870986
871	0.0110678791458615
872	0.0109013235162812
873	0.010734767886701
874	0.0105682122571207
875	0.0104016566275404
876	0.0102351009979601
877	0.0100685453683798
878	0.00990198973879956
879	0.0101597216975624
880	0.00999316606798216
881	0.00982661043840188
882	0.0100843423971648
883	0.00991778676758449
884	0.0101755187263474
885	0.0104332506851103
886	0.0106909826438732
887	0.0105244270142929
888	0.0103578713847126
889	0.0101913157551323
890	0.0104490477138952
891	0.0107067796726581
892	0.0105402240430778
893	0.0107979560018407
894	0.0106314003722604
895	0.0104648447426801
896	0.0102982891130999
897	0.0101317334835196
898	0.0103894654422825
899	0.0102229098127022
900	0.0104806417714651
901	0.0103140861418848
902	0.0101475305123045
903	0.00998097488272423
904	0.00981441925314396
905	0.00964786362356368
906	0.00990559558232657
907	0.00973903995274628
908	0.009572484323166
909	0.00983021628192889
910	0.00966366065234861
911	0.00949710502276832
912	0.00975483698153121
913	0.0100125689402941
914	0.00984601331071382
915	0.00967945768113354
916	0.00993718963989643
917	0.00977063401031614
918	0.010028365969079
919	0.00986181033949875
920	0.00969525470991847
921	0.00995298666868136
922	0.0102107186274442
923	0.0104684505862071
924	0.01072618254497
925	0.0105596269153898
926	0.0103930712858095
927	0.0102265156562292
928	0.0100599600266489
929	0.00989340439706862
930	0.0101511363558315
931	0.0104088683145944
932	0.0102423126850141
933	0.0100757570554338
934	0.00990920142585355
935	0.00974264579627328
936	0.009576090166693
937	0.00940953453711271
938	0.00924297890753244
939	0.00907642327795216
940	0.00890986764837189
941	0.0087433120187916
942	0.00857675638921132
943	0.00841020075963105
944	0.00866793271839393
945	0.00892566467715682
946	0.00875910904757653
947	0.00859255341799625
948	0.00842599778841598
949	0.00825944215883569
950	0.00851717411759857
951	0.00877490607636146
952	0.00903263803512434
953	0.00886608240554407
954	0.00869952677596379
955	0.00853297114638352
956	0.0087907031051464
957	0.00904843506390929
958	0.008881879434329
959	0.00871532380474872
960	0.00897305576351161
961	0.00880650013393133
962	0.00863994450435104
963	0.00889767646311393
964	0.00873112083353365
965	0.00856456520395338
966	0.00839800957437309
967	0.00865574153313597
968	0.0084891859035557
969	0.00832263027397542
970	0.00858036223273831
971	0.00883809419150121
972	0.00867153856192092
973	0.00850498293234064
974	0.00833842730276037
975	0.00817187167318009
976	0.0080053160435998
977	0.00826304800236269
978	0.00852077996112557
979	0.0083542243315453
980	0.00818766870196502
981	0.00802111307238473
982	0.00785455744280446
983	0.00811228940156734
984	0.00837002136033023
985	0.00820346573074995
986	0.00846119768951284
987	0.00829464205993255
988	0.00812808643035227
989	0.007961530800772
990	0.00779497517119171
991	0.00805270712995459
992	0.00788615150037432
993	0.00771959587079404
994	0.00797732782955693
995	0.00781077219997665
996	0.00806850415873954
997	0.00832623611750243
998	0.00815968048792214
999	0.00799312485834186
1000	0.00825085681710475
1001	0.00850858877586763
1002	0.00876632073463052
1003	0.00859976510505024
1004	0.00843320947546995
1005	0.00826665384588968
1006	0.00852438580465256
1007	0.00835783017507229
1008	0.008191274545492
1009	0.00844900650425488
1010	0.00828245087467461
1011	0.00811589524509433
1012	0.00837362720385723
1013	0.00820707157427696
1014	0.00804051594469667
1015	0.00829824790345955
1016	0.00855597986222244
1017	0.00881371182098532
1018	0.00907144377974821
1019	0.00932917573851109
1020	0.00916262010893082
1021	0.00899606447935054
1022	0.00925379643811343
1023	0.00908724080853314
1024	0.00892068517895286
1025	0.00875412954937259
1026	0.00901186150813547
1027	0.00884530587855518
1028	0.00867875024897491
1029	0.00893648220773779
1030	0.00876992657815752
1031	0.00860337094857723
1032	0.00843681531899695
1033	0.00827025968941668
1034	0.0081037040598364
1035	0.00793714843025611
1036	0.008194880389019
1037	0.00802832475943872
1038	0.00786176912985845
1039	0.00811950108862133
1040	0.00795294545904104
1041	0.00778638982946077
1042	0.00804412178822365
1043	0.00787756615864338
1044	0.00813529811740626
1045	0.00796874248782597
1046	0.00822647444658886
1047	0.00848420640535175
1048	0.00831765077577147
1049	0.00857538273453437
1050	0.00840882710495409
1051	0.00824227147537382
1052	0.00807571584579353
1053	0.00833344780455642
1054	0.00816689217497614
1055	0.00842462413373903
1056	0.00825806850415875
1057	0.00851580046292164
1058	0.00834924483334135
1059	0.00860697679210423
1060	0.00886470875086712
1061	0.00869815312128684
1062	0.00853159749170657
1063	0.00836504186212628
1064	0.008198486232546
1065	0.00845621819130889
1066	0.00828966256172861
1067	0.00812310693214832
1068	0.00795655130256805
1069	0.00778999567298777
1070	0.00804772763175066
1071	0.00830545959051354
1072	0.00813890396093327
1073	0.00797234833135298
1074	0.00823008029011586
1075	0.00806352466053559
1076	0.00832125661929847
1077	0.0081547009897182
1078	0.00798814536013791
1079	0.00782158973055763
1080	0.00765503410097736
1081	0.00791276605974024
1082	0.00774621043015995
1083	0.00757965480057968
1084	0.00783738675934256
1085	0.00767083112976229
1086	0.00750427550018201
1087	0.0077620074589449
1088	0.00801973941770778
1089	0.00827747137647067
1090	0.00811091574689038
1091	0.00836864770565328
1092	0.008202092076073
1093	0.00845982403483589
1094	0.00829326840525561
1095	0.0085510003640185
1096	0.00838444473443821
1097	0.00821788910485793
1098	0.00805133347527766
1099	0.00830906543404054
1100	0.00814250980446025
1101	0.00840024176322314
1102	0.00865797372198603
1103	0.00849141809240575
1104	0.00832486246282547
1105	0.00815830683324519
1106	0.00799175120366491
1107	0.0082494831624278
1108	0.00850721512119068
1109	0.00876494707995357
1110	0.00902267903871645
1111	0.00885612340913618
1112	0.00911385536789906
1113	0.00894729973831879
1114	0.00920503169708167
1115	0.00903847606750138
1116	0.00929620802626427
1117	0.00955393998502715
1118	0.00981167194379004
1119	0.0100694039025529
1120	0.00990284827297266
1121	0.00973629264339239
1122	0.0095697370138121
1123	0.00940318138423182
1124	0.00923662575465155
1125	0.00907007012507126
1126	0.00932780208383414
1127	0.00958553404259703
1128	0.00941897841301675
1129	0.00925242278343648
1130	0.0090858671538562
1131	0.00934359911261909
1132	0.0091770434830388
1133	0.00943477544180168
1134	0.00926821981222141
1135	0.00910166418264113
1136	0.00893510855306084
1137	0.00876855292348057
1138	0.00860199729390029
1139	0.00843544166432
1140	0.00869317362308289
1141	0.00852661799350261
1142	0.00836006236392234
1143	0.00819350673434205
1144	0.00845123869310493
1145	0.00828468306352466
1146	0.00811812743394438
1147	0.00795157180436411
1148	0.00778501617478382
1149	0.0080427481335467
1150	0.00787619250396643
1151	0.00770963687438615
1152	0.00796736883314904
1153	0.00780081320356875
1154	0.00763425757398847
1155	0.0074677019444082
1156	0.00730114631482791
1157	0.00755887827359079
1158	0.00739232264401052
1159	0.0076500546027734
1160	0.00790778656153629
1161	0.00816551852029918
1162	0.0079989628907189
1163	0.00825669484948179
1164	0.00851442680824467
1165	0.0083478711786644
1166	0.00818131554908411
1167	0.00843904750784701
1168	0.00827249187826673
1169	0.00810593624868645
1170	0.00836366820744934
1171	0.00862140016621223
1172	0.00887913212497511
1173	0.00871257649539482
1174	0.00854602086581455
1175	0.00880375282457743
1176	0.00906148478334032
1177	0.0093192167421032
1178	0.00915266111252293
1179	0.00898610548294264
1180	0.00881954985336236
1181	0.00907728181212525
1182	0.00933501377088813
1183	0.00916845814130786
1184	0.00900190251172757
1185	0.00883534688214729
1186	0.00866879125256702
1187	0.00850223562298674
1188	0.00833567999340645
1189	0.00816912436382618
1190	0.00842685632258906
1191	0.00868458828135195
1192	0.00894232024011483
1193	0.00877576461053456
1194	0.00860920898095427
1195	0.00886694093971716
1196	0.00912467289848004
1197	0.00895811726889977
1198	0.00921584922766265
1199	0.00904929359808238
1200	0.00888273796850209
1201	0.00871618233892181
1202	0.0089739142976847
1203	0.00923164625644758
1204	0.00948937821521047
1205	0.00974711017397335
1206	0.00958055454439308
1207	0.0094139989148128
1208	0.00967173087357569
1209	0.0095051752439954
1210	0.00933861961441512
1211	0.00917206398483485
1212	0.00900550835525456
1213	0.00883895272567428
1214	0.00909668468443717
1215	0.00893012905485689
1216	0.00918786101361978
1217	0.00944559297238266
1218	0.00927903734280237
1219	0.00953676930156529
1220	0.00937021367198501
1221	0.0096279456307479
1222	0.00946139000116762
1223	0.00971912195993051
1224	0.00955256633035022
1225	0.00938601070076994
1226	0.00964374265953283
1227	0.00990147461829571
1228	0.00973491898871544
1229	0.00956836335913516
1230	0.00982609531789805
1231	0.00965953968831776
1232	0.00949298405873748
1233	0.00975071601750037
1234	0.00958416038792009
1235	0.00984189234668298
1236	0.0100996243054459
1237	0.00993306867586558
1238	0.0101908006346285
1239	0.0104485325933913
1240	0.0107062645521542
1241	0.010539708922574
1242	0.0107974408813368
1243	0.0106308852517566
1244	0.0108886172105195
1245	0.0111463491692823
1246	0.010979793539702
1247	0.0108132379101218
1248	0.0110709698688847
1249	0.0109044142393044
1250	0.0107378586097241
1251	0.010995590568487
1252	0.0112533225272499
1253	0.0115110544860128
1254	0.0113444988564325
1255	0.0111779432268522
1256	0.0110113875972719
1257	0.0108448319676916
1258	0.0106782763381114
1259	0.0105117207085311
1260	0.0103451650789508
1261	0.0106028970377137
1262	0.0104363414081334
1263	0.0106940733668963
1264	0.010527517737316
1265	0.0107852496960789
1266	0.0106186940664986
1267	0.0104521384369183
1268	0.0102855828073381
1269	0.0101190271777578
1270	0.0103767591365207
1271	0.0102102035069404
1272	0.0104679354657033
1273	0.010301379836123
1274	0.0101348242065427
1275	0.00996826857696242
1276	0.0102260005357253
1277	0.010059444906145
1278	0.0103171768649079
1279	0.0105749088236708
1280	0.0104083531940905
1281	0.0106660851528534
1282	0.0109238171116163
1283	0.0111815490703792
1284	0.0114392810291421
1285	0.0112727253995618
1286	0.0115304573583247
1287	0.0113639017287444
1288	0.0116216336875073
1289	0.0118793656462702
1290	0.0121370976050331
1291	0.012394829563796
1292	0.0122282739342157
1293	0.0120617183046354
1294	0.0118951626750551
1295	0.0117286070454748
1296	0.0119863390042377
1297	0.0118197833746574
1298	0.0116532277450772
1299	0.0114866721154969
1300	0.0113201164859166
1301	0.0111535608563363
1302	0.0114112928150992
1303	0.0116690247738621
1304	0.011926756732625
1305	0.0117602011030447
1306	0.0120179330618076
1307	0.0118513774322273
1308	0.0121091093909902
1309	0.0119425537614099
1310	0.0117759981318296
1311	0.0120337300905925
1312	0.0118671744610122
1313	0.0121249064197751
1314	0.0119583507901949
1315	0.0122160827489577
1316	0.0124738147077206
1317	0.0123072590781403
1318	0.0125649910369032
1319	0.0123984354073229
1320	0.0126561673660858
1321	0.0124896117365056
1322	0.0123230561069253
1323	0.012156500477345
1324	0.0124142324361079
1325	0.0122476768065276
1326	0.0125054087652905
1327	0.0123388531357102
1328	0.0121722975061299
1329	0.0124300294648928
1330	0.0122634738353125
1331	0.0125212057940754
1332	0.0127789377528383
1333	0.012612382123258
1334	0.0128701140820209
1335	0.0127035584524406
1336	0.0129612904112035
1337	0.0127947347816232
1338	0.012628179152043
1339	0.0124616235224627
1340	0.0122950678928824
1341	0.0125527998516453
1342	0.012386244222065
1343	0.0126439761808279
1344	0.0129017081395908
1345	0.0127351525100105
1346	0.0125685968804302
1347	0.0128263288391931
1348	0.013084060797956
1349	0.0129175051683757
1350	0.0127509495387954
1351	0.0125843939092151
1352	0.0128421258679781
1353	0.0130998578267409
1354	0.0133575897855038
1355	0.0136153217442667
1356	0.0134487661146864
1357	0.0132822104851062
1358	0.0135399424438691
1359	0.0137976744026319
1360	0.0140554063613948
1361	0.0138888507318145
1362	0.0141465826905774
1363	0.0139800270609971
1364	0.01423775901976
1365	0.0144954909785229
1366	0.0143289353489426
1367	0.0141623797193624
1368	0.0139958240897821
1369	0.0138292684602018
1370	0.0136627128306215
1371	0.0134961572010412
1372	0.0137538891598041
1373	0.0135873335302238
1374	0.0138450654889867
1375	0.0136785098594064
1376	0.0139362418181693
1377	0.0137696861885891
1378	0.0140274181473519
1379	0.0142851501061148
1380	0.0145428820648777
1381	0.0143763264352974
1382	0.0142097708057171
1383	0.0140432151761369
1384	0.0143009471348998
1385	0.0141343915053195
1386	0.0139678358757392
1387	0.0138012802461589
1388	0.0140590122049218
1389	0.0143167441636847
1390	0.0141501885341044
1391	0.0139836329045241
1392	0.0138170772749439
1393	0.0136505216453636
1394	0.0134839660157833
1395	0.0137416979745462
1396	0.0135751423449659
1397	0.0134085867153856
1398	0.0136663186741485
1399	0.0134997630445682
1400	0.0133332074149879
1401	0.0135909393737508
1402	0.0134243837441705
1403	0.0136821157029334
1404	0.0139398476616963
1405	0.0141975796204592
1406	0.0140310239908789
1407	0.0138644683612986
1408	0.0141222003200615
1409	0.0139556446904812
1410	0.0142133766492441
1411	0.0140468210196639
1412	0.0143045529784268
1413	0.0145622849371896
1414	0.0148200168959525
1415	0.0146534612663722
1416	0.0144869056367919
1417	0.0147446375955548
1418	0.0145780819659746
1419	0.0144115263363943
1420	0.014244970706814
1421	0.0145027026655769
1422	0.0143361470359966
1423	0.0145938789947595
1424	0.0144273233651792
1425	0.014260767735599
1426	0.0140942121060187
1427	0.0139276564764384
1428	0.0137611008468581
1429	0.0135945452172778
1430	0.0134279895876976
1431	0.0136857215464604
1432	0.0135191659168802
1433	0.0133526102872999
1434	0.0131860546577196
1435	0.0134437866164825
1436	0.0137015185752454
1437	0.0135349629456651
1438	0.0133684073160848
1439	0.0136261392748477
1440	0.0138838712336106
1441	0.0137173156040303
1442	0.01355075997445
1443	0.0133842043448698
1444	0.0136419363036326
1445	0.0138996682623955
1446	0.0137331126328152
1447	0.013566557003235
1448	0.0138242889619979
1449	0.0136577333324176
1450	0.0139154652911805
1451	0.0137489096616002
1452	0.0140066416203631
1453	0.0138400859907828
1454	0.0140978179495457
1455	0.0139312623199654
1456	0.0141889942787283
1457	0.0144467262374912
1458	0.014704458196254
1459	0.0149621901550169
1460	0.0152199221137798
1461	0.0154776540725427
1462	0.0153110984429624
1463	0.0151445428133822
1464	0.0149779871838019
1465	0.0148114315542216
1466	0.0146448759246413
1467	0.0149026078834042
1468	0.0147360522538239
1469	0.0149937842125868
1470	0.0148272285830065
1471	0.0146606729534262
1472	0.014494117323846
1473	0.0143275616942657
1474	0.0145852936530285
1475	0.0148430256117914
1476	0.0151007575705543
1477	0.0149342019409741
1478	0.0147676463113938
1479	0.0146010906818135
1480	0.0148588226405764
1481	0.0146922670109961
1482	0.014949998969759
1483	0.0152077309285219
1484	0.0150411752989416
1485	0.0152989072577045
1486	0.0155566392164674
1487	0.0153900835868871
1488	0.01564781554565
1489	0.0154812599160697
1490	0.0153147042864894
1491	0.0151481486569091
1492	0.0149815930273288
1493	0.0148150373977486
1494	0.0146484817681683
1495	0.014481926138588
1496	0.0143153705090077
1497	0.0145731024677706
1498	0.0148308344265335
1499	0.0146642787969533
1500	0.0149220107557161
1501	0.0147554551261359
1502	0.0150131870848987
1503	0.0152709190436616
1504	0.0151043634140813
1505	0.0149378077845011
1506	0.015195539743264
1507	0.0154532717020268
1508	0.0152867160724466
1509	0.0151201604428663
1510	0.014953604813286
1511	0.0147870491837057
1512	0.0150447811424686
1513	0.0148782255128883
1514	0.014711669883308
1515	0.0149694018420709
1516	0.0148028462124906
1517	0.0146362905829104
1518	0.0144697349533301
1519	0.014727466912093
1520	0.0145609112825127
1521	0.0143943556529324
1522	0.0146520876116953
1523	0.014485531982115
1524	0.0143189763525347
1525	0.0141524207229545
1526	0.0139858650933742
1527	0.0142435970521371
1528	0.0140770414225568
1529	0.0139104857929765
1530	0.0141682177517394
1531	0.0140016621221591
1532	0.0138351064925788
1533	0.0140928384513417
1534	0.0139262828217614
1535	0.0137597271921812
1536	0.0135931715626009
1537	0.0138509035213638
1538	0.0136843478917835
1539	0.0135177922622032
1540	0.0133512366326229
1541	0.0131846810030427
1542	0.0134424129618055
1543	0.0132758573322252
1544	0.0135335892909881
1545	0.013791321249751
1546	0.0136247656201707
1547	0.0138824975789336
1548	0.0141402295376965
1549	0.0139736739081162
1550	0.0142314058668791
1551	0.0140648502372988
1552	0.0143225821960617
1553	0.0145803141548246
1554	0.0144137585252443
1555	0.0142472028956641
1556	0.0145049348544269
1557	0.0143383792248467
1558	0.0141718235952664
1559	0.0140052679656861
1560	0.0138387123361058
1561	0.0136721567065256
1562	0.0135056010769453
1563	0.013339045447365
1564	0.0131724898177847
1565	0.0130059341882044
1566	0.0128393785586241
1567	0.0126728229290439
1568	0.0125062672994636
1569	0.0127639992582265
1570	0.0125974436286462
1571	0.0124308879990659
1572	0.0122643323694856
1573	0.0125220643282485
1574	0.0127797962870114
1575	0.0126132406574311
1576	0.0124466850278508
1577	0.0122801293982706
1578	0.0121135737686903
1579	0.0123713057274532
1580	0.012629037686216
1581	0.0124624820566358
1582	0.0122959264270555
1583	0.0121293707974752
1584	0.0123871027562381
1585	0.0122205471266578
1586	0.0120539914970775
1587	0.0123117234558404
1588	0.0121451678262602
1589	0.0119786121966799
1590	0.0122363441554428
1591	0.0124940761142057
1592	0.0123275204846254
1593	0.0121609648550451
1594	0.0119944092254648
1595	0.0118278535958845
1596	0.0120855855546474
1597	0.0123433175134103
1598	0.01217676188383
1599	0.0124344938425929
1600	0.0126922258013558
1601	0.0129499577601187
1602	0.0127834021305384
1603	0.0126168465009581
1604	0.0124502908713779
1605	0.0122837352417976
1606	0.0125414672005605
1607	0.0123749115709802
1608	0.0122083559413999
1609	0.0124660879001628
1610	0.0127238198589257
1611	0.0129815518176886
1612	0.0128149961881083
1613	0.012648440558528
1614	0.0124818849289477
1615	0.0123153292993674
1616	0.0125730612581303
1617	0.0128307932168932
1618	0.0126642375873129
1619	0.0129219695460758
1620	0.0127554139164955
1621	0.0125888582869152
1622	0.012422302657335
1623	0.0122557470277547
1624	0.0120891913981744
1625	0.0123469233569373
1626	0.012180367727357
1627	0.0120138120977767
1628	0.0118472564681965
1629	0.0116807008386162
1630	0.0115141452090359
1631	0.0117718771677988
1632	0.0120296091265617
1633	0.0122873410853246
1634	0.0125450730440874
1635	0.0128028050028503
1636	0.01263624937327
1637	0.0128939813320329
1638	0.0131517132907958
1639	0.0129851576612156
1640	0.0128186020316353
1641	0.012652046402055
1642	0.0129097783608179
1643	0.0131675103195807
1644	0.0130009546900005
1645	0.0128343990604202
1646	0.0126678434308399
1647	0.0129255753896028
1648	0.0127590197600225
1649	0.0125924641304422
1650	0.0128501960892051
1651	0.013107928047968
1652	0.0133656600067309
1653	0.0131991043771506
1654	0.0130325487475703
1655	0.0132902807063332
1656	0.0131237250767529
1657	0.0129571694471727
1658	0.0127906138175924
1659	0.0130483457763553
1660	0.0133060777351182
1661	0.0131395221055379
1662	0.0129729664759576
1663	0.0128064108463773
1664	0.0126398552167971
1665	0.0128975871755599
1666	0.0131553191343228
1667	0.0134130510930857
1668	0.0132464954635055
1669	0.0130799398339252
1670	0.0129133842043449
1671	0.0131711161631078
1672	0.0134288481218706
1673	0.0136865800806335
1674	0.0135200244510533
1675	0.013353468821473
1676	0.0131869131918927
1677	0.0130203575623124
1678	0.0128538019327321
1679	0.013111533891495
1680	0.0129449782619147
1681	0.0127784226323345
1682	0.0130361545910974
1683	0.0132938865498602
1684	0.01312733092028
1685	0.0129607752906997
1686	0.0132185072494626
1687	0.0134762392082254
1688	0.0133096835786452
1689	0.0131431279490649
1690	0.0134008599078278
1691	0.0136585918665907
1692	0.0134920362370104
1693	0.0133254806074301
1694	0.013583212566193
1695	0.0138409445249559
1696	0.0140986764837188
1697	0.0139321208541385
1698	0.0141898528129014
1699	0.0144475847716642
1700	0.014281029142084
1701	0.0145387611008468
1702	0.0143722054712666
1703	0.0142056498416863
1704	0.014039094212106
1705	0.0138725385825257
1706	0.0137059829529455
1707	0.0135394273233652
1708	0.0133728716937849
1709	0.0132063160642046
1710	0.0130397604346243
1711	0.0128732048050441
1712	0.0127066491754638
1713	0.0129643811342267
1714	0.0127978255046464
1715	0.0130555574634093
1716	0.012889001833829
1717	0.0127224462042487
1718	0.0129801781630116
1719	0.0128136225334313
1720	0.012647066903851
1721	0.0129047988626139
1722	0.0127382432330336
1723	0.0129959751917965
1724	0.0128294195622163
1725	0.0130871515209791
1726	0.0129205958913989
1727	0.0127540402618186
1728	0.0130117722205814
1729	0.0128452165910012
1730	0.0131029485497641
1731	0.013360680508527
1732	0.0131941248789467
1733	0.0130275692493664
1734	0.0128610136197861
1735	0.013118745578549
1736	0.0129521899489687
1737	0.0127856343193884
1738	0.0126190786898082
1739	0.0124525230602279
1740	0.0127102550189908
1741	0.0125436993894105
1742	0.0128014313481734
1743	0.0126348757185931
1744	0.012892607677356
1745	0.0127260520477757
1746	0.0125594964181955
1747	0.0128172283769583
1748	0.0126506727473781
1749	0.0129084047061409
1750	0.0127418490765606
1751	0.0125752934469804
1752	0.0128330254057433
1753	0.0130907573645062
1754	0.0129242017349259
1755	0.0127576461053456
1756	0.0130153780641085
1757	0.0128488224345282
1758	0.0126822668049479
1759	0.0129399987637108
1760	0.0127734431341305
1761	0.0130311750928934
1762	0.0128646194633131
1763	0.0126980638337328
1764	0.0125315082041526
1765	0.0123649525745723
1766	0.012198396944992
1767	0.0120318413154117
1768	0.0122895732741746
1769	0.0121230176445943
1770	0.011956462015014
1771	0.0117899063854338
1772	0.0120476383441966
1773	0.0118810827146164
1774	0.0117145270850361
1775	0.0115479714554558
1776	0.0118057034142187
1777	0.0116391477846384
1778	0.0118968797434013
1779	0.0121546117021642
1780	0.0119880560725839
1781	0.0122457880313468
1782	0.0125035199901097
1783	0.0127612519488726
1784	0.0125946963192923
1785	0.0128524282780552
1786	0.0131101602368181
1787	0.0129436046072378
1788	0.0127770489776575
1789	0.0126104933480772
1790	0.0128682253068401
1791	0.013125957265603
1792	0.0133836892243659
1793	0.0136414211831288
1794	0.0134748655535485
1795	0.0137325975123114
1796	0.0135660418827311
1797	0.0133994862531508
1798	0.0132329306235705
1799	0.0134906625823334
1800	0.0133241069527531
1801	0.0131575513231729
1802	0.0134152832819358
1803	0.0132487276523555
1804	0.0135064596111183
1805	0.0133399039815381
1806	0.0131733483519578
1807	0.0130067927223775
1808	0.0128402370927972
1809	0.012673681463217
1810	0.0129314134219798
1811	0.0127648577923996
1812	0.0130225897511624
1813	0.0132803217099254
1814	0.0135380536686882
1815	0.0133714980391079
1816	0.0136292299978708
1817	0.0134626743682906
1818	0.0137204063270535
1819	0.0135538506974732
1820	0.0138115826562361
1821	0.0136450270266558
1822	0.0134784713970755
1823	0.0137362033558384
1824	0.0139939353146013
1825	0.013827379685021
1826	0.0136608240554407
1827	0.0134942684258604
1828	0.0137520003846233
1829	0.0140097323433862
1830	0.0138431767138059
1831	0.0136766210842257
1832	0.0135100654546454
1833	0.0133435098250651
1834	0.0131769541954848
1835	0.0130103985659045
1836	0.0128438429363242
1837	0.0131015748950871
1838	0.01335930685385
1839	0.0131927512242697
1840	0.0130261955946895
1841	0.0132839275534523
1842	0.0135416595122152
1843	0.0133751038826349
1844	0.0136328358413978
1845	0.0138905678001607
1846	0.0141482997589236
1847	0.0144060317176865
1848	0.0146637636764494
1849	0.0149214956352123
1850	0.014754940005632
1851	0.0150126719643949
1852	0.0148461163348146
1853	0.0146795607052343
1854	0.014513005075654
1855	0.0143464494460737
1856	0.0141798938164935
1857	0.0144376257752563
1858	0.0146953577340192
1859	0.014528802104439
1860	0.0143622464748587
1861	0.0141956908452784
1862	0.0140291352156981
1863	0.0138625795861178
1864	0.0141203115448807
1865	0.0143780435036436
1866	0.0142114878740633
1867	0.0140449322444831
1868	0.0143026642032459
1869	0.0141361085736657
1870	0.0139695529440854
1871	0.0142272849028483
1872	0.014060729273268
1873	0.0138941736436877
1874	0.0141519056024506
1875	0.0144096375612135
1876	0.0142430819316332
1877	0.0140765263020529
1878	0.0139099706724726
1879	0.0137434150428924
1880	0.0135768594133121
1881	0.013834591372075
1882	0.0136680357424947
1883	0.0135014801129144
1884	0.0133349244833341
1885	0.013592656442097
1886	0.0134261008125167
1887	0.0132595451829365
1888	0.0130929895533562
1889	0.0133507215121191
1890	0.013608453470882
1891	0.0134418978413017
1892	0.0132753422117214
1893	0.0135330741704843
1894	0.013366518540904
1895	0.0131999629113237
1896	0.0134576948700866
1897	0.0132911392405063
1898	0.0131245836109261
1899	0.0129580279813458
1900	0.0132157599401087
1901	0.0134734918988716
1902	0.0133069362692913
1903	0.013140380639711
1904	0.0133981125984739
1905	0.0132315569688936
1906	0.0130650013393133
1907	0.0133227332980762
1908	0.0135804652568391
1909	0.0134139096272588
1910	0.0132473539976785
1911	0.0130807983680983
1912	0.0133385303268611
1913	0.013596262285624
1914	0.0138539942443869
1915	0.0141117262031498
1916	0.0139451705735695
1917	0.0137786149439892
1918	0.013612059314409
1919	0.0138697912731718
1920	0.0141275232319347
1921	0.0143852551906976
1922	0.0142186995611173
1923	0.0144764315198802
1924	0.0143098758902999
1925	0.0141433202607197
1926	0.0139767646311394
1927	0.0138102090015591
1928	0.0136436533719788
1929	0.0134770977423985
1930	0.0137348297011614
1931	0.0139925616599243
1932	0.013826006030344
1933	0.0140837379891069
1934	0.0143414699478698
1935	0.0141749143182895
1936	0.0144326462770524
1937	0.0142660906474721
1938	0.0140995350178919
1939	0.0139329793883116
1940	0.0141907113470744
1941	0.0144484433058373
1942	0.0142818876762571
1943	0.01453961963502
1944	0.0147973515937828
1945	0.0150550835525457
1946	0.0148885279229654
1947	0.0147219722933851
1948	0.0145554166638049
1949	0.0148131486225678
1950	0.0146465929929875
1951	0.0149043249517504
1952	0.0147377693221701
1953	0.0145712136925898
1954	0.0148289456513527
1955	0.0150866776101156
1956	0.0153444095688785
1957	0.0156021415276414
1958	0.0154355858980611
1959	0.015693317856824
1960	0.0159510498155869
1961	0.0162087817743498
1962	0.0160422261447695
1963	0.0158756705151892
1964	0.0157091148856089
1965	0.0159668468443718
1966	0.0162245788031347
1967	0.0160580231735544
1968	0.0158914675439741
1969	0.016149199502737
1970	0.0164069314614999
1971	0.0166646634202628
1972	0.0164981077906825
1973	0.0163315521611022
1974	0.0165892841198651
1975	0.0164227284902848
1976	0.0162561728607045
1977	0.0160896172311243
1978	0.0163473491898871
1979	0.0161807935603069
1980	0.0160142379307266
1981	0.0158476823011463
1982	0.0161054142599092
1983	0.0163631462186721
1984	0.016620878177435
1985	0.0168786101361978
1986	0.0167120545066176
1987	0.0169697864653805
1988	0.0168032308358002
1989	0.0170609627945631
1990	0.0168944071649828
1991	0.0171521391237457
1992	0.0169855834941654
1993	0.0168190278645851
1994	0.017076759823348
1995	0.0173344917821109
1996	0.0171679361525306
1997	0.0170013805229503
1998	0.01683482489337
[truncated: 7,886 more rows]
