# Supplementary material for: Genome-wide analysis of the interplay between chromatin-associated RNA and 3D genome organization in human cells
Source: Nat Commun. 2023 Oct 16;14:6519. doi: 10.1038/s41467-023-42274-7 (PMC10579264; doi:10.1038/s41467-023-42274-7)
Supplement: Supplementary file 6 — Source Data [file 41467_2023_42274_MOESM6_ESM.zip › SourceData/Figure_2a_curve.tsv]

tile_id.x	RAL	lower95	upper95
1	11.3703558858037	10.9944043163952	11.7463074552122
2	11.5706690871369	11.1833902907009	11.9579478835729
3	11.7240171272869	11.3298779558238	12.1181562987499
4	11.9086464230571	11.5105477742272	12.3067450718871
5	12.1753238425035	11.7782353154438	12.5724123695633
6	12.3341466546809	11.931328414564	12.7369648947978
7	12.630203663379	12.2084084272513	13.0519988995068
8	12.8890307751245	12.4551211283031	13.3229404219459
9	12.9814579629159	12.5507581787966	13.4121577470352
10	13.3323197770176	12.8933045064225	13.7713350476127
11	13.7096611026808	13.2583890045657	14.1609332007959
12	14.0264783759929	13.551517988771	14.5014387632149
13	14.2745221327968	13.814718532195	14.7343257333986
14	14.5596043075382	14.0874348485075	15.0317737665689
15	14.7005831989081	14.2277166080663	15.1734497897498
16	15.1671430346713	14.6701381067263	15.6641479626163
17	15.8100198412698	15.2833995093912	16.3366401731485
18	16.0894399210461	15.5567740469631	16.6221057951292
19	16.6268565115994	16.0738336949959	17.1798793282028
20	17.0827214880078	16.5087153700207	17.656727605995
21	17.5197527872031	16.9312362748765	18.1082692995297
22	18.1679361624955	17.5534502212959	18.7824221036951
23	18.7333333333333	18.1025867657307	19.364079900936
24	19.4579181174211	18.8088805943608	20.1069556404813
25	20.0511010052657	19.3856331192286	20.7165688913028
26	20.7012709347904	20.0247094246638	21.3778324449169
27	22.021101992966	21.2966365920651	22.7455673938669
28	23.3624208304011	22.5910744382404	24.1337672225618
29	24.6522745688158	23.8400352360933	25.4645139015384
30	26.6890544412607	25.8020270620496	27.5760818204719
31	29.5509670079636	28.5720743850684	30.5298596308588
32	33.0676919622811	31.9722108035914	34.1631731209708
33	40.3836491846629	39.0411642697684	41.7261340995573
34	54.127479360995	52.1370097426125	56.1179489793774
35	57.8882265275708	55.7635780752817	60.0128749798599
36	58.4893141945774	56.3010886579898	60.6775397311649
37	58.1562099871959	55.9693992454868	60.343020728905
38	57.9591231600127	55.7376464824489	60.1805998375765
39	57.9346252129472	55.7418350855678	60.1274153403266
40	59.0317949808592	56.7779965426395	61.285593419079
41	59.245144076841	57.0258133126079	61.4644748410741
42	59.6280798640612	57.351285766853	61.9048739612693
43	59.8033642073885	57.5684654262278	62.0382629885491
44	59.4882440160983	57.2079908649935	61.768497167203
45	60.2202901642842	57.8959340371485	62.5446462914199
46	60.8215842636895	58.4640953180095	63.1790732093695
47	60.6764203331909	58.3976119651131	62.9552287012688
48	60.9454294511095	58.6084790228399	63.2823798793791
49	61.5819454757611	59.1902611159053	63.9736298356169
50	61.7440025589082	59.3050837761758	64.1829213416407
51	61.792	59.3409346022061	64.2430653977939
52	61.7455109020949	59.3510565567617	64.1399652474282
53	61.1592145982286	58.8222124550064	63.4962167414508
54	61.0064817766443	58.6238308465405	63.3891327067482
55	60.486230728336	58.2075478522868	62.7649136043851
56	60.4864836100468	58.2447642429013	62.7282029771924
57	60.4341349223239	58.1507252037653	62.7175446408825
58	60.3465504411608	58.06517238931	62.6279284930117
59	60.2200554134697	57.9299037038235	62.510207123116
60	59.5939129509418	57.3084584388529	61.8793674630307
61	59.6732514682328	57.3680470487873	61.9784558876783
62	59.441010337845	57.1929348414703	61.6890858342198
63	58.7436225851211	56.5450297629735	60.9422154072687
64	58.1734813707697	55.9959006584144	60.3510620831251
65	58.0628540887226	55.9492180788939	60.1764900985513
66	54.8086479509519	52.8621660070127	56.7551298948911
67	44.9513336962439	43.4874869066644	46.4151804858234
68	35.3767046724793	34.258814944127	36.4945944008316
69	30.3295210055486	29.3479619150443	31.311080096053
70	27.6047020859744	26.7173828806144	28.4920212913344
71	25.2968949877893	24.4737036920275	26.120086283551
72	23.6133302096755	22.8367249395127	24.3899354798383
73	22.2978322337418	21.553044260076	23.0426202074075
74	21.1924041562164	20.4771441131677	21.9076641992651
75	20.4776155135265	19.7816193566481	21.1736116704048
76	19.757187726504	19.0791828240036	20.4351926290044
77	19.0634823930791	18.4129388974547	19.7140258887035
78	18.2855398143625	17.6631021498488	18.9079774788762
79	17.9958102279729	17.3356190402129	18.6560014157329
80	17.2659837077265	16.6496656349112	17.8823017805418
81	16.7129572225666	16.1281093957955	17.2978050493378
82	16.1018001241465	15.5521717190951	16.6514285291979
83	15.6784822765851	15.1446968008722	16.212267752298
84	15.4478512188992	14.9253516405793	15.9703507972192
85	14.7762551389062	14.2790165239989	15.2734937538135
86	14.3907309721176	13.9102016525222	14.8712602917129
87	14.0641318124208	13.6082538550319	14.5200097698097
88	13.8704079047378	13.4100022101878	14.3308135992878
89	13.5268558398784	13.0757743040258	13.977937375731
90	13.2222222222222	12.7882431120797	13.6562013323647
91	12.9629962739304	12.5428278467381	13.3831647011227
92	12.6657281801894	12.2460702919852	13.0853860683936
93	12.3007046764894	11.9043158322965	12.6970935206824
94	11.968514015103	11.5886263146376	12.3484017155684
95	11.8639896373057	11.4867108840447	12.2412683905667
96	11.5799352750809	11.2091727106925	11.9506978394694
97	11.4512527586655	11.084374671401	11.8181308459299
98	11.2130192830335	10.8473402896527	11.5786982764144
99	11.1474787164375	10.789520062579	11.5054373702959
