# Supplementary material for: Genome-wide analysis of the interplay between chromatin-associated RNA and 3D genome organization in human cells
Source: Nat Commun. 2023 Oct 16;14:6519. doi: 10.1038/s41467-023-42274-7 (PMC10579264; doi:10.1038/s41467-023-42274-7)
Supplement: Supplementary file 6 — Source Data [file 41467_2023_42274_MOESM6_ESM.zip › SourceData/Figure_S2j.tsv]

treatment	number_of_foci	total_volume	normalized_variance	mean_nuclear_fluorescence
control	31	2.76	2953.472506	12486.451
control	67	9.265	6908.382802	15132.866
control	84	7.617	4011.169103	14365.465
control	37	4.408	5828.987684	19750.373
control	45	2.619	2141.086043	8526.378
control	53	9.97	3431.723169	9862.075
control	56	5.763	3910.850903	12652.161
control	18	1.734	4926.789634	11641.254
control	26	7.293	3344.628301	10471.774
control	21	1.623	4019.536712	13156.083
control	14	2.237	2866.824574	11291.588
control	35	4.433	4534.20623	10084.338
control	77	9.058	2446.621891	14525.009
control	10	2.829	3316.741628	12311.871
control	55	4.26	4662.136644	13989.519
control	67	8.444	4411.858116	12449.335
control	71	6.47	4411.858116	12449.335
FL	108	17.767	5896.233752	10320.253
FL	62	4.557	5135.511052	10777.501
FL	95	11.125	5198.222108	10650.791
FL	71	4.309	5973.840481	16560.096
FL	58	6.589	7669.565663	15357.293
FL	75	7.249	5799.873058	11929.865
FL	100	10.848	7421.460317	13750.271
FL	45	4.731	6254.64012	15160.452
FL	59	6.35	6179.927245	17015.907
FL	53	8.833	7999.119446	15296.558
FL	42	4.343	4391.859454	10683.469
FL	84	8.967	5091.590147	10453.843
FL	62	6.535	5068.571064	11417.616
FL	100	17.176	8641.341153	13009.668
