# Supplementary material for: Genome-wide analysis of the interplay between chromatin-associated RNA and 3D genome organization in human cells
Source: Nat Commun. 2023 Oct 16;14:6519. doi: 10.1038/s41467-023-42274-7 (PMC10579264; doi:10.1038/s41467-023-42274-7)
Supplement: Supplementary file 6 — Source Data [file 41467_2023_42274_MOESM6_ESM.zip › SourceData/Figure_S1f.tsv]

cRAL	gene_density
151	33
13831	39
51532	51
39218	27
49767	20
18368	14
37713	9
45386	21
27615	2
30216	4
27319	2
37051	7
53512	17
42385	14
39870	7
40010	13
41314	12
38106	21
45936	12
43487	20
31130	17
51202	9
39901	19
48312	24
36996	17
23352	24
4595	28
24521	9
29575	3
37602	3
41762	15
36810	31
44121	23
23785	38
47092	16
49978	4
49620	6
50091	9
43521	13
39164	14
40764	14
33605	16
36876	15
46347	13
44730	14
47078	13
35865	20
40096	21
44491	13
39863	12
32569	15
48222	21
45996	28
43113	25
47601	24
43599	28
33558	19
38976	28
40138	13
37328	4
33566	5
46486	12
37648	14
50275	20
44616	31
41023	18
40796	18
33599	6
37403	5
39798	14
28983	14
34548	15
43855	22
46063	5
43581	10
36070	28
50161	10
40280	12
38860	9
39110	25
28700	18
42316	22
44011	12
38667	4
27126	13
36082	22
42109	20
51778	15
44244	20
49575	28
32071	12
36436	20
45899	20
36321	18
31331	20
47209	7
25880	15
30478	2
11389	4
8620	5
27666	13
21597	5
28879	16
32964	18
29270	20
33377	24
46408	24
48555	10
52375	17
50155	20
33673	11
25321	4
29182	6
30061	12
34478	2
33863	4
34851	7
35485	15
32459	7
27252	7
19856	3
26400	5
30908	3
28940	7
41679	13
31555	9
36979	15
39393	16
36496	7
38334	8
34714	17
18801	4
22473	3
21786	10
30466	12
36590	9
24777	16
15837	2
18084	3
14572	4
24154	13
20708	6
17121	9
17660	4
14144	3
16953	4
14578	3
15241	3
16812	7
20427	9
21979	7
22421	16
29786	4
27419	7
28095	12
28383	16
22401	12
14919	7
15475	5
14136	1
13249	8
14976	3
25849	6
27395	9
18584	1
18152	3
7854	2
24012	4
20923	13
33026	10
31654	14
21239	9
18909	7
24712	14
28938	9
21903	2
19505	3
23423	10
21087	14
35534	13
24931	2
29643	8
26361	5
34103	7
25220	17
25900	15
30672	15
40005	18
33069	9
40202	11
24152	13
18939	5
17578	6
22756	7
15984	3
14454	9
16743	6
17383	3
17625	6
23607	11
27284	22
21530	12
23858	11
17328	7
12961	1
12256	2
13313	4
7759	12
13241	3
10098	0
11649	1
10922	6
11771	3
15886	5
23164	2
24345	4
13951	12
28928	17
40703	20
42863	26
44543	24
26896	13
25813	28
36693	13
30939	5
38177	20
29878	9
26427	14
36862	11
21754	12
28586	7
28062	12
30862	12
31280	15
28860	12
28848	11
18078	2
18776	3
27087	19
30193	18
1164	11
857	12
2758	20
2768	5
10	0
1	0
0	0
0	0
0	0
355	0
437	0
0	0
0	0
0	0
0	0
0	0
0	0
0	0
0	0
0	0
0	0
0	0
0	0
0	0
0	0
0	0
0	0
0	0
0	0
0	0
0	0
0	0
0	0
0	0
0	0
0	0
0	0
0	0
0	0
0	0
0	0
0	0
0	0
0	0
0	0
0	0
13	9
2403	28
434	16
693	12
560	16
22061	24
3840	15
1228	7
20574	19
28167	13
9782	35
655	9
355	14
8740	36
28568	17
34065	30
38119	30
34431	33
11789	16
12401	31
25156	28
44997	44
31767	26
44876	20
42761	42
28851	25
49831	29
54518	31
37708	10
27548	14
29715	20
16048	22
20394	19
31887	25
47744	26
32568	21
38461	34
24182	22
38064	13
28681	11
24079	9
22135	3
20200	3
32380	12
38760	6
33137	17
25850	11
24748	11
38316	13
39554	13
35720	15
23256	11
21821	11
21142	12
16936	11
19150	7
28776	20
33460	16
23595	7
22561	8
21215	9
26695	17
20754	10
26620	9
35465	10
36376	8
19349	10
24717	3
28606	7
27428	5
30425	10
32582	10
25013	16
31227	20
35065	10
33584	13
39942	7
32537	5
33493	15
36087	18
39129	7
33520	10
32866	9
29264	5
24716	19
24022	6
18233	10
16131	7
14850	3
15940	6
13061	4
12917	6
10730	3
12460	4
12902	4
12498	3
11584	4
13823	2
13948	5
21145	11
21012	10
16313	3
13089	5
10933	1
12925	1
16642	0
17482	2
14147	10
18718	9
20129	8
18830	3
19182	10
16323	5
21694	5
33707	14
35603	10
59269	17
51901	22
44016	20
39867	21
50272	20
48798	13
81200	17
54935	11
52196	19
45085	16
20713	15
45094	19
26062	16
30355	13
41751	2
23669	5
29898	9
37347	13
30533	8
24499	4
26686	13
36396	15
34075	18
43111	20
28057	4
25795	7
37326	6
26125	7
17420	3
19182	4
17286	4
25336	1
20027	2
16142	5
23524	9
18645	4
16998	7
23399	7
33240	21
28270	13
19693	2
21038	7
20768	7
25057	16
40378	7
28289	12
29699	17
37923	8
25516	5
45182	17
39804	16
45410	10
25065	11
28528	15
43423	33
26473	28
38396	17
34714	11
42830	7
35754	14
30487	14
32550	8
37197	7
36772	10
30356	5
27995	4
31439	13
44838	18
33533	16
35490	19
32953	9
31059	9
27689	4
21228	9
18511	7
14125	2
21126	3
22009	5
21857	9
21259	15
25334	5
24865	11
24449	11
20911	6
20666	14
29803	7
36554	11
34784	15
33856	9
33335	4
28831	7
32387	21
31464	25
17005	33
5156	26
13384	26
33787	12
39410	15
30492	5
46132	7
28049	2
33581	5
37578	10
32963	16
17108	2
15302	4
19510	1
25168	9
20438	5
26267	10
28649	6
30937	7
33835	3
34329	9
38396	13
39043	13
49852	21
40698	14
34698	14
38130	17
25261	4
25030	6
12680	1
11235	4
15914	3
19308	4
25063	2
39396	14
38531	10
25288	6
21142	3
29596	6
20905	2
19618	7
23129	5
30231	8
48527	19
37141	11
22052	8
17083	8
14841	6
18689	3
33193	6
38406	11
35649	19
32218	11
47825	12
34066	10
38114	15
46685	13
49955	41
27552	18
32341	12
35258	15
33541	6
29245	5
35028	12
35350	6
35779	7
22320	12
24526	14
26210	14
23675	5
20192	10
14220	5
12208	7
12036	6
15986	1
25861	3
30843	10
30859	15
28823	7
36477	15
34051	21
29825	10
28719	5
22927	2
14759	2
16509	1
30035	9
40291	10
44578	9
43663	11
27926	12
32522	10
37566	15
38657	5
35965	4
39320	12
38373	16
45776	15
40762	14
31454	6
28111	12
18733	4
18376	4
20654	2
21042	8
18321	4
13946	5
16244	6
15537	8
19507	3
25926	9
28810	9
35011	10
31826	17
22790	12
21647	8
13579	1
12793	4
18184	3
22770	8
26624	2
18500	6
20345	7
31140	8
32240	17
28415	16
32022	16
38772	10
26943	10
25074	8
33860	13
41232	15
39037	19
32053	12
26577	11
25724	9
21740	7
20678	5
26592	3
26149	16
29606	9
32488	9
37815	16
36092	19
39373	19
33478	19
36563	2
25664	4
32023	7
37753	14
25765	19
44998	30
39225	21
30777	7
25241	11
16748	4
17421	4
16601	4
14049	6
13240	3
16466	3
21544	8
22897	8
24933	5
17618	3
14478	4
13875	3
12437	5
12238	7
12858	1
16200	3
21301	6
31021	10
46745	25
48201	22
29313	12
14051	16
2002	15
1017	11
30285	15
25013	25
1802	35
909	17
4072	24
0	0
121	0
1324	19
154	2
46	0
98	0
56	0
286	0
5943	24
21493	23
6052	23
32439	16
45044	17
4378	27
22484	11
28820	6
27254	10
19114	14
24292	3
23404	9
31988	11
35131	15
30933	5
24309	13
19379	7
15811	4
13459	6
18711	8
26682	20
32372	13
34666	3
20906	15
22558	9
17004	3
14124	10
24675	14
24372	10
36021	7
15802	16
7741	24
25100	8
17007	16
17817	15
23402	10
32018	21
25912	16
15543	27
18647	7
20490	3
15995	3
14297	1
14301	0
15104	4
18566	6
24143	8
31724	6
34527	4
44951	9
34673	6
42876	16
54188	6
42252	7
38118	13
24377	0
18787	0
11941	3
13694	4
20839	2
20031	5
14065	1
14599	2
16353	3
28742	5
41760	16
38791	19
36336	12
32050	2
23889	3
26532	9
15264	41
22705	24
20485	35
10711	17
10714	16
26121	9
20516	6
25893	3
35308	5
30780	8
21207	4
28146	13
31743	7
19720	4
17348	1
18781	4
20927	8
24161	9
15310	2
18438	6
13841	7
13705	4
14001	3
16557	4
13901	3
17052	4
16959	14
23605	10
22761	4
19978	11
14757	3
14603	5
14244	3
20111	4
20440	4
21945	7
20417	6
37760	9
34712	6
19052	4
20917	3
24632	6
27986	11
30639	4
35198	7
24403	6
21420	9
18184	3
17488	6
18757	5
13730	9
16262	0
22418	5
23085	3
20724	7
23933	9
24207	8
32086	12
32794	10
29036	11
28527	4
23539	2
24997	15
15439	9
21880	13
14917	2
16155	2
20219	2
17179	5
19527	10
22010	5
26934	10
18568	6
18366	2
24413	3
28712	6
33917	4
32892	8
27778	7
26219	16
29847	5
35724	16
32093	6
27784	8
39834	11
30472	9
32923	10
30339	7
30666	16
36646	11
25827	14
23493	4
27260	27
32177	13
30447	20
27443	8
26926	15
22468	13
22346	7
21298	7
19314	2
18387	8
18066	6
19728	11
16446	7
27731	7
26781	9
14950	2
12961	1
13502	2
14760	0
14964	6
18248	7
25598	6
16915	7
24610	5
28580	5
15367	6
19106	9
23626	14
24123	6
33191	11
30581	12
26093	8
16668	2
12809	5
11012	2
13001	2
13242	5
11154	4
16696	3
25083	9
23928	7
24332	9
29930	14
25310	10
19230	3
14711	5
21579	6
30112	9
40349	5
34264	24
28554	26
35867	21
35957	22
25248	20
24980	13
28709	10
29217	7
23304	2
28102	2
39909	7
31040	25
28619	13
37047	12
39212	15
30137	22
16356	4
20660	7
24485	4
19750	13
16713	2
17834	3
13660	5
14199	2
16816	8
16548	7
13767	2
16588	5
19394	9
18234	8
28246	11
43167	17
42791	19
27999	5
42665	6
41324	25
39006	25
51110	36
44321	20
21967	6
18838	2
23174	3
23167	8
27539	9
30267	14
23930	5
30294	10
29551	8
22184	3
16622	4
14109	5
18451	1
22101	6
23541	8
23607	13
13663	4
15138	4
21701	4
27821	10
23759	10
36911	18
44784	20
45334	20
41693	15
38870	17
42198	13
24496	27
30811	11
36032	4
37462	5
39212	4
34894	12
37547	3
38319	10
40132	13
40570	19
27905	7
38508	18
34744	6
30190	15
43653	18
38665	17
42022	24
5699	9
20569	7
14141	3
16736	4
15022	4
19291	4
21333	2
24831	9
24955	5
27865	5
35704	7
28523	11
16448	1
15410	4
15538	6
17291	1
21604	4
26963	5
39465	16
43379	11
44959	25
41877	25
40382	7
33640	7
36176	12
30664	10
47679	18
53721	7
44721	9
46479	13
47825	12
36067	19
31901	12
40459	8
34468	9
26710	6
23449	6
23116	5
18328	3
18432	2
19524	6
21190	9
16776	2
16800	7
19958	5
15902	2
19305	4
29281	7
38706	10
26530	7
21592	4
25163	8
22747	11
14943	3
16177	4
24126	7
29275	12
19513	6
20086	2
21178	6
18765	4
20527	5
26935	6
30275	5
35469	5
41595	16
39411	15
34634	14
27525	8
23193	2
16868	3
13721	2
16640	4
19544	2
32639	14
31075	16
42211	8
39302	18
38167	9
38465	21
23847	4
30789	11
30708	9
31513	4
23962	9
38057	12
41634	27
35124	13
33433	5
33508	11
28332	25
38827	9
38524	15
32807	12
45853	19
39893	15
38876	16
41117	30
42517	26
39429	34
49728	29
58939	33
38289	13
28147	5
40505	26
55107	23
37692	31
38188	13
36069	8
30680	2
33766	6
28148	9
36953	5
33144	3
32599	4
32179	11
29423	16
41525	13
29426	9
22356	5
26101	4
24157	1
26970	7
27013	1
37984	3
39311	7
39155	6
33445	6
31274	11
42150	16
33206	4
33658	5
36599	6
40097	7
37607	5
23982	3
24405	4
20993	3
24566	8
30811	9
25390	8
21428	5
24709	5
33956	3
36608	10
41843	13
35713	12
31174	8
28532	8
17792	4
15963	2
18962	17
13749	21
17556	4
18304	1
20108	3
16895	3
20627	5
19465	4
22149	1
15209	4
14242	3
11498	4
16207	5
16821	7
14698	2
12671	1
11483	0
12180	1
11187	2
16109	4
14815	2
15789	4
16485	8
19804	2
16161	7
15055	6
17016	7
12793	2
16198	2
14086	3
8554	4
1053	0
1309	0
184	0
0	0
3	0
5	0
4279	6
17455	5
12844	4
12384	2
10704	1
10943	4
12796	8
16711	2
18958	8
17770	25
21982	17
14936	4
25671	9
29207	11
22785	8
17858	7
26859	21
18128	1
15378	2
12983	2
12313	3
14040	2
16834	2
15549	2
16612	2
18497	1
20249	14
23855	10
26019	3
24523	8
20095	12
24913	17
15487	5
16355	0
23455	6
23553	5
27886	9
29516	13
27211	12
33109	13
27572	18
29874	14
19246	6
20096	6
27304	4
21897	2
20849	10
21450	2
19681	5
14096	1
21386	3
32093	14
30881	13
33099	16
28544	11
18835	6
28848	12
26613	14
34141	11
48235	8
37461	8
37437	6
39662	13
36796	10
20718	27
42389	16
42896	13
41305	9
40335	13
47109	10
38436	23
43210	27
40974	13
17521	16
24033	10
25523	12
26533	6
27059	7
24771	8
30232	7
33326	14
39345	16
35100	6
30434	2
26913	3
23595	9
25869	14
22938	1
24449	8
38957	13
32042	11
30329	15
30971	11
36628	4
28616	8
43693	10
29966	15
24842	10
30236	15
30735	12
22765	6
18364	3
15265	0
13574	0
14717	6
18177	8
16447	8
21434	5
16780	5
14152	8
18701	8
30872	20
30883	17
36156	11
33186	16
28066	16
17640	10
19716	6
21374	4
17707	11
16409	4
21888	9
16994	6
25987	13
29337	8
33507	7
24820	11
29915	15
21012	4
16087	6
23005	19
17957	4
27003	8
30197	14
26212	8
24318	11
16297	2
13022	1
12908	1
10318	5
12179	1
12983	2
13378	3
12589	5
13949	2
13182	6
12606	9
16491	6
21953	12
23095	5
24824	7
22582	5
28177	22
31049	15
32083	10
33327	6
30612	7
30550	6
30156	16
23728	3
23454	3
23245	5
16231	2
14681	6
16387	8
20294	3
21221	4
27944	9
23502	9
20563	7
19348	3
24668	15
29106	12
18487	6
24139	15
20499	5
25698	14
26415	6
25450	11
35304	13
35206	14
41213	31
44819	10
28956	9
37999	8
40997	7
39200	31
37988	9
34719	9
31888	7
24735	7
22474	2
23301	5
26941	8
20856	8
19118	5
20696	4
23153	4
27894	6
26890	6
37283	12
45726	19
41335	15
37113	11
32683	30
34411	25
31826	23
33323	8
34753	19
6853	11
17240	26
40713	20
34976	20
45206	15
47608	18
43327	13
44730	12
39154	18
29049	16
35701	8
29029	4
36918	7
44676	6
40310	16
41987	12
41024	5
49128	17
37916	10
3924	42
24543	16
38045	20
23495	4
21829	5
18225	3
16480	3
19158	5
22904	2
24880	12
19688	7
19242	4
25122	8
30882	12
32148	8
32707	3
32057	6
26239	11
17788	2
18154	0
15082	5
13371	3
16566	3
20805	5
17286	2
19407	6
20147	3
20774	7
19798	3
23439	5
35253	1
39277	10
34200	11
40717	15
37069	3
26216	7
24433	6
13925	2
13898	2
13436	5
11323	7
10252	4
13816	1
17405	3
15980	4
11678	2
12695	2
11798	0
11139	4
11555	4
12294	3
11504	3
12868	2
11475	1
17003	6
15686	2
20807	5
31177	12
30811	8
27940	14
26778	15
30117	16
34721	16
35599	8
35761	8
32548	16
29194	8
20071	6
13011	6
14025	5
16482	4
16892	9
12999	4
12744	1
12837	4
14740	5
18276	6
23516	11
27986	10
23159	8
1932	14
277	16
19	0
16	0
26	0
7920	5
20137	6
32877	15
18968	6
27802	11
25571	12
29640	6
30530	16
27062	12
29121	13
29553	18
26388	9
15605	3
14715	2
11219	5
11585	3
11688	5
12214	1
13572	4
20276	4
23775	3
19548	7
13065	3
10777	3
11028	0
11682	3
14885	9
12940	5
15208	7
11987	5
13318	1
17981	5
19252	15
21612	16
14310	22
11495	24
14986	12
13637	14
26518	13
20809	5
18987	4
16731	4
17306	3
24695	10
27377	16
23157	12
22299	6
20975	11
31320	15
34265	19
38774	14
39259	10
29905	9
35552	6
29851	12
17861	4
17270	7
22195	8
15764	1
23531	5
27698	5
28268	16
32070	13
26773	15
25440	7
27115	5
27985	7
21136	4
21494	3
25167	6
28361	10
28962	15
31173	11
31000	15
29002	13
28298	5
25366	7
21298	2
20753	3
18735	3
19525	4
25586	5
24907	5
26043	2
25046	3
25276	6
23561	4
21341	2
17624	5
14972	4
14195	2
15627	4
13454	3
22345	8
31011	14
22085	13
22447	13
21031	6
20123	4
22315	5
16862	4
22221	7
25844	17
21221	5
13327	6
13994	6
15448	8
16269	10
18959	11
17832	7
14533	2
17213	4
22860	7
29575	6
26907	9
27365	8
28001	16
26760	13
22125	8
14603	2
19429	5
30206	13
35031	24
29235	8
22153	4
19273	1
20643	5
13676	2
13179	4
12920	8
12297	4
12800	6
15610	3
19025	8
22491	9
20332	17
21662	7
19273	5
21588	4
22708	11
27316	8
18669	5
31595	12
27294	5
22225	6
15672	5
18562	2
16936	2
18786	3
11887	2
13502	1
16254	5
23331	10
28719	6
33940	8
21198	7
15905	3
19598	2
14995	3
10854	3
5637	8
13421	4
13587	4
15083	3
13452	4
13316	6
16162	4
13395	5
11763	4
14484	5
17258	3
14861	6
16552	6
21399	9
28063	7
33931	21
39278	9
33518	9
27139	12
17471	6
15315	2
16920	3
15382	4
22470	10
13581	12
14252	3
17153	9
22111	12
29313	12
25119	11
17940	7
18443	7
28727	11
22600	3
17384	7
14918	5
16362	6
28575	4
25473	6
35100	14
42032	13
34783	11
38839	13
40795	9
30242	9
23606	6
22694	14
16178	19
16749	7
15218	2
16074	10
13732	6
14049	8
19252	12
28165	10
27483	9
17269	2
12486	0
10205	3
13563	3
11858	1
13375	3
15540	6
19167	8
16257	6
14640	3
23922	17
23243	16
19083	5
12340	5
14551	4
12350	3
13771	4
16002	6
29851	10
28135	7
24279	11
19969	7
13550	4
12869	5
14343	3
14677	2
21126	1
32344	13
19920	8
19239	8
15389	9
13663	5
17277	4
20299	9
15676	5
20141	7
15461	5
12743	4
13698	1
16735	2
13212	1
14988	0
19227	2
21105	3
28503	5
31878	4
33233	8
34997	16
34410	10
38347	13
35641	16
32961	16
35236	6
32813	13
26458	9
19626	8
18832	6
24851	11
16970	10
20096	4
12842	9
1214	30
40493	21
34226	16
45563	15
40185	22
26841	2
28485	7
27480	4
26577	5
21393	5
21147	9
33181	13
26993	1
27967	8
35176	12
31934	13
31088	7
19538	11
17021	15
22475	5
27525	10
36461	29
37098	14
24298	2
19536	1
19024	1
18738	6
16267	3
20873	6
39095	3
34053	15
25777	5
27235	3
26076	9
34257	8
30484	19
14316	28
13390	2
15759	8
13749	5
16627	2
12206	4
8430	4
9699	5
12293	6
11782	3
14317	2
14345	7
11900	6
13916	5
14195	9
16834	7
14134	3
12275	2
11239	7
13674	4
11017	1
11805	2
10667	7
12107	6
11764	7
13853	3
15416	0
24402	6
37275	23
32333	12
24090	8
20734	8
33123	10
13045	9
34132	12
24924	6
20077	9
25345	11
28840	8
20519	11
22991	12
26667	12
23319	10
20303	7
15362	4
15866	5
21117	13
16504	3
16942	10
15080	4
20273	10
25564	21
16885	11
15207	4
15893	7
17226	3
12201	4
5006	0
16	0
11	0
0	0
0	0
0	0
0	0
64	0
4889	1
16339	10
17587	10
13381	3
13448	2
18609	8
19847	7
24233	9
24416	7
27501	8
26023	22
26623	15
25144	15
26865	12
24883	9
20646	7
18122	4
24233	8
21973	4
23215	3
19473	9
24762	12
26709	11
30136	8
26263	5
20835	7
14327	2
15273	2
14826	2
22908	8
23561	9
26620	12
24448	5
26989	5
24318	7
18096	10
24434	7
24467	9
26239	24
2296	11
74	10
33	7
4215	14
29140	7
35349	9
29096	14
36527	17
28340	9
31081	7
30939	15
28342	11
22063	13
33649	12
31184	13
30597	10
28963	7
24073	10
35087	6
28485	11
31982	13
37306	19
30446	14
32233	8
27265	6
27996	7
23996	9
23690	9
20703	11
18257	3
17016	1
11942	10
12241	5
12920	7
19216	6
18383	10
18363	2
21613	8
23435	8
17338	2
17698	4
22364	8
27455	4
30910	14
16240	2
12544	4
16609	7
19319	3
21048	9
25868	2
24493	12
25916	4
26959	20
24932	7
25169	13
21281	12
11974	4
16956	9
21483	12
13165	1
11336	7
9771	18
16434	6
11181	1
14039	3
14974	6
22068	5
21721	8
16548	3
13123	5
12469	4
10699	3
12848	1
14085	1
15129	3
27109	3
32480	6
21548	1
21495	7
19452	9
23744	9
19198	1
17436	8
21104	10
24128	9
25750	10
32677	16
37782	6
24260	1
23236	4
16087	2
29713	14
30820	16
28704	14
33343	7
21433	4
14862	5
15851	3
20206	7
[truncated: 4,189 more rows]
