# Supplementary material for: Genome-wide analysis of the interplay between chromatin-associated RNA and 3D genome organization in human cells
Source: Nat Commun. 2023 Oct 16;14:6519. doi: 10.1038/s41467-023-42274-7 (PMC10579264; doi:10.1038/s41467-023-42274-7)
Supplement: Supplementary file 6 — Source Data [file 41467_2023_42274_MOESM6_ESM.zip › SourceData/Figure_S1b_curve.tsv]

tile_id.x	RAL	lower95	upper95
1	205.970482836665	201.936656669844	210.004309003487
2	205.316608507026	201.247085892421	209.386131121632
3	205.294361682067	201.177933369346	209.410789994787
4	203.945260976069	199.907788934265	207.982733017873
5	203.885340116827	199.914357562722	207.856322670931
6	204.835170010361	200.712640424075	208.957699596646
7	203.723796967699	199.641106112956	207.806487822443
8	204.155655938265	200.031813043651	208.279498832878
9	203.200488997555	199.177413682011	207.223564313099
10	203.852074903548	199.835810045628	207.868339761468
11	202.92289609779	198.931473154155	206.914319041426
12	204.589741176471	200.429522259152	208.749960093789
13	206.361403838916	202.171190154791	210.551617523041
14	204.003575124659	199.938974039333	208.068176209985
15	203.44771487681	199.448576504259	207.446853249361
16	203.080033856861	199.050127976536	207.109939737185
17	203.280169172932	199.329854770219	207.230483575646
18	204.169219205111	200.091091860193	208.24734655003
19	204.08444486192	200.097035563923	208.071854159917
20	203.64703672396	199.722480359705	207.571593088215
21	203.950614965731	199.904474912291	207.996755019171
22	203.192531431788	199.192848428393	207.192214435183
23	203.227144734372	199.169115702183	207.285173766561
24	203.200882794891	199.199535500411	207.202230089371
25	201.303147017379	197.423079641802	205.183214392957
26	201.573092822247	197.621221248758	205.524964395736
27	201.535382012969	197.55454806193	205.516215964008
28	201.544754390908	197.47550250568	205.614006276136
29	201.303755868545	197.333498105082	205.274013632007
30	199.318083607327	195.438412219696	203.197754994959
31	199.963533834586	195.95359982675	203.973467842423
32	195.05109420494	191.259236631868	198.842951778013
33	187.527842989952	183.998237401777	191.057448578127
34	181.605924259468	178.595978453077	184.615870065858
35	171.020622422197	168.311431834018	173.729813010376
36	168.244771640251	165.559656125809	170.929887154694
37	165.296803224899	162.694072005178	167.89953444462
38	163.715919744984	161.15491078392	166.276928706048
39	161.537358207556	159.016588231226	164.058128183886
40	160.789143071442	158.314876149403	163.263409993481
41	160.076230661041	157.676024408914	162.476436913168
42	160.059430071241	157.636549157299	162.482310985183
43	159.310367454068	156.907381885782	161.713353022354
44	158.325803730434	155.96161974656	160.689987714307
45	157.581973363346	155.216866924453	159.94707980224
46	157.460802700675	155.091962170643	159.829643230708
47	156.361624308356	154.027597955339	158.695650661373
48	157.070584926884	154.72064217993	159.420527673838
49	157.175295441756	154.806656272003	159.543934611508
50	156.904913728432	154.566199358657	159.243628098208
51	156.645536384096	154.294653443126	158.996419325066
52	157.183736634778	154.813535504323	159.553937765233
53	156.308355997374	153.98812885352	158.628583141228
54	156.928437441381	154.589008440093	159.267866442668
55	158.153730783652	155.779433308932	160.528028258372
56	158.251031507877	155.890719802226	160.611343213528
57	159.062271405796	156.672700660952	161.45184215064
58	159.302521796194	156.901855692284	161.703187900104
59	160.004030368357	157.536870795843	162.47118994087
60	159.983033370829	157.516202837789	162.449863903868
61	162.333239568683	159.809436589044	164.857042548321
62	163.906747891284	161.286345560101	166.527150222467
63	164.420174369551	161.811057689971	167.02929104913
64	165.046034127133	162.411592651563	167.680475602703
65	168.271815540351	165.587513601214	170.956117479487
66	174.901368835552	172.041028026511	177.761709644594
67	189.968779298706	186.627122382347	193.310436215065
68	195.641748942172	192.014871245997	199.268626638347
69	198.355126999059	194.556348135047	202.153905863072
70	201.399228453143	197.48001827387	205.318438632415
71	202.080248657813	198.090527562534	206.069969753091
72	203.061687700132	199.071455275313	207.05192012495
73	202.622764074562	198.63134016221	206.614187986914
74	202.51374246988	198.43134366187	206.596141277889
75	203.295978905735	199.279650223549	207.312307587921
76	204.777254754284	200.7420250921	208.812484416467
77	204.49166588191	200.350317948424	208.633013815395
78	205.06561235056	200.949892394094	209.181332307027
79	206.209624258405	202.047454433857	210.371794082952
80	204.495760316563	200.413828116261	208.577692516865
81	204.374210575926	200.227434062482	208.52098708937
82	206.734326388234	202.495674181872	210.972978594596
83	205.881387893645	201.721334882899	210.041440904391
84	205.511873350923	201.35224698828	209.671499713567
85	205.95871429918	201.780481392818	210.136947205542
86	205.877192982456	201.776941097076	209.977444867836
87	205.420571320826	201.256649540819	209.584493100833
88	206.634802302538	202.40491172332	210.864692881757
89	207.106370929684	202.961510846012	211.251231013355
90	206.639093484419	202.440749878568	210.83743709027
91	205.732634956587	201.592641790111	209.872628123064
92	205.99716713881	201.850648991806	210.143685285814
93	205.320906087777	201.166386176115	209.475425999439
94	204.090119025128	200.03351000358	208.146728046675
95	204.279576999339	200.200877221187	208.358276777491
96	205.050453514739	200.93784418003	209.163062849449
97	205.187730409301	201.0311578463	209.344302972303
98	204.700925750992	200.566117469061	208.835734032923
99	205.143735806207	201.057568489342	209.229903123072
