# Supplementary material for: Genome-wide analysis of the interplay between chromatin-associated RNA and 3D genome organization in human cells
Source: Nat Commun. 2023 Oct 16;14:6519. doi: 10.1038/s41467-023-42274-7 (PMC10579264; doi:10.1038/s41467-023-42274-7)
Supplement: Supplementary file 6 — Source Data [file 41467_2023_42274_MOESM6_ESM.zip › SourceData/Figure_S1g.tsv]

cRAL	gene_density
53	33
3628	39
10427	51
10744	27
10006	20
3674	14
5250	9
9708	21
2600	2
2798	4
3058	2
4697	7
11345	17
13887	14
9029	7
10712	13
16113	12
15941	21
14566	12
14978	20
15415	17
11713	9
11589	19
11666	24
15449	17
6459	24
1081	28
5282	9
3198	3
5844	3
12031	15
17240	31
14837	23
8922	38
13247	16
10569	4
3268	6
7910	9
16623	13
13412	14
8842	14
15627	16
15537	15
14728	13
12605	14
12875	13
17273	20
15455	21
14247	13
14751	12
11966	15
15142	21
14661	28
17229	25
15879	24
15918	28
16905	19
13059	28
10032	13
4350	4
3819	5
13353	12
14783	14
16715	20
17415	31
15848	18
14751	18
5224	6
3915	5
5780	14
13383	14
14123	15
16651	22
4227	5
5200	10
13087	28
7016	10
7321	12
19086	9
13914	25
14008	18
14438	22
14284	12
12814	4
8190	13
11495	22
13261	20
15542	15
12231	20
15785	28
9109	12
16007	20
15342	20
8484	18
7921	20
5275	7
3616	15
3355	2
2776	4
2605	5
4872	13
10406	5
12834	16
17449	18
13950	20
13757	24
15916	24
16245	10
14453	17
13854	20
14323	11
12492	4
6180	6
8036	12
4829	2
3755	4
6652	7
14478	15
13518	7
10014	7
5238	3
4182	5
12130	3
9577	7
7100	13
10924	9
6258	15
13785	16
11282	7
12391	8
11835	17
11539	4
13895	3
14253	10
10106	12
14804	9
10522	16
2769	2
2807	3
3289	4
10175	13
5094	6
7376	9
8960	4
9135	3
5672	4
2651	3
2870	3
3625	7
5012	9
3057	7
5285	16
5013	4
5014	7
11179	12
16325	16
15521	12
10638	7
8522	5
6438	1
3400	8
2769	3
5270	6
6326	9
2663	1
2916	3
1212	2
5844	4
11653	13
15191	10
15709	14
14414	9
11114	7
10051	14
10273	9
10164	2
4249	3
9520	10
5387	14
12387	13
4172	2
5426	8
4670	5
16049	7
10038	17
13152	15
13139	15
14679	18
15569	9
16953	11
7036	13
3088	5
4569	6
8933	7
12296	3
13312	9
12459	6
7616	3
4777	6
9120	11
11246	22
10199	12
10490	11
3347	7
3446	1
9379	2
11955	4
3218	12
2922	3
2635	0
3237	1
3245	6
2748	3
3353	5
4385	2
3641	4
3529	12
14000	17
16873	20
16861	26
16232	24
4879	13
8025	28
10996	13
7895	5
15506	20
9430	9
13329	14
9836	11
9444	12
14799	7
9298	12
9212	12
5760	15
9589	12
12564	11
4963	2
5196	3
8067	19
11582	18
743	11
293	12
1174	20
845	5
9	0
3	0
0	0
0	0
0	0
451	0
415	0
0	0
0	0
0	0
0	0
0	0
0	0
0	0
0	0
0	0
0	0
0	0
0	0
0	0
0	0
0	0
0	0
0	0
0	0
0	0
0	0
0	0
0	0
0	0
0	0
0	0
0	0
0	0
0	0
0	0
0	0
0	0
0	0
0	0
0	0
0	0
20	9
1194	28
101	16
162	12
243	16
11511	24
2151	15
318	7
5074	19
6615	13
1748	35
507	9
257	14
4056	36
15160	17
17551	30
17854	30
15279	33
5595	16
3689	31
4457	28
16107	44
14087	26
12519	20
14317	42
15444	25
16933	29
16184	31
7741	10
4393	14
6586	20
2932	22
8958	19
11878	25
13190	26
4936	21
13621	34
10853	22
11249	13
15991	11
10728	9
8344	3
3971	3
10392	12
4928	6
11044	17
3137	11
4957	11
6878	13
12381	13
13662	15
4917	11
7835	11
9066	12
11861	11
12304	7
12048	20
12815	16
13245	7
14491	8
11996	9
10845	17
9408	10
8235	9
4615	10
5133	8
6275	10
3252	3
3759	7
7480	5
14415	10
15129	10
12861	16
9174	20
13916	10
12774	13
9596	7
3213	5
7014	15
10287	18
16490	7
15272	10
13763	9
14141	5
13997	19
13905	6
14157	10
10197	7
3031	3
4070	6
5600	4
2658	6
2403	3
2581	4
2672	4
2505	3
2622	4
2936	2
4282	5
10971	11
12010	10
9803	3
8219	5
6328	1
7025	1
8306	0
8921	2
7784	10
12952	9
12840	8
14352	3
14270	10
10276	5
10423	5
14355	14
13288	10
13547	17
19154	22
13801	20
14385	21
15314	20
16780	13
16564	17
9434	11
13534	19
13363	16
6892	15
16325	19
9461	16
11029	13
12144	2
4178	5
8672	9
14524	13
13288	8
10100	4
10451	13
13403	15
13703	18
13168	20
7925	4
3030	7
11745	6
15445	7
13091	3
10748	4
8584	4
6021	1
4424	2
5414	5
9082	9
8981	4
8099	7
4228	7
10164	21
9093	13
12609	2
13402	7
10856	7
13033	16
8128	7
8930	12
14147	17
11222	8
6713	5
17213	17
11745	16
11920	10
12792	11
5825	15
7484	33
3306	28
7590	17
7440	11
8405	7
10102	14
8868	14
8785	8
3856	7
4296	10
7295	5
3039	4
6398	13
17525	18
16150	16
15686	19
8009	9
7509	9
3147	4
5122	9
6638	7
8223	2
6094	3
7290	5
17208	9
13669	15
6616	5
10342	11
2895	11
2564	6
9104	14
14540	7
14754	11
12846	15
12475	9
14700	4
14483	7
14056	21
6144	25
3461	33
2141	26
4502	26
4501	12
4438	15
3793	5
10012	7
3105	2
2891	5
7015	10
5802	16
2760	2
2926	4
2943	1
2802	9
3819	5
3806	10
3481	6
7844	7
9128	3
12686	9
16689	13
17836	13
14367	21
13140	14
13646	14
12886	17
14551	4
14862	6
4123	1
2829	4
3729	3
4592	4
8927	2
6981	14
3096	10
3157	6
2990	3
8649	6
9368	2
13098	7
11215	5
14055	8
19177	19
11713	11
3433	8
3084	8
2766	6
3233	3
7685	6
12481	11
13036	19
12634	11
10047	12
13478	10
14447	15
12445	13
16942	41
15580	18
15130	12
16759	15
11238	6
5291	5
11858	12
7321	6
9548	7
7544	12
14163	14
15931	14
15816	5
6893	10
3279	5
2580	7
2776	6
3478	1
10806	3
16176	10
16164	15
14533	7
11233	15
17149	21
15199	10
14146	5
14045	2
8525	2
3408	1
6336	9
12886	10
13405	9
15595	11
12658	12
12774	10
8263	15
10030	5
14782	4
16086	12
17348	16
16228	15
9950	14
10049	6
5426	12
2842	4
2947	4
3249	2
3655	8
5568	4
5988	5
6478	6
7101	8
10500	3
13708	9
14381	9
15448	10
16383	17
15080	12
11057	8
9745	1
7296	4
6610	3
7018	8
5459	2
3204	6
2896	7
3497	8
9718	17
15295	16
12372	16
12091	10
13444	10
7904	8
14544	13
13237	15
15956	19
15047	12
7180	11
5785	9
12201	7
11786	5
13387	3
12346	16
10560	9
15518	9
15724	16
12729	19
7994	19
9546	19
12753	2
9614	4
11569	7
10731	14
9435	19
13892	30
15218	21
11986	7
9124	11
3017	4
2604	4
2772	4
2525	6
2668	3
2928	3
2969	8
5227	8
5307	5
2715	3
2603	4
2618	3
2727	5
4723	7
5238	1
2672	3
5147	6
10954	10
15664	25
17865	22
11899	12
4778	16
622	15
315	11
4889	15
7095	25
296	35
390	17
512	24
0	0
69	0
559	19
111	2
53	0
101	0
80	0
286	0
2014	24
6375	23
3565	23
11295	16
13452	17
1222	27
7800	11
7815	6
6600	10
9487	14
8905	3
7437	9
12032	11
12398	15
13194	5
11247	13
4438	7
2788	4
2622	6
2762	8
3203	20
11552	13
7709	3
4476	15
5370	9
4238	3
3492	10
8366	14
10892	10
12777	7
6898	16
4772	24
4545	8
4595	16
5999	15
9645	10
14919	21
9368	16
10965	27
3740	7
3069	3
2612	3
2642	1
2541	0
2803	4
2757	6
6245	8
5605	6
5411	4
7577	9
8342	6
11594	16
14570	6
11407	7
11420	13
4298	0
2909	0
2705	3
2855	4
2962	2
3014	5
2692	1
2771	2
2921	3
4703	5
14485	16
14629	19
11642	12
5584	2
2843	3
3168	9
3499	41
2499	24
5498	35
2533	17
3804	16
9725	9
10888	6
13649	3
13915	5
7295	8
9488	4
13398	13
3719	7
3299	4
8405	1
4058	4
7034	8
4720	9
2752	2
2844	6
2740	7
3318	4
4162	3
3112	4
3231	3
5315	4
7830	14
11942	10
12730	4
11023	11
10981	3
7872	5
4792	3
4503	4
3091	4
5443	7
10310	6
9948	9
11890	6
12662	4
14600	3
15244	6
14381	11
6135	4
13300	7
10745	6
2950	9
2726	3
2949	6
2814	5
2685	9
2751	0
6740	5
7847	3
9428	7
7394	9
7872	8
12727	12
17128	10
14495	11
16926	4
14275	2
14527	15
4674	9
13015	13
3095	2
4614	2
5900	2
3635	5
13025	10
5086	5
6052	10
10566	6
4044	2
4323	3
3965	6
10685	4
9132	8
4668	7
13561	16
6080	5
7072	16
14703	6
15895	8
17435	11
14871	9
12624	10
8428	7
12403	16
16581	11
8895	14
6338	4
8872	27
7424	13
11459	20
8468	8
11040	15
6306	13
8172	7
10489	7
10935	2
12067	8
12475	6
12327	11
12837	7
14092	7
8106	9
2806	2
2902	1
3022	2
2978	0
2791	6
4445	7
12084	6
7377	7
13812	5
13335	5
12937	6
17574	9
14945	14
12245	6
19455	11
17735	12
15188	8
6765	2
2719	5
2314	2
2805	2
2662	5
2602	4
5544	3
10365	9
14044	7
12600	9
13896	14
6543	10
3559	3
3051	5
8124	6
6562	9
13341	5
18123	24
16068	26
17049	21
15246	22
11072	20
15941	13
15364	10
12002	7
14121	2
12792	2
14284	7
9951	25
6913	13
14313	12
15072	15
9124	22
2741	4
5116	7
7012	4
6505	13
3632	2
3292	3
4198	5
6232	2
10705	8
10366	7
7330	2
9547	5
10285	9
11855	8
16464	11
17798	17
14757	19
15186	5
14959	6
14354	25
14404	25
16393	36
14516	20
12331	6
11151	2
10338	3
5990	8
6962	9
15030	14
12196	5
15409	10
14211	8
14450	3
9543	4
9098	5
12443	1
13443	6
11304	8
8827	13
6886	4
9291	4
10851	4
12070	10
10353	10
13008	18
16947	20
13541	20
10951	15
13063	17
11106	13
6250	27
9162	11
13325	4
8636	5
9094	4
4151	12
8222	3
18169	10
15037	13
14121	19
13116	7
9854	18
4472	6
10032	15
9561	18
13664	17
12610	24
1882	9
3238	7
2606	3
2881	4
2752	4
3231	4
3026	2
4347	9
3085	5
6518	5
14243	7
9939	11
2825	1
2824	4
2870	6
3197	1
3071	4
6388	5
14783	16
11202	11
13984	25
13916	25
6020	7
15063	7
12886	12
9654	10
16520	18
8101	7
7939	9
14499	13
9108	12
13455	19
16599	12
17288	8
13167	9
12598	6
11056	6
9667	5
2932	3
2789	2
4604	6
7938	9
11358	2
10962	7
7761	5
3028	2
3366	4
10274	7
14790	10
8240	7
3489	4
6828	8
8178	11
2789	3
2827	4
12257	7
9494	12
5677	6
5939	2
12730	6
11987	4
14119	5
12891	6
14007	5
11619	5
10580	16
12799	15
13135	14
11321	8
3664	2
2952	3
2872	2
3325	4
2902	2
8117	14
15425	16
9123	8
11416	18
6730	9
10395	21
4690	4
8387	11
4194	9
7013	4
9159	9
10766	12
10926	27
10681	13
10098	5
9137	11
9604	25
14541	9
14440	15
8914	12
11467	19
16192	15
15761	16
15063	30
15556	26
15419	34
15037	29
15676	33
7496	13
6761	5
9772	26
17392	23
16135	31
12099	13
6434	8
2950	2
7259	6
13869	9
8365	5
3670	3
12015	4
8508	11
15786	16
17545	13
9061	9
5746	5
5318	4
3232	1
5406	7
3581	1
12985	3
9283	7
5886	6
4597	6
11778	11
17390	16
4967	4
5747	5
12428	6
13837	7
6947	5
5934	3
8775	4
3237	3
4189	8
10225	9
10208	8
3771	5
8909	5
13746	3
10019	10
12183	13
12142	12
9060	8
11382	8
6739	4
6391	2
3495	17
2420	21
3067	4
2963	1
6356	3
5220	3
9298	5
10274	4
6649	1
2756	4
2558	3
2473	4
5662	5
8632	7
3439	2
2660	1
2445	0
2739	1
2401	2
2518	4
2634	2
2823	4
2608	8
8862	2
9708	7
5464	6
6504	7
3593	2
3726	2
2623	3
2363	4
1362	0
687	0
181	0
1	0
2	0
3	0
2106	6
6383	5
2899	4
2669	2
2537	1
2563	4
2611	8
2642	2
6819	8
3227	25
11137	17
11253	4
16567	9
16926	11
13763	8
11555	7
15290	21
10302	1
3556	2
2666	2
3094	3
8455	2
11437	2
10422	2
13138	2
13797	1
12257	14
12067	10
11413	3
10226	8
6403	12
4270	17
7801	5
9519	0
11513	6
10486	5
16342	9
9434	13
12792	12
11133	13
12255	18
12134	14
11666	6
9302	6
7168	4
3214	2
2986	10
3112	2
4666	5
2761	1
3712	3
11415	14
12970	13
14812	16
10775	11
5329	6
8307	12
7945	14
11888	11
13397	8
16712	8
11989	6
15422	13
16916	10
8817	27
11235	16
12268	13
8481	9
12913	13
14807	10
13509	23
16365	27
14705	13
3925	16
8255	10
7850	12
5762	6
8722	7
10263	8
6264	7
9187	14
14994	16
7771	6
3896	2
6124	3
13178	9
13178	14
4131	1
3165	8
14053	13
11503	11
9828	15
2899	11
3437	4
4679	8
12661	10
12835	15
13148	10
10931	15
11122	12
4105	6
3129	3
2913	0
2598	0
4571	6
11554	8
9821	8
8773	5
7508	5
6333	8
9824	8
16580	20
15631	17
17442	11
9594	16
9719	16
9208	10
17195	6
5124	4
10450	11
4105	4
4823	9
7019	6
11746	13
9575	8
6285	7
15121	11
17121	15
8928	4
7761	6
10659	19
6026	4
14652	8
16135	14
7469	8
5163	11
5140	2
9076	1
5959	1
3240	5
2329	1
2572	2
2719	3
2718	5
2749	2
2694	6
2583	9
2830	6
5001	12
7165	5
5463	7
9377	5
7847	22
15970	15
15271	10
15839	6
16034	7
16569	6
13905	16
5660	3
13029	3
11719	5
9984	2
10915	6
9334	8
7374	3
6251	4
12578	9
13861	9
12355	7
4048	3
13656	15
11747	12
8738	6
7922	15
3001	5
3189	14
2990	6
8654	11
10096	13
14883	14
14259	31
15186	10
11307	9
16558	8
9197	7
9919	31
13842	9
16091	9
14909	7
14451	7
6281	2
6715	5
14277	8
10216	8
10179	5
5397	4
5061	4
7680	6
3599	6
7239	12
12507	19
13480	15
12948	11
8319	30
13080	25
13097	23
16724	8
16318	19
2005	11
3670	26
9326	20
9341	20
11948	15
12676	18
15008	13
14254	12
5948	18
7229	16
10913	8
4052	4
8244	7
5119	6
13040	16
11554	12
13845	5
12392	17
6524	10
1255	42
2376	16
11847	20
4505	4
3024	5
4122	3
2676	3
2988	5
5183	2
9190	12
6694	7
3479	4
11106	8
12147	12
7967	8
13346	3
12447	6
9093	11
3544	2
9099	0
10187	5
12003	3
12771	3
8986	5
2860	2
5906	6
4627	3
3624	7
2718	3
2898	5
4275	1
10953	10
9868	11
10037	15
14602	3
10312	7
4069	6
7737	2
10157	2
9355	5
9215	7
5342	4
2819	1
3186	3
2698	4
2463	2
2414	2
2503	0
2536	4
6959	4
7253	3
2759	3
2924	2
2351	1
2693	6
2573	2
3288	5
9740	12
10171	8
10930	14
15111	15
15458	16
13888	16
13360	8
14215	8
9659	16
4582	8
3193	6
2933	6
2602	5
2738	4
4175	9
2710	4
2559	1
2484	4
3054	5
6914	6
10591	11
10157	10
10619	8
696	14
59	16
4	0
12	0
19	0
3256	5
4911	6
9799	15
12412	6
15512	11
11114	12
6722	6
8079	16
7829	12
8131	13
8155	18
9077	9
2711	3
2994	2
2280	5
2371	3
2673	5
2839	1
6618	4
2848	4
2768	3
2775	7
2472	3
2483	3
2466	0
2452	3
2652	9
2662	5
3543	7
4822	5
4396	1
4069	5
9415	15
6605	16
3080	22
3184	24
2635	12
2629	14
12892	13
12141	5
5221	4
5605	4
6252	3
11580	10
12680	16
13420	12
8188	6
3404	11
14482	15
11798	19
18240	14
11223	10
8977	9
8484	6
15078	12
3083	4
5561	7
14957	8
8453	1
4454	5
3001	5
6489	16
13575	13
15045	15
8104	7
3436	5
10957	7
5607	4
11448	3
8122	6
15432	10
13055	15
7570	11
9658	15
13886	13
9100	5
6150	7
2661	2
2629	3
2477	3
2335	4
2666	5
2852	5
2762	2
2600	3
8380	6
9448	4
3779	2
2881	5
2823	4
2660	2
2770	4
2592	3
9942	8
12546	14
7528	13
7323	13
9323	6
6537	4
11066	5
6653	4
6359	7
12157	17
8451	5
3374	6
2792	6
2688	8
7965	10
8335	11
11237	7
9357	2
9353	4
12147	7
6254	6
8635	9
6345	8
8379	16
8530	13
11456	8
10288	2
9886	5
10834	13
10221	24
11934	8
14572	4
9795	1
3422	5
2836	2
2467	4
2683	8
2664	4
2741	6
2875	3
9747	8
13150	9
13438	17
11428	7
4653	5
6931	4
6019	11
9958	8
7478	5
13348	12
13362	5
13277	6
11465	5
11745	2
11527	2
10568	3
6276	2
9358	1
5749	5
9313	10
13431	6
12808	8
5721	7
3384	3
5709	2
5627	3
4129	3
3236	8
6060	4
4379	4
6928	3
7485	4
7255	6
6988	4
5749	5
4357	4
2592	5
3241	3
9248	6
11230	6
13154	9
9408	7
17135	21
15685	9
13830	9
12972	12
14632	6
13760	2
14609	3
12255	4
11964	10
3913	12
3207	3
6037	9
8828	12
11237	12
9099	11
5707	7
9151	7
15594	11
5460	3
3137	7
6027	5
8051	6
16305	4
11897	6
14595	14
15919	13
14634	11
13161	13
14116	9
7308	9
3454	6
4436	14
3654	19
6000	7
8646	2
14115	10
5861	6
3160	8
10406	12
13652	10
14153	9
2776	2
2441	0
2486	3
2619	3
2582	1
2621	3
2895	6
5000	8
5300	6
2558	3
2994	17
6324	16
6914	5
6830	5
3601	4
2737	3
5175	4
11695	6
16615	10
16083	7
10820	11
4027	7
2707	4
2697	5
3197	3
4499	2
3508	1
8827	13
3442	8
6187	8
2780	9
5366	5
3627	4
11738	9
14859	5
13492	7
7225	5
2801	4
2454	1
2496	2
2642	1
2649	0
3168	2
3277	3
7936	5
12831	4
13093	8
15155	16
8352	10
8093	13
9472	16
12092	16
9220	6
4855	13
12944	9
12684	8
7600	6
5274	11
6309	10
4413	4
2444	9
349	30
11289	21
7386	16
6571	15
6987	22
2812	2
3404	7
2640	4
2859	5
2840	5
3487	9
8253	13
3064	1
4089	8
6922	12
3030	13
5269	7
4980	11
9066	15
13627	5
15114	10
15616	29
12945	14
4372	2
2913	1
3099	1
2864	6
3339	3
6429	6
17237	3
14211	15
6562	5
12121	3
5805	9
13559	8
14110	19
2765	28
3170	2
3053	8
2837	5
6045	2
3677	4
1754	4
2157	5
2269	6
2237	3
2689	2
2758	7
2679	6
2594	5
2581	9
2475	7
2611	3
2611	2
2629	7
7278	4
3398	1
2474	2
2437	7
2397	6
2570	7
2684	3
3720	0
10243	6
8692	23
15577	12
14031	8
14625	8
14779	10
6292	9
16909	12
8902	6
8779	9
10801	11
9407	8
13195	11
11345	12
6852	12
11099	10
15005	7
8272	4
8762	5
10689	13
7308	3
7681	10
3097	4
5992	10
10663	21
7529	11
3038	4
3769	7
2762	3
2800	4
2491	0
13	0
10	0
0	0
0	0
0	0
0	0
44	0
1409	1
3844	10
4068	10
3573	3
3046	2
11832	8
15126	7
11574	9
13471	7
16371	8
14124	22
13665	15
14681	15
11206	12
11699	9
12650	7
12255	4
4749	8
8433	4
7544	3
3813	9
7035	12
13621	11
7786	8
7836	5
5393	7
2782	2
2731	2
2769	2
8885	8
14509	9
17337	12
9468	5
6210	5
9693	7
5393	10
13537	7
7636	9
11686	24
1019	11
18	10
8	7
1865	14
8951	7
15957	9
14532	14
16083	17
16323	9
14679	7
12068	15
9053	11
7205	13
4327	12
12600	13
14129	10
9644	7
12439	10
15482	6
10107	11
10252	13
9287	19
8992	14
9279	8
11061	6
11144	7
4141	9
9761	9
6996	11
4970	3
3007	1
2804	10
2494	5
2520	7
4495	6
12600	10
2859	2
4435	8
6778	8
6248	2
3886	4
4322	8
4363	4
12624	14
3623	2
6355	4
11721	7
11930	3
10328	9
10284	2
9509	12
8646	4
19496	20
16111	7
15380	13
9244	12
8026	4
11761	9
12465	12
3178	1
2365	7
2194	18
4142	6
2361	1
2612	3
2695	6
10720	5
13400	8
4881	3
2916	5
2775	4
2571	3
2647	1
2642	1
2583	3
3386	3
5367	6
7349	1
8897	7
9067	9
7924	9
2930	1
4581	8
7973	10
14179	9
7380	10
12910	16
10777	6
6064	1
10342	4
2754	2
11336	14
12312	16
7936	14
3275	7
3242	4
6388	5
3582	3
4755	7
[truncated: 4,189 more rows]
