# Supplementary material for: Genome-wide analysis of the interplay between chromatin-associated RNA and 3D genome organization in human cells
Source: Nat Commun. 2023 Oct 16;14:6519. doi: 10.1038/s41467-023-42274-7 (PMC10579264; doi:10.1038/s41467-023-42274-7)
Supplement: Supplementary file 6 — Source Data [file 41467_2023_42274_MOESM6_ESM.zip › SourceData/Figure_S2k.tsv]

treatment	number_of_foci	total_volume	normalized_variance	mean_nuclear_fluorescence
control	15	0.702	4595.402264	9104.227
control	20	0.903	3630.91	7881.628
control	17	1.072	2615.187158	8572.257
control	29	1.554	1904.581491	8629.608
control	17	0.974	2539.764421	7999.826
control	47	2.681	3059.352218	9160.58
control	89	9.656	4219.356244	7719.181
RNase	30	3.095	3147.925352	8547.891
RNase	69	7.793	4615.598927	8522.402
RNase	48	3.487	2816.058989	9369.513
RNase	22	1.33	4203.418759	9040.495
RNase	77	6.002	3698.819112	8289.736
RNase	74	6.376	4613.883304	7960.475
RNase	35	2.156	3822.506629	9232.943
RNase	36	2.071	4196.335683	8195.408
RNase	72	5.69	5465.767395	8097.698
RNase	117	10.162	6187.23713	8438.813
RNase	62	6.143	4869.607168	8835.939
