# Supplementary material for: Genome-wide analysis of the interplay between chromatin-associated RNA and 3D genome organization in human cells
Source: Nat Commun. 2023 Oct 16;14:6519. doi: 10.1038/s41467-023-42274-7 (PMC10579264; doi:10.1038/s41467-023-42274-7)
Supplement: Supplementary file 6 — Source Data [file 41467_2023_42274_MOESM6_ESM.zip › SourceData/Figure_4c.tsv]

V1	V2	V3	V4	V5	V6	V7	V8	V9	V10	V11	V12	V13	V14	V15	V16	V17	V18	V19	V20	V21	V22	V23	V24	V25	V26	V27	V28	V29	V30	V31	V32	V33	V34	V35	V36	V37	V38	V39	V40	V41	V42	V43	V44	V45	V46	V47	V48	V49	V50
4.59511985013459	4.59511985013459	4.17438726989564	4.17438726989564	1.38629436111989	1.38629436111989	1.09861228866811	1.09861228866811	0	0	0	0	0	0.998528830111127	1.66500776358891	1.27296567581289	0.998528830111127	1.27296567581289	0.619039208406224	1.27296567581289	1.81528996663825	2.25878247033565	1.66500776358891	2.25878247033565	0	0.619039208406224	1.27296567581289	0.998528830111127	0.998528830111127	0.998528830111127	0.619039208406224	0	0	0	0.998528830111127	0.619039208406224	0	0.619039208406224	2.496741107435	3.03082359336526	0.693147180559945	0.693147180559945	1.6094379124341	1.6094379124341	1.79175946922805	1.79175946922805	1.79175946922805	1.79175946922805	3.73766961828337	3.73766961828337
2.56494935746154	2.56494935746154	3.58351893845611	3.58351893845611	2.39789527279837	2.39789527279837	3.52636052461616	3.52636052461616	3.58351893845611	3.58351893845611	0.619039208406224	0.998528830111127	2.496741107435	1.81528996663825	0.998528830111127	2.34454929209308	0	1.81528996663825	1.48807705542983	1.48807705542983	1.94591014905531	1.66500776358891	2.06142303617716	1.81528996663825	2.25878247033565	1.27296567581289	1.48807705542983	0.998528830111127	2.34454929209308	1.81528996663825	0.619039208406224	0	1.27296567581289	0.619039208406224	1.94591014905531	0.998528830111127	1.66500776358891	0.998528830111127	2.06142303617716	2.62880082944807	2.63905732961526	2.63905732961526	3.40119738166216	3.40119738166216	4.15888308335967	4.15888308335967	2.77258872223978	2.77258872223978	2.19722457733622	2.19722457733622
3.17805383034795	3.17805383034795	3.68887945411394	3.68887945411394	3.87120101090789	3.87120101090789	2.07944154167984	2.07944154167984	2.99573227355399	2.99573227355399	1.60521849689139	1.96379438131173	1.22377543162212	1.10560532415908	1.79000354252579	1.01827714057722	1.37836829584747	1.49821227732388	1.29544788834632	1.4839940283216	1.10560532415908	1.98136437941312	1.82114792822756	1.65471313449609	1.14656668179015	1.37836829584747	1.65471313449609	1.76868834832674	2.37270014162218	2.29942220158554	2.09640215698688	2.13447782234622	1.82114792822756	1.40970245201791	1.90915256532013	1.75785791755237	1.82114792822756	1.53969287844459	1.88066962718691	1.26025364022453	2.70805020110221	2.70805020110221	4.29045944114839	4.29045944114839	2.30258509299405	2.30258509299405	3.09104245335832	3.09104245335832	1.38629436111989	1.38629436111989
3.17805383034795	3.17805383034795	3.68887945411394	3.68887945411394	3.87120101090789	3.87120101090789	2.07944154167984	2.07944154167984	2.99573227355399	2.99573227355399	1.7469089030627	1.5441973905657	2.0459936076123	1.6094379124341	0.947381318944186	1.26025364022453	1.34602046198195	1.56642052735041	1.70952137099108	0.719122666963206	1.47440162863016	1.58816051398682	1.19869574722509	1.52146913948814	1.13309846473928	1.47440162863016	1.65068087096815	0.610909082322973	1.97554194666168	1.76509122214589	1.65068087096815	2.00432091121173	1.5441973905657	1.28966752543082	1.19869574722509	1.37304913436987	1.19869574722509	1.58816051398682	1.5441973905657	2.11180682618187	3.13549421592915	3.13549421592915	1.6094379124341	1.6094379124341	2.63905732961526	2.63905732961526	3.36729582998647	3.36729582998647	1.6094379124341	1.6094379124341
1.6094379124341	1.6094379124341	2.484906649788	2.484906649788	2.77258872223978	2.77258872223978	1.94591014905531	1.94591014905531	2.77258872223978	2.77258872223978	1.15745278869104	0.969400557188104	0.435318071257845	0.241162056816888	0.860201265223112	1.06784063000136	0.969400557188104	0.969400557188104	1.51412773262978	1.23969088692802	0.737598943130779	1.23969088692802	0.860201265223112	1.57239664075375	0.435318071257845	1.15745278869104	1.57239664075375	1.51412773262978	1.31567679390594	1.51412773262978	0.860201265223112	0.860201265223112	0.597837000755621	0.737598943130779	0.737598943130779	0.435318071257845	1.06784063000136	1.31567679390594	0.860201265223112	1.15745278869104	2.70805020110221	2.70805020110221	2.63905732961526	2.63905732961526	1.79175946922805	1.79175946922805	1.79175946922805	1.79175946922805	2.83321334405622	2.83321334405622
0.693147180559945	0.693147180559945	2.484906649788	2.484906649788	2.89037175789616	2.89037175789616	2.39789527279837	2.39789527279837	0.693147180559945	0.693147180559945	0.619039208406224	0.619039208406224	0.619039208406224	1.27296567581289	0.998528830111127	1.66500776358891	0	1.66500776358891	0.619039208406224	1.66500776358891	0.998528830111127	0.619039208406224	0.619039208406224	0.998528830111127	0	0	2.06142303617716	0.619039208406224	0	2.34454929209308	0.619039208406224	0.998528830111127	1.66500776358891	2.25878247033565	0	0	1.27296567581289	0.998528830111127	1.48807705542983	0.619039208406224	2.19722457733622	2.19722457733622	3.61091791264422	3.61091791264422	2.07944154167984	2.07944154167984	2.94443897916644	2.94443897916644	2.63905732961526	2.63905732961526
1.79175946922805	1.79175946922805	2.30258509299405	2.30258509299405	3.04452243772342	3.04452243772342	2.07944154167984	2.07944154167984	2.99573227355399	2.99573227355399	1.58045037556085	0.356674943938732	2.11453286149111	2.00533356952611	0.826678573184468	0.998528830111127	1.48807705542983	0.998528830111127	0.356674943938732	0.998528830111127	1.145132304303	0.619039208406224	1.48807705542983	2.06142303617716	1.88273124743378	1.58045037556085	1.38629436111989	0.619039208406224	1.94591014905531	1.27296567581289	1.74296930505862	0.356674943938732	1.48807705542983	0.619039208406224	0.619039208406224	0	1.58045037556085	1.58045037556085	1.145132304303	2.00533356952611	2.83321334405622	2.83321334405622	1.79175946922805	1.79175946922805	1.09861228866811	1.09861228866811	3.95124371858143	3.95124371858143	3.43398720448515	3.43398720448515
1.38629436111989	1.38629436111989	1.09861228866811	1.09861228866811	2.56494935746154	2.56494935746154	2.99573227355399	2.99573227355399	2.39789527279837	2.39789527279837	1.9100497328943	1.11671233031173	0.220400065368459	0.242140052004865	0.242140052004865	0	1.81209915346518	2.30668626073826	0.103989713524048	0.128381166648207	0.198176928583749	0.152191815341925	0.284251537354992	0.778444761071841	0.26341745045215	0.103989713524048	0.0789884113186303	0.103989713524048	0	1.57600861578491	1.7183537442942	1.46844233272889	1.52962348920397	1.2740609661743	1.44288183574935	1.65233993397831	1.52962348920397	1.70847712079829	1.44933347103084	1.77099747777963	1.94591014905531	1.94591014905531	2.56494935746154	2.56494935746154	2.63905732961526	2.63905732961526	2.70805020110221	2.70805020110221	3.36729582998647	3.36729582998647
2.30258509299405	1.94591014905531	2.484906649788	2.39789527279837	2.83321334405622	2.19722457733622	1.6094379124341	2.07944154167984	3.25809653802148	3.2188758248682	1.38629436111989	0.666478933477784	1.11600403137998	0.816761136527122	0.947381318944186	1.11600403137998	1.34602046198195	1.46228026809781	0.884202417322655	1.8758425864386	0.947381318944186	1.11600403137998	1.53289783531177	1.06289420606603	1.21444410419323	1.21444410419323	3.00880435512134	2.07284085764848	1.42500887330058	1.53289783531177	0.947381318944186	1.42500887330058	1.7469089030627	2.1675488091901	1.21444410419323	1.42500887330058	1.06289420606603	1.26025364022453	1.38629436111989	1.30405626288292	3.29583686600433	4.36944785246702	2.484906649788	1.38629436111989	2.19722457733622	3.97029191355212	3.49650756146648	2.39789527279837	1.94591014905531	0.693147180559945
1.09861228866811	1.09861228866811	2.39789527279837	2.39789527279837	3.93182563272433	3.93182563272433	1.94591014905531	1.94591014905531	1.6094379124341	1.6094379124341	1.86478460424295	0.737598943130779	1.94591014905531	2.27493356166354	1.86478460424295	1.45225232891169	0.969400557188104	0.969400557188104	1.57239664075375	0.969400557188104	0.969400557188104	1.31567679390594	1.86478460424295	2.91531070624342	3.02705474468303	2.09074109693377	1.67964217110735	1.45225232891169	2.09074109693377	1.94591014905531	1.94591014905531	0.969400557188104	1.45225232891169	1.67964217110735	2.27493356166354	0.737598943130779	1.67964217110735	1.31567679390594	1.45225232891169	1.45225232891169	4.38202663467388	4.38202663467388	4.30406509320417	4.30406509320417	1.79175946922805	1.79175946922805	1.79175946922805	1.79175946922805	2.39789527279837	2.39789527279837
1.38629436111989	1.38629436111989	1.79175946922805	1.79175946922805	1.79175946922805	1.79175946922805	0.693147180559945	0.693147180559945	4.15888308335967	4.15888308335967	1.8513515664303	1.99003495396425	1.49821227732388	0.27443684570176	0.816761136527122	1.94591014905531	1.06289420606603	2.8932914679995	1.49821227732388	0.666478933477784	1.06289420606603	1.7469089030627	1.49821227732388	0.816761136527122	1.16643488500687	0.816761136527122	1.63027199933694	1.49821227732388	1.42500887330058	0.816761136527122	0.816761136527122	1.16643488500687	1.56642052735041	1.63027199933694	1.06289420606603	0.947381318944186	1.16643488500687	1.89974810729215	1.16643488500687	1.80049314919681	2.484906649788	2.484906649788	1.79175946922805	1.79175946922805	1.79175946922805	1.79175946922805	2.89037175789616	2.89037175789616	3.80666248977032	3.80666248977032
2.89037175789616	2.89037175789616	0.693147180559945	0.693147180559945	3.80666248977032	3.80666248977032	3.95124371858143	3.95124371858143	2.484906649788	2.484906649788	1.81528996663825	1.27296567581289	0.998528830111127	2.34454929209308	0.998528830111127	2.42353770341171	2.06142303617716	1.48807705542983	2.06142303617716	2.56494935746154	1.48807705542983	0.619039208406224	0	1.81528996663825	1.94591014905531	0.619039208406224	0.619039208406224	1.48807705542983	1.27296567581289	2.34454929209308	1.48807705542983	1.48807705542983	2.06142303617716	1.27296567581289	1.48807705542983	1.66500776358891	1.66500776358891	1.81528996663825	2.06142303617716	1.81528996663825	1.09861228866811	1.09861228866811	2.07944154167984	2.07944154167984	2.89037175789616	2.89037175789616	1.79175946922805	1.79175946922805	3.85014760171006	3.85014760171006
2.94443897916644	2.94443897916644	3.2188758248682	3.2188758248682	3.09104245335832	3.09104245335832	1.09861228866811	1.09861228866811	0.693147180559945	0.693147180559945	0.510825623765991	0.510825623765991	0.847297860387203	1.46633706879343	0.510825623765991	2.26868354131836	1.46633706879343	1.84582669049833	1.73460105538811	1.46633706879343	1.94591014905531	2.03688192726104	3.16406758837321	0	2.39789527279837	2.70805020110221	2.19722457733622	1.6094379124341	1.46633706879343	0.510825623765991	1.6094379124341	0	1.6094379124341	1.84582669049833	0.847297860387203	1.29928298413026	2.03688192726104	1.94591014905531	1.29928298413026	1.6094379124341	3.25809653802148	3.25809653802148	4.06044301054642	4.06044301054642	2.56494935746154	2.56494935746154	3.25809653802148	3.25809653802148	3.17805383034795	3.17805383034795
1.38629436111989	1.09861228866811	1.6094379124341	0.693147180559945	1.6094379124341	2.30258509299405	2.30258509299405	2.484906649788	3.09104245335832	2.39789527279837	0.559615787935423	1.38629436111989	1.38629436111989	1.70474809223843	0.559615787935423	0	0.916290731874155	0	0	0	0	1.17865499634165	0	1.38629436111989	0.559615787935423	0	1.17865499634165	0	0	0	1.55814461804655	1.17865499634165	0.916290731874155	0	0	1.83258146374831	0.916290731874155	0.916290731874155	0	0.916290731874155	1.09861228866811	1.09861228866811	1.09861228866811	2.07944154167984	2.07944154167984	1.79175946922805	2.19722457733622	0.693147180559945	1.38629436111989	0.693147180559945
2.70805020110221	2.70805020110221	2.99573227355399	2.99573227355399	2.19722457733622	2.19722457733622	1.38629436111989	1.38629436111989	1.09861228866811	1.09861228866811	1.19625075823203	1.04596855518269	1.72551008368685	2.17998277090171	1.87770189902878	0.653926467406664	2.0697796307681	1.04596855518269	1.32687094064909	1.44238382777093	0.86903784702361	0.653926467406664	1.94591014905531	0.86903784702361	1.32687094064909	1.19625075823203	2.17998277090171	1.19625075823203	2.63354767380429	2.41178438495904	1.19625075823203	1.19625075823203	1.72551008368685	1.32687094064909	1.94591014905531	2.00976162104185	2.32539977076022	1.72551008368685	1.63974326192943	1.80449849500548	2.30258509299405	2.30258509299405	3.13549421592915	3.13549421592915	4.06044301054642	4.06044301054642	3.93182563272433	3.93182563272433	2.07944154167984	2.07944154167984
1.38629436111989	1.38629436111989	2.63905732961526	2.63905732961526	2.19722457733622	2.19722457733622	1.38629436111989	1.38629436111989	1.38629436111989	1.38629436111989	1.09861228866811	0.510825623765991	1.46633706879343	1.20397280432594	1.09861228866811	0.980829253011726	1.20397280432594	0.693147180559945	1.09861228866811	0.847297860387203	0.510825623765991	0.980829253011726	1.54044504094715	0.980829253011726	0.980829253011726	1.09861228866811	1.67397643357167	0.847297860387203	1.29928298413026	1.09861228866811	0.693147180559945	0.287682072451781	0.847297860387203	0.847297860387203	1.29928298413026	0.287682072451781	0.693147180559945	0.847297860387203	1.09861228866811	0.510825623765991	3.58351893845611	3.58351893845611	1.38629436111989	1.38629436111989	1.38629436111989	1.38629436111989	0	0	0.693147180559945	0.693147180559945
2.70805020110221	2.70805020110221	1.6094379124341	1.6094379124341	1.79175946922805	1.79175946922805	2.19722457733622	2.19722457733622	1.94591014905531	1.94591014905531	1.30405626288292	0.884202417322655	1.49821227732388	0.884202417322655	1.26025364022453	0.884202417322655	1.92309547128914	0.489548225318706	0.489548225318706	1.00680473941499	1.7469089030627	0.816761136527122	0.816761136527122	0.947381318944186	0.884202417322655	1.49821227732388	1.06289420606603	0.387765531008764	1.6902900090632	0.884202417322655	1.71900011494563	1.06289420606603	1.66073120682165	1.16643488500687	1.66073120682165	0.744440474947496	1.59885580310356	1.7469089030627	1.71900011494563	2.44918856718592	2.70805020110221	2.70805020110221	2.484906649788	2.484906649788	3.29583686600433	3.29583686600433	2.77258872223978	2.77258872223978	2.70805020110221	2.70805020110221
2.39789527279837	2.39789527279837	2.30258509299405	2.30258509299405	2.07944154167984	2.07944154167984	3.17805383034795	3.17805383034795	2.19722457733622	2.19722457733622	0.998528830111127	0.998528830111127	0.619039208406224	0	0.619039208406224	0.998528830111127	0.619039208406224	0.998528830111127	1.48807705542983	2.06142303617716	0	0	0.998528830111127	1.94591014905531	0.619039208406224	1.66500776358891	1.94591014905531	0	0	0.619039208406224	0	1.66500776358891	2.496741107435	1.27296567581289	0	0.998528830111127	1.27296567581289	0	0	1.66500776358891	1.6094379124341	1.6094379124341	1.79175946922805	1.79175946922805	3.04452243772342	3.04452243772342	0	0	1.38629436111989	1.38629436111989
2.30258509299405	0	1.09861228866811	3.04452243772342	3.17805383034795	2.89037175789616	1.79175946922805	2.19722457733622	1.09861228866811	2.07944154167984	1.29928298413026	1.38629436111989	0.980829253011726	1.79175946922805	1.29928298413026	1.54044504094715	1.54044504094715	0.287682072451781	0.693147180559945	1.09861228866811	1.54044504094715	1.46633706879343	1.29928298413026	0.980829253011726	1.20397280432594	1.89711998488588	1.20397280432594	2.19722457733622	1.09861228866811	2.30258509299405	1.46633706879343	1.38629436111989	1.20397280432594	1.84582669049833	1.99243016469021	1.46633706879343	1.09861228866811	1.67397643357167	2.484906649788	0.980829253011726	1.94591014905531	2.70805020110221	2.63905732961526	2.94443897916644	2.07944154167984	2.94443897916644	3.71357206670431	3.98898404656427	3.3322045101752	1.38629436111989
2.30258509299405	2.30258509299405	1.09861228866811	1.09861228866811	1.09861228866811	1.09861228866811	1.38629436111989	1.38629436111989	2.484906649788	2.484906649788	2.14006616349627	1.70474809223843	1.09861228866811	0.916290731874155	1.09861228866811	0.916290731874155	0.405465108108164	1.25276296849537	0.693147180559945	2.07944154167984	1.09861228866811	1.79175946922805	0.405465108108164	1.6094379124341	0.916290731874155	0.693147180559945	0.405465108108164	1.6094379124341	1.38629436111989	2.14006616349627	1.70474809223843	0.693147180559945	1.50407739677627	1.50407739677627	0.405465108108164	1.25276296849537	1.38629436111989	0.693147180559945	0.916290731874155	0.405465108108164	1.09861228866811	1.09861228866811	2.39789527279837	2.39789527279837	3.98898404656427	3.98898404656427	2.484906649788	2.484906649788	1.6094379124341	1.6094379124341
3.3322045101752	1.6094379124341	2.30258509299405	1.94591014905531	3.52636052461616	3.49650756146648	2.19722457733622	0.693147180559945	2.19722457733622	1.94591014905531	2.04381436403668	1.49962304642689	1.95444505150515	1.51292701205326	1.48613969608961	1.66013102674962	1.70474809223843	1.37118072330984	1.45861502269952	1.53901544813755	1.67147330335355	1.55180879959746	1.48613969608961	1.70474809223843	1.22377543162212	1.35583515363518	1.58923520511658	0.867100487683383	1.61342993370364	1.52605630349505	1.60140574073684	1.20597080698861	1.94591014905531	1.64865862558738	0.916290731874155	1.56444054650336	1.29198368164865	1.29198368164865	1.62531126159039	1.30833281965018	2.19722457733622	2.19722457733622	2.77258872223978	2.484906649788	2.39789527279837	1.38629436111989	0.693147180559945	2.484906649788	4.18965474202643	3.13549421592915
2.19722457733622	2.07944154167984	1.94591014905531	1.09861228866811	0.693147180559945	3.3322045101752	1.94591014905531	2.07944154167984	1.94591014905531	1.09861228866811	1.76026080216868	1.3325500851132	0.843970070294529	0.902238978418505	1.0094845087721	1.0094845087721	0.902238978418505	0.443492503697404	1.36869859922951	1.17327381743713	1.12914901252819	0.957298755601532	0.81351086280982	0.608247736773459	0.930147766535581	0.749659390823288	0.957298755601532	0.569533224592769	0.843970070294529	0.81351086280982	0.749659390823288	1.0094845087721	0.782094666576442	0.782094666576442	1.45373564191542	0.957298755601532	0.782094666576442	1.08298697076503	0.902238978418505	1.21553362672701	1.94591014905531	2.07944154167984	0.693147180559945	1.38629436111989	1.09861228866811	2.19722457733622	2.39789527279837	2.39789527279837	2.19722457733622	2.19722457733622
1.38629436111989	1.6094379124341	2.19722457733622	2.07944154167984	1.38629436111989	0.693147180559945	0.693147180559945	1.6094379124341	2.19722457733622	2.89037175789616	1.6244963763083	1.35476810747312	1.23587235333094	1.08005027080805	1.54829591542289	0.968686866186001	1.57005166833995	1.41182766312506	1.24782468685479	1.42186119211463	1.64865862558738	1.39145344392992	1.10090850092846	1.21153038066202	1.28856747031714	0.903799243980126	1.03698141362223	1.43672521474678	1.2770950691549	1.12805948999441	1.25374770515791	1.29425468943772	1.16745189170507	1.14794964847363	1.55268509584165	1.41685701153006	1.05154477781012	1.58712178411155	1.69529920304049	1.47531521201665	1.79175946922805	1.79175946922805	3.04452243772342	2.30258509299405	2.99573227355399	2.94443897916644	3.09104245335832	2.94443897916644	2.19722457733622	3.71357206670431
1.09861228866811	1.09861228866811	2.83321334405622	2.83321334405622	2.30258509299405	2.30258509299405	3.04452243772342	3.04452243772342	1.79175946922805	1.79175946922805	1.97010487764237	0.863492546307184	1.84281464002834	1.59794353300837	1.36463286433871	2.14509551190127	1.59794353300837	1.69692536655722	1.56264575092734	1.72785566724857	2.32797432699887	1.56264575092734	2.06142303617716	1.7869861904754	0.522189382416306	1.31984926171174	0.998528830111127	1.27296567581289	1.36463286433871	1.31984926171174	1.59794353300837	1.22377543162212	1.69692536655722	0.619039208406224	0.707331815551902	2.08300660784433	1.22377543162212	1.75785791755237	1.11748077297249	1.66500776358891	2.99573227355399	2.99573227355399	3.29583686600433	3.29583686600433	1.94591014905531	1.94591014905531	2.63905732961526	2.63905732961526	3.52636052461616	3.52636052461616
0.693147180559945	1.79175946922805	2.39789527279837	2.56494935746154	2.07944154167984	0.693147180559945	2.56494935746154	0.693147180559945	0	0	1.38629436111989	1.41019988197344	1.28451166680995	1.58329263232978	1.79712141236944	1.73079876943837	2.01275016718116	1.33669741998052	1.04334960999306	1.41019988197344	0.176930708159078	0	0	0	0	0	0	0	0	0.0923733201310151	0.0923733201310151	0.25489224962879	1.28451166680995	0.896746135801185	1.81303686767534	1.64118661074868	1.45636192373661	1.22945188962692	1.74779634580694	1.91787092899092	3.40119738166216	2.77258872223978	2.63905732961526	1.94591014905531	1.94591014905531	1.38629436111989	3.29583686600433	1.6094379124341	2.70805020110221	2.07944154167984
0.693147180559945	0.693147180559945	1.38629436111989	1.38629436111989	1.09861228866811	1.09861228866811	1.6094379124341	1.6094379124341	1.09861228866811	1.09861228866811	1.41272761818805	0.998528830111127	1.68507532663972	0.958254930973187	1.145132304303	1.48807705542983	0.778669353998107	1.24250646832818	1.30252447805443	1.07451473708905	1.43848011429046	0.916290731874155	1.17865499634165	1.35914337205394	0.675128675057267	1.11044674631511	1.27296567581289	1.2110902720948	1.2110902720948	1.17865499634165	1.24250646832818	1.41272761818805	0.916290731874155	1.46358603542154	1.68507532663972	1.2110902720948	1.55814461804655	1.41272761818805	1.81528996663825	1.07451473708905	3.25809653802148	3.25809653802148	3.46573590279973	3.46573590279973	2.07944154167984	2.07944154167984	2.30258509299405	2.30258509299405	2.77258872223978	2.77258872223978
2.39789527279837	2.89037175789616	2.484906649788	1.6094379124341	2.07944154167984	2.19722457733622	2.99573227355399	2.39789527279837	1.94591014905531	1.6094379124341	2.02814824729229	2.02814824729229	1.02961941718116	1.64865862558738	1.02961941718116	1.64865862558738	1.22377543162212	0	1.64865862558738	1.75785791755237	1.22377543162212	1.94591014905531	1.38629436111989	0.78845736036427	1.94591014905531	0	0.78845736036427	1.22377543162212	1.52605630349505	0	1.52605630349505	2.24070968927596	1.38629436111989	0	1.64865862558738	0	1.38629436111989	1.94591014905531	2.51769647261099	1.85629799036563	0	2.83321334405622	2.30258509299405	1.79175946922805	3.43398720448515	3.2188758248682	3.09104245335832	2.56494935746154	3.3322045101752	3.40119738166216
2.07944154167984	2.07944154167984	1.38629436111989	1.38629436111989	2.19722457733622	2.19722457733622	2.83321334405622	2.83321334405622	1.6094379124341	1.6094379124341	1.17865499634165	1.70474809223843	2.04769284336526	0.559615787935423	1.38629436111989	0.916290731874155	0.916290731874155	0.559615787935423	1.70474809223843	2.50552593699074	1.17865499634165	1.38629436111989	1.70474809223843	1.38629436111989	1.38629436111989	1.70474809223843	1.38629436111989	1.70474809223843	0.916290731874155	2.04769284336526	1.17865499634165	2.04769284336526	0.916290731874155	0.916290731874155	1.38629436111989	1.55814461804655	1.38629436111989	1.38629436111989	1.38629436111989	0.916290731874155	2.94443897916644	2.94443897916644	2.63905732961526	2.63905732961526	3.40119738166216	3.40119738166216	2.484906649788	2.484906649788	2.89037175789616	2.89037175789616
0.693147180559945	1.94591014905531	2.63905732961526	4.76217393479776	3.36729582998647	2.70805020110221	2.39789527279837	1.6094379124341	2.39789527279837	1.94591014905531	2.30258509299405	2.02814824729229	1.75785791755237	2.24070968927596	1.64865862558738	1.02961941718116	0.78845736036427	1.94591014905531	2.65324196460721	1.02961941718116	2.02814824729229	0	0.78845736036427	1.38629436111989	1.52605630349505	1.38629436111989	0.78845736036427	1.52605630349505	1.02961941718116	1.02961941718116	1.22377543162212	2.10413415427021	1.52605630349505	2.36085400111802	1.94591014905531	2.02814824729229	1.64865862558738	1.52605630349505	1.02961941718116	1.75785791755237	0.693147180559945	1.94591014905531	1.6094379124341	0	3.13549421592915	3.49650756146648	3.71357206670431	1.6094379124341	1.94591014905531	1.09861228866811
3.17805383034795	3.68887945411394	3.87120101090789	2.07944154167984	2.99573227355399	1.09861228866811	1.09861228866811	0.693147180559945	3.40119738166216	2.30258509299405	1.58793170721314	1.77747351198058	1.04769219824085	1.35385908536674	1.73334870707164	1.1537987042354	1.37020822336827	1.38629436111989	1.40212582633657	1.49218665025475	1.53434746107903	1.65111060883467	1.89924538419819	1.47772856707952	1.1537987042354	1.35385908536674	1.71053402930547	1.96398293011501	2.23662712520225	2.34016780414309	2.22289693239035	1.98173487557346	1.80933461404956	1.47772856707952	1.86027941566481	1.76662349595651	1.83002500730701	1.54801509980769	1.88964531046918	1.2678462107067	2.70805020110221	4.29045944114839	2.30258509299405	3.09104245335832	1.38629436111989	2.19722457733622	2.07944154167984	0	1.6094379124341	2.39789527279837
0	0.693147180559945	2.19722457733622	2.19722457733622	2.19722457733622	1.09861228866811	1.38629436111989	1.38629436111989	0	0	0	0.559615787935423	1.17865499634165	0	0	0	0	0	0.559615787935423	0.559615787935423	0	0.559615787935423	0	0	0	0	0.916290731874155	0	0	0	0	0	0	0	1.83258146374831	0	0	1.70474809223843	1.17865499634165	1.38629436111989	1.94591014905531	0	0	1.38629436111989	1.6094379124341	0.693147180559945	1.09861228866811	1.09861228866811	0	1.09861228866811
2.89037175789616	2.89037175789616	3.17805383034795	3.17805383034795	0.693147180559945	0.693147180559945	2.70805020110221	2.70805020110221	2.39789527279837	2.39789527279837	2.00148000021012	0.587786664902119	0.336472236621213	0.587786664902119	0.336472236621213	1.33500106673234	0.587786664902119	0	0.336472236621213	0.336472236621213	0.336472236621213	1.6094379124341	1.68639895357023	0.78845736036427	2.43361335540045	1.82454929205105	0.955511445027436	1.6094379124341	1.09861228866811	1.68639895357023	1.22377543162212	2.00148000021012	1.88706964903238	2.28238238567653	2.05412373369555	2.00148000021012	2.32238772029023	2.05412373369555	0.955511445027436	1.75785791755237	0.693147180559945	0.693147180559945	2.70805020110221	2.70805020110221	3.61091791264422	3.61091791264422	2.07944154167984	2.07944154167984	2.39789527279837	2.39789527279837
2.30258509299405	2.30258509299405	2.99573227355399	2.99573227355399	3.04452243772342	3.04452243772342	3.43398720448515	3.43398720448515	2.83321334405622	2.83321334405622	2.164963715118	2.25878247033565	2.34454929209308	1.94591014905531	0.998528830111127	0	1.48807705542983	1.66500776358891	0	0.619039208406224	2.56494935746154	1.27296567581289	1.81528996663825	1.94591014905531	0	0.619039208406224	1.27296567581289	0.619039208406224	0.619039208406224	3.07136968775961	3.87417278129705	1.94591014905531	0.619039208406224	2.56494935746154	3.2188758248682	2.79902197930794	1.48807705542983	1.27296567581289	2.06142303617716	1.27296567581289	2.484906649788	2.484906649788	3.3322045101752	3.3322045101752	3.85014760171006	3.85014760171006	3.25809653802148	3.25809653802148	4.02535169073515	4.02535169073515
0	0	2.30258509299405	2.30258509299405	2.89037175789616	2.89037175789616	3.04452243772342	3.04452243772342	3.52636052461616	3.52636052461616	2.76610221301017	2.44683470183859	2.77903342768242	1.91590789875151	1.85305999509185	2.03086687153128	1.55268509584165	1.71410853499799	2.53260152359602	2.29218638577315	1.59554880027343	2.31287677903059	1.18658106161407	2.29218638577315	2.61158993491465	2.29218638577315	1.67612928693277	1.7859957645113	1.88497759806016	0.895384047054842	1.59554880027343	1.63665047595899	1.59554880027343	1.18658106161407	1.7859957645113	1.91590789875151	2.35301594662094	2.18178025490875	2.18178025490875	1.36009198872587	0.693147180559945	0.693147180559945	1.94591014905531	1.94591014905531	2.63905732961526	2.63905732961526	4.76217393479776	4.76217393479776	3.36729582998647	3.36729582998647
0.693147180559945	0	1.6094379124341	0	0	2.30258509299405	1.6094379124341	3.80666248977032	2.63905732961526	1.79175946922805	1.38629436111989	1.77070606003022	0.318453731118535	1.17865499634165	0.318453731118535	0.75377180237638	0	1.47590651980958	0.75377180237638	1.17865499634165	1.63413052502447	1.38629436111989	1.28785428830664	1.28785428830664	1.47590651980958	1.99809590222588	0.916290731874155	1.83258146374831	1.55814461804655	2.4091948280523	1.38629436111989	1.28785428830664	1.28785428830664	1.77070606003022	0.916290731874155	0.916290731874155	1.63413052502447	1.28785428830664	1.38629436111989	2.14006616349627	1.38629436111989	1.94591014905531	2.30258509299405	3.13549421592915	3.13549421592915	2.83321334405622	1.09861228866811	0.693147180559945	4.17438726989564	0.693147180559945
2.94443897916644	3.46573590279973	4.36944785246702	2.70805020110221	2.39789527279837	1.09861228866811	0	2.94443897916644	3.04452243772342	2.77258872223978	1.20397280432594	0.980829253011726	0.847297860387203	0.847297860387203	2.19722457733622	1.79175946922805	2.33537491581704	2.12026353620009	2.484906649788	1.38629436111989	1.54044504094715	1.84582669049833	0.693147180559945	1.46633706879343	1.6094379124341	0.510825623765991	0.693147180559945	0.847297860387203	2.15948424935337	1.89711998488588	1.29928298413026	1.09861228866811	1.84582669049833	1.46633706879343	1.6094379124341	1.20397280432594	2.12026353620009	1.20397280432594	0.510825623765991	0.980829253011726	1.79175946922805	3.09104245335832	3.17805383034795	0.693147180559945	2.30258509299405	0	0.693147180559945	0	0.693147180559945	2.07944154167984
2.07944154167984	1.09861228866811	0.693147180559945	3.09104245335832	3.13549421592915	3.40119738166216	3.85014760171006	2.19722457733622	0.693147180559945	2.89037175789616	2.07159836421881	0.75377180237638	1.59685913022724	0.838329190404443	1.70474809223843	1.28785428830664	1.47590651980958	2.02320182335696	1.47590651980958	0.661398482245365	1.59685913022724	1.47590651980958	2.14006616349627	2.02320182335696	1.99809590222588	2.14006616349627	2.24469111457514	2.11776040598197	1.77070606003022	1.73827078427707	1.63413052502447	2.04769284336526	1.23474446299269	1.55814461804655	2.14006616349627	1.51787071890861	2.22462355152433	1.86214026598985	1.91875915998936	1.86214026598985	3.13549421592915	2.07944154167984	1.94591014905531	3.13549421592915	4.20469261939097	3.61091791264422	2.484906649788	1.6094379124341	2.56494935746154	2.484906649788
1.09861228866811	1.94591014905531	1.94591014905531	2.39789527279837	3.40119738166216	2.94443897916644	2.484906649788	1.79175946922805	1.79175946922805	1.94591014905531	0.559615787935423	0.559615787935423	0.916290731874155	0.559615787935423	0.916290731874155	1.17865499634165	1.47590651980958	0.318453731118535	0.916290731874155	1.28785428830664	1.05605267424931	0.559615787935423	1.17865499634165	0.75377180237638	1.28785428830664	1.89085037187229	1.38629436111989	1.47590651980958	1.47590651980958	0.916290731874155	0.75377180237638	1.63413052502447	1.05605267424931	0.916290731874155	1.05605267424931	1.17865499634165	1.55814461804655	1.55814461804655	1.05605267424931	1.05605267424931	1.79175946922805	1.6094379124341	0.693147180559945	1.94591014905531	2.07944154167984	1.09861228866811	2.19722457733622	1.79175946922805	2.63905732961526	1.6094379124341
1.6094379124341	2.484906649788	2.77258872223978	1.94591014905531	2.77258872223978	1.09861228866811	1.09861228866811	1.38629436111989	1.09861228866811	1.38629436111989	0.641853886172395	0.641853886172395	0.470003629245736	0.78845736036427	1.1314021114911	0.78845736036427	1.02961941718116	1.64865862558738	1.1314021114911	1.02961941718116	0.916290731874155	1.02961941718116	0.78845736036427	1.64865862558738	0.470003629245736	1.22377543162212	1.52605630349505	1.64865862558738	0.916290731874155	1.45861502269952	1.22377543162212	1.02961941718116	0.641853886172395	0.78845736036427	0.641853886172395	0.78845736036427	0.470003629245736	1.02961941718116	1.22377543162212	0.78845736036427	1.38629436111989	0.693147180559945	0.693147180559945	1.6094379124341	1.79175946922805	2.70805020110221	2.63905732961526	1.79175946922805	1.79175946922805	2.83321334405622
3.93182563272433	3.93182563272433	1.09861228866811	1.09861228866811	0	0	0	0	0.693147180559945	0.693147180559945	0.318453731118535	0.318453731118535	0.318453731118535	0.559615787935423	0.916290731874155	0.916290731874155	0.75377180237638	1.99809590222588	0.318453731118535	1.55814461804655	1.94591014905531	0.75377180237638	2.04769284336526	1.05605267424931	0.916290731874155	0.559615787935423	0.318453731118535	1.38629436111989	1.28785428830664	1.83258146374831	1.63413052502447	1.05605267424931	1.05605267424931	0.559615787935423	1.05605267424931	1.55814461804655	1.28785428830664	1.28785428830664	1.94591014905531	0.75377180237638	0	0	0.693147180559945	0.693147180559945	0.693147180559945	0.693147180559945	2.77258872223978	2.77258872223978	2.70805020110221	2.70805020110221
1.09861228866811	1.94591014905531	0.693147180559945	0	2.39789527279837	2.63905732961526	0.693147180559945	1.79175946922805	1.94591014905531	1.79175946922805	1.49901409481973	1.23969088692802	1.13579129190986	1.49901409481973	1.2197566720272	0.830930882922998	1.04412410338404	1.27840539910871	1.04412410338404	1.2972147310662	1.60030542887083	1.52901634512353	1.27840539910871	1.51412773262978	1.76488645097696	1.23969088692802	0.969400557188104	0.519875459285909	1.55814461804655	0.860201265223112	1.67964217110735	1.72923911224672	1.19941698779008	1.72923911224672	1.64076038356314	1.77649199709727	1.95560327826097	1.19941698779008	1.57239664075375	0.969400557188104	1.79175946922805	1.79175946922805	3.04452243772342	2.30258509299405	2.99573227355399	2.94443897916644	3.09104245335832	2.94443897916644	2.19722457733622	3.71357206670431
0	0	3.97029191355212	3.97029191355212	3.04452243772342	3.04452243772342	3.17805383034795	3.17805383034795	1.38629436111989	1.38629436111989	1.19625075823203	1.19625075823203	1.04596855518269	2.15354951383356	1.32687094064909	2.00976162104185	1.49549365308488	1.38629436111989	1.26369203902756	1.87770189902878	0.86903784702361	1.94591014905531	1.38629436111989	1.44238382777093	3.11180444480675	1.94591014905531	1.49549365308488	1.80449849500548	0.86903784702361	1.32687094064909	1.26369203902756	0.767255152713667	2.15354951383356	1.1239300966524	1.49549365308488	1.19625075823203	0.86903784702361	1.76578398282479	2.17998277090171	1.32687094064909	1.09861228866811	1.09861228866811	3.36729582998647	3.36729582998647	0.693147180559945	0.693147180559945	2.07944154167984	2.07944154167984	2.484906649788	2.484906649788
2.70805020110221	1.6094379124341	1.79175946922805	2.19722457733622	1.94591014905531	1.6094379124341	0	2.07944154167984	1.94591014905531	1.09861228866811	0.916290731874155	1.46633706879343	0.916290731874155	1.04145387482816	1.04145387482816	1.25276296849537	1.89711998488588	0.405465108108164	0.405465108108164	1.6094379124341	1.42711635564015	0.916290731874155	0.606135803570316	0.916290731874155	0.916290731874155	1.50407739677627	1.09861228866811	0.510825623765991	1.6094379124341	1.04145387482816	1.46633706879343	1.25276296849537	1.42711635564015	1.70474809223843	1.25276296849537	1.46633706879343	1.15267950993839	1.6094379124341	1.87180217690159	2.058388132482	2.70805020110221	2.77258872223978	2.39789527279837	2.56494935746154	0	2.70805020110221	2.484906649788	3.29583686600433	2.77258872223978	2.70805020110221
1.79175946922805	0	2.63905732961526	2.70805020110221	1.09861228866811	1.09861228866811	1.38629436111989	1.94591014905531	2.39789527279837	1.38629436111989	1.36431545440112	1.45962563420544	1.66029632966759	1.03889305396649	1.23395363653787	1.44947326274142	1.61809597517722	1.49923477230049	1.15496522521924	1.18199389760716	1.34184259854906	1.57403598538318	1.38629436111989	1.43921676257423	1.44947326274142	1.43921676257423	1.6094379124341	1.36431545440112	1.29532258291416	1.68478734967589	1.6519975268529	1.60070423246535	1.80614820668015	1.69281952137315	0.92494879461727	1.39710527722411	1.40780056634085	1.46967597005894	1.25895493874329	1.95825598487761	3.63758615972639	3.95124371858143	2.484906649788	2.39789527279837	1.94591014905531	2.30258509299405	2.39789527279837	1.38629436111989	1.94591014905531	3.36729582998647
1.38629436111989	1.38629436111989	1.09861228866811	1.09861228866811	2.07944154167984	2.07944154167984	1.09861228866811	1.09861228866811	2.70805020110221	2.70805020110221	1.83258146374831	1.99809590222588	2.22462355152433	1.47590651980958	1.17865499634165	1.28785428830664	1.05605267424931	0.318453731118535	1.55814461804655	1.28785428830664	0.916290731874155	1.17865499634165	0.318453731118535	1.47590651980958	0	1.28785428830664	0.916290731874155	1.28785428830664	1.28785428830664	1.17865499634165	1.05605267424931	0.559615787935423	1.17865499634165	1.17865499634165	1.05605267424931	1.17865499634165	1.38629436111989	1.05605267424931	1.99809590222588	2.22462355152433	2.39789527279837	2.39789527279837	2.484906649788	2.484906649788	3.8286413964891	3.8286413964891	1.6094379124341	1.6094379124341	0	0
1.38629436111989	1.38629436111989	1.09861228866811	1.09861228866811	2.56494935746154	2.56494935746154	0.693147180559945	0.693147180559945	1.79175946922805	1.79175946922805	1.28160296559409	1.26133200122047	1.4476274491367	1.30147116881081	1.61903031212554	2.08094643285926	1.52919438138405	1.37721714296877	1.30147116881081	1.30147116881081	1.17587077180524	1.17587077180524	1.15331342438117	1.35881171542606	1.52919438138405	1.13023547709862	0.864363120941391	1.26133200122047	1.32095230438264	1.66109258729899	1.24064160796302	1.64726748230715	1.37721714296877	1.19793048986997	0.979322093721155	1.84835994074476	1.54473873582185	1.71455743520005	1.589972577646	1.64726748230715	2.77258872223978	2.77258872223978	2.07944154167984	2.07944154167984	3.36729582998647	3.36729582998647	3.3322045101752	3.3322045101752	2.19722457733622	2.19722457733622
3.80666248977032	3.80666248977032	1.09861228866811	1.09861228866811	2.30258509299405	2.30258509299405	2.63905732961526	2.63905732961526	0.693147180559945	0.693147180559945	1.06289420606603	0.947381318944186	1.42500887330058	1.42500887330058	0.947381318944186	1.26025364022453	1.42500887330058	1.49821227732388	1.99003495396425	1.80049314919681	1.8513515664303	1.26025364022453	0.947381318944186	1.49821227732388	1.34602046198195	1.63027199933694	2.18545973575663	1.16643488500687	1.80049314919681	1.8513515664303	1.49821227732388	2.22034699475707	2.22034699475707	1.80049314919681	1.63027199933694	1.16643488500687	1.63027199933694	1.26025364022453	1.34602046198195	1.6902900090632	0.693147180559945	0.693147180559945	0	0	3.93182563272433	3.93182563272433	1.38629436111989	1.38629436111989	2.19722457733622	2.19722457733622
2.30258509299405	1.09861228866811	1.09861228866811	1.94591014905531	2.07944154167984	1.94591014905531	1.94591014905531	2.77258872223978	1.6094379124341	0	1.24250646832818	1.81528996663825	1.30252447805443	1.35914337205394	1.68507532663972	1.77978327818134	1.30252447805443	1.24250646832818	0.916290731874155	0.826678573184468	0.619039208406224	1.58045037556085	1.30252447805443	0.675128675057267	1.17865499634165	1.83258146374831	1.60226942295549	1.81528996663825	0.998528830111127	1.76154569063156	1.79769420474787	1.60226942295549	1.24250646832818	1.93048567872968	2.03377150484665	1.58045037556085	1.11044674631511	1.66500776358891	1.2110902720948	1.07451473708905	1.79175946922805	1.79175946922805	3.04452243772342	2.30258509299405	2.99573227355399	2.94443897916644	3.09104245335832	2.94443897916644	2.19722457733622	3.71357206670431
3.36729582998647	3.36729582998647	2.89037175789616	2.89037175789616	1.09861228866811	1.09861228866811	1.38629436111989	1.38629436111989	0.693147180559945	0.693147180559945	1.41420314923697	1.65732920013852	1.03365439239334	1.67868232460908	1.65732920013852	1.90463881729991	1.21709389228863	1.94591014905531	1.66806275578162	1.31291181518587	2.08179725537229	1.81660546781459	1.12957451427208	1.09230311947484	1.18299968094566	1.56704235346641	1.46778739537107	1.23371477352467	1.38629436111989	0.90490540964903	0.971350509057182	1.12957451427208	1.20019208148603	1.26615004927783	1.28198151449451	1.07313320336712	1.28198151449451	1.63551015274388	1.41420314923697	1.80736040967053	3.04452243772342	3.04452243772342	2.70805020110221	2.70805020110221	2.89037175789616	2.89037175789616	1.38629436111989	1.38629436111989	1.6094379124341	1.6094379124341
2.19722457733622	2.19722457733622	1.79175946922805	0.693147180559945	2.30258509299405	2.99573227355399	1.94591014905531	1.09861228866811	0	1.6094379124341	1.55814461804655	2.14006616349627	1.70474809223843	1.38629436111989	0	1.70474809223843	0.559615787935423	2.22462355152433	2.22462355152433	1.38629436111989	1.70474809223843	2.81839825827108	0.916290731874155	0.559615787935423	1.55814461804655	1.17865499634165	2.14006616349627	1.70474809223843	1.17865499634165	0.916290731874155	1.17865499634165	0	2.04769284336526	0.916290731874155	1.55814461804655	1.55814461804655	1.94591014905531	0.559615787935423	0.559615787935423	1.17865499634165	1.79175946922805	1.79175946922805	2.77258872223978	1.6094379124341	2.99573227355399	4.46590811865458	2.70805020110221	3.13549421592915	2.484906649788	2.39789527279837
0	0	3.97029191355212	3.97029191355212	3.04452243772342	3.04452243772342	3.17805383034795	3.17805383034795	1.38629436111989	1.38629436111989	1.17865499634165	1.17865499634165	1.17865499634165	1.83258146374831	1.98100146886658	1.70474809223843	1.70474809223843	1.38629436111989	1.17865499634165	1.6094379124341	1.83258146374831	1.09861228866811	1.98100146886658	1.38629436111989	1.50407739677627	3.13549421592915	2.11021320034659	1.50407739677627	1.50407739677627	1.65822807660353	0.810930216216329	1.55814461804655	1.09861228866811	0.693147180559945	2.2512917986065	1.09861228866811	1.50407739677627	1.17865499634165	1.09861228866811	1.55814461804655	1.79175946922805	1.79175946922805	2.19722457733622	2.19722457733622	2.83321334405622	2.83321334405622	2.484906649788	2.484906649788	0.693147180559945	0.693147180559945
3.09104245335832	3.09104245335832	1.79175946922805	1.79175946922805	1.09861228866811	1.09861228866811	0	0	2.19722457733622	2.19722457733622	2.17998277090171	1.75253875607477	0.990398704027877	1.40534255609059	1.09861228866811	0.570544858467613	1.28519824424852	1.66915714713572	1.47810191037301	0.931558204004943	1.09861228866811	1.24171313230878	1.75253875607477	0.86903784702361	1.54592450671177	1.09861228866811	0.143100843640673	1.51258808644418	1.54592450671177	1.19625075823203	1.24171313230878	1.80449849500548	1.80449849500548	1.90095876119305	1.66915714713572	1.51258808644418	1.54592450671177	1.75253875607477	1.87770189902878	1.988927534139	1.94591014905531	1.94591014905531	2.39789527279837	2.39789527279837	3.71357206670431	3.71357206670431	2.94443897916644	2.94443897916644	1.6094379124341	1.6094379124341
2.56494935746154	2.56494935746154	4.35670882668959	4.35670882668959	2.56494935746154	2.56494935746154	1.09861228866811	1.09861228866811	1.09861228866811	1.09861228866811	0	1.38629436111989	1.25276296849537	1.25276296849537	1.50407739677627	1.70474809223843	1.70474809223843	2.35137525716348	2.80336038090653	3.31418600467253	0.693147180559945	1.94591014905531	2.01490302054226	2.56494935746154	2.67414864942653	0.693147180559945	2.484906649788	0.693147180559945	0	1.25276296849537	1.94591014905531	1.79175946922805	1.6094379124341	0.916290731874155	0.693147180559945	1.70474809223843	2.484906649788	1.50407739677627	1.09861228866811	1.70474809223843	2.99573227355399	2.99573227355399	2.94443897916644	2.94443897916644	1.79175946922805	1.79175946922805	3.25809653802148	3.25809653802148	2.56494935746154	2.56494935746154
0.693147180559945	0.693147180559945	4.33073334028633	4.33073334028633	2.89037175789616	2.89037175789616	1.09861228866811	1.09861228866811	0.693147180559945	0.693147180559945	1.45225232891169	1.61668432095487	1.81274974511989	1.91424523441134	1.81274974511989	1.65909350287996	1.3445249482436	1.75785791755237	1.81274974511989	1.50205515139551	1.77649199709727	1.67964217110735	1.52605630349505	2.09074109693377	1.86478460424295	1.15745278869104	0.883015942989283	2.14326958321381	1.57239664075375	1.57239664075375	1.77649199709727	1.59478563564723	1.84773873696996	1.86478460424295	1.52605630349505	1.81274974511989	1.71951456235473	1.61668432095487	1.08641701557429	1.81274974511989	0.693147180559945	0.693147180559945	2.19722457733622	2.19722457733622	2.30258509299405	2.30258509299405	1.79175946922805	1.79175946922805	3.2188758248682	3.2188758248682
2.39789527279837	2.39789527279837	1.94591014905531	1.94591014905531	2.30258509299405	2.30258509299405	1.79175946922805	1.79175946922805	1.09861228866811	1.09861228866811	2.0697796307681	1.84176988980272	1.44238382777093	2.0697796307681	1.63974326192943	1.38629436111989	1.19625075823203	1.76578398282479	1.97834542480847	1.87770189902878	1.91238745701667	1.76578398282479	1.87770189902878	0.767255152713667	1.94591014905531	2.2308411881352	1.87770189902878	1.68354588458782	1.68354588458782	1.87770189902878	1.54592450671177	1.04596855518269	2.00976162104185	2.41178438495904	1.38629436111989	1.76578398282479	0.653926467406664	1.54592450671177	1.1239300966524	1.38629436111989	2.70805020110221	2.70805020110221	4.29045944114839	4.29045944114839	2.30258509299405	2.30258509299405	3.09104245335832	3.09104245335832	1.38629436111989	1.38629436111989
1.94591014905531	1.94591014905531	2.56494935746154	2.56494935746154	2.19722457733622	2.19722457733622	2.07944154167984	2.07944154167984	1.6094379124341	1.6094379124341	1.55814461804655	1.83258146374831	1.55814461804655	1.55814461804655	0.559615787935423	1.17865499634165	0.916290731874155	1.38629436111989	0.559615787935423	1.83258146374831	2.04769284336526	0.916290731874155	1.94591014905531	0.559615787935423	1.55814461804655	0.916290731874155	1.55814461804655	2.50552593699074	2.4423470353692	2.67414864942653	2.67414864942653	2.72457950305342	2.14006616349627	1.17865499634165	1.83258146374831	3.38439026334577	0.559615787935423	1.55814461804655	1.38629436111989	1.94591014905531	1.94591014905531	1.94591014905531	4.0943445622221	4.0943445622221	4.15888308335967	4.15888308335967	2.77258872223978	2.77258872223978	2.19722457733622	2.19722457733622
2.19722457733622	1.6094379124341	4.17438726989564	2.99573227355399	0	2.19722457733622	1.79175946922805	0.693147180559945	1.94591014905531	1.6094379124341	0.899941593872626	1.65177227626066	1.4063619241707	1.99120090823548	1.32355602048647	1.13401421571903	1.51898080227885	2.00221019374385	1.30173697309183	1.65177227626066	1.18487263295252	1.5875791186216	1.48283228816254	1.38629436111989	0.932376869625779	1.02381107558541	1.20936365296081	0.899941593872626	0.719815427642107	0.449525097902195	0.593774706746742	0.866418901833982	0.866418901833982	1.02381107558541	1.02381107558541	0.719815427642107	0.994252273343867	1.30173697309183	1.78270963370814	1.80961708662806	0.693147180559945	1.09861228866811	2.99573227355399	2.07944154167984	2.484906649788	1.94591014905531	1.6094379124341	1.09861228866811	0.693147180559945	0.693147180559945
2.30258509299405	2.30258509299405	2.56494935746154	2.56494935746154	2.77258872223978	2.77258872223978	1.09861228866811	1.09861228866811	2.56494935746154	2.56494935746154	1.27296567581289	1.83827948486295	1.6094379124341	1.51982575374441	1.31218638896617	1.58045037556085	1.09861228866811	1.31218638896617	1.16760516015506	1.2110902720948	1.16760516015506	1.34992671694902	1.09861228866811	1.51982575374441	1.56563528977571	1.88273124743378	1.1221427860783	1.33123458393686	1.91481956198528	1.50407739677627	1.09861228866811	1.2110902720948	1.80359392687506	1.29276830310907	1.145132304303	1.66500776358891	1.40399393821929	1.33123458393686	1.27296567581289	2.15673321598148	2.07944154167984	2.07944154167984	0.693147180559945	0.693147180559945	2.39789527279837	2.39789527279837	2.484906649788	2.484906649788	3.36729582998647	3.36729582998647
1.94591014905531	1.94591014905531	3.04452243772342	3.04452243772342	3.73766961828337	3.73766961828337	2.30258509299405	2.30258509299405	2.19722457733622	2.19722457733622	2.84988039654143	2.25878247033565	1.81528996663825	2.34454929209308	1.27296567581289	1.48807705542983	1.27296567581289	2.25878247033565	1.66500776358891	1.27296567581289	0.998528830111127	0.998528830111127	0.619039208406224	0.998528830111127	1.66500776358891	0	0.998528830111127	0.619039208406224	1.27296567581289	2.06142303617716	1.66500776358891	0.998528830111127	1.27296567581289	1.27296567581289	0.998528830111127	2.25878247033565	2.25878247033565	2.42353770341171	2.68881883917432	1.27296567581289	0.693147180559945	0.693147180559945	2.30258509299405	2.30258509299405	3.2188758248682	3.2188758248682	3.2188758248682	3.2188758248682	2.39789527279837	2.39789527279837
3.25809653802148	1.79175946922805	2.39789527279837	2.07944154167984	2.56494935746154	3.09104245335832	2.89037175789616	1.79175946922805	1.09861228866811	2.19722457733622	1.89711998488588	1.89711998488588	1.63141681915288	2.13350876295011	1.02165124753198	1.8632184332102	0.93826963859293	1.75401914124521	1.13497993283898	1.84582669049833	1.73460105538811	1.49165487677772	1.29928298413026	0.575364144903562	1.58696505658204	1.71479842809193	1.96165850602345	1.79175946922805	1.29928298413026	2.34607020493378	2.05127066471314	0.747214401830221	1.09861228866811	0.980829253011726	2.09323486381217	2.0654552997051	1.6094379124341	1.71479842809193	1.49165487677772	1.94591014905531	2.94443897916644	1.94591014905531	2.484906649788	1.94591014905531	2.30258509299405	0.693147180559945	3.68887945411394	4.27666611901606	1.09861228866811	1.6094379124341
2.56494935746154	2.56494935746154	2.39789527279837	2.39789527279837	1.79175946922805	1.79175946922805	2.19722457733622	2.19722457733622	2.39789527279837	2.39789527279837	2.21484617868604	2.07442899985629	0.985816794522765	1.57691472072854	2.18829594659192	1.35583515363518	2.10413415427021	1.67147330335355	1.57691472072854	1.52605630349505	1.79840401194672	1.79840401194672	1.67147330335355	1.41585316336144	1.41585316336144	1.29198368164865	1.47247205736094	0.985816794522765	1.52605630349505	1.41585316336144	0.78845736036427	1.07158361628019	1.62531126159039	1.94591014905531	1.41585316336144	1.47247205736094	1.22377543162212	1.47247205736094	1.79840401194672	1.79840401194672	2.07944154167984	2.07944154167984	3.78418963391826	3.78418963391826	2.484906649788	2.484906649788	1.94591014905531	1.94591014905531	2.89037175789616	2.89037175789616
0	0	2.70805020110221	2.70805020110221	2.56494935746154	2.56494935746154	3.49650756146648	3.49650756146648	2.484906649788	2.484906649788	0.780745239877931	1.2863962078539	1.83088989300382	1.53337787372406	0.989593551005314	0.612517446159836	0.65730104878681	0.890611717456464	0.780745239877931	1.2137836748902	1.55145065478375	1.7894092918831	2.23710716361454	2.14254858098953	1.60378817989198	2.28982800999327	1.51497244618134	1.39680233871831	1.43776369634937	1.5692026002422	1.4576318995661	1.39680233871831	1.80342821306243	1.51497244618134	1.49622189683597	1.43776369634937	1.77519104288082	1.85761754190964	1.37567479229243	2.05988536288597	1.94591014905531	1.94591014905531	1.79175946922805	1.79175946922805	3.09104245335832	3.09104245335832	2.83321334405622	2.83321334405622	1.6094379124341	1.6094379124341
3.43398720448515	3.43398720448515	2.63905732961526	2.63905732961526	1.38629436111989	1.38629436111989	1.79175946922805	1.79175946922805	2.39789527279837	2.39789527279837	1.47247205736094	1.52605630349505	0.89199803930511	1.29198368164865	0.78845736036427	0.985816794522765	1.87487437593856	1.07158361628019	0.78845736036427	0.985816794522765	1.87487437593856	1.57691472072854	1.52605630349505	1.35583515363518	1.22377543162212	1.75785791755237	1.57691472072854	1.52605630349505	1.87487437593856	1.62531126159039	0.78845736036427	1.52605630349505	1.94591014905531	1.94591014905531	0.78845736036427	1.94591014905531	1.62531126159039	0.672944473242426	1.62531126159039	1.22377543162212	0.693147180559945	0.693147180559945	1.38629436111989	1.38629436111989	1.6094379124341	1.6094379124341	3.46573590279973	3.46573590279973	1.94591014905531	1.94591014905531
3.09104245335832	3.61091791264422	1.38629436111989	2.56494935746154	2.56494935746154	3.40119738166216	2.07944154167984	2.39789527279837	4.64439089914137	3.13549421592915	1.62745641793678	1.82161243237774	2.1870722058722	1.51412773262978	0.597837000755621	0.860201265223112	1.77649199709727	1.62745641793678	1.06784063000136	1.38629436111989	1.15745278869104	2.77258872223978	1.62745641793678	1.38629436111989	1.06784063000136	2.38122822031316	1.98413136187551	0.597837000755621	1.23969088692802	1.38629436111989	1.9061698204058	1.06784063000136	2.1870722058722	2.21722524404289	1.77649199709727	1.86478460424295	2.21722524404289	1.77649199709727	1.57239664075375	1.15745278869104	1.09861228866811	1.94591014905531	1.6094379124341	1.09861228866811	1.09861228866811	1.6094379124341	1.79175946922805	1.94591014905531	1.94591014905531	1.09861228866811
2.63905732961526	2.63905732961526	0	0	2.07944154167984	2.07944154167984	1.94591014905531	1.94591014905531	2.07944154167984	2.07944154167984	1.98413136187551	1.11365016603265	0.800777844752311	0.969400557188104	0.670157662335247	1.88569128906226	1.62745641793678	1.23969088692802	0.860201265223112	1.57239664075375	1.65388967500493	0.916290731874155	0.737598943130779	0.737598943130779	1.88569128906226	1.31567679390594	1.11365016603265	0.800777844752311	1.67964217110735	0.670157662335247	1.27840539910871	1.351608803132	2.15598161880217	1.15745278869104	0.916290731874155	1.23969088692802	1.15745278869104	0.435318071257845	0.519875459285909	1.23969088692802	0	0	1.09861228866811	1.09861228866811	3.04452243772342	3.04452243772342	3.13549421592915	3.13549421592915	2.07944154167984	2.07944154167984
1.6094379124341	1.6094379124341	1.94591014905531	1.94591014905531	1.94591014905531	1.94591014905531	2.30258509299405	2.30258509299405	3.85014760171006	3.85014760171006	0.998528830111127	0.619039208406224	2.25878247033565	1.94591014905531	0.998528830111127	0.619039208406224	0.619039208406224	1.48807705542983	1.66500776358891	1.48807705542983	1.66500776358891	1.94591014905531	1.81528996663825	2.164963715118	2.42353770341171	0	0.619039208406224	1.27296567581289	1.81528996663825	1.27296567581289	1.48807705542983	1.94591014905531	0.619039208406224	1.81528996663825	0.619039208406224	0.998528830111127	0	0.998528830111127	1.66500776358891	1.48807705542983	1.38629436111989	1.38629436111989	1.94591014905531	1.94591014905531	1.6094379124341	1.6094379124341	3.09104245335832	3.09104245335832	1.6094379124341	1.6094379124341
2.89037175789616	2.89037175789616	1.94591014905531	1.94591014905531	0	0	0.693147180559945	0.693147180559945	0	0	0.826678573184468	0.998528830111127	0.496436886313891	0.356674943938732	1.2110902720948	2.18925640768704	0.998528830111127	1.33123458393686	1.07451473708905	0.916290731874155	0.916290731874155	1.94591014905531	0.619039208406224	0.826678573184468	0.916290731874155	1.33123458393686	1.43848011429046	2.23613999358589	1.81528996663825	1.43848011429046	0.496436886313891	1.07451473708905	1.145132304303	1.27296567581289	1.33123458393686	0.194156014440957	0.619039208406224	0.194156014440957	1.43848011429046	0.728238500371215	0	0	1.09861228866811	1.09861228866811	3.04452243772342	3.04452243772342	3.13549421592915	3.13549421592915	2.07944154167984	2.07944154167984
0.693147180559945	1.79175946922805	2.19722457733622	2.56494935746154	2.30258509299405	2.30258509299405	1.38629436111989	1.94591014905531	2.07944154167984	1.79175946922805	1.79175946922805	2.484906649788	1.99243016469021	1.54044504094715	0.980829253011726	1.67397643357167	0.980829253011726	1.20397280432594	1.46633706879343	1.94591014905531	0.693147180559945	1.54044504094715	2.12026353620009	1.54044504094715	1.54044504094715	1.38629436111989	1.38629436111989	1.46633706879343	2.19722457733622	0.847297860387203	0.980829253011726	1.89711998488588	1.99243016469021	1.29928298413026	1.20397280432594	1.99243016469021	1.54044504094715	1.29928298413026	1.20397280432594	1.54044504094715	1.6094379124341	1.6094379124341	1.38629436111989	2.07944154167984	1.94591014905531	2.484906649788	2.94443897916644	3.78418963391826	4.39444915467244	2.484906649788
2.39789527279837	3.63758615972639	3.09104245335832	2.70805020110221	2.19722457733622	1.09861228866811	2.56494935746154	2.83321334405622	2.39789527279837	2.39789527279837	1.17865499634165	0	1.17865499634165	0.559615787935423	1.38629436111989	2.37490575457367	1.38629436111989	1.70474809223843	1.17865499634165	1.94591014905531	0	0.916290731874155	1.55814461804655	1.17865499634165	1.70474809223843	0	1.38629436111989	1.17865499634165	0.559615787935423	2.37490575457367	1.17865499634165	1.70474809223843	1.83258146374831	1.17865499634165	0	1.55814461804655	2.04769284336526	2.22462355152433	1.17865499634165	0.916290731874155	2.94443897916644	1.38629436111989	2.19722457733622	2.07944154167984	2.484906649788	1.09861228866811	2.07944154167984	2.07944154167984	0.693147180559945	0.693147180559945
2.56494935746154	1.6094379124341	0	2.56494935746154	1.09861228866811	0	1.38629436111989	1.09861228866811	2.484906649788	3.89182029811063	1.70893511859264	1.69208078703766	1.39776676228213	1.8120647353888	1.63974326192943	1.80449849500548	1.82702760806551	1.32687094064909	1.60326505332702	2.19036348695627	1.53603974747923	1.07788615815099	1.55571251307794	1.55571251307794	1.453233843795	1.44238382777093	0.767255152713667	1.75785791755237	1.33904147626935	1.22377543162212	1.10881645884235	1.47458696826557	1.48509494586398	1.46396739943811	1.84176988980272	2.06393735514387	1.76578398282479	1.76578398282479	1.78145009956919	1.97834542480847	2.19722457733622	1.94591014905531	1.09861228866811	2.19722457733622	3.85014760171006	3.98898404656427	2.56494935746154	1.79175946922805	2.30258509299405	2.484906649788
2.19722457733622	2.19722457733622	1.6094379124341	1.6094379124341	2.56494935746154	2.56494935746154	3.3322045101752	3.3322045101752	3.80666248977032	3.80666248977032	3.05635689537043	2.14006616349627	1.38629436111989	0.916290731874155	2.62103882411258	1.55814461804655	0	0	0.916290731874155	1.55814461804655	2.4423470353692	2.37490575457367	1.38629436111989	2.4423470353692	2.22462355152433	0.559615787935423	2.04769284336526	0	1.17865499634165	2.72457950305342	1.94591014905531	2.94443897916644	1.38629436111989	1.38629436111989	0.559615787935423	1.70474809223843	0.916290731874155	2.04769284336526	1.17865499634165	0.559615787935423	3.49650756146648	3.49650756146648	3.63758615972639	3.63758615972639	1.6094379124341	1.6094379124341	1.38629436111989	1.38629436111989	1.09861228866811	1.09861228866811
3.17805383034795	3.17805383034795	1.94591014905531	1.94591014905531	1.38629436111989	1.38629436111989	1.6094379124341	1.6094379124341	0.693147180559945	0.693147180559945	1.6094379124341	1.25276296849537	0.916290731874155	0	1.25276296849537	1.25276296849537	2.07944154167984	1.94591014905531	1.38629436111989	0.405465108108164	1.38629436111989	1.09861228866811	1.25276296849537	1.38629436111989	1.94591014905531	1.09861228866811	0	1.25276296849537	0.916290731874155	0.693147180559945	0.916290731874155	0.693147180559945	0.405465108108164	1.09861228866811	0.916290731874155	1.25276296849537	0.693147180559945	1.38629436111989	0.405465108108164	1.38629436111989	1.6094379124341	1.6094379124341	1.94591014905531	1.94591014905531	2.30258509299405	2.30258509299405	1.38629436111989	1.38629436111989	2.63905732961526	2.63905732961526
2.89037175789616	2.484906649788	3.46573590279973	3.2188758248682	3.52636052461616	3.3322045101752	2.30258509299405	0	0	1.79175946922805	0	0.737598943130779	0.969400557188104	1.77649199709727	1.98413136187551	1.86478460424295	1.62745641793678	1.72923911224672	2.32949254591397	1.62745641793678	1.06784063000136	1.51412773262978	0.969400557188104	1.9061698204058	0.860201265223112	1.51412773262978	2.09074109693377	1.38629436111989	2.75539632169941	2.09074109693377	1.86478460424295	1.31567679390594	1.06784063000136	1.51412773262978	1.77649199709727	1.23969088692802	1.62745641793678	1.38629436111989	1.98413136187551	1.94591014905531	0	0.693147180559945	2.30258509299405	1.09861228866811	2.89037175789616	2.19722457733622	2.77258872223978	3.58351893845611	3.04452243772342	2.19722457733622
1.09861228866811	1.09861228866811	1.09861228866811	1.09861228866811	2.63905732961526	2.63905732961526	3.09104245335832	3.09104245335832	2.77258872223978	2.77258872223978	1.30833281965018	1.49290409617815	1.45861502269952	1.64865862558738	1.08180517035173	0.854415328156067	0.916290731874155	0.974559639998131	1.73165554515835	1.42310833424261	1.61938824328727	0.559615787935423	0.854415328156067	1.45861502269952	0.974559639998131	0.78845736036427	0.854415328156067	0.916290731874155	0.974559639998131	1.26694760348732	1.49290409617815	1.17865499634165	1.98787434815435	1.1314021114911	1.30833281965018	1.08180517035173	1.08180517035173	1.38629436111989	1.02961941718116	1.30833281965018	1.09861228866811	1.09861228866811	2.83321334405622	2.83321334405622	1.09861228866811	1.09861228866811	1.6094379124341	1.6094379124341	0.693147180559945	0.693147180559945
1.09861228866811	1.09861228866811	2.39789527279837	2.39789527279837	2.484906649788	2.484906649788	2.07944154167984	2.07944154167984	3.46573590279973	3.46573590279973	1.6094379124341	1.09861228866811	0.693147180559945	1.6094379124341	0	0.693147180559945	2.30258509299405	0	1.6094379124341	1.09861228866811	1.79175946922805	0	0.693147180559945	0	2.39789527279837	1.79175946922805	1.38629436111989	0	1.94591014905531	2.19722457733622	1.79175946922805	1.94591014905531	2.94443897916644	2.07944154167984	0.693147180559945	1.94591014905531	2.30258509299405	0	0	1.79175946922805	1.79175946922805	1.79175946922805	1.6094379124341	1.6094379124341	2.70805020110221	2.70805020110221	3.29583686600433	3.29583686600433	2.83321334405622	2.83321334405622
0	0	2.70805020110221	2.70805020110221	2.56494935746154	2.56494935746154	3.49650756146648	3.49650756146648	2.484906649788	2.484906649788	0.78845736036427	1.2966822024302	1.74296930505862	1.63203774435134	1.05977245535185	0.619039208406224	0.664159643686693	0.748717031714756	0.78845736036427	1.22377543162212	1.54451836633478	1.71251009757391	2.01680597068835	2.43861336581716	1.63203774435134	2.05045400480658	1.82914700129968	1.48807705542983	1.40749656877049	1.36463286433871	1.68109390134054	1.38629436111989	1.61513593354874	1.42825856021892	1.63203774435134	1.56264575092734	1.42825856021892	1.99372802340581	1.46853245935686	1.72785566724857	2.07944154167984	2.07944154167984	2.484906649788	2.484906649788	2.56494935746154	2.56494935746154	2.70805020110221	2.70805020110221	1.09861228866811	1.09861228866811
1.79175946922805	2.07944154167984	1.79175946922805	1.09861228866811	2.94443897916644	2.89037175789616	2.07944154167984	3.40119738166216	2.70805020110221	3.09104245335832	0.847297860387203	1.38629436111989	1.46633706879343	1.20397280432594	0.847297860387203	2.03688192726104	1.20397280432594	2.07944154167984	1.54044504094715	1.38629436111989	1.67397643357167	0.693147180559945	1.46633706879343	0.693147180559945	1.73460105538811	1.29928298413026	1.46633706879343	1.79175946922805	1.67397643357167	1.09861228866811	1.6094379124341	1.29928298413026	1.79175946922805	0.980829253011726	1.89711998488588	2.68557734525015	0.847297860387203	1.20397280432594	1.20397280432594	1.09861228866811	2.07944154167984	0.693147180559945	1.09861228866811	1.38629436111989	2.70805020110221	2.89037175789616	3.73766961828337	0	1.6094379124341	1.38629436111989
2.77258872223978	1.6094379124341	1.09861228866811	1.6094379124341	1.79175946922805	0	2.70805020110221	2.63905732961526	1.6094379124341	1.38629436111989	1.38629436111989	1.70474809223843	1.56218502758355	1.67637739510921	1.3010297094652	1.55814461804655	1.32175583998232	1.410048447128	1.45592805287869	1.66188438780664	1.45143366329085	1.53769400757526	1.64717824041695	1.3166144404819	1.66915714713572	1.62848610740479	1.74919985480926	1.51258808644418	1.29578035357906	1.58214577014609	1.39586381213604	1.715182969531	1.55408781735094	1.58609054843711	1.45592805287869	1.21924027645672	1.76906805802598	1.78854919359781	1.67996806323994	1.71171676155452	2.89037175789616	4.36944785246702	3.87120101090789	0	2.70805020110221	1.09861228866811	0.693147180559945	0.693147180559945	1.38629436111989	0.693147180559945
0	2.70805020110221	2.07944154167984	1.94591014905531	2.19722457733622	2.83321334405622	2.30258509299405	2.39789527279837	3.78418963391826	2.39789527279837	2.089391872533	1.85629799036563	1.57691472072854	2.33795223683134	1.64865862558738	1.81807677754543	1.41585316336144	1.38629436111989	2.4782176616372	1.91102289005487	1.97962120639763	1.55180879959746	1.81807677754543	1.79840401194672	1.64865862558738	1.35583515363518	1.44456326924387	1.94591014905531	2.07442899985629	1.69377906086785	1.67147330335355	2.07442899985629	2.02814824729229	2.01223279198639	1.97962120639763	1.52605630349505	1.18784342239605	2.48823443988067	1.64865862558738	1.87487437593856	3.49650756146648	3.87120101090789	1.79175946922805	2.56494935746154	3.46573590279973	2.63905732961526	2.94443897916644	0.693147180559945	2.07944154167984	3.76120011569356
2.39789527279837	2.56494935746154	2.89037175789616	0	0.693147180559945	0.693147180559945	0.693147180559945	0.693147180559945	0	0.693147180559945	1.5712166996139	1.23474446299269	1.25276296849537	1.40179854765586	0	0	0	0	1.38629436111989	1.23474446299269	0	0	0	0	0.22314355131421	0.171850256926659	0.362905493689368	0.44628710262842	0.723918839226699	0.485507815781701	0.271933715483642	1.07755887947028	0.988611393453781	0.693147180559945	1.17865499634165	1.47590651980958	1.28785428830664	1.49009115480153	1.74919985480926	1.13943428318836	0.693147180559945	1.79175946922805	1.94591014905531	0.693147180559945	2.63905732961526	1.6094379124341	1.79175946922805	1.38629436111989	1.79175946922805	1.09861228866811
3.13549421592915	3.13549421592915	3.3322045101752	3.3322045101752	2.70805020110221	2.70805020110221	2.19722457733622	2.19722457733622	1.79175946922805	1.79175946922805	1.94591014905531	0.998528830111127	0	0.619039208406224	1.66500776358891	1.66500776358891	3.53888678443534	2.56494935746154	2.42353770341171	2.06142303617716	1.27296567581289	1.81528996663825	0	1.81528996663825	1.48807705542983	1.81528996663825	1.66500776358891	0	1.27296567581289	1.27296567581289	2.496741107435	2.06142303617716	3.43398720448515	1.94591014905531	1.94591014905531	0.619039208406224	1.48807705542983	1.27296567581289	1.27296567581289	0.619039208406224	1.79175946922805	1.79175946922805	4.0943445622221	4.0943445622221	3.43398720448515	3.43398720448515	2.56494935746154	2.56494935746154	0.693147180559945	0.693147180559945
1.38629436111989	1.38629436111989	2.19722457733622	2.19722457733622	2.39789527279837	2.39789527279837	1.79175946922805	1.79175946922805	2.07944154167984	2.07944154167984	2.00148000021012	0.955511445027436	1.68639895357023	1.68639895357023	1.22377543162212	0.955511445027436	1.09861228866811	1.22377543162212	1.94591014905531	2.24070968927596	0.336472236621213	1.82454929205105	0.955511445027436	1.43508452528932	0.78845736036427	2.28238238567653	1.33500106673234	1.75785791755237	1.6094379124341	0.955511445027436	1.75785791755237	0.587786664902119	1.09861228866811	1.52605630349505	0.587786664902119	2.24070968927596	2.39789527279837	1.52605630349505	2.53369681395743	2.46809953147162	1.09861228866811	1.09861228866811	2.83321334405622	2.83321334405622	2.30258509299405	2.30258509299405	3.49650756146648	3.49650756146648	3.68887945411394	3.68887945411394
1.94591014905531	1.94591014905531	2.99573227355399	2.99573227355399	1.79175946922805	1.79175946922805	2.39789527279837	2.39789527279837	1.79175946922805	1.79175946922805	2.24469111457514	2.28365708310853	1.51787071890861	1.17865499634165	1.59685913022724	0.838329190404443	1.38629436111989	1.43210389715118	1.55814461804655	1.23474446299269	1.89085037187229	1.83258146374831	1.70474809223843	2.11776040598197	1.86214026598985	2.11776040598197	0.916290731874155	1.47590651980958	1.43210389715118	1.51787071890861	0.661398482245365	1.47590651980958	1.28785428830664	2.42590830902604	1.8021222562636	1.47590651980958	1.43210389715118	2.04769284336526	2.02320182335696	2.4901014666651	2.19722457733622	2.19722457733622	3.85014760171006	3.85014760171006	2.07944154167984	2.07944154167984	0	0	3.61091791264422	3.61091791264422
2.77258872223978	2.77258872223978	2.56494935746154	2.56494935746154	2.77258872223978	2.77258872223978	3.3322045101752	3.3322045101752	1.79175946922805	1.79175946922805	1.55814461804655	1.55814461804655	0	2.67414864942653	1.83258146374831	1.55814461804655	0	1.94591014905531	1.94591014905531	2.14006616349627	1.94591014905531	1.17865499634165	1.83258146374831	2.22462355152433	1.17865499634165	1.83258146374831	2.04769284336526	1.70474809223843	0	0.916290731874155	2.22462355152433	0.916290731874155	1.55814461804655	2.30258509299405	1.70474809223843	1.70474809223843	1.55814461804655	2.14006616349627	2.72457950305342	4.0342406381524	3.89182029811063	3.89182029811063	3.36729582998647	3.36729582998647	1.38629436111989	1.38629436111989	2.07944154167984	2.07944154167984	3.8286413964891	3.8286413964891
2.94443897916644	2.94443897916644	3.36729582998647	3.36729582998647	2.30258509299405	2.30258509299405	2.07944154167984	2.07944154167984	1.94591014905531	1.94591014905531	1.61631079172186	1.76850260706379	1.43672521474678	1.38629436111989	1.33318453580594	1.36009198872587	1.57434659262283	1.59554880027343	1.69529920304049	1.63665047595899	1.94591014905531	1.50790149321468	1.57434659262283	1.75069798243028	1.24782468685479	1.2176716486841	1.91590789875151	1.33318453580594	1.18658106161407	1.83671085709032	1.46101790731583	1.90056232907685	1.76850260706379	1.76850260706379	1.94591014905531	1.97503842197834	2.20485820219129	1.98929044468554	2.23850623630952	2.5243483818393	2.77258872223978	2.77258872223978	3.55534806148941	3.55534806148941	2.94443897916644	2.94443897916644	1.38629436111989	1.38629436111989	1.6094379124341	1.6094379124341
0.693147180559945	0.693147180559945	3.63758615972639	3.63758615972639	3.17805383034795	3.17805383034795	1.38629436111989	1.38629436111989	2.07944154167984	2.07944154167984	0.619039208406224	0	0.998528830111127	1.94591014905531	1.48807705542983	2.98856378407538	1.66500776358891	1.48807705542983	0	0.619039208406224	0.998528830111127	0.619039208406224	0	0	0.998528830111127	1.81528996663825	2.56494935746154	2.56494935746154	0.619039208406224	0	2.62880082944807	2.06142303617716	0.998528830111127	0.619039208406224	2.06142303617716	0	2.42353770341171	1.27296567581289	1.48807705542983	1.27296567581289	2.63905732961526	2.63905732961526	2.94443897916644	2.94443897916644	1.38629436111989	1.38629436111989	1.94591014905531	1.94591014905531	2.484906649788	2.484906649788
2.19722457733622	2.19722457733622	4.38202663467388	4.38202663467388	2.39789527279837	2.39789527279837	1.94591014905531	1.94591014905531	2.484906649788	2.484906649788	1.79175946922805	2.19722457733622	1.38629436111989	1.38629436111989	1.25276296849537	1.70474809223843	0.916290731874155	2.07944154167984	1.6094379124341	1.6094379124341	1.6094379124341	0.916290731874155	2.30258509299405	2.484906649788	1.38629436111989	1.09861228866811	1.25276296849537	0.916290731874155	2.39789527279837	2.30258509299405	2.484906649788	1.09861228866811	2.2512917986065	1.25276296849537	2.14006616349627	1.6094379124341	1.25276296849537	1.87180217690159	1.50407739677627	1.09861228866811	1.6094379124341	1.6094379124341	1.6094379124341	1.6094379124341	2.77258872223978	2.77258872223978	2.19722457733622	2.19722457733622	0	0
1.6094379124341	1.6094379124341	1.94591014905531	1.94591014905531	1.09861228866811	1.09861228866811	1.94591014905531	1.94591014905531	2.94443897916644	2.94443897916644	1.09861228866811	1.94591014905531	0	1.38629436111989	0.693147180559945	0.693147180559945	0	1.6094379124341	0	1.09861228866811	0.693147180559945	2.07944154167984	1.79175946922805	1.6094379124341	0	0	1.79175946922805	1.38629436111989	1.38629436111989	0.693147180559945	0.693147180559945	0	0.693147180559945	1.09861228866811	1.38629436111989	2.39789527279837	1.94591014905531	0	0.693147180559945	3.29583686600433	2.89037175789616	2.89037175789616	2.07944154167984	2.07944154167984	2.484906649788	2.484906649788	2.07944154167984	2.07944154167984	3.04452243772342	3.04452243772342
1.38629436111989	1.38629436111989	0	0	1.79175946922805	1.79175946922805	1.94591014905531	1.94591014905531	2.07944154167984	2.07944154167984	0.93826963859293	1.17007125265025	1.51634748936809	1.14681439048599	1.09861228866811	1.46633706879343	1.83406184891874	1.23676262714893	1.4832866271072	1.12300374179227	1.39551101622481	1.35812348415319	1.65292302437384	1.02165124753198	0.966843011036986	1.25804002559621	1.74758825091492	1.25804002559621	1.63863706712636	1.25804002559621	1.04796855584935	2.07480116212333	1.6094379124341	1.12300374179227	1.25804002559621	1.65292302437384	1.7730673362159	1.76040893934398	1.44909526235892	1.23676262714893	3.49650756146648	3.49650756146648	2.89037175789616	2.89037175789616	2.89037175789616	2.89037175789616	1.94591014905531	1.94591014905531	1.09861228866811	1.09861228866811
1.94591014905531	1.94591014905531	2.30258509299405	2.30258509299405	0.693147180559945	0.693147180559945	0.693147180559945	0.693147180559945	1.38629436111989	1.38629436111989	2.0654552997051	2.09323486381217	1.81010860789625	1.41369333530801	2.03688192726104	1.6094379124341	1.29928298413026	1.41369333530801	1.56397553835734	1.97716269255942	2.00746804205475	1.81010860789625	1.94591014905531	1.65292302437384	1.17007125265025	2.12026353620009	2.19722457733622	1.73460105538811	1.51634748936809	1.69459572077441	1.81010860789625	1.09861228866811	1.29928298413026	2.47560425712569	1.35812348415319	1.81010860789625	0.635988766719997	1.51634748936809	1.23676262714893	1.35812348415319	2.70805020110221	2.70805020110221	4.29045944114839	4.29045944114839	2.30258509299405	2.30258509299405	3.09104245335832	3.09104245335832	1.38629436111989	1.38629436111989
1.09861228866811	1.09861228866811	2.70805020110221	2.70805020110221	2.56494935746154	2.56494935746154	2.484906649788	2.484906649788	1.6094379124341	1.6094379124341	1.58045037556085	2.34454929209308	2.25878247033565	1.09861228866811	2.06142303617716	1.6376087894008	1.71765149707433	1.27296567581289	2.88240358824699	1.6094379124341	1.45528723260684	1.71765149707433	1.145132304303	1.94591014905531	2.04307389750896	1.51982575374441	1.76766191764899	1.81528996663825	2.00533356952611	1.27296567581289	1.74296930505862	1.69167601067107	1.45528723260684	1.42138568093116	1.31218638896617	1.45528723260684	1.71765149707433	0.619039208406224	1.45528723260684	1.58045037556085	3.25809653802148	3.25809653802148	3.89182029811063	3.89182029811063	2.99573227355399	2.99573227355399	1.94591014905531	1.94591014905531	0.693147180559945	0.693147180559945
1.09861228866811	1.94591014905531	0	2.07944154167984	1.6094379124341	0	2.07944154167984	1.09861228866811	1.09861228866811	1.6094379124341	1.77405989212865	1.21444410419323	1.06289420606603	1.38629436111989	1.16643488500687	1.11600403137998	0.744440474947496	1.94591014905531	0.489548225318706	0.27443684570176	1.59885580310356	1.38629436111989	0.884202417322655	0.666478933477784	0.884202417322655	0.816761136527122	1.49821227732388	1.16643488500687	0.581921545449721	1.66073120682165	1.06289420606603	1.56642052735041	1.16643488500687	1.56642052735041	1.38629436111989	1.53289783531177	0.744440474947496	1.66073120682165	1.8758425864386	2.07284085764848	2.70805020110221	2.77258872223978	2.39789527279837	2.56494935746154	0	2.70805020110221	2.484906649788	3.29583686600433	2.77258872223978	2.70805020110221
2.56494935746154	1.09861228866811	2.39789527279837	1.94591014905531	3.71357206670431	3.43398720448515	2.07944154167984	1.38629436111989	1.79175946922805	2.484906649788	1.94591014905531	1.52605630349505	2.33214389523559	1.22377543162212	2.10413415427021	0.78845736036427	1.38629436111989	0	1.70474809223843	1.90210752639692	0.78845736036427	1.85629799036563	0.641853886172395	1.22377543162212	0.470003629245736	0.641853886172395	1.45861502269952	1.38629436111989	1.30833281965018	2.30258509299405	2.06686275947298	2.02814824729229	0.916290731874155	2.14006616349627	1.75785791755237	1.38629436111989	1.98787434815435	1.75785791755237	1.38629436111989	1.30833281965018	1.94591014905531	2.39789527279837	1.6094379124341	1.38629436111989	0.693147180559945	0	2.63905732961526	4.04305126783455	2.30258509299405	2.19722457733622
1.94591014905531	1.94591014905531	2.83321334405622	2.83321334405622	0	0	0	0	0	0	1.6094379124341	1.22377543162212	0.470003629245736	0.78845736036427	1.02961941718116	0.336472236621213	0.470003629245736	0.693147180559945	0.8754687373539	1.02961941718116	1.02961941718116	1.68639895357023	1.09861228866811	2.00148000021012	1.33500106673234	1.09861228866811	0.336472236621213	0.336472236621213	0.587786664902119	0.955511445027436	2.32238772029023	1.52605630349505	1.09861228866811	1.64865862558738	1.22377543162212	1.64865862558738	2.15176220325946	1.52605630349505	1.38629436111989	2.00148000021012	2.07944154167984	2.07944154167984	2.70805020110221	2.70805020110221	3.29583686600433	3.29583686600433	2.30258509299405	2.30258509299405	1.79175946922805	1.79175946922805
0.693147180559945	1.09861228866811	0.693147180559945	3.13549421592915	3.17805383034795	2.19722457733622	2.07944154167984	3.58351893845611	3.17805383034795	1.6094379124341	2.66258782702545	2.36712361413162	1.38629436111989	1.20397280432594	1.46633706879343	1.89711998488588	2.36712361413162	1.89711998488588	1.09861228866811	1.54044504094715	1.20397280432594	1.67397643357167	0	0.980829253011726	1.54044504094715	0.693147180559945	0.847297860387203	1.46633706879343	1.89711998488588	1.20397280432594	1.29928298413026	1.38629436111989	2.36712361413162	1.6094379124341	2.23359222150709	1.84582669049833	2.53897387105828	1.09861228866811	1.54044504094715	1.67397643357167	1.6094379124341	3.17805383034795	3.55534806148941	2.19722457733622	0.693147180559945	1.79175946922805	2.56494935746154	2.94443897916644	1.94591014905531	3.63758615972639
1.94591014905531	2.99573227355399	1.79175946922805	2.39789527279837	1.79175946922805	1.79175946922805	0	2.83321334405622	1.6094379124341	3.17805383034795	2.17475172148416	1.79175946922805	1.28093384546206	1.38629436111989	1.22377543162212	1.38629436111989	1.16315080980568	1.6094379124341	1.43508452528932	1.43508452528932	1.75785791755237	2.02814824729229	1.82454929205105	2.10413415427021	1.88706964903238	2.12823170584927	1.02961941718116	1.48160454092422	1.48160454092422	1.52605630349505	0.587786664902119	1.52605630349505	1.28093384546206	1.48160454092422	2.30258509299405	1.97408102602201	1.28093384546206	1.79175946922805	1.91692261218206	1.97408102602201	1.79175946922805	1.09861228866811	3.63758615972639	2.77258872223978	2.30258509299405	2.19722457733622	3.85014760171006	2.07944154167984	0	3.61091791264422
2.07944154167984	2.70805020110221	1.6094379124341	2.63905732961526	2.484906649788	2.07944154167984	2.77258872223978	2.70805020110221	2.56494935746154	0.693147180559945	1.8672670217362	1.38629436111989	1.65542302567592	2.04198397914494	1.47085174914795	1.68857523299282	1.34117392583942	1.13707856949591	0.80437281567017	1.2443240998495	1.78190717278504	1.38629436111989	1.65542302567592	0.722134717433197	0.80437281567017	1.13707856949591	1.4294665329851	1.58562726374038	1.68857523299282	1.01693425765384	1.62113395219729	2.08676758177191	1.2443240998495	1.19213834667893	1.58562726374038	1.47085174914795	0.424883193965266	1.34117392583942	0.950976289862045	1.4294665329851	2.484906649788	2.63905732961526	2.83321334405622	2.484906649788	2.94443897916644	1.79175946922805	1.6094379124341	1.38629436111989	1.09861228866811	2.39789527279837
0.693147180559945	0.693147180559945	2.56494935746154	2.56494935746154	2.484906649788	2.484906649788	1.38629436111989	1.38629436111989	0	0	1.51535147334949	1.56776521603353	1.08491344430995	1.61756803851735	0.853111830252623	1.08491344430995	0.998528830111127	0.55083095837969	1.48807705542983	0.998528830111127	0.799527584118517	0.398639143037765	0.55083095837969	0.619039208406224	0.619039208406224	0.853111830252623	0.998528830111127	0.682890680392756	1.08491344430995	1.16442550723768	0.903970247486114	0.619039208406224	0.903970247486114	1.16442550723768	1.16442550723768	1.81528996663825	2.15081253557175	1.46003783536544	1.87337080467422	1.33928831874396	1.09861228866811	1.09861228866811	3.04452243772342	3.04452243772342	1.79175946922805	1.79175946922805	2.56494935746154	2.56494935746154	1.09861228866811	1.09861228866811
1.94591014905531	1.94591014905531	3.43398720448515	3.43398720448515	2.70805020110221	2.70805020110221	3.43398720448515	3.43398720448515	1.38629436111989	1.38629436111989	2.05189158991161	1.41838267567139	2.36576399461558	1.78448670989898	1.47962630091211	1.53733461853276	1.35314215380299	1.59189360278319	1.28334639186745	1.78448670989898	1.59189360278319	2.54467839308792	2.34096933600236	2.08486160914918	2.5028604534046	2.08486160914918	2.11677921211748	1.86845209001631	0.94204322797657	2.31554423763655	2.34096933600236	1.41838267567139	1.9079309009901	0.834797697622972	1.47962630091211	1.35314215380299	2.52398799983047	1.78448670989898	1.28334639186745	1.20831120592453	3.46573590279973	3.46573590279973	3.17805383034795	3.17805383034795	2.63905732961526	2.63905732961526	2.19722457733622	2.19722457733622	1.94591014905531	1.94591014905531
1.6094379124341	1.6094379124341	2.83321334405622	2.83321334405622	2.30258509299405	2.30258509299405	1.94591014905531	1.94591014905531	1.79175946922805	1.79175946922805	1.28785428830664	1.05605267424931	1.89085037187229	1.77070606003022	1.05605267424931	1.63413052502447	0.75377180237638	0.75377180237638	1.55814461804655	1.89085037187229	1.28785428830664	1.17865499634165	2.26436388017385	1.55814461804655	0.75377180237638	0.916290731874155	2.04769284336526	1.28785428830664	1.77070606003022	1.38629436111989	1.17865499634165	1.28785428830664	1.28785428830664	1.70474809223843	1.17865499634165	1.99809590222588	0.916290731874155	2.04769284336526	2.26436388017385	2.47443534992071	3.71357206670431	3.71357206670431	1.6094379124341	1.6094379124341	1.94591014905531	1.94591014905531	2.484906649788	2.484906649788	2.77258872223978	2.77258872223978
1.09861228866811	1.09861228866811	1.79175946922805	1.79175946922805	0.693147180559945	0.693147180559945	0.693147180559945	0.693147180559945	1.09861228866811	1.09861228866811	1.68707830142244	1.45925488621714	1.35128495145324	1.29258839845805	1.82039744741558	1.43333550866506	1.74640376750726	1.16372403997328	1.60207139661734	1.75595798031207	1.54502170797456	1.76542177334302	1.37938984577335	1.19753007610374	1.67683930412135	1.33693063800155	2.01429121263086	1.87250764430298	1.49691624085345	1.44637917185709	1.21401396582543	1.82927324532955	1.62401011929319	1.71718090883035	1.93005776953499	1.62401011929319	1.78408483447495	1.50916129181355	1.36543613099948	1.76542177334302	1.09861228866811	1.09861228866811	3.52636052461616	3.52636052461616	3.95124371858143	3.95124371858143	2.56494935746154	2.56494935746154	2.19722457733622	2.19722457733622
1.6094379124341	1.6094379124341	1.6094379124341	1.6094379124341	0	0	0	0	0	0	0.78845736036427	0.470003629245736	1.52605630349505	1.1314021114911	1.70474809223843	1.38629436111989	1.38629436111989	1.02961941718116	1.38629436111989	1.1314021114911	1.64865862558738	1.64865862558738	0.78845736036427	1.58923520511658	0.916290731874155	0.916290731874155	1.45861502269952	0.916290731874155	1.38629436111989	0.916290731874155	1.80828877117927	1.02961941718116	0.916290731874155	1.80828877117927	1.45861502269952	1.1314021114911	1.22377543162212	1.22377543162212	1.45861502269952	0.641853886172395	0	0	2.70805020110221	2.70805020110221	2.56494935746154	2.56494935746154	3.49650756146648	3.49650756146648	2.484906649788	2.484906649788
2.56494935746154	3.93182563272433	2.19722457733622	2.39789527279837	1.79175946922805	1.09861228866811	1.79175946922805	1.6094379124341	1.94591014905531	2.94443897916644	1.85629799036563	1.85629799036563	1.85629799036563	0.78845736036427	1.02961941718116	1.38629436111989	2.41591377830105	1.85629799036563	0	1.02961941718116	1.02961941718116	1.38629436111989	1.75785791755237	1.22377543162212	0.470003629245736	1.52605630349505	0	1.38629436111989	1.38629436111989	2.30258509299405	1.94591014905531	1.85629799036563	1.75785791755237	2.24070968927596	1.02961941718116	0.470003629245736	1.38629436111989	1.38629436111989	1.85629799036563	1.02961941718116	1.38629436111989	0	1.79175946922805	2.19722457733622	2.484906649788	1.09861228866811	1.94591014905531	1.6094379124341	2.83321334405622	3.76120011569356
1.38629436111989	1.38629436111989	1.09861228866811	1.09861228866811	2.77258872223978	2.77258872223978	2.19722457733622	2.19722457733622	1.94591014905531	1.94591014905531	1.63665047595899	1.88497759806016	1.75069798243028	1.94591014905531	2.15815710914531	1.24782468685479	2.98707421081088	1.67612928693277	1.46101790731583	1.24782468685479	1.41182766312506	1.18658106161407	1.46101790731583	1.46101790731583	1.7859957645113	2.35301594662094	2.00334219814119	0.895384047054842	1.85305999509185	2.22741554961536	2.31287677903059	1.59554880027343	1.82008997585428	1.63665047595899	2.03086687153128	2.10916772194504	1.30553300447543	1.59554880027343	1.75069798243028	2.68479333893794	4.15888308335967	4.15888308335967	2.484906649788	2.484906649788	1.6094379124341	1.6094379124341	2.39789527279837	2.39789527279837	3.78418963391826	3.78418963391826
0	0	2.39789527279837	2.39789527279837	2.484906649788	2.484906649788	1.09861228866811	1.09861228866811	1.38629436111989	1.38629436111989	1.09861228866811	2.63905732961526	1.38629436111989	2.63905732961526	1.79175946922805	1.79175946922805	1.38629436111989	0.693147180559945	1.94591014905531	2.30258509299405	0.693147180559945	1.94591014905531	0.693147180559945	1.09861228866811	1.6094379124341	1.38629436111989	1.94591014905531	1.09861228866811	1.6094379124341	0	1.79175946922805	1.94591014905531	1.38629436111989	1.94591014905531	0.693147180559945	1.6094379124341	2.07944154167984	0.693147180559945	0.693147180559945	1.6094379124341	3.66356164612965	3.66356164612965	2.94443897916644	2.94443897916644	2.70805020110221	2.70805020110221	2.77258872223978	2.77258872223978	2.63905732961526	2.63905732961526
2.70805020110221	2.30258509299405	3.76120011569356	3.95124371858143	3.25809653802148	1.79175946922805	3.58351893845611	3.13549421592915	1.09861228866811	2.63905732961526	1.28334639186745	1.66852682880411	2.20684003603566	2.05189158991161	1.28334639186745	1.78448670989898	1.64362927718238	1.71653604799047	1.84811240577919	1.08401348924696	2.40184005108939	1.739703107272	1.50889668321222	2.44800209285255	2.16282315061889	0.714653385780909	1.20831120592453	2.00030422112111	1.92710081709782	2.2626684855886	2.17771176311264	1.66852682880411	1.59189360278319	1.08401348924696	1.82735041433076	1.84811240577919	2.13236394313418	2.06851247114765	1.61809597517722	2.22109205874286	1.6094379124341	2.07944154167984	2.70805020110221	3.78418963391826	2.39789527279837	1.38629436111989	0.693147180559945	2.484906649788	1.6094379124341	0
2.484906649788	2.484906649788	3.55534806148941	3.55534806148941	1.6094379124341	1.6094379124341	3.2188758248682	3.2188758248682	2.07944154167984	2.07944154167984	1.82454929205105	1.82454929205105	1.94591014905531	1.43508452528932	0	1.43508452528932	1.6094379124341	1.88706964903238	2.32238772029023	0.336472236621213	1.6094379124341	1.88706964903238	2.15176220325946	2.43361335540045	1.52605630349505	1.09861228866811	0.955511445027436	1.43508452528932	1.22377543162212	2.19722457733622	0.955511445027436	0.955511445027436	0.955511445027436	1.09861228866811	2.19722457733622	2.00148000021012	2.36085400111802	1.33500106673234	2.00148000021012	1.33500106673234	1.79175946922805	1.79175946922805	1.94591014905531	1.94591014905531	3.49650756146648	3.49650756146648	1.94591014905531	1.94591014905531	0.693147180559945	0.693147180559945
2.19722457733622	2.19722457733622	1.94591014905531	1.38629436111989	1.6094379124341	1.09861228866811	1.09861228866811	0.693147180559945	1.38629436111989	1.09861228866811	1.02961941718116	0.470003629245736	1.02961941718116	1.02961941718116	0.470003629245736	2.24070968927596	0.78845736036427	1.85629799036563	0.78845736036427	0.78845736036427	1.64865862558738	1.02961941718116	0.78845736036427	0.470003629245736	0.470003629245736	1.94591014905531	1.02961941718116	2.30258509299405	1.85629799036563	0.78845736036427	1.22377543162212	1.52605630349505	0.78845736036427	0.470003629245736	1.38629436111989	0.470003629245736	1.38629436111989	1.22377543162212	0.470003629245736	0.470003629245736	1.09861228866811	2.39789527279837	3.98898404656427	2.484906649788	1.6094379124341	1.09861228866811	1.94591014905531	1.79175946922805	2.56494935746154	0
2.484906649788	2.484906649788	2.484906649788	2.484906649788	0	0	2.70805020110221	2.70805020110221	1.79175946922805	1.79175946922805	1.66500776358891	2.62880082944807	1.66500776358891	2.42353770341171	0.619039208406224	0.998528830111127	1.27296567581289	2.06142303617716	1.66500776358891	1.66500776358891	0.998528830111127	1.66500776358891	0.619039208406224	0	0.619039208406224	1.27296567581289	0	1.48807705542983	2.06142303617716	1.48807705542983	2.79902197930794	0.619039208406224	1.27296567581289	2.06142303617716	0.619039208406224	0.619039208406224	1.27296567581289	1.27296567581289	1.48807705542983	2.164963715118	1.79175946922805	1.79175946922805	1.38629436111989	1.38629436111989	1.79175946922805	1.79175946922805	2.89037175789616	2.89037175789616	3.85014760171006	3.85014760171006
1.94591014905531	1.6094379124341	1.94591014905531	2.484906649788	1.6094379124341	2.83321334405622	1.94591014905531	2.89037175789616	3.09104245335832	3.09104245335832	1.89417447465612	1.38629436111989	1.51835408313296	1.52605630349505	1.50276935211626	1.36848973648638	1.54128502419687	1.28419649109688	1.60708219874164	1.78783019108817	1.66881608301236	1.27437644491591	1.25444223001509	1.63499098685872	1.21334055432954	1.47085174914795	1.51059207779747	1.58562726374038	1.59283017603444	2.00939769794691	1.56370190311142	1.89947016223083	1.84520730367147	2.07354181955265	1.86179754593166	1.44622670184256	1.71432772909524	1.47085174914795	1.64865862558738	2.12963128620369	3.40119738166216	1.94591014905531	1.94591014905531	1.94591014905531	3.13549421592915	3.68887945411394	2.19722457733622	1.09861228866811	1.09861228866811	2.39789527279837
2.94443897916644	2.94443897916644	3.58351893845611	3.58351893845611	2.83321334405622	2.83321334405622	2.63905732961526	2.63905732961526	2.99573227355399	2.99573227355399	2.33537491581704	1.20397280432594	1.54044504094715	1.46633706879343	1.89711998488588	2.03688192726104	1.73460105538811	1.38629436111989	1.73460105538811	2.07944154167984	1.89711998488588	2.12026353620009	2.36712361413162	1.20397280432594	1.38629436111989	1.09861228866811	1.09861228866811	1.54044504094715	1.09861228866811	0.847297860387203	1.38629436111989	0.980829253011726	2.23359222150709	1.29928298413026	1.54044504094715	0.510825623765991	1.67397643357167	1.79175946922805	2.26868354131836	2.15948424935337	1.79175946922805	1.79175946922805	1.09861228866811	1.09861228866811	1.79175946922805	1.79175946922805	2.70805020110221	2.70805020110221	1.6094379124341	1.6094379124341
2.63905732961526	2.63905732961526	2.484906649788	2.484906649788	1.09861228866811	1.09861228866811	1.6094379124341	1.6094379124341	2.07944154167984	2.07944154167984	1.31567679390594	0.969400557188104	2.09074109693377	1.45225232891169	1.98413136187551	0.969400557188104	0.435318071257845	1.98413136187551	1.31567679390594	2.05645202345514	2.02094533499823	1.57239664075375	0.969400557188104	1.23969088692802	0.969400557188104	1.77649199709727	2.02094533499823	1.62745641793678	2.21722524404289	1.45225232891169	1.38629436111989	1.45225232891169	1.82161243237774	1.15745278869104	1.9061698204058	1.51412773262978	1.23969088692802	1.77649199709727	1.45225232891169	1.98413136187551	1.09861228866811	1.09861228866811	3.25809653802148	3.25809653802148	3.3322045101752	3.3322045101752	2.70805020110221	2.70805020110221	2.63905732961526	2.63905732961526
2.484906649788	2.484906649788	3.2188758248682	3.2188758248682	3.09104245335832	3.09104245335832	2.99573227355399	2.99573227355399	1.79175946922805	1.79175946922805	1.14072377401824	1.45636192373661	1.85931762023935	2.09940228424237	2.65051220859003	1.41019988197344	1.58329263232978	1.88902277465326	1.54274653793543	1.3109449238781	1.41019988197344	1.62225860086316	1.45636192373661	1.41019988197344	1.00866405200517	1.41019988197344	1.45636192373661	1.76450982678068	1.58329263232978	1.62225860086316	2.05080972900551	1.36180334111159	1.65976299632162	1.00866405200517	1.0768723020317	2.40374324268079	1.58329263232978	1.41019988197344	1.82870298441974	2.05080972900551	1.79175946922805	1.79175946922805	1.38629436111989	1.38629436111989	1.38629436111989	1.38629436111989	2.56494935746154	2.56494935746154	3.2188758248682	3.2188758248682
2.30258509299405	2.30258509299405	2.19722457733622	2.19722457733622	1.6094379124341	1.6094379124341	2.39789527279837	2.39789527279837	4.02535169073515	4.02535169073515	3.14784005175145	1.94591014905531	1.48807705542983	1.48807705542983	2.25878247033565	1.94591014905531	0	1.27296567581289	2.06142303617716	2.94443897916644	2.06142303617716	1.94591014905531	1.48807705542983	1.81528996663825	0	0.619039208406224	2.56494935746154	1.81528996663825	2.79902197930794	2.164963715118	2.25878247033565	1.27296567581289	2.06142303617716	0.619039208406224	0.619039208406224	0.998528830111127	2.06142303617716	1.81528996663825	2.25878247033565	3.40594798442075	3.78418963391826	3.78418963391826	3.55534806148941	3.55534806148941	3.61091791264422	3.61091791264422	1.38629436111989	1.38629436111989	1.09861228866811	1.09861228866811
0.693147180559945	1.6094379124341	1.94591014905531	0.693147180559945	0.693147180559945	1.79175946922805	2.30258509299405	2.99573227355399	1.94591014905531	3.13549421592915	1.12513904300154	1.56322506927897	1.51122028428865	1.79712141236944	1.3109449238781	1.55303822397198	1.37412382549964	1.41019988197344	1.24350364308257	1.39831855408669	1.36180334111159	0.856472236663245	1.42194169985013	1.21519986691972	1.52183985311611	1.09322144003323	1.44501964713267	1.45636192373661	1.61265852713414	0.972732042779107	1.20074178374449	1.20074178374449	1.39831855408669	1.06025142079566	1.257360677744	1.32390406852061	1.62225860086316	1.3109449238781	1.24350364308257	1.51122028428865	2.19722457733622	0.693147180559945	2.39789527279837	2.07944154167984	1.09861228866811	3.04452243772342	3.13549421592915	2.19722457733622	2.63905732961526	1.6094379124341
1.94591014905531	1.94591014905531	2.56494935746154	2.56494935746154	1.09861228866811	1.09861228866811	3.61091791264422	3.61091791264422	2.70805020110221	2.70805020110221	1.83258146374831	1.38629436111989	1.83258146374831	2.04769284336526	1.83258146374831	0.559615787935423	0.559615787935423	1.55814461804655	1.83258146374831	2.14006616349627	1.17865499634165	1.70474809223843	2.04769284336526	2.14006616349627	1.83258146374831	0	0	1.17865499634165	1.55814461804655	2.04769284336526	1.38629436111989	2.04769284336526	2.14006616349627	0.559615787935423	1.83258146374831	2.4423470353692	2.14006616349627	1.17865499634165	1.70474809223843	0.559615787935423	1.94591014905531	1.94591014905531	2.484906649788	2.484906649788	2.19722457733622	2.19722457733622	0	0	3.46573590279973	3.46573590279973
2.70805020110221	2.70805020110221	1.94591014905531	1.94591014905531	2.07944154167984	2.07944154167984	1.38629436111989	1.38629436111989	1.79175946922805	1.79175946922805	1.88273124743378	0.998528830111127	0.356674943938732	1.94591014905531	1.48807705542983	0.998528830111127	1.38629436111989	0.826678573184468	0.619039208406224	0.619039208406224	0.998528830111127	0.826678573184468	0.356674943938732	1.74296930505862	0	0	2.38482319123102	2.164963715118	0.826678573184468	2.30258509299405	1.145132304303	1.27296567581289	1.145132304303	0.998528830111127	1.27296567581289	1.27296567581289	1.48807705542983	0.998528830111127	1.48807705542983	1.27296567581289	2.30258509299405	2.30258509299405	0.693147180559945	0.693147180559945	3.46573590279973	3.46573590279973	1.94591014905531	1.94591014905531	0	0
3.76120011569356	1.94591014905531	3.13549421592915	2.30258509299405	2.07944154167984	2.94443897916644	3.58351893845611	2.83321334405622	2.63905732961526	2.99573227355399	2.33537491581704	1.20397280432594	1.54044504094715	1.46633706879343	1.89711998488588	2.03688192726104	1.73460105538811	1.38629436111989	1.73460105538811	2.07944154167984	1.89711998488588	2.12026353620009	2.36712361413162	1.20397280432594	1.38629436111989	1.09861228866811	1.09861228866811	1.54044504094715	1.09861228866811	0.847297860387203	1.38629436111989	0.980829253011726	2.23359222150709	1.29928298413026	1.54044504094715	0.510825623765991	1.67397643357167	1.79175946922805	2.26868354131836	2.15948424935337	1.79175946922805	1.09861228866811	1.79175946922805	2.70805020110221	1.6094379124341	2.39789527279837	1.38629436111989	1.38629436111989	2.56494935746154	2.63905732961526
2.89037175789616	3.25809653802148	2.77258872223978	3.68887945411394	2.56494935746154	2.484906649788	1.38629436111989	2.30258509299405	2.30258509299405	2.56494935746154	2.46080909820894	1.48807705542983	1.2110902720948	1.74296930505862	2.00533356952611	2.34454929209308	1.53532994028038	0.619039208406224	1.33123458393686	1.33123458393686	1.33123458393686	1.70474809223843	1.33123458393686	1.94591014905531	0.998528830111127	2.164963715118	1.58045037556085	2.164963715118	1.62362254742606	2.34454929209308	1.74296930505862	0.728238500371215	1.2110902720948	1.07451473708905	1.81528996663825	1.66500776358891	0.826678573184468	1.81528996663825	1.84957904011688	1.70474809223843	2.07944154167984	3.25809653802148	2.19722457733622	2.07944154167984	2.30258509299405	1.94591014905531	1.94591014905531	2.30258509299405	2.30258509299405	2.89037175789616
2.30258509299405	2.484906649788	2.07944154167984	3.2188758248682	3.29583686600433	1.94591014905531	4.02535169073515	3.46573590279973	2.89037175789616	3.04452243772342	2.37490575457367	2.72457950305342	2.4423470353692	2.77258872223978	2.72457950305342	1.70474809223843	0	0.559615787935423	1.17865499634165	2.56494935746154	2.67414864942653	1.17865499634165	0.559615787935423	1.70474809223843	0	0	0	0	1.38629436111989	1.94591014905531	2.14006616349627	1.70474809223843	0	0.916290731874155	2.62103882411258	1.70474809223843	2.04769284336526	0.559615787935423	1.38629436111989	0.559615787935423	1.09861228866811	2.07944154167984	0.693147180559945	1.6094379124341	2.30258509299405	3.36729582998647	3.17805383034795	1.79175946922805	1.94591014905531	1.79175946922805
1.38629436111989	3.36729582998647	3.46573590279973	1.94591014905531	2.07944154167984	1.38629436111989	2.83321334405622	2.30258509299405	2.19722457733622	3.29583686600433	1.94591014905531	2.88106936523385	1.46633706879343	1.54044504094715	1.38629436111989	2.01490302054226	1.57553636075842	1.70474809223843	1.87180217690159	1.76358859226136	1.15267950993839	1.25276296849537	1.04145387482816	1.70474809223843	1.57553636075842	1.79175946922805	1.57553636075842	1.57553636075842	1.15267950993839	1.73460105538811	1.73460105538811	2.07944154167984	1.42711635564015	1.79175946922805	1.81915844341617	2.17853244432407	1.84582669049833	1.79175946922805	1.84582669049833	2.21557371600442	2.77258872223978	2.89037175789616	1.38629436111989	3.68887945411394	2.77258872223978	3.25809653802148	2.30258509299405	2.70805020110221	2.07944154167984	1.38629436111989
3.61091791264422	3.61091791264422	2.94443897916644	2.94443897916644	1.94591014905531	1.94591014905531	2.484906649788	2.484906649788	1.79175946922805	1.79175946922805	1.54592450671177	1.32687094064909	0.86903784702361	1.32687094064909	0.86903784702361	1.04596855518269	1.19625075823203	1.04596855518269	1.32687094064909	1.19625075823203	1.94591014905531	1.44238382777093	2.00976162104185	1.32687094064909	1.54592450671177	0.653926467406664	1.87770189902878	2.17998277090171	0.379489621704904	2.52880084334523	1.32687094064909	0.653926467406664	1.44238382777093	1.54592450671177	1.94591014905531	1.72551008368685	0.379489621704904	1.44238382777093	1.54592450671177	1.94591014905531	1.09861228866811	1.09861228866811	0.693147180559945	0.693147180559945	2.07944154167984	2.07944154167984	2.39789527279837	2.39789527279837	1.79175946922805	1.79175946922805
3.04452243772342	3.04452243772342	3.3322045101752	3.3322045101752	2.39789527279837	2.39789527279837	0	0	1.38629436111989	1.38629436111989	1.65292302437384	1.41369333530801	1.09861228866811	1.51634748936809	1.41369333530801	0.747214401830221	0.510825623765991	0.93826963859293	2.0654552997051	2.69312455088553	1.8803128665695	1.6094379124341	1.46633706879343	0.747214401830221	0.367724780125317	1.41369333530801	1.23676262714893	0.847297860387203	0.510825623765991	0.93826963859293	1.84582669049833	1.17007125265025	1.65292302437384	1.8803128665695	2.03688192726104	1.84582669049833	1.17007125265025	1.51634748936809	1.02165124753198	1.29928298413026	2.484906649788	2.484906649788	2.19722457733622	2.19722457733622	0	0	1.38629436111989	1.38629436111989	2.83321334405622	2.83321334405622
2.39789527279837	2.39789527279837	2.94443897916644	2.94443897916644	2.19722457733622	2.19722457733622	1.6094379124341	1.6094379124341	1.09861228866811	1.09861228866811	1.66500776358891	1.27296567581289	1.44859824445605	1.05977245535185	1.59794353300837	1.72785566724857	1.17203975722293	1.63203774435134	1.48807705542983	0.933288308242726	1.52605630349505	1.52605630349505	1.48807705542983	1.56264575092734	1.22377543162212	0.619039208406224	1.94591014905531	1.48807705542983	1.36463286433871	1.56264575092734	1.81528996663825	1.44859824445605	1.66500776358891	1.52605630349505	1.48807705542983	1.9211154904421	1.72785566724857	1.44859824445605	1.72785566724857	0.933288308242726	2.19722457733622	2.19722457733622	2.56494935746154	2.56494935746154	3.55534806148941	3.55534806148941	1.6094379124341	1.6094379124341	0	0
2.39789527279837	2.39789527279837	0	0	1.6094379124341	1.6094379124341	1.79175946922805	1.79175946922805	1.94591014905531	1.94591014905531	1.03609193168678	0.737598943130779	0.310154928303839	1.40876721697195	0.54654370636807	0.435318071257845	0.969400557188103	1.26566637333128	1.09861228866811	1.03609193168678	0.897941593205958	1.09861228866811	0.646627164925052	1.03609193168678	1.36330484289519	0.54654370636807	1.91959284073794	1.77649199709727	0.310154928303839	1.53393035992596	1.49392502531226	1.09861228866811	1.15745278869104	1.64515599503618	1.71297859137494	0.646627164925052	0.737598943130779	0.54654370636807	1.09861228866811	1.6094379124341	0.693147180559945	0.693147180559945	2.07944154167984	2.07944154167984	2.99573227355399	2.99573227355399	1.38629436111989	1.38629436111989	2.07944154167984	2.07944154167984
0.693147180559945	0.693147180559945	2.56494935746154	2.56494935746154	0.693147180559945	0.693147180559945	0	0	0	0	1.37431817007318	1.39812881876689	1.29928298413026	1.62830639673848	1.76766191764899	1.79966464873517	1.88995149540727	1.34992671694902	0.998528830111127	1.42138568093116	0	0	0	0	0	0	0	0	0	0.0909717782057268	0.174353387144778	0.716677677970139	1.27296567581289	1.16017018166754	1.78379129957888	1.53018854077996	1.48807705542983	1.12986483217221	1.88995149540727	2.40651601584228	1.38629436111989	1.38629436111989	3.29583686600433	3.29583686600433	1.6094379124341	1.6094379124341	2.70805020110221	2.70805020110221	2.07944154167984	2.07944154167984
2.70805020110221	2.70805020110221	1.94591014905531	1.94591014905531	2.89037175789616	2.89037175789616	1.09861228866811	1.09861228866811	2.19722457733622	2.19722457733622	1.14072377401824	0.45783309362548	1.50048672864555	1.97318456697497	1.257360677744	1.82870298441974	1.73079876943837	1.41019988197344	1.73079876943837	2.19003030170219	1.00866405200517	1.14072377401824	1.99973479906909	1.62225860086316	1.54274653793543	1.50048672864555	1.69591151043793	0.176930708159078	2.19003030170219	1.97318456697497	1.257360677744	1.257360677744	1.97318456697497	1.58329263232978	1.62225860086316	0.676886659688165	0.77070541490582	1.3109449238781	1.73079876943837	1.94591014905531	2.07944154167984	2.07944154167984	3.46573590279973	3.46573590279973	2.63905732961526	2.63905732961526	1.6094379124341	1.6094379124341	2.07944154167984	2.07944154167984
2.56494935746154	1.94591014905531	2.94443897916644	1.94591014905531	2.77258872223978	2.07944154167984	1.38629436111989	2.83321334405622	2.99573227355399	1.94591014905531	1.75785791755237	1.02961941718116	1.94591014905531	1.94591014905531	2.46809953147162	2.02814824729229	2.02814824729229	1.52605630349505	1.38629436111989	1.94591014905531	0.470003629245736	0.470003629245736	0.470003629245736	0.470003629245736	0.470003629245736	1.38629436111989	1.38629436111989	1.02961941718116	1.22377543162212	1.22377543162212	0.470003629245736	0	1.22377543162212	1.75785791755237	1.52605630349505	2.10413415427021	2.65324196460721	1.38629436111989	1.94591014905531	1.52605630349505	2.07944154167984	1.6094379124341	0	3.66356164612965	2.89037175789616	1.94591014905531	2.30258509299405	2.484906649788	2.07944154167984	2.39789527279837
1.38629436111989	1.38629436111989	1.6094379124341	1.6094379124341	2.39789527279837	2.39789527279837	2.484906649788	2.484906649788	2.77258872223978	2.77258872223978	2.92162430140027	2.56494935746154	2.06142303617716	2.46080909820894	2.56494935746154	2.42353770341171	1.48807705542983	1.48807705542983	1.38629436111989	2.11453286149111	1.27296567581289	2.06142303617716	1.74296930505862	1.145132304303	1.88273124743378	1.81528996663825	1.48807705542983	0.826678573184468	2.06142303617716	1.27296567581289	1.38629436111989	2.06142303617716	1.88273124743378	0.826678573184468	0.619039208406224	1.81528996663825	2.00533356952611	1.94591014905531	2.164963715118	2.34454929209308	1.6094379124341	1.6094379124341	1.6094379124341	1.6094379124341	4.35670882668959	4.35670882668959	3.68887945411394	3.68887945411394	1.09861228866811	1.09861228866811
3.25809653802148	2.07944154167984	3.17805383034795	1.09861228866811	1.79175946922805	1.6094379124341	2.07944154167984	2.56494935746154	1.94591014905531	1.38629436111989	1.4218010495768	1.61903031212554	1.15331342438117	1.55242123199386	1.61184465246467	1.68818227994566	1.33055237811166	1.39528992402847	1.43048417215026	1.35881171542606	1.43048417215026	1.30147116881081	1.88743467915142	1.75285998961432	0.923493644168213	1.43909254668686	1.4218010495768	1.25104031518392	1.48924233037233	1.43909254668686	1.4476274491367	1.40420528768642	1.56004515710452	1.26133200122047	0.937745666875414	1.62616470623941	1.0192387011266	1.54473873582185	1.4476274491367	1.23013363036461	3.25809653802148	2.77258872223978	2.77258872223978	2.30258509299405	1.38629436111989	2.30258509299405	1.09861228866811	1.09861228866811	1.94591014905531	0
0.693147180559945	1.94591014905531	1.09861228866811	2.63905732961526	1.94591014905531	0	0.693147180559945	2.30258509299405	1.09861228866811	2.19722457733622	2.30258509299405	2.00533356952611	1.66500776358891	1.145132304303	1.48807705542983	1.38629436111989	0.356674943938732	0.619039208406224	1.145132304303	1.94591014905531	1.38629436111989	0	0.826678573184468	0.619039208406224	0.826678573184468	0.356674943938732	0	0.619039208406224	0.998528830111127	0	1.48807705542983	0.826678573184468	0.356674943938732	0.826678573184468	0.356674943938732	0	0.826678573184468	0.826678573184468	1.74296930505862	1.94591014905531	1.6094379124341	1.6094379124341	2.99573227355399	3.29583686600433	2.56494935746154	1.79175946922805	1.38629436111989	0.693147180559945	0	1.6094379124341
1.6094379124341	1.6094379124341	1.09861228866811	1.09861228866811	2.07944154167984	2.07944154167984	2.63905732961526	2.63905732961526	1.09861228866811	1.09861228866811	2.00602841610879	1.9561842120315	2.09883066511568	1.61903031212554	1.61903031212554	1.26133200122047	1.74025478069534	1.08241760274813	1.77760351999792	1.54473873582185	1.7274886498723	1.74025478069534	1.37721714296877	1.64726748230715	1.15331342438117	1.71455743520005	0.833432820250032	0.801515217281727	0.833432820250032	1.75285998961432	1.92503982632973	1.68818227994566	1.30147116881081	1.57512081950997	1.05762294413491	1.48105674578589	1.67472916224854	1.48105674578589	1.37721714296877	1.13023547709862	3.58351893845611	3.58351893845611	1.09861228866811	1.09861228866811	0	0	2.39789527279837	2.39789527279837	3.43398720448515	3.43398720448515
3.78418963391826	3.78418963391826	3.3322045101752	3.3322045101752	1.38629436111989	1.38629436111989	1.38629436111989	1.38629436111989	3.36729582998647	3.36729582998647	2.30258509299405	1.17865499634165	0	1.17865499634165	1.94591014905531	1.17865499634165	0.559615787935423	1.83258146374831	2.56494935746154	1.70474809223843	0	1.83258146374831	0.916290731874155	2.14006616349627	2.81839825827108	1.94591014905531	2.04769284336526	2.30258509299405	0.559615787935423	2.30258509299405	2.4423470353692	2.22462355152433	1.38629436111989	0.559615787935423	2.14006616349627	1.83258146374831	1.83258146374831	1.55814461804655	1.94591014905531	2.14006616349627	1.79175946922805	1.79175946922805	3.04452243772342	3.04452243772342	2.94443897916644	2.94443897916644	1.38629436111989	1.38629436111989	1.38629436111989	1.38629436111989
3.17805383034795	3.17805383034795	3.17805383034795	3.17805383034795	3.13549421592915	3.13549421592915	3.68887945411394	3.68887945411394	2.94443897916644	2.94443897916644	0.969400557188104	3.05314318076733	2.43041846450393	1.31567679390594	1.57239664075375	2.38122822031316	1.15745278869104	1.57239664075375	1.57239664075375	1.31567679390594	1.45225232891169	1.57239664075375	1.15745278869104	2.27493356166354	3.17425875937939	1.57239664075375	0.435318071257845	2.15598161880217	1.57239664075375	1.67964217110735	0.737598943130779	2.09074109693377	1.67964217110735	1.77649199709727	1.67964217110735	2.68350909218609	1.94591014905531	1.94591014905531	2.27493356166354	2.02094533499823	1.94591014905531	1.94591014905531	2.07944154167984	2.07944154167984	1.6094379124341	1.6094379124341	2.39789527279837	2.39789527279837	3.09104245335832	3.09104245335832
2.07944154167984	2.07944154167984	4.47733681447821	4.47733681447821	2.07944154167984	2.07944154167984	2.77258872223978	2.77258872223978	2.77258872223978	2.77258872223978	2.09714111877924	2.22847712084032	1.92529086185258	1.86075234071501	1.66500776358891	2.44853900561713	1.66500776358891	1.6094379124341	1.27296567581289	2.371577964481	1.76766191764899	1.86075234071501	1.66500776358891	2.18122423598978	1.66500776358891	2.02438176449681	2.09714111877924	1.69167601067107	2.06142303617716	1.51982575374441	1.83827948486295	1.71765149707433	1.58045037556085	1.83827948486295	1.90423745265475	2.33075596996074	2.18122423598978	2.46080909820894	1.69167601067107	2.11453286149111	1.38629436111989	1.38629436111989	1.09861228866811	1.09861228866811	1.6094379124341	1.6094379124341	2.83321334405622	2.83321334405622	2.70805020110221	2.70805020110221
1.09861228866811	2.07944154167984	3.58351893845611	1.6094379124341	3.04452243772342	2.07944154167984	1.79175946922805	0	1.79175946922805	1.09861228866811	1.47590651980958	1.28785428830664	1.99809590222588	2.4423470353692	1.89085037187229	1.28785428830664	1.55814461804655	0.559615787935423	1.38629436111989	1.55814461804655	0	1.05605267424931	1.55814461804655	0.75377180237638	1.05605267424931	1.17865499634165	1.77070606003022	1.38629436111989	1.38629436111989	1.55814461804655	1.28785428830664	2.47443534992071	1.70474809223843	2.22462355152433	1.05605267424931	2.18323833536148	2.47443534992071	1.38629436111989	1.55814461804655	1.63413052502447	1.6094379124341	3.17805383034795	3.55534806148941	2.19722457733622	0.693147180559945	1.79175946922805	2.56494935746154	2.94443897916644	1.94591014905531	3.63758615972639
2.30258509299405	2.30258509299405	1.94591014905531	1.94591014905531	1.6094379124341	1.6094379124341	2.30258509299405	2.30258509299405	4.04305126783455	4.04305126783455	1.27665118367006	1.25056274758577	1.81957415741093	1.22377543162212	1.01299853594512	1.52605630349505	1.50578533912143	1.75785791755237	1.54592450671177	1.58451450398164	1.19625075823203	1.99731332751528	1.75785791755237	1.48509494586398	1.35106566923615	1.87770189902878	1.87770189902878	1.65749520738788	1.8634836500265	1.95901077310101	1.81957415741093	2.10413415427021	1.93263561784662	2.19036348695627	2.25048175400975	1.30207628203587	1.62167048086973	1.62167048086973	1.80449849500548	2.21080712910209	1.94591014905531	1.94591014905531	2.39789527279837	2.39789527279837	1.38629436111989	1.38629436111989	3.13549421592915	3.13549421592915	1.79175946922805	1.79175946922805
0.693147180559945	1.94591014905531	0.693147180559945	1.09861228866811	2.56494935746154	1.6094379124341	0	1.38629436111989	0	0.693147180559945	1.79175946922805	1.24319351747922	1.24319351747922	1.5114575040739	1.85629799036563	1.38629436111989	1.46633706879343	1.69866904616204	1.84582669049833	1.35239280944421	1.28093384546206	1.6094379124341	1.56861591791385	2.09597084363105	1.20397280432594	1.35239280944421	0.382992252256106	0	0	0	0	0	0.0645385211375712	0.125163142954006	0.902867711542014	1.22377543162212	1.73460105538811	1.46633706879343	1.29928298413026	1.98329768112693	3.40119738166216	2.77258872223978	2.63905732961526	1.94591014905531	1.94591014905531	1.38629436111989	3.29583686600433	1.6094379124341	2.70805020110221	2.07944154167984
2.94443897916644	2.39789527279837	1.94591014905531	3.63758615972639	3.43398720448515	3.97029191355212	3.3322045101752	3.55534806148941	2.63905732961526	1.79175946922805	1.77649199709727	1.41981705315853	1.15745278869104	2.51107636752139	2.10745457790751	1.67964217110735	1.19941698779008	1.57239664075375	1.96520335198999	2.05645202345514	2.35569491830799	1.86478460424295	1.79930667486344	1.82161243237774	2.35569491830799	1.57239664075375	1.48366852514507	1.67964217110735	1.72923911224672	1.9061698204058	1.77649199709727	1.57239664075375	1.82161243237774	1.06784063000136	2.14006616349627	1.54368653487132	1.45225232891169	1.48366852514507	1.57239664075375	2.14006616349627	2.07944154167984	2.70805020110221	1.79175946922805	1.79175946922805	1.79175946922805	2.07944154167984	1.79175946922805	1.6094379124341	0	1.38629436111989
0	2.484906649788	2.19722457733622	1.6094379124341	2.70805020110221	1.09861228866811	2.07944154167984	1.94591014905531	0.693147180559945	1.6094379124341	1.20397280432594	1.09861228866811	1.38629436111989	1.25276296849537	1.34373474670109	1.38629436111989	1.54044504094715	1.89711998488588	1.50407739677627	1.54044504094715	1.42711635564015	1.54044504094715	1.42711635564015	1.50407739677627	1.09861228866811	1.67397643357167	1.92181259747625	0.980829253011726	2.07944154167984	1.57553636075842	1.81915844341617	1.73460105538811	0.980829253011726	0.847297860387203	1.15267950993839	2.03688192726104	2.058388132482	1.96944064646551	1.79175946922805	2.01490302054226	2.63905732961526	2.56494935746154	2.56494935746154	3.09104245335832	1.6094379124341	3.29583686600433	3.95124371858143	2.30258509299405	2.484906649788	0.693147180559945
1.38629436111989	0	0	1.38629436111989	1.79175946922805	2.39789527279837	2.63905732961526	1.94591014905531	1.38629436111989	1.94591014905531	1.49043462037249	1.34902296632266	1.04001812440206	1.2492725635556	1.53870136134232	1.34902296632266	1.43971952779347	1.38629436111989	1.29037423924115	1.50678375837402	0.630233355149376	0.986908299088108	0.840304824896233	1.09044897802895	1.47381373913645	1.42222637034595	0.775064303027832	0	0	0	0.256719846847814	0.70526854109229	1.13845819721531	0.901548450136952	0.930818832437065	0.460815203191329	1.31030845414197	0.959256767757598	1.01381575200803	1.27003455500403	0.693147180559945	1.94591014905531	2.83321334405622	2.30258509299405	2.30258509299405	2.56494935746154	2.07944154167984	0	0	0
2.19722457733622	2.19722457733622	2.63905732961526	2.63905732961526	0.693147180559945	0.693147180559945	1.94591014905531	1.94591014905531	3.04452243772342	3.04452243772342	1.18377009700842	1.0055218656021	1.0055218656021	0.725937003382936	1.82454929205105	1.49664241828876	1.43508452528932	0.902867711542014	1.52605630349505	1.66139765136481	0.902867711542014	0.78845736036427	0.725937003382936	1.86666077740117	1.29928298413026	1.09861228866811	1.09861228866811	1.46633706879343	0.78845736036427	1.18377009700842	1.49664241828876	2.18229892711954	0.847297860387203	1.05314991459135	1.26224171244991	0.847297860387203	0.510825623765991	1.14209740060785	0.659245628884264	2.32238772029023	2.39789527279837	2.39789527279837	1.79175946922805	1.79175946922805	2.39789527279837	2.39789527279837	1.09861228866811	1.09861228866811	0.693147180559945	0.693147180559945
1.38629436111989	1.09861228866811	1.6094379124341	2.19722457733622	1.79175946922805	0	2.19722457733622	0	2.83321334405622	2.19722457733622	1.85629799036563	1.33500106673234	1.28093384546206	1.7227665977411	1.6094379124341	1.09861228866811	1.56861591791385	1.6094379124341	1.38629436111989	1.82454929205105	1.64865862558738	1.38629436111989	1.33500106673234	2.02814824729229	0.587786664902119	1.09861228866811	1.6094379124341	1.48160454092422	1.43508452528932	0.336472236621213	1.16315080980568	1.56861591791385	1.02961941718116	2.05412373369555	1.28093384546206	1.28093384546206	1.64865862558738	1.28093384546206	1.79175946922805	1.75785791755237	3.17805383034795	3.17805383034795	2.77258872223978	3.61091791264422	3.36729582998647	0.693147180559945	1.09861228866811	1.6094379124341	1.79175946922805	1.09861228866811
2.19722457733622	2.19722457733622	3.04452243772342	3.04452243772342	2.83321334405622	2.83321334405622	2.94443897916644	2.94443897916644	2.484906649788	2.484906649788	2.4423470353692	1.55814461804655	0.916290731874155	1.55814461804655	1.17865499634165	0.916290731874155	1.55814461804655	2.22462355152433	1.38629436111989	1.17865499634165	2.14006616349627	1.83258146374831	2.50552593699074	1.38629436111989	1.38629436111989	0.916290731874155	2.22462355152433	0.916290731874155	0.916290731874155	2.22462355152433	1.17865499634165	1.17865499634165	2.22462355152433	0.916290731874155	1.70474809223843	1.17865499634165	3.05635689537043	1.17865499634165	1.17865499634165	1.70474809223843	1.79175946922805	1.79175946922805	1.6094379124341	1.6094379124341	3.73766961828337	3.73766961828337	1.6094379124341	1.6094379124341	1.6094379124341	1.6094379124341
1.09861228866811	2.63905732961526	1.6094379124341	1.79175946922805	1.09861228866811	0.693147180559945	0	1.09861228866811	0.693147180559945	0	0	0.693147180559945	1.25276296849537	1.01160091167848	1.50407739677627	0.810930216216329	1.44691898293633	0.405465108108164	0.693147180559945	0.405465108108164	0.810930216216329	0.22314355131421	0.810930216216329	0	0.916290731874155	1.17865499634165	0.810930216216329	0.559615787935423	0.916290731874155	0.405465108108164	1.70474809223843	0.22314355131421	0.693147180559945	0.693147180559945	0.916290731874155	0.22314355131421	1.25276296849537	1.17865499634165	0.22314355131421	1.50407739677627	1.94591014905531	1.09861228866811	0.693147180559945	1.09861228866811	1.09861228866811	1.6094379124341	1.38629436111989	1.94591014905531	2.83321334405622	2.07944154167984
2.94443897916644	2.89037175789616	2.19722457733622	2.30258509299405	2.70805020110221	2.484906649788	1.09861228866811	1.09861228866811	2.39789527279837	2.70805020110221	1.74167536483064	1.68095632768109	1.63665047595899	1.26256696859199	1.61631079172186	1.37980785189028	1.76850260706379	1.8611354090974	1.9347645228404	1.513610357435	1.75069798243028	1.89668885748106	1.74167536483064	1.67127883279902	1.98218982313596	1.57434659262283	1.91970777666129	1.91970777666129	1.73257059783772	1.38629436111989	1.43672521474678	1.70474809223843	1.43055869983112	1.6565846908598	1.63665047595899	1.64167140700908	1.82843494778646	2.02063369525125	1.84491883750815	1.9495979221345	2.07944154167984	2.83321334405622	2.484906649788	3.04452243772342	2.70805020110221	2.39789527279837	3.73766961828337	2.07944154167984	2.89037175789616	1.94591014905531
1.09861228866811	1.09861228866811	2.07944154167984	2.07944154167984	3.76120011569356	3.76120011569356	1.09861228866811	1.09861228866811	1.6094379124341	1.6094379124341	0	1.15745278869104	1.15745278869104	1.77649199709727	2.88530845593962	2.43041846450393	1.77649199709727	2.52208565302975	1.57239664075375	0.969400557188104	1.77649199709727	1.31567679390594	0.737598943130779	2.32949254591397	0.969400557188104	0	1.15745278869104	1.67964217110735	0.737598943130779	2.21722524404289	0.737598943130779	1.94591014905531	0.969400557188104	1.31567679390594	1.15745278869104	0.969400557188104	1.57239664075375	1.15745278869104	1.67964217110735	1.45225232891169	1.09861228866811	1.09861228866811	2.07944154167984	2.07944154167984	2.30258509299405	2.30258509299405	2.89037175789616	2.89037175789616	3.09104245335832	3.09104245335832
1.79175946922805	1.94591014905531	0	1.09861228866811	2.484906649788	2.30258509299405	2.77258872223978	2.70805020110221	1.6094379124341	1.94591014905531	0.641853886172395	1.64865862558738	1.45861502269952	1.1314021114911	1.45861502269952	1.52605630349505	1.30833281965018	1.64865862558738	1.94591014905531	1.45861502269952	1.52605630349505	1.22377543162212	1.70474809223843	1.75785791755237	2.51769647261099	1.58923520511658	1.64865862558738	0.262364264467491	1.02961941718116	1.38629436111989	1.22377543162212	2.2082744135228	2.17475172148416	1.80828877117927	0.916290731874155	0.470003629245736	1.1314021114911	1.70474809223843	1.85629799036563	1.52605630349505	1.09861228866811	1.09861228866811	1.38629436111989	3.61091791264422	0	3.97029191355212	2.83321334405622	2.19722457733622	2.89037175789616	1.38629436111989
0	1.38629436111989	2.19722457733622	3.55534806148941	2.484906649788	2.07944154167984	2.19722457733622	2.484906649788	1.09861228866811	1.09861228866811	0.916290731874155	1.01160091167848	1.09861228866811	1.70474809223843	1.32175583998232	1.17865499634165	1.50407739677627	1.87180217690159	1.44691898293633	1.65822807660353	1.25276296849537	1.83258146374831	1.17865499634165	1.38629436111989	1.44691898293633	1.01160091167848	0.810930216216329	1.79175946922805	1.44691898293633	1.55814461804655	0.916290731874155	1.65822807660353	1.25276296849537	1.01160091167848	1.74919985480926	1.17865499634165	1.25276296849537	0.916290731874155	0.810930216216329	1.94591014905531	2.39789527279837	1.94591014905531	2.07944154167984	1.6094379124341	2.30258509299405	2.484906649788	1.6094379124341	2.70805020110221	0	2.83321334405622
3.73766961828337	2.484906649788	2.39789527279837	1.6094379124341	2.19722457733622	2.63905732961526	3.55534806148941	4.14313472639153	3.46573590279973	3.17805383034795	1.145132304303	1.83827948486295	2.71752894505675	1.71765149707433	2.56494935746154	1.88273124743378	1.76766191764899	1.66500776358891	1.79175946922805	1.55059741241117	1.88273124743378	2.57587842799373	1.94591014905531	2.04307389750896	1.6376087894008	1.74296930505862	2.07944154167984	1.34992671694902	2.09714111877924	1.6376087894008	1.76766191764899	1.94591014905531	1.34992671694902	2.06142303617716	2.04307389750896	2.21297293430436	1.48807705542983	1.18958406687384	2.02438176449681	2.38482319123102	2.484906649788	1.79175946922805	1.94591014905531	2.484906649788	2.70805020110221	2.30258509299405	1.79175946922805	1.94591014905531	1.38629436111989	3.17805383034795
2.30258509299405	2.30258509299405	1.79175946922805	1.79175946922805	1.79175946922805	1.79175946922805	3.66356164612965	3.66356164612965	3.40119738166216	3.40119738166216	1.7859957645113	1.36009198872587	2.00334219814119	2.03086687153128	1.97503842197834	2.00334219814119	1.75069798243028	0.346276236717834	2.03086687153128	1.75069798243028	0.97650959186721	1.24782468685479	1.82008997585428	2.13396238055825	1.46101790731583	1.82008997585428	1.24782468685479	1.91590789875151	1.59554880027343	1.67612928693277	1.41182766312506	2.08374262357923	1.63665047595899	0.346276236717834	1.55268509584165	2.10916772194504	1.82008997585428	1.67612928693277	1.24782468685479	1.46101790731583	1.6094379124341	1.6094379124341	3.04452243772342	3.04452243772342	2.07944154167984	2.07944154167984	0.693147180559945	0.693147180559945	1.6094379124341	1.6094379124341
1.94591014905531	1.94591014905531	1.79175946922805	1.79175946922805	1.09861228866811	1.09861228866811	1.6094379124341	1.6094379124341	1.6094379124341	1.6094379124341	2.02559830965901	1.85931762023935	0.77070541490582	0.77070541490582	1.0768723020317	1.50048672864555	1.3109449238781	1.73079876943837	1.99973479906909	1.99973479906909	1.58329263232978	1.73079876943837	1.94591014905531	1.36180334111159	1.79712141236944	1.69591151043793	1.69591151043793	1.73079876943837	0.573345980747325	0.573345980747325	2.27312306026373	1.69591151043793	1.0768723020317	2.05080972900551	1.257360677744	1.00866405200517	0.935460647981875	1.00866405200517	0.935460647981875	1.79712141236944	2.83321334405622	2.83321334405622	3.80666248977032	3.80666248977032	1.94591014905531	1.94591014905531	2.30258509299405	2.30258509299405	2.19722457733622	2.19722457733622
1.09861228866811	0	2.30258509299405	1.79175946922805	4.33073334028633	1.94591014905531	0.693147180559945	1.09861228866811	2.19722457733622	1.38629436111989	2.02814824729229	0	0.470003629245736	0.78845736036427	1.02961941718116	1.02961941718116	1.64865862558738	1.22377543162212	2.24070968927596	1.02961941718116	2.10413415427021	1.22377543162212	1.75785791755237	2.02814824729229	2.73436750941958	1.22377543162212	2.77258872223978	2.41591377830105	1.52605630349505	2.17475172148416	1.38629436111989	2.24070968927596	1.38629436111989	2.36085400111802	1.85629799036563	1.85629799036563	2.24070968927596	1.75785791755237	2.41591377830105	0.470003629245736	4.00733318523247	4.20469261939097	3.29583686600433	1.94591014905531	2.89037175789616	2.07944154167984	1.09861228866811	0.693147180559945	1.6094379124341	1.38629436111989
0	0	0.693147180559945	0.693147180559945	0.693147180559945	0.693147180559945	0.693147180559945	0.693147180559945	1.79175946922805	1.79175946922805	2.02094533499823	1.77649199709727	1.67964217110735	0	2.02094533499823	1.86478460424295	0.737598943130779	0.737598943130779	1.15745278869104	1.45225232891169	2.47730205040278	0.969400557188104	1.67964217110735	3.37975705042429	1.86478460424295	2.09074109693377	1.94591014905531	0	1.67964217110735	2.02094533499823	0.969400557188104	0.969400557188104	1.57239664075375	1.86478460424295	1.15745278869104	0.969400557188104	1.31567679390594	1.57239664075375	1.45225232891169	0.737598943130779	1.6094379124341	1.6094379124341	1.09861228866811	1.09861228866811	1.38629436111989	1.38629436111989	4.06044301054642	4.06044301054642	3.97029191355212	3.97029191355212
3.8286413964891	3.8286413964891	2.39789527279837	2.39789527279837	1.09861228866811	1.09861228866811	2.07944154167984	2.07944154167984	1.09861228866811	1.09861228866811	2.6266655973201	1.59554880027343	1.67612928693277	0.97650959186721	1.36009198872587	1.59554880027343	1.85305999509185	0.482851771723585	2.31287677903059	1.30553300447543	1.91590789875151	1.97503842197834	1.71410853499799	1.18658106161407	1.59554880027343	1.55268509584165	1.88497759806016	1.85305999509185	1.18658106161407	1.55268509584165	1.82008997585428	1.55268509584165	1.88497759806016	1.63665047595899	1.67612928693277	1.30553300447543	2.05765418749493	1.46101790731583	1.82008997585428	1.30553300447543	2.39789527279837	2.39789527279837	2.484906649788	2.484906649788	3.3322045101752	3.3322045101752	1.6094379124341	1.6094379124341	1.79175946922805	1.79175946922805
1.09861228866811	1.09861228866811	1.79175946922805	1.79175946922805	2.07944154167984	2.07944154167984	1.6094379124341	1.6094379124341	2.63905732961526	2.63905732961526	1.38629436111989	1.09861228866811	1.6094379124341	1.6094379124341	0.693147180559945	0.693147180559945	1.09861228866811	0	1.79175946922805	2.07944154167984	2.30258509299405	1.94591014905531	1.09861228866811	1.09861228866811	0	0	0	1.79175946922805	1.09861228866811	1.6094379124341	1.94591014905531	0	0.693147180559945	0.693147180559945	0.693147180559945	1.09861228866811	1.09861228866811	0	1.79175946922805	1.6094379124341	0	0	2.63905732961526	2.63905732961526	2.63905732961526	2.63905732961526	2.19722457733622	2.19722457733622	2.30258509299405	2.30258509299405
2.99573227355399	2.99573227355399	2.484906649788	2.484906649788	1.79175946922805	1.79175946922805	1.09861228866811	1.09861228866811	1.79175946922805	1.79175946922805	1.03889305396649	1.41838267567139	1.12718566111217	1.47962630091211	1.28334639186745	1.64362927718238	2.34096933600236	1.69281952137315	1.53733461853276	0.94204322797657	0.714653385780909	1.35314215380299	2.20684003603566	1.12718566111217	1.9079309009901	2.28945580155225	1.35314215380299	1.94591014905531	1.20831120592453	0.94204322797657	1.28334639186745	1.41838267567139	0.231801614057324	0	0	1.53733461853276	1.28334639186745	1.53733461853276	1.28334639186745	1.47962630091211	2.19722457733622	2.19722457733622	2.89037175789616	2.89037175789616	1.38629436111989	1.38629436111989	2.63905732961526	2.63905732961526	2.19722457733622	2.19722457733622
2.39789527279837	2.39789527279837	3.63758615972639	3.63758615972639	3.09104245335832	3.09104245335832	2.70805020110221	2.70805020110221	2.19722457733622	2.19722457733622	0.916290731874155	2.86220088092947	2.50552593699074	2.22462355152433	0.916290731874155	0	1.17865499634165	1.38629436111989	1.70474809223843	2.04769284336526	1.38629436111989	1.83258146374831	1.94591014905531	1.38629436111989	0.559615787935423	0.916290731874155	1.70474809223843	0.916290731874155	1.70474809223843	0	1.38629436111989	1.38629436111989	1.38629436111989	2.14006616349627	1.55814461804655	1.70474809223843	1.70474809223843	1.17865499634165	0.559615787935423	1.94591014905531	1.94591014905531	1.94591014905531	2.39789527279837	2.39789527279837	1.38629436111989	1.38629436111989	1.38629436111989	1.38629436111989	0.693147180559945	0.693147180559945
2.19722457733622	1.38629436111989	2.07944154167984	3.71357206670431	2.77258872223978	1.6094379124341	1.6094379124341	1.79175946922805	1.94591014905531	1.6094379124341	1.42058343459852	1.80140274549986	1.40358585822995	1.35078767266298	1.41212076067979	1.76026080216868	1.56910029670752	1.31397369954026	1.25607972112136	1.49368769292714	1.58352362366863	1.46185476635393	1.59774187267091	1.61176079385024	1.04691091429122	1.53210470903093	1.56910029670752	1.61176079385024	1.69198196141539	1.32330502696915	1.54706758170764	1.36869859922951	1.46185476635393	1.40358585822995	1.08298697076503	1.43729691557226	1.58352362366863	1.69198196141539	1.3325500851132	2.0588828146588	1.6094379124341	0.693147180559945	1.94591014905531	3.3322045101752	1.6094379124341	2.07944154167984	3.17805383034795	2.19722457733622	2.484906649788	2.07944154167984
1.94591014905531	0.693147180559945	1.79175946922805	1.6094379124341	1.6094379124341	3.52636052461616	1.94591014905531	1.94591014905531	2.30258509299405	2.07944154167984	1.41981705315853	2.00270774744845	1.72923911224672	1.31567679390594	1.45225232891169	2.48868737262791	2.05645202345514	1.65388967500493	2.00270774744845	1.65388967500493	2.20226237136618	0.597837000755621	1.75314463310028	1.45225232891169	1.15745278869104	2.05645202345514	2.09074109693377	1.75314463310028	1.70474809223843	2.21722524404289	1.351608803132	2.12389330425067	1.96520335198999	2.02094533499823	1.82161243237774	0.737598943130779	2.02094533499823	2.28885490018214	1.67964217110735	1.94591014905531	3.49650756146648	3.87120101090789	1.79175946922805	2.56494935746154	3.46573590279973	2.63905732961526	2.94443897916644	0.693147180559945	2.07944154167984	3.76120011569356
2.07944154167984	2.07944154167984	2.484906649788	2.484906649788	3.43398720448515	3.43398720448515	1.6094379124341	1.6094379124341	2.77258872223978	2.77258872223978	1.77252810730017	1.40749656877049	2.05045400480658	1.61513593354874	1.42825856021892	1.54451836633478	1.46853245935686	1.75785791755237	1.9211154904421	1.84281464002834	2.01680597068835	1.85629799036563	1.66500776358891	1.88273124743378	1.3424917384615	1.8012382131826	1.89569039207629	1.88273124743378	1.46853245935686	2.36085400111802	2.15507895588546	1.98198620552912	1.31984926171174	1.58045037556085	2.11453286149111	2.25878247033565	2.34454929209308	2.164963715118	1.58045037556085	1.98198620552912	1.38629436111989	1.38629436111989	3.29583686600433	3.29583686600433	2.19722457733622	2.19722457733622	3.73766961828337	3.73766961828337	1.38629436111989	1.38629436111989
1.38629436111989	3.3322045101752	2.99573227355399	2.89037175789616	2.39789527279837	2.70805020110221	1.94591014905531	2.70805020110221	1.09861228866811	0.693147180559945	1.29928298413026	1.79175946922805	1.38629436111989	0.287682072451781	1.54044504094715	1.67397643357167	2.12026353620009	1.20397280432594	1.73460105538811	1.38629436111989	1.20397280432594	1.38629436111989	0.980829253011726	1.09861228866811	2.42774823594805	1.29928298413026	2.51230562397611	2.36712361413162	1.6094379124341	1.84582669049833	0.980829253011726	1.84582669049833	1.46633706879343	1.20397280432594	0.980829253011726	0.693147180559945	1.20397280432594	1.54044504094715	1.29928298413026	1.54044504094715	1.94591014905531	0.693147180559945	1.79175946922805	2.70805020110221	2.70805020110221	2.19722457733622	2.70805020110221	1.6094379124341	3.13549421592915	2.484906649788
0.693147180559945	2.30258509299405	1.79175946922805	0	0	0.693147180559945	2.63905732961526	3.46573590279973	3.40119738166216	2.484906649788	1.33123458393686	0.728238500371215	1.53532994028038	1.2110902720948	0.728238500371215	1.07451473708905	0.916290731874155	1.33123458393686	0.619039208406224	1.07451473708905	2.5483284762255	1.27296567581289	1.53532994028038	1.48807705542983	1.66500776358891	1.33123458393686	0.998528830111127	1.62362254742606	1.27296567581289	1.33123458393686	1.74296930505862	1.07451473708905	0.356674943938732	0.826678573184468	1.74296930505862	1.2110902720948	0	0.826678573184468	0.356674943938732	1.48807705542983	2.30258509299405	1.79175946922805	1.94591014905531	1.09861228866811	2.30258509299405	1.79175946922805	0	0	0.693147180559945	2.30258509299405
1.94591014905531	1.94591014905531	1.79175946922805	1.79175946922805	4.23410650459726	4.23410650459726	2.07944154167984	2.07944154167984	1.6094379124341	1.6094379124341	1.13707856949591	1.85813453817293	1.20983792377833	1.9789710113162	1.69938614909704	1.65542302567592	1.13707856949591	1.45724609709218	1.2776605201171	1.99510039324608	1.63269477459837	1.65542302567592	2.715862740839	1.45724609709218	1.17411984117625	1.80151564417342	1.83961549040569	1.76190650607837	1.91171878430703	1.58562726374038	1.30992138233532	1.58562726374038	2.10126058907448	2.26053685675055	1.2443240998495	0.60077386042893	1.76190650607837	1.48427476948009	1.56123581061622	1.13707856949591	0	0	1.38629436111989	1.38629436111989	1.09861228866811	1.09861228866811	1.6094379124341	1.6094379124341	3.09104245335832	3.09104245335832
2.19722457733622	2.19722457733622	1.38629436111989	1.38629436111989	3.46573590279973	3.46573590279973	3.49650756146648	3.49650756146648	2.63905732961526	2.63905732961526	2.30637536916783	2.51708379006349	1.72862642969922	1.86692173773668	1.80641941763874	1.70128987553547	1.79386695156762	2.40019412438548	1.2102819735192	2.15117327509167	1.3175275038728	1.41437732986272	1.53591399558755	1.86692173773668	1.53591399558755	1.62948870947966	1.71505156060815	1.83106132157567	1.76827920161921	1.29697883564541	1.3175275038728	2.47961843016644	1.67318498121536	1.62948870947966	1.1639416362605	1.74201948703566	1.86692173773668	1.64426730357578	1.79386695156762	1.58379548182076	2.39789527279837	2.39789527279837	1.94591014905531	1.94591014905531	2.83321334405622	2.83321334405622	2.484906649788	2.484906649788	2.30258509299405	2.30258509299405
2.63905732961526	0.693147180559945	1.79175946922805	2.19722457733622	2.39789527279837	0.693147180559945	1.6094379124341	2.19722457733622	1.38629436111989	0.693147180559945	1.97408102602201	1.22377543162212	1.97408102602201	1.56861591791385	1.33500106673234	1.43508452528932	1.7227665977411	2.05412373369555	1.64865862558738	1.38629436111989	2.30258509299405	1.16315080980568	2.02814824729229	1.75785791755237	2.02814824729229	1.68639895357023	1.94591014905531	1.68639895357023	1.09861228866811	1.85629799036563	1.75785791755237	2.21920348405499	2.26176309847379	1.28093384546206	1.33500106673234	1.94591014905531	1.79175946922805	1.88706964903238	2.45100509811232	2.10413415427021	4.06044301054642	4.12713438504509	2.39789527279837	2.99573227355399	2.77258872223978	3.61091791264422	2.89037175789616	2.484906649788	1.09861228866811	1.09861228866811
0	2.89037175789616	1.79175946922805	1.6094379124341	0.693147180559945	1.6094379124341	1.79175946922805	1.79175946922805	0.693147180559945	2.56494935746154	1.27296567581289	0.619039208406224	0.356674943938732	1.27296567581289	1.58045037556085	1.66500776358891	0.356674943938732	0	1.48807705542983	0	0.356674943938732	1.145132304303	0.356674943938732	0.998528830111127	1.58045037556085	0.998528830111127	0	0.619039208406224	1.145132304303	0.998528830111127	0.619039208406224	0.998528830111127	0.619039208406224	1.145132304303	0.826678573184468	0.998528830111127	1.27296567581289	0.826678573184468	0	1.74296930505862	0	0.693147180559945	0	1.79175946922805	0.693147180559945	1.09861228866811	2.99573227355399	2.30258509299405	0	0.693147180559945
1.09861228866811	1.94591014905531	1.6094379124341	2.39789527279837	1.6094379124341	1.6094379124341	1.09861228866811	2.77258872223978	2.89037175789616	3.04452243772342	2.24070968927596	1.52605630349505	1.70474809223843	2.71469474382088	1.98787434815435	2.14006616349627	1.70474809223843	1.22377543162212	2.24070968927596	1.75785791755237	0.916290731874155	0.916290731874155	1.98787434815435	1.75785791755237	0.78845736036427	0.262364264467491	0	0	0	0	0	0.78845736036427	1.70474809223843	0	0.262364264467491	0	1.30833281965018	1.64865862558738	1.75785791755237	1.58923520511658	1.38629436111989	2.30258509299405	0.693147180559945	2.19722457733622	2.30258509299405	3.17805383034795	3.49650756146648	2.30258509299405	1.79175946922805	1.09861228866811
1.09861228866811	2.07944154167984	1.09861228866811	3.2188758248682	3.49650756146648	2.30258509299405	2.07944154167984	1.79175946922805	2.39789527279837	1.09861228866811	1.32175583998232	1.65822807660353	1.70474809223843	2.27726728500976	2.60268968544438	1.17865499634165	1.87180217690159	0.810930216216329	0.405465108108164	1.94591014905531	1.6094379124341	1.25276296849537	0.559615787935423	0	1.50407739677627	1.70474809223843	2.32727770558442	1.17865499634165	2.37490575457367	2.2512917986065	2.01490302054226	0.559615787935423	1.09861228866811	2.11021320034659	1.70474809223843	1.44691898293633	1.01160091167848	1.44691898293633	0.693147180559945	1.50407739677627	0.693147180559945	2.484906649788	1.09861228866811	3.76120011569356	1.79175946922805	3.29583686600433	2.77258872223978	1.79175946922805	2.70805020110221	2.39789527279837
1.09861228866811	1.6094379124341	1.94591014905531	0	1.79175946922805	0	1.09861228866811	1.6094379124341	1.38629436111989	0.693147180559945	1.50048672864555	1.38629436111989	1.41019988197344	1.38629436111989	1.38629436111989	1.36180334111159	1.14072377401824	1.54274653793543	1.3109449238781	1.87428049291606	1.45636192373661	1.41019988197344	1.33669741998052	1.33669741998052	1.54274653793543	1.54274653793543	1.36180334111159	1.14072377401824	1.45636192373661	2.03828346918633	1.36180334111159	1.64118661074868	1.52183985311611	1.84412745474537	1.65976299632162	1.69591151043793	1.6780005838714	1.20074178374449	1.257360677744	1.6780005838714	2.07944154167984	2.30258509299405	2.99573227355399	3.71357206670431	2.39789527279837	3.66356164612965	2.99573227355399	2.70805020110221	1.94591014905531	1.09861228866811
2.07944154167984	2.07944154167984	2.19722457733622	2.19722457733622	4.11087386417331	4.11087386417331	1.79175946922805	1.79175946922805	2.19722457733622	2.19722457733622	1.83961549040569	1.78190717278504	1.01693425765384	1.83961549040569	1.89417447465612	1.34117392583942	1.89417447465612	1.13707856949591	1.65542302567592	0.722134717433197	0.722134717433197	1.65542302567592	1.01693425765384	1.01693425765384	0.880358722648092	1.4294665329851	1.2443240998495	1.13707856949591	1.2443240998495	1.4294665329851	2.73894068812155	2.04198397914494	1.4294665329851	2.35417246178454	1.34117392583942	1.83961549040569	2.21021177286303	2.21021177286303	1.65542302567592	2.53742468407145	1.79175946922805	1.79175946922805	2.70805020110221	2.70805020110221	2.39789527279837	2.39789527279837	1.38629436111989	1.38629436111989	1.6094379124341	1.6094379124341
2.07944154167984	2.07944154167984	1.38629436111989	1.38629436111989	3.29583686600433	3.29583686600433	3.36729582998647	3.36729582998647	3.04452243772342	3.04452243772342	2.04769284336526	0.75377180237638	1.55814461804655	0.318453731118535	1.28785428830664	1.99809590222588	1.38629436111989	1.94591014905531	1.05605267424931	1.17865499634165	0	1.38629436111989	1.28785428830664	1.70474809223843	1.94591014905531	1.47590651980958	1.05605267424931	1.28785428830664	0.916290731874155	1.83258146374831	0.318453731118535	1.38629436111989	1.63413052502447	1.38629436111989	1.55814461804655	1.94591014905531	0.75377180237638	1.47590651980958	2.26436388017385	2.30258509299405	0	0	2.07944154167984	2.07944154167984	0.693147180559945	0.693147180559945	1.6094379124341	1.6094379124341	0.693147180559945	0.693147180559945
0	0	2.484906649788	2.484906649788	2.07944154167984	2.07944154167984	2.63905732961526	2.63905732961526	2.484906649788	2.484906649788	1.69591151043793	1.97318456697497	1.99973479906909	1.54274653793543	1.50048672864555	2.05080972900551	1.20074178374449	0.573345980747325	1.257360677744	1.58329263232978	1.58329263232978	1.45636192373661	1.54274653793543	1.76450982678068	1.45636192373661	2.05080972900551	1.45636192373661	1.257360677744	1.14072377401824	1.00866405200517	1.62225860086316	2.23243948362729	1.257360677744	1.257360677744	1.20074178374449	1.14072377401824	1.20074178374449	1.50048672864555	1.62225860086316	1.41019988197344	0	0	3.25809653802148	3.25809653802148	2.63905732961526	2.63905732961526	2.70805020110221	2.70805020110221	1.94591014905531	1.94591014905531
3.09104245335832	1.79175946922805	1.94591014905531	2.77258872223978	2.56494935746154	2.07944154167984	2.56494935746154	2.70805020110221	1.09861228866811	1.6094379124341	0.559615787935423	0.559615787935423	1.38629436111989	1.83258146374831	2.37490575457367	1.38629436111989	1.17865499634165	0.916290731874155	0.916290731874155	1.17865499634165	0.916290731874155	2.37490575457367	3.15700042115011	1.83258146374831	0	0.916290731874155	0.559615787935423	0	0	0	0	1.70474809223843	0	0	0.559615787935423	1.83258146374831	1.70474809223843	1.55814461804655	0	1.83258146374831	1.6094379124341	1.79175946922805	1.6094379124341	2.30258509299405	2.484906649788	1.09861228866811	2.70805020110221	1.38629436111989	2.89037175789616	1.79175946922805
1.79175946922805	1.79175946922805	1.09861228866811	1.09861228866811	3.46573590279973	3.46573590279973	2.99573227355399	2.99573227355399	3.36729582998647	3.36729582998647	1.79175946922805	2.07944154167984	1.09861228866811	2.07944154167984	2.484906649788	1.79175946922805	2.484906649788	1.09861228866811	1.79175946922805	2.07944154167984	2.70805020110221	2.94443897916644	2.30258509299405	3.3322045101752	1.94591014905531	1.6094379124341	1.79175946922805	1.79175946922805	2.484906649788	1.09861228866811	2.30258509299405	2.07944154167984	1.38629436111989	0.693147180559945	1.09861228866811	1.94591014905531	1.6094379124341	1.38629436111989	0	2.30258509299405	1.79175946922805	1.79175946922805	2.484906649788	2.484906649788	3.40119738166216	3.40119738166216	1.09861228866811	1.09861228866811	4.00733318523247	4.00733318523247
2.99573227355399	1.79175946922805	1.79175946922805	2.07944154167984	2.94443897916644	3.17805383034795	3.17805383034795	3.13549421592915	3.68887945411394	2.94443897916644	2.01627664713188	2.34348955834029	2.16698971614867	2.24530538617075	2.07815205084996	1.96992003286011	1.8362859339242	1.76741044021777	1.84853598503014	1.45717548310351	1.67333189600505	1.59803291582011	1.5400767846366	1.42794075799516	1.57268837022536	1.04930652768396	1.41299651972689	1.54997241239082	1.39399658148198	1.47502247672858	1.43164218109835	1.57908498052205	1.54997241239082	1.47147846829385	1.51319946687285	1.49948496620206	1.63789511724814	1.61662849297945	1.60426994227566	1.5367563609993	1.94591014905531	1.6094379124341	2.70805020110221	2.19722457733622	0.693147180559945	2.63905732961526	1.09861228866811	2.39789527279837	1.38629436111989	1.09861228866811
3.71357206670431	4.57471097850338	3.61091791264422	1.6094379124341	1.09861228866811	0	2.94443897916644	2.63905732961526	0	2.19722457733622	1.02961941718116	1.22377543162212	1.64865862558738	1.64865862558738	1.02961941718116	0.78845736036427	0.470003629245736	2.02814824729229	0.78845736036427	2.61006979274201	2.10413415427021	0.470003629245736	0.470003629245736	2.46809953147162	2.02814824729229	1.02961941718116	1.38629436111989	1.52605630349505	2.84490938381941	2.02814824729229	2.02814824729229	2.65324196460721	2.02814824729229	2.17475172148416	1.64865862558738	1.75785791755237	2.17475172148416	1.85629799036563	2.77258872223978	1.02961941718116	3.40119738166216	1.6094379124341	2.63905732961526	2.39789527279837	0.693147180559945	1.79175946922805	0.693147180559945	1.79175946922805	1.79175946922805	2.30258509299405
1.79175946922805	1.79175946922805	2.63905732961526	2.63905732961526	1.38629436111989	1.38629436111989	1.79175946922805	1.79175946922805	3.87120101090789	3.87120101090789	1.16643488500687	1.8513515664303	0.666478933477784	1.16643488500687	1.49821227732388	2.11180682618187	0.27443684570176	2.07284085764848	1.56642052735041	0.947381318944186	1.63027199933694	1.26025364022453	1.06289420606603	1.56642052735041	0.27443684570176	0.816761136527122	2.34886584555805	0.947381318944186	2.14931122164032	1.34602046198195	1.94591014905531	1.89974810729215	1.89974810729215	0.947381318944186	1.42500887330058	1.49821227732388	1.89974810729215	0.947381318944186	0.816761136527122	2.31825120973845	1.09861228866811	1.09861228866811	2.56494935746154	2.56494935746154	2.19722457733622	2.19722457733622	1.09861228866811	1.09861228866811	1.6094379124341	1.6094379124341
2.63905732961526	2.63905732961526	1.94591014905531	1.94591014905531	1.09861228866811	1.09861228866811	3.61091791264422	3.61091791264422	2.07944154167984	2.07944154167984	1.80449849500548	1.32687094064909	0.653926467406664	0.86903784702361	1.72551008368685	1.87770189902878	1.72551008368685	2.12639852476761	1.32687094064909	1.32687094064909	0.86903784702361	1.04596855518269	1.63974326192943	1.44238382777093	2.00976162104185	1.19625075823203	1.63974326192943	1.32687094064909	0.379489621704904	0	1.54592450671177	1.80449849500548	0.86903784702361	1.04596855518269	1.19625075823203	1.63974326192943	1.32687094064909	0.653926467406664	1.44238382777093	1.32687094064909	1.38629436111989	1.38629436111989	1.38629436111989	1.38629436111989	1.79175946922805	1.79175946922805	1.6094379124341	1.6094379124341	1.6094379124341	1.6094379124341
2.70805020110221	2.70805020110221	2.39789527279837	2.39789527279837	1.79175946922805	1.79175946922805	1.09861228866811	1.09861228866811	1.09861228866811	1.09861228866811	1.51412773262978	0.969400557188104	2.05645202345514	1.77649199709727	2.72009853961838	1.72923911224672	1.98413136187551	1.72923911224672	1.31567679390594	0.969400557188104	1.38629436111989	2.45413499112125	1.57239664075375	2.90042209374967	1.62745641793678	2.02094533499823	0.241162056816888	1.51412773262978	1.94591014905531	2.05645202345514	1.57239664075375	1.77649199709727	1.67964217110735	0.969400557188104	1.72923911224672	0.969400557188104	2.92998089599121	1.9061698204058	1.82161243237774	2.47730205040278	2.83321334405622	2.83321334405622	3.68887945411394	3.68887945411394	1.94591014905531	1.94591014905531	3.66356164612965	3.66356164612965	3.17805383034795	3.17805383034795
2.484906649788	0	0.693147180559945	2.30258509299405	1.09861228866811	2.39789527279837	1.6094379124341	1.94591014905531	1.79175946922805	1.6094379124341	1.99003495396425	1.49821227732388	0.947381318944186	1.34602046198195	0.947381318944186	1.56642052735041	1.46228026809781	1.38629436111989	1.82624564529922	1.53289783531177	1.46228026809781	1.49821227732388	1.53289783531177	1.59885580310356	1.42500887330058	0.744440474947496	1.82624564529922	1.77405989212865	1.6902900090632	1.59885580310356	1.96821590656961	1.8513515664303	0.947381318944186	1.16643488500687	1.06289420606603	1.7469089030627	2.23734457112564	1.8758425864386	1.7469089030627	1.99003495396425	2.63905732961526	2.56494935746154	2.56494935746154	3.09104245335832	1.6094379124341	3.29583686600433	3.95124371858143	2.30258509299405	2.484906649788	0.693147180559945
1.09861228866811	1.09861228866811	1.09861228866811	1.09861228866811	1.6094379124341	1.6094379124341	2.30258509299405	2.30258509299405	3.76120011569356	3.76120011569356	2.2082744135228	1.94591014905531	0.641853886172395	0.470003629245736	2.75366071235426	2.24070968927596	1.85629799036563	1.45861502269952	1.52605630349505	1.85629799036563	0.641853886172395	1.90210752639692	1.52605630349505	1.30833281965018	2.4932054526027	2.33214389523559	1.70474809223843	1.02961941718116	1.22377543162212	1.70474809223843	1.02961941718116	2.10413415427021	2.41591377830105	1.52605630349505	0.262364264467491	1.02961941718116	1.30833281965018	1.64865862558738	1.38629436111989	2.2082744135228	1.09861228866811	1.09861228866811	2.70805020110221	2.70805020110221	3.3322045101752	3.3322045101752	3.04452243772342	3.04452243772342	2.19722457733622	2.19722457733622
3.13549421592915	1.94591014905531	0.693147180559945	2.07944154167984	2.484906649788	2.07944154167984	1.6094379124341	2.63905732961526	2.63905732961526	2.70805020110221	1.62362254742606	2.00533356952611	2.06142303617716	1.77978327818134	1.38629436111989	2.00533356952611	1.77978327818134	0.998528830111127	1.74296930505862	1.77978327818134	1.94591014905531	1.66500776358891	1.94591014905531	1.53532994028038	1.58045037556085	1.81528996663825	2.18925640768704	1.81528996663825	1.74296930505862	1.66500776358891	1.94591014905531	1.2110902720948	1.2110902720948	2.46080909820894	1.48807705542983	1.74296930505862	0.728238500371215	1.38629436111989	1.27296567581289	1.33123458393686	2.70805020110221	4.29045944114839	2.30258509299405	3.09104245335832	1.38629436111989	2.19722457733622	2.07944154167984	0	1.6094379124341	2.39789527279837
2.19722457733622	1.6094379124341	2.19722457733622	3.25809653802148	2.63905732961526	1.6094379124341	1.09861228866811	2.19722457733622	1.6094379124341	2.19722457733622	2.12345842709661	1.62531126159039	1.50851199384414	1.75785791755237	1.77833644889591	1.57691472072854	2.14710019015365	1.60140574073684	1.16315080980568	1.62531126159039	1.41585316336144	1.3244189574018	1.07158361628019	1.708377860289	1.880990602956	1.60140574073684	2.08442908319087	1.51732262352629	2.05923883436232	1.99605993274078	1.56024766824333	2.07944154167984	1.53471436623816	1.70110510095992	1.71559810826249	1.97962120639763	2.34564458245449	2.29857707159651	1.41585316336144	2.63332665490627	4.04305126783455	1.09861228866811	2.99573227355399	4.12713438504509	2.70805020110221	1.79175946922805	2.484906649788	2.99573227355399	1.79175946922805	1.09861228866811
3.58351893845611	2.56494935746154	2.70805020110221	2.99573227355399	1.79175946922805	2.83321334405622	1.79175946922805	1.79175946922805	1.94591014905531	1.79175946922805	1.23214368129263	1.145132304303	1.83827948486295	1.04982212449868	1.6376087894008	1.71765149707433	1.42138568093116	1.71765149707433	1.04982212449868	0.619039208406224	0.826678573184468	0.826678573184468	1.42138568093116	1.38629436111989	1.38629436111989	1.51982575374441	1.145132304303	1.09861228866811	1.83827948486295	2.33075596996074	1.74296930505862	1.79175946922805	1.145132304303	1.96611285637283	1.27296567581289	0.451985123743057	1.58045037556085	0.998528830111127	1.55059741241117	1.42138568093116	2.39789527279837	1.38629436111989	0	1.09861228866811	2.07944154167984	1.79175946922805	1.38629436111989	0	2.30258509299405	2.70805020110221
1.79175946922805	1.79175946922805	1.38629436111989	2.07944154167984	2.83321334405622	2.63905732961526	3.49650756146648	2.30258509299405	2.63905732961526	1.38629436111989	2.04769284336526	1.70474809223843	1.38629436111989	1.17865499634165	2.01490302054226	1.87180217690159	1.65822807660353	1.83258146374831	1.25276296849537	0.693147180559945	1.25276296849537	1.25276296849537	1.01160091167848	1.70474809223843	2.32727770558442	1.32175583998232	1.44691898293633	1.25276296849537	1.83258146374831	1.50407739677627	1.44691898293633	1.6094379124341	1.17865499634165	1.38629436111989	1.6094379124341	2.14006616349627	1.32175583998232	0.916290731874155	1.79175946922805	1.94591014905531	3.46573590279973	2.77258872223978	2.19722457733622	2.484906649788	0.693147180559945	0.693147180559945	1.94591014905531	2.30258509299405	1.6094379124341	2.94443897916644
0.693147180559945	0.693147180559945	2.39789527279837	2.39789527279837	2.39789527279837	2.39789527279837	3.58351893845611	3.58351893845611	1.09861228866811	1.09861228866811	3.02042488614436	1.38629436111989	1.25276296849537	0.693147180559945	0.916290731874155	0.693147180559945	0.405465108108164	1.09861228866811	1.87180217690159	1.6094379124341	3.38439026334577	1.50407739677627	1.87180217690159	1.09861228866811	1.25276296849537	1.79175946922805	1.70474809223843	1.50407739677627	2.484906649788	1.79175946922805	2.07944154167984	2.01490302054226	0.916290731874155	1.38629436111989	1.38629436111989	1.6094379124341	1.6094379124341	1.25276296849537	1.09861228866811	2.63905732961526	2.83321334405622	2.83321334405622	4.04305126783455	4.04305126783455	1.6094379124341	1.6094379124341	0.693147180559945	0.693147180559945	1.79175946922805	1.79175946922805
2.30258509299405	1.09861228866811	1.38629436111989	1.38629436111989	2.484906649788	3.17805383034795	2.19722457733622	1.6094379124341	2.94443897916644	4.04305126783455	2.36952457566916	1.68354588458782	2.47200324495209	1.72551008368685	1.72551008368685	1.87770189902878	1.44238382777093	1.63974326192943	2.15354951383356	2.43226291630258	1.04596855518269	2.39087770013972	1.49549365308488	2.20573526700413	1.63974326192943	1.1239300966524	1.1239300966524	1.44238382777093	1.91238745701667	2.20573526700413	1.54592450671177	1.72551008368685	0	1.87770189902878	1.63974326192943	2.09848973665053	1.68354588458782	1.1239300966524	1.38629436111989	0.767255152713667	1.6094379124341	1.38629436111989	2.63905732961526	1.79175946922805	2.77258872223978	1.94591014905531	2.94443897916644	3.36729582998647	3.2188758248682	2.56494935746154
3.13549421592915	3.13549421592915	2.94443897916644	2.94443897916644	2.70805020110221	2.70805020110221	1.6094379124341	1.6094379124341	1.94591014905531	1.94591014905531	1.55814461804655	1.70474809223843	1.55814461804655	1.94591014905531	2.22462355152433	0.916290731874155	1.55814461804655	1.17865499634165	1.55814461804655	2.56494935746154	1.38629436111989	1.38629436111989	0	1.17865499634165	1.55814461804655	0.559615787935423	0	2.14006616349627	2.04769284336526	1.70474809223843	1.70474809223843	0.559615787935423	2.04769284336526	1.70474809223843	2.04769284336526	2.50552593699074	1.70474809223843	2.37490575457367	1.94591014905531	0	2.70805020110221	2.70805020110221	2.19722457733622	2.19722457733622	2.94443897916644	2.94443897916644	1.38629436111989	1.38629436111989	2.63905732961526	2.63905732961526
0.693147180559945	1.6094379124341	2.39789527279837	3.09104245335832	2.30258509299405	2.89037175789616	2.07944154167984	0.693147180559945	2.89037175789616	1.6094379124341	1.47590651980958	1.77070606003022	1.65225790961703	1.40946142040143	1.63413052502447	1.89085037187229	1.61566846218474	1.40946142040143	1.14938461404153	1.23474446299269	1.53821040314573	1.63413052502447	1.11923157587085	1.23474446299269	1.43210389715118	1.14938461404153	1.67006253425054	1.53821040314573	1.05605267424931	1.94591014905531	1.4542450230284	1.20709293166218	1.23474446299269	1.53821040314573	0.953104704996871	1.65225790961703	1.63413052502447	0.75377180237638	1.33828514193353	1.36257783450257	1.38629436111989	0.693147180559945	1.79175946922805	2.63905732961526	3.49650756146648	2.484906649788	1.38629436111989	1.09861228866811	2.56494935746154	1.09861228866811
3.25809653802148	3.25809653802148	2.83321334405622	2.83321334405622	2.30258509299405	2.30258509299405	0	0	0.693147180559945	0.693147180559945	1.739703107272	1.98249959648761	2.20684003603566	0.94204322797657	1.20831120592453	1.35314215380299	1.94591014905531	1.64362927718238	1.739703107272	1.82735041433076	1.35314215380299	1.03889305396649	2.56494935746154	2.52398799983047	2.43665981624861	2.17771176311264	2.11677921211748	1.47962630091211	1.69281952137315	1.739703107272	1.12718566111217	2.23514381219851	0.714653385780909	1.59189360278319	1.86845209001631	2.01779737856863	0.94204322797657	0.714653385780909	1.78448670989898	1.53733461853276	3.04452243772342	3.04452243772342	3.36729582998647	3.36729582998647	3.55534806148941	3.55534806148941	0	0	0	0
2.77258872223978	2.77258872223978	2.56494935746154	2.56494935746154	2.70805020110221	2.70805020110221	2.39789527279837	2.39789527279837	1.6094379124341	1.6094379124341	1.63203774435134	1.72785566724857	2.39268692769123	1.31984926171174	1.97010487764237	2.08300660784433	2.39268692769123	2.25878247033565	2.10413415427021	1.56264575092734	1.86960195599199	1.40749656877049	1.72785566724857	1.31984926171174	2.10413415427021	1.75785791755237	1.05977245535185	1.40749656877049	2.14509551190127	1.31984926171174	0.414943852062708	0.619039208406224	0.933288308242726	1.86960195599199	1.89569039207629	1.48807705542983	1.81528996663825	2.29397671845745	2.496741107435	2.39268692769123	2.39789527279837	2.39789527279837	3.3322045101752	3.3322045101752	2.30258509299405	2.30258509299405	2.484906649788	2.484906649788	3.40119738166216	3.40119738166216
2.484906649788	1.38629436111989	2.99573227355399	2.83321334405622	0.693147180559945	0.693147180559945	2.39789527279837	2.77258872223978	1.6094379124341	0.693147180559945	0.955511445027436	0.693147180559945	1.28093384546206	0.955511445027436	1.28093384546206	1.43508452528932	0.470003629245736	0.8754687373539	1.64865862558738	0.955511445027436	0.955511445027436	1.85629799036563	0.955511445027436	0.78845736036427	0.182321556793955	0.587786664902119	1.02961941718116	1.09861228866811	0.336472236621213	0.8754687373539	1.68639895357023	0.8754687373539	1.82454929205105	1.22377543162212	1.38629436111989	1.16315080980568	1.68639895357023	1.38629436111989	1.22377543162212	1.6094379124341	1.94591014905531	1.79175946922805	1.94591014905531	0	1.94591014905531	0.693147180559945	2.484906649788	1.09861228866811	1.09861228866811	1.09861228866811
1.6094379124341	1.6094379124341	3.87120101090789	3.87120101090789	1.38629436111989	1.38629436111989	2.19722457733622	2.19722457733622	1.09861228866811	1.09861228866811	2.00533356952611	0.998528830111127	1.145132304303	1.145132304303	2.164963715118	1.58045037556085	1.66500776358891	1.66500776358891	2.00533356952611	2.06142303617716	2.21297293430436	0.619039208406224	0.619039208406224	1.88273124743378	2.71752894505675	0.826678573184468	1.94591014905531	2.00533356952611	1.74296930505862	0.619039208406224	1.81528996663825	1.74296930505862	1.145132304303	0.619039208406224	1.88273124743378	1.81528996663825	1.74296930505862	1.38629436111989	1.27296567581289	2.38482319123102	1.6094379124341	1.6094379124341	3.43398720448515	3.43398720448515	2.63905732961526	2.63905732961526	1.6094379124341	1.6094379124341	2.07944154167984	2.07944154167984
0.693147180559945	1.6094379124341	2.19722457733622	2.77258872223978	3.3322045101752	1.94591014905531	0	1.94591014905531	1.94591014905531	1.38629436111989	1.84343147977238	1.72923911224672	1.84343147977238	0.860201265223112	1.27840539910871	1.31567679390594	1.15745278869104	1.19941698779008	1.94591014905531	0.670157662335247	1.72923911224672	1.23969088692802	0.800777844752311	1.45225232891169	1.72923911224672	1.31567679390594	1.31567679390594	1.06784063000136	0.597837000755621	0.800777844752311	1.45225232891169	1.23969088692802	1.19941698779008	1.41981705315853	1.51412773262978	1.86478460424295	1.82161243237774	2.09074109693377	1.31567679390594	1.62745641793678	3.13549421592915	1.79175946922805	2.07944154167984	2.19722457733622	2.89037175789616	2.484906649788	2.70805020110221	2.19722457733622	1.6094379124341	0.693147180559945
2.63905732961526	0	2.07944154167984	1.94591014905531	2.07944154167984	2.19722457733622	2.63905732961526	0.693147180559945	1.94591014905531	3.04452243772342	1.16857087727502	0.991640169115942	1.03889305396649	0.578077850775158	1.84811240577919	1.59189360278319	1.31885308032436	0.991640169115942	1.69281952137315	1.41838267567139	1.03889305396649	0.502091943797236	1.50889668321222	1.47962630091211	1.44947326274142	0.776528789498996	1.53733461853276	0.834797697622972	1.12718566111217	1.20831120592453	2.1009477469008	1.53733461853276	0.714653385780909	1.24653241874473	1.24653241874473	0.122602322092332	0.648695417989111	1.20831120592453	2.1009477469008	1.9079309009901	1.09861228866811	3.49650756146648	1.09861228866811	1.6094379124341	1.94591014905531	1.38629436111989	0.693147180559945	1.79175946922805	2.30258509299405	1.38629436111989
1.09861228866811	2.07944154167984	2.83321334405622	1.6094379124341	1.94591014905531	3.68887945411394	2.56494935746154	3.17805383034795	2.83321334405622	3.3322045101752	1.67612928693277	1.36009198872587	1.15449274706257	1.53054396996444	1.71410853499799	1.86914613284348	1.88497759806016	1.08705146626703	1.69529920304049	1.63665047595899	1.76850260706379	1.90056232907685	2.01719923280262	1.93102153656156	1.41182766312506	2.18178025490875	1.24782468685479	1.73257059783772	1.82008997585428	1.85305999509185	1.88497759806016	1.24782468685479	1.55268509584165	1.80318816505168	1.83671085709032	1.94591014905531	1.69529920304049	1.2176716486841	1.71410853499799	2.10916772194504	2.07944154167984	1.94591014905531	1.38629436111989	1.38629436111989	3.46573590279973	2.70805020110221	2.56494935746154	1.09861228866811	2.30258509299405	1.38629436111989
0	1.79175946922805	2.19722457733622	2.07944154167984	0.693147180559945	2.19722457733622	2.77258872223978	2.70805020110221	3.63758615972639	3.55534806148941	1.9061698204058	1.86478460424295	1.57239664075375	1.62745641793678	0.597837000755621	1.15745278869104	2.05645202345514	1.31567679390594	1.31567679390594	1.38629436111989	1.38629436111989	1.67964217110735	1.31567679390594	1.72923911224672	1.77649199709727	1.15745278869104	1.23969088692802	1.31567679390594	2.05645202345514	1.23969088692802	2.32949254591397	0.969400557188104	1.06784063000136	2.56494935746154	1.15745278869104	1.98413136187551	1.31567679390594	1.9061698204058	1.51412773262978	2.246495626343	2.30258509299405	3.40119738166216	2.89037175789616	2.19722457733622	2.19722457733622	1.94591014905531	0.693147180559945	2.07944154167984	2.30258509299405	0.693147180559945
2.63905732961526	2.63905732961526	2.77258872223978	2.77258872223978	3.04452243772342	3.04452243772342	1.38629436111989	1.38629436111989	1.38629436111989	1.38629436111989	1.91364928683709	1.99243016469021	1.71479842809193	2.07944154167984	1.79175946922805	1.51634748936809	1.92990980770887	1.44036158239017	2.10684051586795	2.41789593950504	2.1722232751308	1.7730673362159	2.20949466992803	2.07944154167984	2.32456399971282	1.94591014905531	2.28011223714199	2.02228312783989	1.71479842809193	1.79175946922805	1.38629436111989	1.41369333530801	1.38629436111989	1.79175946922805	1.29928298413026	2.31363492918063	2.14658084451746	1.67397643357167	2.10684051586795	1.54044504094715	2.07944154167984	2.07944154167984	3.40119738166216	3.40119738166216	3.66356164612965	3.66356164612965	3.25809653802148	3.25809653802148	0.693147180559945	0.693147180559945
2.19722457733622	2.19722457733622	2.99573227355399	2.99573227355399	1.6094379124341	1.6094379124341	3.17805383034795	3.17805383034795	3.29583686600433	3.29583686600433	1.83258146374831	1.38629436111989	1.55814461804655	0	1.55814461804655	1.17865499634165	1.38629436111989	1.17865499634165	2.56494935746154	2.37490575457367	1.55814461804655	1.83258146374831	1.17865499634165	0.559615787935423	0.559615787935423	0	0.916290731874155	1.70474809223843	2.04769284336526	1.94591014905531	2.30258509299405	2.37490575457367	1.94591014905531	0.559615787935423	0.559615787935423	1.55814461804655	2.04769284336526	0	1.83258146374831	0	1.09861228866811	1.09861228866811	1.94591014905531	1.94591014905531	0	0	2.19722457733622	2.19722457733622	2.19722457733622	2.19722457733622
2.56494935746154	2.56494935746154	3.17805383034795	3.17805383034795	2.07944154167984	2.07944154167984	1.38629436111989	1.38629436111989	0.693147180559945	0.693147180559945	1.53210470903093	0.983732012669688	0.749659390823288	0.873528872536073	1.08298697076503	1.21553362672701	2.17633608938886	2.02262506663617	0.608247736773459	1.25607972112136	1.17327381743713	1.12914901252819	0.608247736773459	0.749659390823288	1.21553362672701	0.81351086280982	1.03459042990318	1.03459042990318	1.96564763189363	1.53210470903093	1.88424678194968	1.84091870518614	1.79562794600598	1.46990850116102	0.749659390823288	1.50149007321132	1.17327381743713	1.43729691557226	0.930147766535581	1.56180986344485	1.79175946922805	1.79175946922805	0	0	2.56494935746154	2.56494935746154	2.19722457733622	2.19722457733622	1.94591014905531	1.94591014905531
2.484906649788	2.484906649788	0.693147180559945	0.693147180559945	3.3322045101752	3.3322045101752	2.39789527279837	2.39789527279837	2.30258509299405	2.30258509299405	1.92696221375725	1.66619072902655	1.53364407306457	1.21341711716852	1.20031649312283	1.57074260867438	1.69071511888963	1.21341711716852	1.43438911496923	1.36973464508087	1.45504389399997	0.911901551455392	1.35854049833772	1.64950049458617	1.14612716427562	1.53364407306457	1.32418597483561	1.87460565504837	1.25171967158279	1.4652134731696	1.64950049458617	1.21341711716852	1.36973464508087	1.62393091973667	1.34721962271324	1.86107670010805	1.63252696120647	1.66619072902655	1.66619072902655	2.06380903943001	1.38629436111989	1.38629436111989	1.94591014905531	1.94591014905531	2.56494935746154	2.56494935746154	2.30258509299405	2.30258509299405	2.07944154167984	2.07944154167984
2.484906649788	2.484906649788	2.19722457733622	2.19722457733622	3.04452243772342	3.04452243772342	1.6094379124341	1.6094379124341	2.30258509299405	2.30258509299405	1.66500776358891	2.56494935746154	0	2.79902197930794	1.81528996663825	2.06142303617716	2.496741107435	2.42353770341171	1.48807705542983	2.56494935746154	2.79902197930794	1.27296567581289	2.496741107435	1.27296567581289	1.66500776358891	2.89827693740328	1.48807705542983	1.94591014905531	1.48807705542983	0	0.619039208406224	1.94591014905531	1.81528996663825	1.27296567581289	2.496741107435	0.998528830111127	1.48807705542983	1.66500776358891	1.48807705542983	1.66500776358891	3.25809653802148	3.25809653802148	3.61091791264422	3.61091791264422	3.63758615972639	3.63758615972639	1.94591014905531	1.94591014905531	2.39789527279837	2.39789527279837
1.6094379124341	2.63905732961526	1.79175946922805	1.6094379124341	2.19722457733622	4.15888308335967	3.8286413964891	2.39789527279837	1.6094379124341	1.6094379124341	1.74296930505862	1.48807705542983	2.11453286149111	2.08833048909708	1.38629436111989	0.998528830111127	0.194156014440957	1.38629436111989	1.43848011429046	2.08833048909708	1.33123458393686	2.30258509299405	1.94591014905531	1.48807705542983	1.38629436111989	1.88273124743378	2.34454929209308	1.70474809223843	2.08833048909708	2.3648889763302	2.164963715118	1.27296567581289	1.27296567581289	0.826678573184468	1.70474809223843	2.18925640768704	1.88273124743378	1.94591014905531	1.48807705542983	1.33123458393686	1.94591014905531	1.6094379124341	3.89182029811063	1.38629436111989	1.94591014905531	2.07944154167984	1.38629436111989	2.484906649788	1.38629436111989	1.6094379124341
2.484906649788	2.484906649788	1.94591014905531	1.94591014905531	2.63905732961526	2.63905732961526	3.46573590279973	3.46573590279973	2.89037175789616	2.89037175789616	2.41591377830105	1.70474809223843	1.30833281965018	1.38629436111989	0.78845736036427	2.24070968927596	1.52605630349505	2.33214389523559	1.80828877117927	2.14006616349627	2.27212588550934	1.70474809223843	1.52605630349505	2.33214389523559	1.30833281965018	2.17475172148416	1.52605630349505	1.02961941718116	1.02961941718116	1.45861502269952	1.85629799036563	2.3887627892351	2.8094026953625	2.41591377830105	1.22377543162212	1.38629436111989	1.38629436111989	2.24070968927596	1.70474809223843	2.46809953147162	3.09104245335832	3.09104245335832	1.09861228866811	1.09861228866811	1.94591014905531	1.94591014905531	2.30258509299405	2.30258509299405	3.66356164612965	3.66356164612965
2.70805020110221	2.99573227355399	2.19722457733622	1.38629436111989	1.09861228866811	1.09861228866811	1.79175946922805	0.693147180559945	0.693147180559945	1.6094379124341	2.07944154167984	2.07944154167984	1.87180217690159	0.693147180559945	2.14006616349627	1.09861228866811	1.38629436111989	1.50407739677627	0.405465108108164	0.693147180559945	1.50407739677627	1.79175946922805	1.09861228866811	1.09861228866811	1.50407739677627	2.14006616349627	1.09861228866811	2.67414864942653	2.56494935746154	1.25276296849537	0.693147180559945	1.50407739677627	1.87180217690159	2.07944154167984	1.25276296849537	2.35137525716348	1.70474809223843	1.79175946922805	1.70474809223843	1.87180217690159	2.30258509299405	3.13549421592915	4.06044301054642	3.93182563272433	2.07944154167984	1.09861228866811	1.09861228866811	1.6094379124341	3.25809653802148	2.19722457733622
1.79175946922805	0	0.693147180559945	3.68887945411394	4.30406509320417	2.70805020110221	2.70805020110221	1.6094379124341	2.30258509299405	1.09861228866811	1.6094379124341	1.79175946922805	1.6094379124341	1.79175946922805	0.693147180559945	1.79175946922805	1.70474809223843	0.916290731874155	1.50407739677627	0.916290731874155	1.25276296849537	1.25276296849537	1.70474809223843	2.99573227355399	3.15700042115011	1.94591014905531	2.52572864430826	0.916290731874155	1.09861228866811	1.25276296849537	0.405465108108164	2.2512917986065	1.79175946922805	1.09861228866811	1.09861228866811	0.693147180559945	3.65065824129374	2.01490302054226	2.14006616349627	3.04452243772342	1.94591014905531	1.94591014905531	1.09861228866811	2.19722457733622	1.38629436111989	2.484906649788	3.3322045101752	3.85014760171006	3.25809653802148	4.02535169073515
1.94591014905531	1.94591014905531	2.484906649788	2.484906649788	2.30258509299405	2.30258509299405	1.38629436111989	1.38629436111989	0	0	1.73460105538811	1.29928298413026	1.73460105538811	1.38629436111989	1.29928298413026	1.99243016469021	1.94591014905531	2.03688192726104	1.79175946922805	2.33537491581704	2.33537491581704	0.693147180559945	0.980829253011726	1.20397280432594	1.09861228866811	1.20397280432594	1.6094379124341	2.63905732961526	1.6094379124341	1.73460105538811	0.693147180559945	1.54044504094715	1.6094379124341	1.29928298413026	1.84582669049833	1.6094379124341	1.20397280432594	1.54044504094715	1.99243016469021	1.09861228866811	1.38629436111989	1.38629436111989	0.693147180559945	0.693147180559945	4.27666611901606	4.27666611901606	2.07944154167984	2.07944154167984	1.38629436111989	1.38629436111989
2.63905732961526	0	2.07944154167984	1.94591014905531	2.07944154167984	2.19722457733622	2.63905732961526	0.693147180559945	1.94591014905531	3.04452243772342	1.19941698779008	0.969400557188104	0.800777844752311	0.969400557188104	1.77649199709727	1.57239664075375	1.48366852514507	0.860201265223112	1.51412773262978	1.70474809223843	0.860201265223112	0.737598943130779	0.670157662335247	1.9061698204058	0.969400557188104	1.27840539910871	0.800777844752311	1.70474809223843	0.737598943130779	1.351608803132	1.15745278869104	2.05645202345514	1.54368653487132	0.737598943130779	1.27840539910871	1.15745278869104	0.435318071257845	0.519875459285909	1.31567679390594	1.96520335198999	1.38629436111989	1.79175946922805	1.09861228866811	1.79175946922805	2.83321334405622	2.39789527279837	1.79175946922805	2.39789527279837	1.09861228866811	0.693147180559945
1.09861228866811	1.09861228866811	1.79175946922805	1.79175946922805	1.94591014905531	1.94591014905531	1.6094379124341	1.6094379124341	0.693147180559945	0.693147180559945	1.80828877117927	1.45861502269952	1.80828877117927	2.54160199346455	1.22377543162212	1.80828877117927	1.02961941718116	1.52605630349505	2.17475172148416	2.24070968927596	2.27212588550934	2.30258509299405	1.1314021114911	1.30833281965018	1.45861502269952	1.70474809223843	1.02961941718116	1.70474809223843	2.06686275947298	0.916290731874155	1.85629799036563	1.38629436111989	2.02814824729229	1.02961941718116	1.70474809223843	2.02814824729229	0.916290731874155	1.80828877117927	1.1314021114911	1.75785791755237	3.36729582998647	3.36729582998647	3.13549421592915	3.13549421592915	2.77258872223978	2.77258872223978	3.3322045101752	3.3322045101752	2.63905732961526	2.63905732961526
2.19722457733622	2.19722457733622	4.38202663467388	4.38202663467388	2.39789527279837	2.39789527279837	1.94591014905531	1.94591014905531	2.484906649788	2.484906649788	1.77649199709727	2.21722524404289	0.969400557188104	2.09074109693377	1.15745278869104	1.15745278869104	1.67964217110735	1.15745278869104	2.15598161880217	2.15598161880217	0.435318071257845	1.67964217110735	0.969400557188104	2.38122822031316	1.94591014905531	2.27493356166354	0.737598943130779	1.15745278869104	1.15745278869104	1.77649199709727	2.52208565302975	2.38122822031316	2.38122822031316	0.969400557188104	2.09074109693377	1.57239664075375	1.94591014905531	2.21722524404289	0.969400557188104	1.45225232891169	2.07944154167984	2.07944154167984	1.94591014905531	1.94591014905531	1.09861228866811	1.09861228866811	1.6094379124341	1.6094379124341	0	0
2.39789527279837	1.09861228866811	2.63905732961526	0	1.6094379124341	2.39789527279837	2.63905732961526	3.55534806148941	1.6094379124341	3.3322045101752	1.63269477459837	2.00306856289526	1.47085174914795	1.52349548263338	1.83022575005585	2.0188169198634	1.37147927533475	1.87631685725612	1.54881329061767	1.45724609709218	1.64412347042199	1.79175946922805	1.78190717278504	1.2776605201171	1.76190650607837	1.5976034547871	1.89417447465612	1.58562726374038	1.78190717278504	1.47085174914795	1.83961549040569	1.53623450841081	1.90298510433828	1.72066354754432	1.30992138233532	1.67764616246063	1.96257720154053	1.76190650607837	1.9789710113162	1.52349548263338	2.30258509299405	1.38629436111989	2.19722457733622	0.693147180559945	1.94591014905531	2.07944154167984	2.63905732961526	1.94591014905531	3.3322045101752	3.68887945411394
2.83321334405622	1.79175946922805	2.56494935746154	1.38629436111989	2.19722457733622	1.94591014905531	3.04452243772342	1.09861228866811	2.39789527279837	1.94591014905531	0.980829253011726	1.38629436111989	1.84582669049833	0.693147180559945	1.46633706879343	1.54044504094715	1.89711998488588	1.67397643357167	1.79175946922805	1.67397643357167	2.26868354131836	1.6094379124341	1.20397280432594	1.6094379124341	1.67397643357167	1.29928298413026	1.09861228866811	1.09861228866811	0.980829253011726	0.510825623765991	1.67397643357167	1.46633706879343	1.6094379124341	1.20397280432594	1.54044504094715	1.09861228866811	1.67397643357167	1.79175946922805	2.15948424935337	0.847297860387203	0	2.19722457733622	1.38629436111989	0.693147180559945	1.6094379124341	2.63905732961526	3.49650756146648	3.43398720448515	1.6094379124341	1.79175946922805
2.63905732961526	2.63905732961526	1.94591014905531	1.94591014905531	0	0	2.07944154167984	2.07944154167984	2.484906649788	2.484906649788	1.6879095278756	1.71029852276907	1.73219720807671	1.04265363502007	1.56776521603353	1.51535147334949	1.23807841681245	0.853111830252623	0.398639143037765	1.20192990269614	1.08491344430995	1.61756803851735	1.54190170544361	1.51535147334949	0.952366788347965	1.64156919061689	1.79515505822919	1.20192990269614	0.682890680392756	0.998528830111127	1.37086989079426	2.02975812153319	0.998528830111127	1.6879095278756	1.61756803851735	0.799527584118517	1.48807705542983	1.20192990269614	0.619039208406224	0.742908690119009	1.6094379124341	1.6094379124341	0.693147180559945	0.693147180559945	1.6094379124341	1.6094379124341	3.04452243772342	3.04452243772342	2.39789527279837	2.39789527279837
0	0	1.79175946922805	1.79175946922805	3.2188758248682	3.2188758248682	3.78418963391826	3.78418963391826	2.63905732961526	2.63905732961526	3.26289271028498	2.33939906611676	1.38629436111989	0.559615787935423	2.14006616349627	2.18323833536148	0	1.89085037187229	1.38629436111989	2.53567897516142	3.8286413964891	0.318453731118535	0.559615787935423	1.17865499634165	1.47590651980958	2.4091948280523	1.05605267424931	0.559615787935423	1.17865499634165	1.89085037187229	3.24843462710975	3.38439026334577	2.92450476426562	3.48124008933569	1.70474809223843	0.916290731874155	1.63413052502447	1.28785428830664	1.05605267424931	2.22462355152433	4.04305126783455	4.04305126783455	1.09861228866811	1.09861228866811	2.99573227355399	2.99573227355399	4.12713438504509	4.12713438504509	2.70805020110221	2.70805020110221
2.07944154167984	2.07944154167984	3.8286413964891	3.8286413964891	3.13549421592915	3.13549421592915	1.79175946922805	1.79175946922805	2.39789527279837	2.39789527279837	1.57239664075375	1.45225232891169	1.45225232891169	1.15745278869104	0.969400557188104	2.27493356166354	2.09074109693377	1.77649199709727	1.77649199709727	1.94591014905531	2.68350909218609	1.77649199709727	2.15598161880217	0.435318071257845	2.27493356166354	2.38122822031316	2.27493356166354	2.21722524404289	2.27493356166354	2.27493356166354	0.969400557188104	2.09074109693377	1.77649199709727	2.82246055227995	1.15745278869104	2.02094533499823	2.43041846450393	1.31567679390594	2.09074109693377	2.38122822031316	3.3322045101752	3.3322045101752	1.94591014905531	1.94591014905531	1.79175946922805	1.79175946922805	3.58351893845611	3.58351893845611	2.07944154167984	2.07944154167984
2.484906649788	1.94591014905531	2.19722457733622	1.09861228866811	1.09861228866811	0.693147180559945	3.04452243772342	1.6094379124341	1.94591014905531	1.38629436111989	1.01160091167848	1.58412010444981	1.09861228866811	2.11021320034659	1.35454566280531	1.21639532432449	1.55814461804655	0.693147180559945	1.35454566280531	1.35454566280531	0.864997437486605	1.01160091167848	0.864997437486605	0.810930216216329	1.21639532432449	0.485507815781701	0.965080896043587	1.25276296849537	0.75377180237638	1.01160091167848	0.916290731874155	0.693147180559945	0.916290731874155	1.05605267424931	0.810930216216329	1.09861228866811	1.05605267424931	0.916290731874155	1.32175583998232	1.41706601978664	2.19722457733622	0	2.39789527279837	2.89037175789616	1.09861228866811	1.38629436111989	1.6094379124341	0.693147180559945	1.09861228866811	1.38629436111989
1.6094379124341	2.39789527279837	2.19722457733622	2.77258872223978	2.39789527279837	2.07944154167984	1.38629436111989	1.6094379124341	1.79175946922805	2.56494935746154	0.287682072451781	1.09861228866811	0.980829253011726	0.287682072451781	0.693147180559945	1.38629436111989	1.38629436111989	1.29928298413026	1.09861228866811	0.847297860387203	0.287682072451781	1.38629436111989	1.46633706879343	0.980829253011726	1.29928298413026	1.29928298413026	1.84582669049833	1.79175946922805	1.54044504094715	1.29928298413026	0.847297860387203	1.09861228866811	1.29928298413026	0.693147180559945	1.20397280432594	1.29928298413026	1.67397643357167	2.12026353620009	1.20397280432594	1.94591014905531	2.19722457733622	2.89037175789616	1.38629436111989	1.38629436111989	0.693147180559945	1.6094379124341	1.38629436111989	0.693147180559945	0.693147180559945	3.04452243772342
0.693147180559945	1.38629436111989	3.46573590279973	1.38629436111989	1.09861228866811	1.94591014905531	1.38629436111989	1.09861228866811	1.94591014905531	1.94591014905531	1.85629799036563	2.06686275947298	1.89085037187229	1.32840038270099	1.78339121955754	1.24559447901676	1.60442537061056	1.32840038270099	1.02961941718116	1.30833281965018	1.57381073479095	1.73165554515835	1.64865862558738	1.42310833424261	1.32840038270099	1.64865862558738	2.27982810587143	1.49290409617815	1.36736635123437	1.82050888251404	1.52605630349505	1.63413052502447	1.57381073479095	1.85629799036563	1.67709656090792	1.32840038270099	1.9775472339985	1.80828877117927	1.47590651980958	1.66297867936213	4.00733318523247	3.66356164612965	1.94591014905531	2.39789527279837	1.09861228866811	2.19722457733622	2.83321334405622	2.63905732961526	1.79175946922805	1.6094379124341
3.58351893845611	4.07753744390572	2.484906649788	1.6094379124341	1.38629436111989	1.94591014905531	2.70805020110221	3.04452243772342	3.36729582998647	2.99573227355399	1.86478460424295	0.737598943130779	2.05645202345514	1.38629436111989	1.98413136187551	2.246495626343	1.94591014905531	1.9061698204058	2.02094533499823	2.246495626343	2.30258509299405	2.02094533499823	1.86478460424295	2.09074109693377	2.27493356166354	2.1870722058722	1.82161243237774	1.9061698204058	1.98413136187551	1.23969088692802	1.23969088692802	1.23969088692802	1.23969088692802	1.72923911224672	1.9061698204058	1.72923911224672	2.12389330425067	1.77649199709727	0.597837000755621	1.62745641793678	1.38629436111989	0.693147180559945	2.39789527279837	3.04452243772342	3.29583686600433	2.07944154167984	0.693147180559945	2.30258509299405	1.6094379124341	1.38629436111989
1.09861228866811	1.94591014905531	1.94591014905531	2.39789527279837	3.40119738166216	2.94443897916644	2.484906649788	1.79175946922805	1.79175946922805	1.94591014905531	0.619039208406224	0.728238500371215	0.826678573184468	1.38629436111989	0.356674943938732	1.33123458393686	0.496436886313891	1.07451473708905	1.58045037556085	1.53532994028038	1.2110902720948	0.916290731874155	1.38629436111989	0.916290731874155	1.33123458393686	1.53532994028038	1.145132304303	1.48807705542983	2.11453286149111	1.62362254742606	1.43848011429046	1.145132304303	1.43848011429046	1.976063187226	1.58045037556085	1.58045037556085	1.38629436111989	1.66500776358891	1.81528996663825	1.33123458393686	2.19722457733622	1.09861228866811	1.79175946922805	1.09861228866811	0	1.94591014905531	1.6094379124341	1.94591014905531	3.17805383034795	0.693147180559945
2.99573227355399	2.94443897916644	3.04452243772342	2.30258509299405	3.43398720448515	2.63905732961526	2.19722457733622	3.49650756146648	3.98898404656427	1.94591014905531	2.84490938381941	2.30258509299405	2.30258509299405	2.24070968927596	2.41591377830105	3.50855589998265	2.91235066461494	1.22377543162212	1.75785791755237	1.64865862558738	0.78845736036427	2.10413415427021	0.78845736036427	0.470003629245736	1.02961941718116	1.22377543162212	2.02814824729229	0.78845736036427	0.78845736036427	1.52605630349505	2.30258509299405	2.56494935746154	1.94591014905531	2.51769647261099	1.22377543162212	1.38629436111989	1.22377543162212	1.64865862558738	1.38629436111989	1.38629436111989	1.6094379124341	1.79175946922805	1.6094379124341	2.70805020110221	2.19722457733622	1.09861228866811	1.94591014905531	2.39789527279837	2.83321334405622	4.21950770517611
2.07944154167984	2.07944154167984	2.19722457733622	2.19722457733622	2.07944154167984	2.07944154167984	3.97029191355212	3.97029191355212	2.30258509299405	2.30258509299405	2.14006616349627	0	1.55814461804655	0.559615787935423	2.04769284336526	1.83258146374831	1.70474809223843	1.38629436111989	0.916290731874155	1.55814461804655	0.916290731874155	0.916290731874155	1.94591014905531	1.17865499634165	0.916290731874155	1.38629436111989	1.70474809223843	1.17865499634165	1.70474809223843	0.916290731874155	0	1.38629436111989	0	1.55814461804655	0.916290731874155	1.94591014905531	2.14006616349627	1.83258146374831	2.22462355152433	2.14006616349627	1.09861228866811	1.09861228866811	1.09861228866811	1.09861228866811	0.693147180559945	0.693147180559945	1.6094379124341	1.6094379124341	1.09861228866811	1.09861228866811
2.07944154167984	1.38629436111989	3.29583686600433	3.36729582998647	3.04452243772342	2.94443897916644	0.693147180559945	0.693147180559945	0	1.09861228866811	1.58045037556085	0.619039208406224	0.619039208406224	1.81528996663825	1.66500776358891	1.88273124743378	1.58045037556085	1.145132304303	1.27296567581289	0	0.826678573184468	1.74296930505862	0.619039208406224	2.164963715118	1.81528996663825	1.48807705542983	1.27296567581289	1.145132304303	1.145132304303	0.356674943938732	1.88273124743378	0.356674943938732	1.48807705542983	1.74296930505862	0.826678573184468	1.94591014905531	1.81528996663825	1.145132304303	1.66500776358891	0.998528830111127	2.30258509299405	2.07944154167984	1.79175946922805	2.89037175789616	2.07944154167984	0	2.07944154167984	0.693147180559945	1.6094379124341	0.693147180559945
1.94591014905531	0	1.94591014905531	3.49650756146648	1.09861228866811	1.38629436111989	1.38629436111989	2.94443897916644	0.693147180559945	2.63905732961526	1.81237875643079	1.09861228866811	1.35454566280531	1.50407739677627	1.28785428830664	1.21639532432449	1.25276296849537	0.485507815781701	0.485507815781701	0.693147180559945	1.21639532432449	1.35454566280531	1.25276296849537	1.09861228866811	1.32175583998232	1.32175583998232	2.0949457282158	1.38629436111989	1.21639532432449	1.17865499634165	0.75377180237638	1.38629436111989	0.693147180559945	1.01160091167848	1.09861228866811	0.75377180237638	0.864997437486605	1.41706601978664	1.05605267424931	1.17865499634165	1.09861228866811	2.07944154167984	0.693147180559945	2.63905732961526	1.09861228866811	1.38629436111989	1.09861228866811	1.09861228866811	1.38629436111989	1.94591014905531
1.79175946922805	1.6094379124341	1.6094379124341	2.07944154167984	1.09861228866811	1.09861228866811	0	3.25809653802148	2.89037175789616	2.89037175789616	1.44691898293633	1.55814461804655	1.87180217690159	1.94591014905531	1.79175946922805	1.90954250488444	1.09861228866811	1.32175583998232	1.90954250488444	1.70474809223843	1.6094379124341	1.09861228866811	1.55814461804655	0.810930216216329	1.65822807660353	1.25276296849537	1.83258146374831	1.90954250488444	1.65822807660353	1.83258146374831	2.7408400239252	1.6094379124341	1.38629436111989	1.32175583998232	1.32175583998232	1.50407739677627	1.87180217690159	1.25276296849537	1.83258146374831	1.90954250488444	2.19722457733622	1.38629436111989	1.79175946922805	2.19722457733622	2.39789527279837	2.30258509299405	3.80666248977032	3.66356164612965	2.484906649788	2.39789527279837
0	0	1.6094379124341	1.6094379124341	2.70805020110221	2.70805020110221	1.6094379124341	1.6094379124341	1.94591014905531	1.94591014905531	1.77649199709727	2.47730205040278	1.15745278869104	1.31567679390594	1.77649199709727	1.31567679390594	1.15745278869104	2.09074109693377	1.77649199709727	2.02094533499823	1.67964217110735	1.94591014905531	1.77649199709727	1.77649199709727	2.64552984412088	1.77649199709727	0.435318071257845	1.31567679390594	2.02094533499823	1.67964217110735	0.969400557188104	1.86478460424295	2.75539632169941	2.02094533499823	1.31567679390594	1.57239664075375	1.94591014905531	1.45225232891169	1.15745278869104	1.45225232891169	3.2188758248682	3.2188758248682	3.17805383034795	3.17805383034795	2.83321334405622	2.83321334405622	2.56494935746154	2.56494935746154	3.36729582998647	3.36729582998647
0	2.83321334405622	3.66356164612965	1.94591014905531	1.79175946922805	1.38629436111989	1.38629436111989	2.30258509299405	2.63905732961526	2.83321334405622	2.67414864942653	2.30258509299405	2.4423470353692	0.916290731874155	0	0.559615787935423	0	0.559615787935423	0.559615787935423	2.22462355152433	1.94591014905531	1.83258146374831	2.04769284336526	2.67414864942653	1.83258146374831	0.916290731874155	0.559615787935423	1.70474809223843	0.916290731874155	2.50552593699074	1.55814461804655	1.55814461804655	1.70474809223843	1.55814461804655	1.94591014905531	2.22462355152433	0.916290731874155	1.94591014905531	0.559615787935423	0.559615787935423	0	1.94591014905531	3.2188758248682	4.0943445622221	1.94591014905531	1.79175946922805	2.77258872223978	2.484906649788	1.79175946922805	1.38629436111989
1.6094379124341	1.6094379124341	2.56494935746154	2.56494935746154	3.04452243772342	3.04452243772342	1.38629436111989	1.38629436111989	2.19722457733622	2.19722457733622	1.38629436111989	1.68639895357023	2.02814824729229	1.99243016469021	1.69866904616204	1.73460105538811	1.64865862558738	1.58240924004618	1.7462970951513	1.64865862558738	1.89711998488588	1.82454929205105	1.66139765136481	1.12059119538689	1.88706964903238	1.85629799036563	2.14398006281741	1.66139765136481	2.12026353620009	1.59601489210196	1.4028236630711	2.08774034449453	1.49664241828876	1.80280930541464	1.86666077740117	1.54044504094715	1.69866904616204	1.54044504094715	1.4028236630711	1.84582669049833	2.39789527279837	2.39789527279837	2.94443897916644	2.94443897916644	0	0	2.89037175789616	2.89037175789616	3.46573590279973	3.46573590279973
2.07944154167984	1.09861228866811	2.39789527279837	4.17438726989564	0.693147180559945	1.6094379124341	0.693147180559945	1.38629436111989	1.09861228866811	2.19722457733622	2.30258509299405	1.55814461804655	1.17865499634165	1.55814461804655	1.38629436111989	0.916290731874155	1.38629436111989	2.50552593699074	0.559615787935423	1.83258146374831	0.559615787935423	1.83258146374831	1.83258146374831	0	1.17865499634165	0.916290731874155	3.27714473299218	1.38629436111989	2.22462355152433	1.38629436111989	2.22462355152433	2.30258509299405	1.70474809223843	2.56494935746154	0	0.559615787935423	1.94591014905531	1.94591014905531	1.38629436111989	2.4423470353692	3.36729582998647	2.39789527279837	2.39789527279837	1.94591014905531	3.49650756146648	3.98898404656427	2.70805020110221	2.63905732961526	0.693147180559945	1.79175946922805
1.38629436111989	3.09104245335832	2.19722457733622	1.79175946922805	2.83321334405622	1.6094379124341	2.83321334405622	2.99573227355399	1.6094379124341	2.484906649788	1.02961941718116	1.75785791755237	1.02961941718116	1.02961941718116	2.77258872223978	1.38629436111989	0.78845736036427	1.38629436111989	0.78845736036427	2.56494935746154	1.94591014905531	1.38629436111989	1.52605630349505	1.38629436111989	2.24070968927596	0.470003629245736	0.78845736036427	2.30258509299405	0.78845736036427	1.22377543162212	1.02961941718116	1.02961941718116	0	1.94591014905531	1.52605630349505	1.02961941718116	1.85629799036563	1.75785791755237	0	0.78845736036427	2.30258509299405	1.09861228866811	1.09861228866811	3.04452243772342	3.2188758248682	1.09861228866811	1.09861228866811	0.693147180559945	1.94591014905531	2.83321334405622
2.99573227355399	2.99573227355399	3.78418963391826	3.78418963391826	2.484906649788	2.484906649788	0	0	2.56494935746154	2.56494935746154	1.86478460424295	1.62745641793678	2.21722524404289	2.43041846450393	2.47730205040278	2.27493356166354	1.15745278869104	1.62745641793678	1.57239664075375	1.23969088692802	2.02094533499823	0.969400557188104	1.23969088692802	1.98413136187551	1.67964217110735	1.15745278869104	1.31567679390594	2.43041846450393	2.12389330425067	2.12389330425067	1.23969088692802	1.62745641793678	2.12389330425067	1.31567679390594	1.72923911224672	1.15745278869104	2.52208565302975	2.30258509299405	1.31567679390594	1.77649199709727	3.25809653802148	3.25809653802148	2.30258509299405	2.30258509299405	2.19722457733622	2.19722457733622	2.63905732961526	2.63905732961526	0.693147180559945	0.693147180559945
1.94591014905531	1.94591014905531	3.3322045101752	3.3322045101752	2.07944154167984	2.07944154167984	2.07944154167984	2.07944154167984	2.39789527279837	2.39789527279837	1.09861228866811	1.94591014905531	1.33500106673234	0.955511445027436	1.75785791755237	1.82454929205105	1.33500106673234	0.955511445027436	0.955511445027436	0.587786664902119	0.587786664902119	2.32238772029023	2.05412373369555	2.00148000021012	1.33500106673234	0.336472236621213	1.22377543162212	0	2.36085400111802	2.32238772029023	1.22377543162212	1.43508452528932	2.19722457733622	1.75785791755237	1.52605630349505	0.78845736036427	0.955511445027436	1.22377543162212	1.6094379124341	1.09861228866811	1.94591014905531	1.94591014905531	2.19722457733622	2.19722457733622	2.77258872223978	2.77258872223978	1.09861228866811	1.09861228866811	2.07944154167984	2.07944154167984
2.19722457733622	2.19722457733622	1.6094379124341	1.6094379124341	3.09104245335832	3.09104245335832	2.83321334405622	2.83321334405622	2.30258509299405	2.30258509299405	0	2.07944154167984	0	0.693147180559945	0	2.19722457733622	0	0.693147180559945	0.693147180559945	2.19722457733622	2.07944154167984	1.94591014905531	1.38629436111989	1.79175946922805	1.38629436111989	1.79175946922805	2.39789527279837	1.09861228866811	1.09861228866811	1.38629436111989	0.693147180559945	1.79175946922805	1.09861228866811	0	1.09861228866811	0.693147180559945	0.693147180559945	2.07944154167984	1.09861228866811	1.09861228866811	2.19722457733622	2.19722457733622	1.09861228866811	1.09861228866811	2.39789527279837	2.39789527279837	1.38629436111989	1.38629436111989	0.693147180559945	0.693147180559945
3.29583686600433	3.46573590279973	2.39789527279837	1.09861228866811	0	0	0	3.04452243772342	2.07944154167984	1.38629436111989	0.262364264467491	1.30833281965018	1.1314021114911	1.85629799036563	0	1.64865862558738	0.470003629245736	0.916290731874155	1.22377543162212	1.30833281965018	0.916290731874155	0.916290731874155	0.916290731874155	2.14006616349627	0	0.641853886172395	1.30833281965018	1.38629436111989	1.90210752639692	0.470003629245736	1.02961941718116	1.45861502269952	0.916290731874155	1.58923520511658	1.30833281965018	1.02961941718116	1.30833281965018	1.52605630349505	2.10413415427021	1.64865862558738	0.693147180559945	1.6094379124341	1.38629436111989	2.19722457733622	2.30258509299405	1.79175946922805	0	1.38629436111989	1.79175946922805	0
2.30258509299405	2.30258509299405	0.693147180559945	0.693147180559945	2.83321334405622	2.83321334405622	2.94443897916644	2.94443897916644	1.38629436111989	1.38629436111989	1.87180217690159	1.09861228866811	0.916290731874155	0.693147180559945	2.35137525716348	0.916290731874155	1.94591014905531	1.09861228866811	1.79175946922805	1.79175946922805	1.6094379124341	2.07944154167984	1.09861228866811	0.693147180559945	1.79175946922805	1.70474809223843	1.25276296849537	0	1.6094379124341	1.70474809223843	1.25276296849537	2.14006616349627	2.39789527279837	2.01490302054226	0.405465108108164	1.38629436111989	1.50407739677627	0.693147180559945	1.70474809223843	3.36729582998647	2.56494935746154	2.56494935746154	2.07944154167984	2.07944154167984	1.09861228866811	1.09861228866811	2.30258509299405	2.30258509299405	3.80666248977032	3.80666248977032
1.38629436111989	1.38629436111989	1.38629436111989	1.38629436111989	2.56494935746154	2.56494935746154	2.07944154167984	2.07944154167984	1.09861228866811	1.09861228866811	1.07575415059206	1.23566853513607	1.60263516511135	1.42372076663901	2.05586059909093	0.476339447694821	1.66225546827351	1.4715386409895	1.42372076663901	1.29310058422194	1.80578494458256	1.70011487931694	1.73659308791935	1.29310058422194	1.71852030685965	1.60263516511135	0.965887673013527	1.53923365376085	1.10984836193504	1.39892610802579	1.26479680805909	1.88604189971273	1.82235990967677	1.34741257357568	1.37350100965998	0.926408862039739	1.51717393569612	1.60263516511135	1.53923365376085	1.20566628483227	3.52636052461616	3.52636052461616	2.484906649788	2.484906649788	1.6094379124341	1.6094379124341	1.79175946922805	1.79175946922805	2.19722457733622	2.19722457733622
2.30258509299405	2.89037175789616	3.2188758248682	1.79175946922805	2.07944154167984	2.07944154167984	3.3322045101752	2.30258509299405	2.19722457733622	1.94591014905531	1.49549365308488	1.32687094064909	1.63974326192943	0.961411167154625	1.44238382777093	1.84176988980272	2.09848973665053	2.30258509299405	1.59393372589814	1.26369203902756	1.59393372589814	1.1239300966524	1.80449849500548	1.59393372589814	0.86903784702361	0.961411167154625	1.19625075823203	1.76578398282479	1.91238745701667	1.76578398282479	1.59393372589814	2.12639852476761	2.00976162104185	1.80449849500548	1.26369203902756	1.72551008368685	1.44238382777093	0.526093095896779	1.84176988980272	1.49549365308488	2.484906649788	1.79175946922805	2.94443897916644	1.6094379124341	1.79175946922805	1.94591014905531	2.39789527279837	2.30258509299405	2.77258872223978	2.07944154167984
0	0	0	0	1.38629436111989	1.38629436111989	2.484906649788	2.484906649788	4.00733318523247	4.00733318523247	1.52605630349505	1.79840401194672	1.67147330335355	1.15057202759882	0.542324290825362	0.985816794522765	1.15057202759882	1.07158361628019	1.22377543162212	1.52605630349505	1.75785791755237	1.75785791755237	1.41585316336144	1.71559810826249	0.985816794522765	1.75785791755237	1.07158361628019	0.89199803930511	2.31451366385932	1.83736998048011	0.89199803930511	1.07158361628019	0.672944473242426	0.985816794522765	1.41585316336144	2.10413415427021	1.29198368164865	1.83736998048011	1.83736998048011	2.36085400111802	0	0	0.693147180559945	0.693147180559945	2.70805020110221	2.70805020110221	2.07944154167984	2.07944154167984	1.38629436111989	1.38629436111989
1.09861228866811	0.693147180559945	0.693147180559945	1.79175946922805	3.91202300542815	4.00733318523247	1.38629436111989	0	0	2.07944154167984	0.75377180237638	1.17865499634165	1.05605267424931	1.89085037187229	1.38629436111989	0.916290731874155	0.75377180237638	1.63413052502447	1.55814461804655	2.79575578152132	1.05605267424931	0	1.70474809223843	0.75377180237638	1.38629436111989	1.05605267424931	1.28785428830664	1.94591014905531	0.75377180237638	1.28785428830664	1.83258146374831	1.38629436111989	1.17865499634165	1.89085037187229	1.28785428830664	1.55814461804655	1.28785428830664	1.70474809223843	1.99809590222588	1.28785428830664	0.693147180559945	0.693147180559945	0	1.09861228866811	0.693147180559945	2.07944154167984	2.70805020110221	2.89037175789616	2.484906649788	0.693147180559945
3.17805383034795	3.17805383034795	1.94591014905531	1.94591014905531	0	0	0.693147180559945	0.693147180559945	1.79175946922805	1.79175946922805	1.89372439588474	2.3227200014031	1.99550709019469	1.27904883076629	1.36054186501748	2.27683259689163	1.61282201041834	1.55008366978492	1.7455084515773	1.45979682311282	1.87829992555911	2.22324835075752	2.13105258219091	1.68136432997156	2.11277796194743	0.266267977947964	1.23566853513607	1.76310421346768	1.53923365376085	1.61282201041834	1.5819447718539	1.78039571057774	1.65256233906785	2.26634299022061	2.01603232613942	1.25033872488386	1.65256233906785	1.51717393569612	1.68136432997156	1.78039571057774	3.98898404656427	3.98898404656427	2.70805020110221	2.70805020110221	1.6094379124341	1.6094379124341	2.63905732961526	2.63905732961526	2.07944154167984	2.07944154167984
3.29583686600433	3.29583686600433	1.79175946922805	1.79175946922805	1.09861228866811	1.09861228866811	0.693147180559945	0.693147180559945	2.19722457733622	2.19722457733622	1.44238382777093	1.54592450671177	2.78690877601453	1.87770189902878	1.04596855518269	1.04596855518269	1.63974326192943	1.94591014905531	2.12639852476761	0.86903784702361	1.04596855518269	2.0697796307681	1.19625075823203	1.63974326192943	0.653926467406664	2.17998277090171	1.04596855518269	1.32687094064909	0	0.379489621704904	0	0	1.19625075823203	0.653926467406664	1.04596855518269	0.653926467406664	1.32687094064909	1.44238382777093	1.80449849500548	1.80449849500548	1.94591014905531	1.94591014905531	2.19722457733622	2.19722457733622	2.83321334405622	2.83321334405622	2.484906649788	2.484906649788	1.6094379124341	1.6094379124341
2.19722457733622	2.19722457733622	0	0	2.94443897916644	2.94443897916644	1.38629436111989	1.38629436111989	1.94591014905531	1.94591014905531	1.13707856949591	1.01693425765384	1.34117392583942	1.2443240998495	2.38714248102211	1.2443240998495	2.21021177286303	1.01693425765384	1.78190717278504	1.13707856949591	2.12963128620369	2.08676758177191	1.34117392583942	1.34117392583942	1.99510039324608	2.28478046836054	1.65542302567592	1.2443240998495	2.73894068812155	1.34117392583942	1.65542302567592	1.34117392583942	1.13707856949591	1.2443240998495	1.13707856949591	1.2443240998495	1.89417447465612	1.99510039324608	1.51059207779747	2.08676758177191	2.484906649788	2.484906649788	0	0	2.94443897916644	2.94443897916644	3.25809653802148	3.25809653802148	3.36729582998647	3.36729582998647
0.693147180559945	2.30258509299405	3.17805383034795	2.83321334405622	1.79175946922805	1.79175946922805	1.38629436111989	1.94591014905531	2.39789527279837	3.04452243772342	2.4423470353692	2.19165353228676	1.83258146374831	1.61938824328727	1.64865862558738	1.55814461804655	2.25654115449264	2.3887627892351	1.64865862558738	1.85629799036563	1.58923520511658	1.80828877117927	1.55814461804655	1.58923520511658	1.38629436111989	1.55814461804655	1.1314021114911	1.73165554515835	2.3174737054878	1.17865499634165	1.08180517035173	2.25654115449264	1.55814461804655	2.00821403239147	1.87946504964716	2.17475172148416	1.26694760348732	1.49290409617815	1.30833281965018	1.45861502269952	1.6094379124341	1.79175946922805	3.8286413964891	4.17438726989564	1.38629436111989	1.94591014905531	1.94591014905531	2.56494935746154	2.70805020110221	1.09861228866811
2.83321334405622	2.56494935746154	2.77258872223978	2.70805020110221	1.79175946922805	2.63905732961526	1.09861228866811	1.79175946922805	2.56494935746154	2.07944154167984	1.85629799036563	1.22377543162212	2.10413415427021	2.36085400111802	1.52605630349505	1.64865862558738	1.38629436111989	1.75785791755237	2.17475172148416	2.17475172148416	1.22377543162212	1.75785791755237	1.38629436111989	2.02814824729229	1.22377543162212	1.22377543162212	1.38629436111989	1.38629436111989	1.22377543162212	1.38629436111989	2.24070968927596	0	1.22377543162212	1.94591014905531	2.10413415427021	1.52605630349505	1.85629799036563	1.38629436111989	1.52605630349505	2.02814824729229	1.09861228866811	1.6094379124341	0	4.02535169073515	3.29583686600433	2.19722457733622	3.17805383034795	0.693147180559945	2.07944154167984	1.6094379124341
0	0.693147180559945	0	1.6094379124341	0	0	2.07944154167984	2.63905732961526	1.38629436111989	2.39789527279837	2.4423470353692	1.94591014905531	1.83258146374831	2.37490575457367	1.17865499634165	0.916290731874155	0.916290731874155	1.17865499634165	1.38629436111989	0.916290731874155	1.55814461804655	0.916290731874155	1.17865499634165	2.04769284336526	1.38629436111989	0.916290731874155	1.38629436111989	1.38629436111989	1.55814461804655	2.37490575457367	1.38629436111989	0.916290731874155	1.17865499634165	1.55814461804655	1.17865499634165	1.38629436111989	1.17865499634165	1.70474809223843	1.17865499634165	1.17865499634165	2.39789527279837	1.94591014905531	2.19722457733622	2.70805020110221	3.29583686600433	3.3322045101752	2.07944154167984	2.484906649788	3.25809653802148	2.70805020110221
3.61091791264422	1.94591014905531	2.07944154167984	1.38629436111989	2.19722457733622	0	1.09861228866811	0.693147180559945	1.6094379124341	1.94591014905531	1.35314215380299	1.28334639186745	1.20831120592453	1.84811240577919	1.84811240577919	2.45921716367269	1.71653604799047	1.76234558402176	1.56498614986327	2.1009477469008	2.34096933600236	1.739703107272	1.38629436111989	1.12718566111217	1.35314215380299	1.47962630091211	1.50889668321222	1.9079309009901	1.9079309009901	1.98249959648761	1.98249959648761	1.12718566111217	1.31885308032436	1.28334639186745	1.31885308032436	1.24653241874473	2.27615183592589	1.61809597517722	1.53733461853276	2.14770951280884	1.79175946922805	1.09861228866811	3.63758615972639	2.77258872223978	2.30258509299405	2.19722457733622	3.85014760171006	2.07944154167984	0	3.61091791264422
1.79175946922805	1.79175946922805	3.25809653802148	3.25809653802148	1.79175946922805	1.79175946922805	2.30258509299405	2.30258509299405	2.19722457733622	2.19722457733622	1.58562726374038	1.01693425765384	1.54881329061767	2.0646264558947	1.8672670217362	1.72066354754432	2.08676758177191	2.28478046836054	2.12963128620369	2.30258509299405	1.54881329061767	1.38629436111989	1.4294665329851	1.29392104098888	1.94591014905531	2.15039327765212	1.68857523299282	1.68857523299282	1.58562726374038	1.8672670217362	1.4294665329851	1.8672670217362	1.81117755508516	1.68857523299282	1.75175413461436	1.92037684705015	1.75175413461436	1.4294665329851	1.99510039324608	1.78190717278504	2.70805020110221	2.70805020110221	3.43398720448515	3.43398720448515	2.99573227355399	2.99573227355399	2.39789527279837	2.39789527279837	1.6094379124341	1.6094379124341
1.94591014905531	1.94591014905531	0	0	2.83321334405622	2.83321334405622	1.09861228866811	1.09861228866811	1.94591014905531	1.94591014905531	2.16905370036952	2.19722457733622	1.94591014905531	1.50407739677627	1.79175946922805	1.6094379124341	1.87180217690159	2.54553127160443	1.70474809223843	1.6094379124341	1.90954250488444	1.25276296849537	1.50407739677627	1.87180217690159	1.90954250488444	1.6094379124341	0.916290731874155	1.44691898293633	1.50407739677627	1.55814461804655	1.74919985480926	1.17865499634165	0	1.65822807660353	1.74919985480926	1.79175946922805	1.65822807660353	2.04769284336526	2.14006616349627	1.65822807660353	3.78418963391826	3.78418963391826	3.46573590279973	3.46573590279973	1.09861228866811	1.09861228866811	2.70805020110221	2.70805020110221	1.09861228866811	1.09861228866811
3.09104245335832	3.09104245335832	0.693147180559945	0.693147180559945	0.693147180559945	0.693147180559945	2.56494935746154	2.56494935746154	2.07944154167984	2.07944154167984	0.778669353998107	2.17718382645277	1.89890410667938	1.07451473708905	1.30252447805443	1.68507532663972	1.11044674631511	1.03724334229182	0.872488109215762	0.428995605518358	0.778669353998107	1.48807705542983	1.07451473708905	1.24250646832818	1.2110902720948	1.38629436111989	1.89890410667938	1.51198257628339	0.778669353998107	1.24250646832818	1.27296567581289	0.826678573184468	1.11044674631511	0.559615787935423	1.03724334229182	1.38629436111989	0.958254930973187	1.27296567581289	1.55814461804655	0.826678573184468	1.6094379124341	1.6094379124341	0.693147180559945	0.693147180559945	2.30258509299405	2.30258509299405	1.94591014905531	1.94591014905531	1.6094379124341	1.6094379124341
2.63905732961526	1.79175946922805	2.07944154167984	2.77258872223978	1.09861228866811	1.09861228866811	1.6094379124341	0.693147180559945	0	0	1.38629436111989	1.48807705542983	1.27296567581289	1.27296567581289	1.27296567581289	0.826678573184468	0.619039208406224	0.356674943938732	0.356674943938732	0.619039208406224	1.38629436111989	0.826678573184468	1.38629436111989	0.998528830111127	0.356674943938732	1.38629436111989	1.66500776358891	1.38629436111989	0.998528830111127	1.38629436111989	0.826678573184468	1.27296567581289	0.619039208406224	0	1.38629436111989	1.27296567581289	2.30258509299405	1.145132304303	1.38629436111989	2.00533356952611	0	2.63905732961526	2.484906649788	2.94443897916644	2.484906649788	1.38629436111989	1.38629436111989	1.79175946922805	1.6094379124341	2.19722457733622
3.46573590279973	3.46573590279973	1.38629436111989	1.38629436111989	0	0	2.19722457733622	2.19722457733622	1.09861228866811	1.09861228866811	1.56049848339388	1.77924366129622	1.68418533894191	1.41932488679637	1.20247915206915	0.772041123029608	1.52215512819623	1.46173406872147	1.5974257559861	1.68418533894191	1.52215512819623	1.99581655465172	1.65037930281146	1.85209139383766	1.93303443469527	1.83794021429142	1.94591014905531	1.28010431409969	1.68418533894191	1.66742517008445	2.18386878615466	1.7640149405944	1.80902253665184	2.01986580988439	1.82358590083973	1.74855071489682	1.30469571723701	1.32869686933655	2.05488884467396	1.65037930281146	1.6094379124341	1.6094379124341	2.484906649788	2.484906649788	1.38629436111989	1.38629436111989	2.39789527279837	2.39789527279837	3.76120011569356	3.76120011569356
2.56494935746154	2.56494935746154	1.94591014905531	1.94591014905531	1.79175946922805	1.79175946922805	1.6094379124341	1.6094379124341	1.79175946922805	1.79175946922805	1.77070606003022	2.33939906611676	1.05605267424931	1.38629436111989	1.83258146374831	1.89085037187229	0.559615787935423	1.89085037187229	0.75377180237638	1.70474809223843	1.83258146374831	1.17865499634165	0.916290731874155	1.47590651980958	1.38629436111989	0.559615787935423	0.75377180237638	1.55814461804655	1.38629436111989	0.75377180237638	1.05605267424931	1.94591014905531	2.50552593699074	1.17865499634165	1.38629436111989	1.05605267424931	0.318453731118535	1.55814461804655	1.05605267424931	2.37490575457367	1.6094379124341	1.6094379124341	1.79175946922805	1.79175946922805	2.83321334405622	2.83321334405622	3.55534806148941	3.55534806148941	1.09861228866811	1.09861228866811
2.56494935746154	2.56494935746154	2.484906649788	2.484906649788	3.13549421592915	3.13549421592915	3.36729582998647	3.36729582998647	1.6094379124341	1.6094379124341	1.26851132546351	1.71479842809193	1.92990980770887	1.51634748936809	1.29928298413026	1.38629436111989	1.46633706879343	0.893817876022097	1.73460105538811	2.30258509299405	0.798507696217772	1.06087196068526	1.82812711339893	1.69459572077441	1.29928298413026	1.6094379124341	1.71479842809193	1.97716269255942	1.96165850602345	1.84582669049833	1.96165850602345	2.1722232751308	2.00746804205475	1.84582669049833	1.91364928683709	2.1722232751308	2.20949466992803	1.6094379124341	1.58696505658204	1.71479842809193	2.70805020110221	2.70805020110221	2.484906649788	2.484906649788	2.30258509299405	2.30258509299405	2.39789527279837	2.39789527279837	0	0
1.94591014905531	1.38629436111989	2.39789527279837	3.68887945411394	0	2.484906649788	2.19722457733622	1.6094379124341	1.94591014905531	1.79175946922805	0.847297860387203	1.29928298413026	1.20397280432594	1.20397280432594	0.510825623765991	1.09861228866811	1.09861228866811	1.20397280432594	2.23359222150709	0.693147180559945	0.510825623765991	0.980829253011726	1.29928298413026	1.54044504094715	1.09861228866811	1.46633706879343	1.38629436111989	1.29928298413026	0.287682072451781	0.287682072451781	1.79175946922805	1.94591014905531	1.73460105538811	1.99243016469021	1.54044504094715	1.09861228866811	1.20397280432594	2.07944154167984	1.09861228866811	1.46633706879343	0	2.39789527279837	1.6094379124341	2.63905732961526	1.79175946922805	1.38629436111989	1.94591014905531	2.07944154167984	1.38629436111989	1.94591014905531
1.94591014905531	1.94591014905531	4.0943445622221	4.0943445622221	4.15888308335967	4.15888308335967	2.77258872223978	2.77258872223978	2.19722457733622	2.19722457733622	1.09861228866811	3.16406758837321	2.6149597780362	2.56494935746154	2.33537491581704	3.51650822817315	2.75153531304195	2.12026353620009	2.26868354131836	2.33537491581704	2.19722457733622	1.6094379124341	0	1.09861228866811	0	1.73460105538811	2.03688192726104	1.29928298413026	2.51230562397611	3.04452243772342	3.04452243772342	2.66258782702545	1.94591014905531	1.84582669049833	1.46633706879343	0.847297860387203	0.847297860387203	0.510825623765991	0.510825623765991	1.73460105538811	1.94591014905531	1.94591014905531	2.07944154167984	2.07944154167984	2.70805020110221	2.70805020110221	3.43398720448515	3.43398720448515	1.09861228866811	1.09861228866811
1.6094379124341	1.6094379124341	0	0	1.38629436111989	1.09861228866811	2.39789527279837	3.93182563272433	1.94591014905531	1.6094379124341	1.85629799036563	1.22377543162212	1.94591014905531	1.38629436111989	2.46809953147162	1.75785791755237	1.02961941718116	1.22377543162212	1.22377543162212	1.22377543162212	0.78845736036427	0.78845736036427	1.52605630349505	1.85629799036563	2.94443897916644	3.3322045101752	1.94591014905531	1.64865862558738	1.22377543162212	2.24070968927596	1.02961941718116	2.02814824729229	1.94591014905531	1.38629436111989	1.52605630349505	1.64865862558738	1.22377543162212	2.17475172148416	1.52605630349505	1.22377543162212	1.6094379124341	1.6094379124341	1.09861228866811	1.38629436111989	1.6094379124341	4.38202663467388	4.30406509320417	1.79175946922805	1.79175946922805	2.39789527279837
1.79175946922805	1.79175946922805	2.30258509299405	2.30258509299405	3.04452243772342	3.04452243772342	2.30258509299405	2.30258509299405	2.30258509299405	2.30258509299405	1.20640885912382	2.02622084547493	1.71137795077709	1.85858196547346	1.50678375837402	1.7628914852272	1.81188087242748	1.43971952779347	1.92478260262944	1.29037423924115	1.32985305021494	1.01381575200803	1.53870136134232	1.94591014905531	1.98687150668638	2.20262999590313	1.7628914852272	1.90319903096226	2.26531369819681	2.15289599022899	1.7628914852272	1.40442174571245	1.20640885912382	1.65706596142335	1.6287621852605	1.36783229828016	1.65706596142335	1.96660054231276	1.20640885912382	1.40442174571245	2.39789527279837	2.39789527279837	3.40119738166216	3.40119738166216	1.6094379124341	1.6094379124341	0.693147180559945	0.693147180559945	3.04452243772342	3.04452243772342
1.6094379124341	1.79175946922805	1.94591014905531	0.693147180559945	0.693147180559945	1.38629436111989	1.94591014905531	0	1.38629436111989	1.94591014905531	2.84053938414829	1.28785428830664	0.559615787935423	1.38629436111989	0	0	0	0	0	0	0	0	0	0.916290731874155	0.75377180237638	0	0	0	0	0	0	0	0.318453731118535	0	0	0.559615787935423	1.05605267424931	0	2.22462355152433	1.77070606003022	1.38629436111989	1.38629436111989	0.693147180559945	2.30258509299405	1.38629436111989	0	0.693147180559945	1.09861228866811	1.6094379124341	2.30258509299405
1.6094379124341	1.6094379124341	3.76120011569356	3.76120011569356	3.36729582998647	3.36729582998647	2.07944154167984	2.07944154167984	1.94591014905531	1.94591014905531	1.44238382777093	1.04596855518269	0.961411167154625	1.68354588458782	0.379489621704904	1.84176988980272	1.38629436111989	1.1239300966524	1.54592450671177	1.59393372589814	1.26369203902756	0.86903784702361	1.59393372589814	1.63974326192943	1.76578398282479	1.54592450671177	0.961411167154625	1.63974326192943	1.91238745701667	1.94591014905531	1.80449849500548	2.09848973665053	2.00976162104185	2.04022082852655	1.97834542480847	1.76578398282479	1.68354588458782	2.27923772899705	2.32539977076022	1.87770189902878	1.94591014905531	1.94591014905531	1.79175946922805	1.79175946922805	1.94591014905531	1.94591014905531	2.19722457733622	2.19722457733622	0	0
2.39789527279837	2.39789527279837	1.6094379124341	1.6094379124341	1.09861228866811	1.09861228866811	2.484906649788	2.484906649788	2.94443897916644	2.94443897916644	1.67397643357167	1.64222773525709	1.29928298413026	1.89711998488588	2.14006616349627	0.916290731874155	1.38629436111989	1.70474809223843	1.04145387482816	1.99243016469021	1.46633706879343	1.25276296849537	0.847297860387203	0.154150679827258	1.04145387482816	1.81915844341617	1.38629436111989	1.29928298413026	0.916290731874155	0.606135803570316	1.46633706879343	1.57553636075842	2.484906649788	1.09861228866811	2.12026353620009	1.57553636075842	1.20397280432594	1.6094379124341	2.26868354131836	1.84582669049833	1.09861228866811	1.09861228866811	2.63905732961526	2.63905732961526	2.83321334405622	2.83321334405622	2.30258509299405	2.30258509299405	2.63905732961526	2.63905732961526
1.94591014905531	0.693147180559945	2.56494935746154	2.07944154167984	2.484906649788	0	1.6094379124341	3.17805383034795	1.79175946922805	1.09861228866811	1.17203975722293	2.164963715118	0.998528830111127	0.619039208406224	0.356674943938732	0	0.158224005214894	0.082238098236972	0.470003629245736	0.356674943938732	0.294799540220645	0.414943852062708	0.356674943938732	0.228841572428847	0.082238098236972	1.71251009757391	1.42825856021892	1.64865862558738	0.78845736036427	2.05045400480658	1.50724697153755	1.27296567581289	0.78845736036427	1.71251009757391	0.998528830111127	1.27296567581289	1.58045037556085	1.27296567581289	1.38629436111989	1.22377543162212	1.09861228866811	1.09861228866811	2.39789527279837	1.94591014905531	1.09861228866811	0	1.94591014905531	1.94591014905531	1.09861228866811	0.693147180559945
1.79175946922805	1.79175946922805	2.63905732961526	2.63905732961526	2.484906649788	2.484906649788	1.79175946922805	1.79175946922805	0	0	1.35314215380299	1.35314215380299	1.739703107272	1.12718566111217	1.12718566111217	1.12718566111217	0.714653385780909	1.53733461853276	1.35314215380299	2.23514381219851	2.08486160914918	1.47962630091211	1.64362927718238	1.9079309009901	1.64362927718238	0.94204322797657	1.03889305396649	0.419853845560264	1.47962630091211	1.12718566111217	0.714653385780909	0.578077850775158	0.714653385780909	0.578077850775158	1.94591014905531	2.2626684855886	1.35314215380299	2.62340755794813	1.20831120592453	1.739703107272	2.89037175789616	2.89037175789616	1.6094379124341	1.6094379124341	3.09104245335832	3.09104245335832	1.94591014905531	1.94591014905531	2.30258509299405	2.30258509299405
1.94591014905531	1.94591014905531	1.38629436111989	1.38629436111989	2.39789527279837	2.39789527279837	3.68887945411394	3.68887945411394	0	0	2.17475172148416	1.38629436111989	1.1314021114911	1.30833281965018	0.916290731874155	0.78845736036427	1.1314021114911	0.78845736036427	1.45861502269952	2.10413415427021	0.470003629245736	0.916290731874155	1.22377543162212	1.1314021114911	1.38629436111989	1.38629436111989	1.75785791755237	0.262364264467491	0.262364264467491	1.30833281965018	1.80828877117927	1.85629799036563	1.90210752639692	1.85629799036563	1.1314021114911	1.58923520511658	1.80828877117927	1.38629436111989	1.38629436111989	2.02814824729229	1.38629436111989	1.38629436111989	1.94591014905531	1.94591014905531	2.07944154167984	2.07944154167984	1.38629436111989	1.38629436111989	1.94591014905531	1.94591014905531
1.79175946922805	1.38629436111989	1.38629436111989	2.94443897916644	1.38629436111989	2.39789527279837	2.30258509299405	1.09861228866811	1.6094379124341	1.94591014905531	2.22230426173324	1.69692536655722	1.76521991399344	1.44859824445605	1.15867652941076	1.2110902720948	1.71251009757391	1.47835250553784	1.46853245935686	1.24867298324384	1.56264575092734	1.08904283765196	1.18522676150488	1.40749656877049	1.56264575092734	1.38629436111989	1.2363016914413	1.42825856021892	1.88273124743378	1.2363016914413	1.76521991399344	1.31984926171174	1.3424917384615	1.3424917384615	1.48807705542983	1.76521991399344	1.72021231793601	1.59794353300837	1.58923520511658	1.75785791755237	2.56494935746154	3.17805383034795	3.29583686600433	2.19722457733622	2.83321334405622	1.38629436111989	1.94591014905531	2.56494935746154	2.30258509299405	2.07944154167984
1.09861228866811	1.09861228866811	1.79175946922805	1.79175946922805	0	0	1.94591014905531	1.94591014905531	3.17805383034795	3.17805383034795	1.94591014905531	1.83258146374831	1.38629436111989	1.38629436111989	0.916290731874155	1.94591014905531	2.14006616349627	1.94591014905531	1.38629436111989	1.17865499634165	1.83258146374831	1.83258146374831	1.38629436111989	1.94591014905531	1.17865499634165	1.94591014905531	2.04769284336526	2.22462355152433	1.94591014905531	0.916290731874155	2.50552593699074	1.38629436111989	2.30258509299405	2.14006616349627	1.38629436111989	1.83258146374831	1.38629436111989	0.559615787935423	0	0.559615787935423	2.07944154167984	2.07944154167984	0	0	1.09861228866811	1.09861228866811	3.36729582998647	3.36729582998647	3.78418963391826	3.78418963391826
0.693147180559945	0.693147180559945	3.13549421592915	0.693147180559945	2.56494935746154	3.25809653802148	2.19722457733622	1.38629436111989	2.63905732961526	2.19722457733622	1.75314463310028	1.77649199709727	2.0737435205652	0.916290731874155	2.12389330425067	2.10745457790751	1.94591014905531	1.94591014905531	1.92623738345661	2.09074109693377	1.23969088692802	1.70474809223843	2.21722524404289	1.019831410815	1.45225232891169	1.70474809223843	1.019831410815	0.969400557188104	1.31567679390594	2.17164773554657	1.92623738345661	1.70474809223843	2.03885626156476	1.88569128906226	1.70474809223843	1.88569128906226	1.54368653487132	1.67964217110735	1.86478460424295	2.10745457790751	2.89037175789616	2.83321334405622	2.89037175789616	3.09104245335832	3.17805383034795	2.99573227355399	2.56494935746154	2.63905732961526	2.19722457733622	2.63905732961526
2.39789527279837	3.29583686600433	2.484906649788	3.13549421592915	1.6094379124341	0.693147180559945	3.2188758248682	1.09861228866811	0.693147180559945	1.79175946922805	1.73334870707164	1.21244743131691	1.89924538419819	1.38629436111989	1.62631595022145	1.86027941566481	2.30258509299405	2.10568976775477	1.90875417216722	1.85029597168063	2.19485771232595	0.0618754037180875	0.493657820143625	1.65111060883467	1.75565446458594	1.60089085185564	1.5204904264176	1.67530533742173	1.50643867296195	1.87995218126352	1.65111060883467	2.05793533645887	2.34016780414309	1.68718666530848	1.19327751520919	1.67530533742173	1.3372382041307	1.76662349595651	1.73334870707164	1.75565446458594	3.98898404656427	2.70805020110221	1.6094379124341	2.63905732961526	2.07944154167984	1.79175946922805	2.83321334405622	1.79175946922805	2.30258509299405	1.6094379124341
2.70805020110221	1.79175946922805	2.07944154167984	2.07944154167984	1.38629436111989	2.19722457733622	1.94591014905531	1.09861228866811	1.38629436111989	2.39789527279837	1.6902900090632	0.581921545449721	1.42500887330058	1.7469089030627	1.06289420606603	1.42500887330058	1.7469089030627	1.21444410419323	1.00680473941499	1.6902900090632	1.49821227732388	1.8513515664303	0.947381318944186	1.34602046198195	0.744440474947496	0.744440474947496	1.53289783531177	1.6902900090632	1.66073120682165	1.06289420606603	1.16643488500687	1.00680473941499	2.03229476325413	1.8758425864386	1.46228026809781	1.59885580310356	1.53289783531177	1.06289420606603	1.96821590656961	2.54035795432421	2.56494935746154	2.07944154167984	1.09861228866811	1.38629436111989	1.6094379124341	2.07944154167984	3.66356164612965	2.484906649788	3.2188758248682	2.30258509299405
2.19722457733622	2.19722457733622	3.36729582998647	3.36729582998647	1.94591014905531	1.94591014905531	0	0	0.693147180559945	0.693147180559945	2.0457159069718	1.16442550723768	1.08491344430995	1.08491344430995	1.51535147334949	1.54190170544361	1.64156919061689	1.33928831874396	1.3066767331552	1.85438289242953	1.89200488421911	1.94591014905531	1.46003783536544	1.54190170544361	2.13645822212007	0.799527584118517	0.55083095837969	0.799527584118517	0.903970247486114	1.98029749136479	1.33928831874396	1.20192990269614	1.33928831874396	1.6879095278756	1.71029852276907	1.16442550723768	1.46003783536544	1.04265363502007	1.51535147334949	1.43118968102778	3.36729582998647	3.36729582998647	2.39789527279837	2.39789527279837	0.693147180559945	0.693147180559945	1.38629436111989	1.38629436111989	1.09861228866811	1.09861228866811
3.25809653802148	3.25809653802148	2.77258872223978	2.77258872223978	1.6094379124341	1.6094379124341	0	0	1.38629436111989	1.38629436111989	1.6094379124341	1.38629436111989	0.693147180559945	0.693147180559945	2.07944154167984	1.09861228866811	2.484906649788	2.07944154167984	2.30258509299405	1.09861228866811	1.38629436111989	2.70805020110221	0.693147180559945	0	2.07944154167984	2.19722457733622	1.6094379124341	0.693147180559945	1.09861228866811	1.6094379124341	2.19722457733622	1.94591014905531	2.07944154167984	1.09861228866811	0	1.09861228866811	1.38629436111989	1.6094379124341	1.79175946922805	0	0	0	0	0	1.94591014905531	1.94591014905531	2.89037175789616	2.89037175789616	3.66356164612965	3.66356164612965
1.6094379124341	1.6094379124341	1.38629436111989	1.38629436111989	0	0	0.693147180559945	0.693147180559945	1.6094379124341	1.6094379124341	1.35812348415319	1.06087196068526	1.49165487677772	0.893817876022097	1.58696505658204	1.32913594727994	1.7730673362159	1.02165124753198	1.8803128665695	1.09861228866811	1.32913594727994	1.20397280432594	1.26851132546351	1.56397553835734	1.44036158239017	0.93826963859293	1.58696505658204	1.41369333530801	0.893817876022097	1.71479842809193	1.51634748936809	1.58696505658204	1.63141681915288	0.575364144903562	1.51634748936809	1.51634748936809	1.44036158239017	1.26851132546351	1.51634748936809	1.35812348415319	0.693147180559945	0.693147180559945	0.693147180559945	0.693147180559945	1.94591014905531	1.94591014905531	3.89182029811063	3.89182029811063	2.30258509299405	2.30258509299405
3.85014760171006	3.85014760171006	1.6094379124341	1.6094379124341	0.693147180559945	0.693147180559945	3.29583686600433	3.29583686600433	3.63758615972639	3.63758615972639	2.37490575457367	1.83258146374831	0.559615787935423	0	2.37490575457367	2.56494935746154	2.77258872223978	2.30258509299405	3.52636052461616	3.74360435380318	0.559615787935423	2.14006616349627	1.70474809223843	1.83258146374831	0.559615787935423	2.37490575457367	2.77258872223978	0.559615787935423	1.70474809223843	0.916290731874155	1.17865499634165	1.55814461804655	2.30258509299405	0	1.38629436111989	0	0.916290731874155	0	1.38629436111989	1.38629436111989	2.70805020110221	2.70805020110221	3.46573590279973	3.46573590279973	1.79175946922805	1.79175946922805	1.38629436111989	1.38629436111989	2.484906649788	2.484906649788
0.693147180559945	2.07944154167984	2.83321334405622	2.56494935746154	2.484906649788	3.55534806148941	2.07944154167984	2.07944154167984	3.04452243772342	0	0.356674943938732	1.66500776358891	2.496741107435	1.94591014905531	2.06142303617716	0.826678573184468	1.66500776358891	1.58045037556085	1.94591014905531	1.38629436111989	0	0	0.998528830111127	1.48807705542983	0.826678573184468	1.48807705542983	1.88273124743378	0.619039208406224	1.48807705542983	1.58045037556085	1.38629436111989	1.38629436111989	1.27296567581289	1.58045037556085	1.58045037556085	2.11453286149111	0.998528830111127	1.74296930505862	2.164963715118	2.34454929209308	1.94591014905531	2.484906649788	2.19722457733622	2.30258509299405	0.693147180559945	2.56494935746154	2.83321334405622	0.693147180559945	2.30258509299405	2.39789527279837
3.3322045101752	2.63905732961526	2.94443897916644	2.70805020110221	2.70805020110221	1.09861228866811	3.13549421592915	1.94591014905531	1.6094379124341	1.6094379124341	1.63413052502447	2.14006616349627	1.05605267424931	0.75377180237638	1.05605267424931	1.63413052502447	1.38629436111989	2.30258509299405	1.28785428830664	1.05605267424931	1.70474809223843	1.63413052502447	1.83258146374831	1.63413052502447	1.94591014905531	2.33939906611676	1.38629436111989	1.28785428830664	0.916290731874155	2.0949457282158	0.559615787935423	2.22462355152433	1.47590651980958	1.28785428830664	1.28785428830664	2.18323833536148	1.63413052502447	2.26436388017385	1.83258146374831	1.47590651980958	1.94591014905531	0.693147180559945	0	0	1.6094379124341	1.09861228866811	0.693147180559945	1.94591014905531	3.61091791264422	3.73766961828337
0	2.83321334405622	3.66356164612965	1.94591014905531	1.79175946922805	1.38629436111989	1.38629436111989	2.30258509299405	2.63905732961526	2.83321334405622	2.11180682618187	1.16643488500687	2.05277329459767	1.38629436111989	1.8758425864386	1.71900011494563	2.71155283165341	1.96821590656961	1.63027199933694	1.46228026809781	1.71900011494563	1.21444410419323	1.96821590656961	1.96821590656961	1.63027199933694	1.7469089030627	1.82624564529922	1.63027199933694	1.96821590656961	1.34602046198195	1.77405989212865	1.71900011494563	1.46228026809781	1.34602046198195	1.53289783531177	1.11600403137998	1.71900011494563	1.34602046198195	1.11600403137998	1.38629436111989	1.38629436111989	0.693147180559945	2.83321334405622	0	1.09861228866811	3.25809653802148	3.89182029811063	2.99573227355399	1.94591014905531	0.693147180559945
2.77258872223978	2.77258872223978	0.693147180559945	0.693147180559945	2.89037175789616	2.89037175789616	2.30258509299405	2.30258509299405	1.38629436111989	1.38629436111989	2.484906649788	2.26868354131836	1.6094379124341	1.09861228866811	1.6094379124341	1.73460105538811	1.99243016469021	1.29928298413026	1.84582669049833	1.99243016469021	2.70805020110221	2.26868354131836	0.510825623765991	1.54044504094715	1.79175946922805	0.693147180559945	2.07944154167984	1.20397280432594	0.847297860387203	1.20397280432594	1.09861228866811	0.693147180559945	1.46633706879343	1.09861228866811	2.484906649788	1.79175946922805	1.38629436111989	1.46633706879343	1.29928298413026	1.84582669049833	2.94443897916644	2.94443897916644	2.484906649788	2.484906649788	2.39789527279837	2.39789527279837	2.70805020110221	2.70805020110221	2.99573227355399	2.99573227355399
2.30258509299405	2.30258509299405	2.56494935746154	2.56494935746154	0	0	1.38629436111989	1.38629436111989	2.484906649788	2.484906649788	1.80828877117927	0.78845736036427	1.02961941718116	1.64865862558738	1.45861502269952	2.2082744135228	2.63188884013665	2.2082744135228	1.58923520511658	1.45861502269952	1.45861502269952	1.58923520511658	1.58923520511658	0.78845736036427	1.22377543162212	1.85629799036563	1.90210752639692	1.1314021114911	1.80828877117927	1.98787434815435	1.75785791755237	0.78845736036427	1.80828877117927	2.63188884013665	1.85629799036563	1.02961941718116	1.75785791755237	1.22377543162212	1.1314021114911	2.33214389523559	3.09104245335832	3.09104245335832	1.38629436111989	1.38629436111989	1.6094379124341	1.6094379124341	2.99573227355399	2.99573227355399	3.61091791264422	3.61091791264422
0	0	2.484906649788	2.484906649788	2.70805020110221	2.70805020110221	0	0	0.693147180559945	0.693147180559945	1.47085174914795	1.65542302567592	1.13707856949591	1.89417447465612	1.94591014905531	2.12963128620369	2.38714248102211	1.83961549040569	1.58562726374038	1.78190717278504	1.78190717278504	1.19213834667893	0.80437281567017	1.34117392583942	1.54881329061767	1.54881329061767	1.97080770067704	1.68857523299282	1.29392104098888	1.58562726374038	1.13707856949591	1.34117392583942	1.83961549040569	1.58562726374038	1.68857523299282	1.13707856949591	1.72066354754432	1.07880966137193	1.07880966137193	1.68857523299282	1.79175946922805	1.79175946922805	2.19722457733622	2.19722457733622	3.58351893845611	3.58351893845611	3.25809653802148	3.25809653802148	1.38629436111989	1.38629436111989
2.30258509299405	2.30258509299405	2.83321334405622	2.83321334405622	1.79175946922805	1.79175946922805	2.30258509299405	2.30258509299405	1.94591014905531	1.94591014905531	2.56494935746154	1.8513515664303	2.46273279229368	2.25405805209939	1.6902900090632	1.7469089030627	1.6902900090632	2.54035795432421	1.34602046198195	2.03229476325413	2.43545837437402	1.16643488500687	2.31825120973845	1.94591014905531	1.8513515664303	1.49821227732388	1.49821227732388	1.06289420606603	2.11180682618187	0.947381318944186	1.6902900090632	1.7469089030627	2.56494935746154	2.14931122164032	1.7469089030627	1.94591014905531	1.99003495396425	1.56642052735041	1.89974810729215	1.16643488500687	2.19722457733622	2.19722457733622	4.00733318523247	4.00733318523247	3.66356164612965	3.66356164612965	1.38629436111989	1.38629436111989	1.09861228866811	1.09861228866811
2.56494935746154	2.56494935746154	3.17805383034795	3.17805383034795	2.07944154167984	2.07944154167984	1.38629436111989	1.38629436111989	0.693147180559945	0.693147180559945	1.55059741241117	0.998528830111127	0.693147180559945	0.887303195000903	1.09861228866811	1.27296567581289	1.86075234071501	2.33075596996074	0.356674943938732	1.18958406687384	1.04982212449868	1.45528723260684	0.693147180559945	0.693147180559945	0.887303195000903	0.944461608840851	1.23214368129263	0.693147180559945	1.71765149707433	1.79175946922805	1.34992671694902	2.164963715118	1.48807705542983	1.98591548366901	0.693147180559945	0.944461608840851	1.66500776358891	1.55059741241117	0.538996500732687	0.998528830111127	1.09861228866811	1.09861228866811	2.07944154167984	2.07944154167984	1.09861228866811	1.09861228866811	1.09861228866811	1.09861228866811	2.63905732961526	2.63905732961526
2.07944154167984	0	0.693147180559945	1.09861228866811	2.77258872223978	3.46573590279973	1.09861228866811	2.07944154167984	3.58351893845611	2.30258509299405	0.826678573184468	0.998528830111127	0.496436886313891	1.145132304303	1.2110902720948	1.33123458393686	2.00533356952611	1.53532994028038	1.27296567581289	1.81528996663825	1.62362254742606	1.77978327818134	1.43848011429046	0.356674943938732	1.145132304303	1.48807705542983	1.43848011429046	1.84957904011688	1.145132304303	2.42353770341171	2.14006616349627	0.194156014440957	1.48807705542983	1.53532994028038	1.53532994028038	1.77978327818134	1.976063187226	1.07451473708905	1.33123458393686	1.58045037556085	1.94591014905531	0.693147180559945	1.38629436111989	2.83321334405622	3.09104245335832	2.56494935746154	0.693147180559945	2.19722457733622	0	0
2.19722457733622	2.19722457733622	1.94591014905531	1.94591014905531	2.56494935746154	2.56494935746154	1.6094379124341	1.6094379124341	2.30258509299405	2.30258509299405	0	0.78845736036427	2.56494935746154	1.02961941718116	1.64865862558738	1.52605630349505	1.38629436111989	1.94591014905531	0.470003629245736	0.78845736036427	1.38629436111989	1.75785791755237	2.24070968927596	1.22377543162212	2.46809953147162	0.78845736036427	1.02961941718116	0.78845736036427	1.22377543162212	1.94591014905531	2.10413415427021	2.46809953147162	1.64865862558738	1.02961941718116	0	1.75785791755237	0.78845736036427	1.38629436111989	1.52605630349505	1.64865862558738	1.6094379124341	1.6094379124341	2.19722457733622	2.19722457733622	3.58351893845611	3.58351893845611	1.79175946922805	1.79175946922805	1.94591014905531	1.94591014905531
3.76120011569356	1.94591014905531	3.13549421592915	2.30258509299405	2.07944154167984	2.94443897916644	3.58351893845611	2.83321334405622	2.63905732961526	2.99573227355399	1.97080770067704	1.38629436111989	1.94591014905531	1.62113395219729	1.72066354754432	1.97080770067704	2.26665308376798	1.29392104098888	1.13707856949591	1.34117392583942	1.19213834667893	1.72066354754432	1.62113395219729	0.63252255874351	1.8672670217362	2.21021177286303	1.97080770067704	2.17073296188924	2.33727065098194	2.41906008399041	1.65542302567592	1.4294665329851	1.81117755508516	2.32007825044156	1.8672670217362	2.33727065098194	1.75175413461436	1.58562726374038	1.29392104098888	2.41906008399041	2.83321334405622	2.83321334405622	2.30258509299405	3.13549421592915	1.09861228866811	1.79175946922805	2.39789527279837	1.09861228866811	0	1.38629436111989
2.70805020110221	2.70805020110221	2.83321334405622	2.83321334405622	1.38629436111989	1.38629436111989	2.07944154167984	2.07944154167984	1.6094379124341	1.6094379124341	0.653926467406664	2.94443897916644	2.49129644788677	3.20024174532331	2.0697796307681	0.86903784702361	2.17998277090171	2.72835546726296	2.41178438495904	0.379489621704904	2.2308411881352	2.17998277090171	1.72551008368685	1.44238382777093	1.04596855518269	1.32687094064909	2.2308411881352	2.52880084334523	1.80449849500548	1.72551008368685	1.94591014905531	1.80449849500548	1.54592450671177	1.63974326192943	1.87770189902878	2.52880084334523	0.86903784702361	1.19625075823203	1.32687094064909	2.41178438495904	3.04452243772342	3.04452243772342	2.83321334405622	2.83321334405622	4.39444915467244	4.39444915467244	1.6094379124341	1.6094379124341	2.07944154167984	2.07944154167984
2.07944154167984	2.07944154167984	1.09861228866811	1.09861228866811	2.19722457733622	2.19722457733622	2.70805020110221	2.70805020110221	3.09104245335832	3.09104245335832	1.64362927718238	1.64362927718238	1.38629436111989	1.78448670989898	1.16857087727502	1.44947326274142	1.64362927718238	0.648695417989111	1.20831120592453	1.61809597517722	1.35314215380299	0.648695417989111	1.50889668321222	1.739703107272	1.71653604799047	1.64362927718238	1.66852682880411	1.96437221189505	1.31885308032436	1.47962630091211	1.9079309009901	1.69281952137315	1.47962630091211	1.28334639186745	1.47962630091211	1.12718566111217	1.38629436111989	2.05189158991161	1.78448670989898	0.834797697622972	0	0	2.19722457733622	2.19722457733622	3.2188758248682	3.2188758248682	1.38629436111989	1.38629436111989	1.38629436111989	1.38629436111989
1.79175946922805	2.07944154167984	1.79175946922805	1.09861228866811	2.94443897916644	2.89037175789616	2.07944154167984	3.40119738166216	2.70805020110221	3.09104245335832	1.02961941718116	1.30833281965018	1.38629436111989	1.1314021114911	1.70474809223843	1.52605630349505	1.98787434815435	1.30833281965018	1.52605630349505	1.58923520511658	0.641853886172395	1.38629436111989	1.1314021114911	1.75785791755237	0.916290731874155	2.02814824729229	1.64865862558738	1.02961941718116	1.75785791755237	0.916290731874155	1.70474809223843	1.45861502269952	1.70474809223843	2.4932054526027	1.38629436111989	1.1314021114911	1.02961941718116	1.58923520511658	2.96010509591084	1.52605630349505	0	1.09861228866811	1.38629436111989	1.38629436111989	1.38629436111989	3.17805383034795	3.2188758248682	2.484906649788	1.79175946922805	1.38629436111989
2.56494935746154	1.94591014905531	3.40119738166216	3.36729582998647	3.04452243772342	1.6094379124341	0.693147180559945	1.09861228866811	1.94591014905531	1.09861228866811	0.75377180237638	1.55814461804655	1.28785428830664	1.47590651980958	0.75377180237638	0.318453731118535	0.75377180237638	1.94591014905531	1.38629436111989	1.55814461804655	0.916290731874155	1.99809590222588	0.75377180237638	1.94591014905531	1.47590651980958	1.38629436111989	0.916290731874155	1.38629436111989	1.63413052502447	1.83258146374831	2.18323833536148	1.94591014905531	2.22462355152433	1.63413052502447	1.47590651980958	2.04769284336526	0.916290731874155	1.83258146374831	1.17865499634165	2.74887219562247	1.94591014905531	3.8286413964891	2.39789527279837	1.38629436111989	1.6094379124341	2.484906649788	1.38629436111989	1.38629436111989	1.79175946922805	1.09861228866811
2.39789527279837	2.39789527279837	1.38629436111989	1.38629436111989	1.6094379124341	1.6094379124341	2.63905732961526	2.63905732961526	2.07944154167984	2.07944154167984	1.77649199709727	1.45225232891169	1.94591014905531	2.38122822031316	0.737598943130779	0.435318071257845	0.737598943130779	1.45225232891169	1.31567679390594	1.31567679390594	1.86478460424295	0.737598943130779	2.09074109693377	1.57239664075375	0.435318071257845	0	1.67964217110735	0.969400557188104	2.52208565302975	3.15118081209685	1.86478460424295	0.435318071257845	1.15745278869104	0.969400557188104	1.45225232891169	1.67964217110735	1.57239664075375	1.31567679390594	1.77649199709727	2.02094533499823	1.6094379124341	1.6094379124341	2.484906649788	2.484906649788	1.38629436111989	1.38629436111989	2.39789527279837	2.39789527279837	3.76120011569356	3.76120011569356
2.39789527279837	2.39789527279837	1.38629436111989	1.38629436111989	1.94591014905531	1.94591014905531	2.19722457733622	2.19722457733622	3.09104245335832	3.09104245335832	1.46633706879343	2.19722457733622	2.4567357728213	2.51230562397611	0.510825623765991	2.33537491581704	1.73460105538811	1.29928298413026	0	1.29928298413026	1.94591014905531	1.6094379124341	0.847297860387203	1.09861228866811	0.847297860387203	1.46633706879343	1.6094379124341	2.39789527279837	1.84582669049833	2.03688192726104	0	0	2.12026353620009	1.73460105538811	0.847297860387203	1.09861228866811	1.6094379124341	0.847297860387203	0.510825623765991	1.84582669049833	2.484906649788	2.484906649788	1.94591014905531	1.94591014905531	1.79175946922805	1.79175946922805	2.56494935746154	2.56494935746154	3.09104245335832	3.09104245335832
2.83321334405622	2.39789527279837	1.09861228866811	0	1.79175946922805	0.693147180559945	0.693147180559945	1.09861228866811	2.19722457733622	1.94591014905531	0.559615787935423	1.38629436111989	0.559615787935423	0.916290731874155	2.81839825827108	0	1.38629436111989	2.37490575457367	1.17865499634165	1.17865499634165	1.17865499634165	1.94591014905531	1.94591014905531	0	1.38629436111989	1.38629436111989	1.55814461804655	1.38629436111989	0.559615787935423	0.559615787935423	1.70474809223843	1.83258146374831	0	0.916290731874155	0.559615787935423	0	0	1.17865499634165	1.38629436111989	0.559615787935423	2.07944154167984	1.09861228866811	2.94443897916644	3.36729582998647	2.70805020110221	1.6094379124341	1.6094379124341	1.94591014905531	0.693147180559945	2.07944154167984
3.66356164612965	3.66356164612965	2.94443897916644	2.94443897916644	1.79175946922805	1.79175946922805	1.6094379124341	1.6094379124341	2.30258509299405	2.30258509299405	1.73460105538811	1.56397553835734	2.0654552997051	1.41369333530801	1.35812348415319	0.510825623765991	0.847297860387203	1.02165124753198	2.41789593950504	1.8803128665695	2.03688192726104	1.46633706879343	1.56397553835734	2.83321334405622	2.09323486381217	2.09323486381217	2.12026353620009	1.91364928683709	1.73460105538811	1.73460105538811	2.03688192726104	2.47560425712569	2.14658084451746	1.51634748936809	1.56397553835734	1.81010860789625	2.14658084451746	2.09323486381217	1.6094379124341	2.26868354131836	0.693147180559945	0.693147180559945	3.8286413964891	3.8286413964891	2.56494935746154	2.56494935746154	1.79175946922805	1.79175946922805	1.94591014905531	1.94591014905531
1.38629436111989	1.38629436111989	3.09104245335832	3.09104245335832	2.19722457733622	2.19722457733622	2.484906649788	2.484906649788	3.3322045101752	3.3322045101752	1.94591014905531	2.18925640768704	0.998528830111127	1.38629436111989	1.74296930505862	2.06142303617716	1.62362254742606	0.916290731874155	1.27296567581289	0.998528830111127	1.81528996663825	1.74296930505862	2.11453286149111	0.916290731874155	2.00533356952611	1.62362254742606	0.916290731874155	1.84957904011688	1.62362254742606	1.07451473708905	1.77978327818134	1.2110902720948	1.2110902720948	1.43848011429046	1.43848011429046	0.998528830111127	1.66500776358891	2.51423426488252	2.56494935746154	2.58129849546307	2.83321334405622	2.83321334405622	1.09861228866811	1.09861228866811	1.6094379124341	1.6094379124341	2.63905732961526	2.63905732961526	2.484906649788	2.484906649788
0	0.693147180559945	0	0	0.693147180559945	1.38629436111989	2.19722457733622	2.94443897916644	1.6094379124341	0.693147180559945	0.192765515955038	1.28703940302455	1.6764340411001	1.47117091506374	1.93231990591359	1.01944408913951	0.230986728775236	0.249563114348171	0.0461620417631624	1.54437431908704	2.2541885521322	0.0902868466721005	0.212058718889717	0.111639971142669	0.249563114348171	0.689202402268929	0.320598887464923	0.111639971142669	0.0902868466721005	0.0461620417631624	0.852906400046813	1.66755824318614	1.61728108989513	1.534239097193	1.31279189912696	1.43807966043742	1.60786186797863	1.56927187070877	1.64501784486673	1.73228248258963	1.94591014905531	2.56494935746154	2.63905732961526	2.70805020110221	3.36729582998647	0.693147180559945	1.09861228866811	0	1.09861228866811	0.693147180559945
2.30258509299405	3.68887945411394	2.484906649788	1.94591014905531	3.29583686600433	2.39789527279837	1.79175946922805	2.19722457733622	2.89037175789616	1.79175946922805	1.4542450230284	1.43210389715118	1.89085037187229	1.65225790961703	1.84747007624206	1.57768921411952	1.51787071890861	1.49710872746018	1.61566846218474	1.14938461404153	0.75377180237638	1.02290046693241	1.36257783450257	1.17865499634165	1.3133875903118	1.98530255076597	1.02290046693241	1.43210389715118	1.23474446299269	1.86214026598985	1.7865375252469	1.26165191591261	1.14938461404153	1.23474446299269	1.72164990304103	1.51787071890861	1.65225790961703	0.953104704996871	1.49710872746018	1.53821040314573	1.38629436111989	0	1.6094379124341	2.30258509299405	1.38629436111989	1.79175946922805	1.79175946922805	0.693147180559945	1.09861228866811	0.693147180559945
3.8286413964891	3.8286413964891	3.91202300542815	3.91202300542815	2.30258509299405	2.30258509299405	2.83321334405622	2.83321334405622	3.13549421592915	3.13549421592915	2.78949053304238	2.38122822031316	3.32241650380904	1.45225232891169	2.64552984412088	3.10336293774636	1.94591014905531	1.94591014905531	0.737598943130779	2.72009853961838	1.77649199709727	0.435318071257845	1.45225232891169	2.15598161880217	2.21722524404289	2.02094533499823	1.31567679390594	2.27493356166354	1.15745278869104	2.15598161880217	1.67964217110735	1.15745278869104	2.21722524404289	1.45225232891169	1.31567679390594	2.02094533499823	1.57239664075375	1.45225232891169	2.85437815524826	1.67964217110735	0.693147180559945	0.693147180559945	2.83321334405622	2.83321334405622	2.83321334405622	2.83321334405622	1.6094379124341	1.6094379124341	2.19722457733622	2.19722457733622
1.6094379124341	2.07944154167984	2.484906649788	1.09861228866811	2.07944154167984	2.39789527279837	2.30258509299405	1.09861228866811	2.07944154167984	3.61091791264422	2.04769284336526	2.37490575457367	2.50552593699074	1.83258146374831	1.17865499634165	1.55814461804655	1.70474809223843	1.83258146374831	1.17865499634165	1.55814461804655	0.559615787935423	0.559615787935423	1.17865499634165	0.916290731874155	1.70474809223843	0.916290731874155	0	1.94591014905531	0.559615787935423	1.70474809223843	2.86220088092947	2.14006616349627	1.17865499634165	1.38629436111989	2.04769284336526	1.94591014905531	1.38629436111989	1.38629436111989	0.916290731874155	0	2.19722457733622	2.19722457733622	1.09861228866811	1.79175946922805	2.19722457733622	2.19722457733622	2.30258509299405	2.99573227355399	2.77258872223978	3.52636052461616
2.39789527279837	2.39789527279837	1.94591014905531	1.94591014905531	3.85014760171006	3.85014760171006	1.6094379124341	1.6094379124341	1.6094379124341	1.6094379124341	0.916290731874155	0.916290731874155	0.559615787935423	2.04769284336526	2.37490575457367	1.83258146374831	2.37490575457367	0.916290731874155	0.559615787935423	0.916290731874155	2.30258509299405	1.94591014905531	0.916290731874155	2.22462355152433	0	0.559615787935423	0.559615787935423	1.17865499634165	1.83258146374831	2.14006616349627	1.55814461804655	1.94591014905531	1.17865499634165	2.4423470353692	2.22462355152433	2.94443897916644	2.04769284336526	1.38629436111989	2.30258509299405	0.559615787935423	1.09861228866811	1.09861228866811	2.63905732961526	2.63905732961526	2.83321334405622	2.83321334405622	2.30258509299405	2.30258509299405	2.63905732961526	2.63905732961526
1.94591014905531	1.94591014905531	2.07944154167984	2.07944154167984	2.56494935746154	2.56494935746154	0.693147180559945	0.693147180559945	1.6094379124341	1.6094379124341	1.74919985480926	1.50407739677627	1.98100146886658	1.17865499634165	1.65822807660353	2.16905370036952	1.79175946922805	1.09861228866811	1.83258146374831	1.50407739677627	1.83258146374831	1.74919985480926	1.32175583998232	2.484906649788	2.16905370036952	1.90954250488444	1.32175583998232	1.65822807660353	1.90954250488444	2.01490302054226	1.70474809223843	1.70474809223843	1.25276296849537	1.55814461804655	1.83258146374831	1.90954250488444	2.11021320034659	1.38629436111989	1.90954250488444	1.83258146374831	3.95124371858143	3.95124371858143	3.09104245335832	3.09104245335832	2.30258509299405	2.30258509299405	1.38629436111989	1.38629436111989	2.30258509299405	2.30258509299405
2.39789527279837	2.39789527279837	2.56494935746154	2.56494935746154	2.484906649788	2.484906649788	3.2188758248682	3.2188758248682	2.94443897916644	2.94443897916644	1.89711998488588	1.99243016469021	2.12026353620009	1.67397643357167	1.94591014905531	1.29928298413026	1.79175946922805	0.980829253011726	1.54044504094715	2.19722457733622	1.79175946922805	1.09861228866811	1.84582669049833	2.39789527279837	1.79175946922805	1.79175946922805	1.46633706879343	2.6149597780362	1.67397643357167	2.81341071676004	2.70805020110221	1.73460105538811	1.67397643357167	2.59026716544583	2.26868354131836	2.15948424935337	2.03688192726104	1.73460105538811	2.42774823594805	2.23359222150709	1.79175946922805	1.79175946922805	2.99573227355399	2.99573227355399	2.94443897916644	2.94443897916644	3.8286413964891	3.8286413964891	1.6094379124341	1.6094379124341
1.09861228866811	1.09861228866811	1.38629436111989	1.38629436111989	2.70805020110221	2.70805020110221	1.38629436111989	1.38629436111989	3.55534806148941	3.55534806148941	2.41178438495904	1.04596855518269	1.87770189902878	1.04596855518269	1.87770189902878	1.44238382777093	1.32687094064909	1.94591014905531	0.653926467406664	2.00976162104185	1.19625075823203	1.19625075823203	1.54592450671177	1.54592450671177	1.32687094064909	1.63974326192943	2.12639852476761	1.32687094064909	1.80449849500548	2.00976162104185	0.86903784702361	1.72551008368685	0.86903784702361	1.54592450671177	1.54592450671177	1.32687094064909	1.80449849500548	1.19625075823203	1.04596855518269	2.32539977076022	3.46573590279973	3.46573590279973	2.07944154167984	2.07944154167984	0.693147180559945	0.693147180559945	1.38629436111989	1.38629436111989	1.09861228866811	1.09861228866811
2.83321334405622	2.83321334405622	2.484906649788	2.484906649788	1.38629436111989	1.38629436111989	0	0	1.6094379124341	1.6094379124341	1.28785428830664	1.47590651980958	1.55814461804655	2.0949457282158	1.28785428830664	1.70474809223843	1.99809590222588	2.47443534992071	2.47443534992071	2.14006616349627	1.38629436111989	1.05605267424931	1.89085037187229	0.559615787935423	1.99809590222588	1.28785428830664	0.916290731874155	1.63413052502447	0.559615787935423	1.05605267424931	0.75377180237638	1.47590651980958	0.75377180237638	2.4423470353692	1.70474809223843	1.77070606003022	1.63413052502447	1.05605267424931	1.47590651980958	1.83258146374831	2.94443897916644	2.94443897916644	2.484906649788	2.484906649788	2.39789527279837	2.39789527279837	2.70805020110221	2.70805020110221	2.99573227355399	2.99573227355399
1.6094379124341	2.83321334405622	2.30258509299405	1.94591014905531	1.79175946922805	1.09861228866811	1.6094379124341	1.6094379124341	0	0.693147180559945	1.66500776358891	2.06142303617716	1.38629436111989	1.58045037556085	1.145132304303	0.826678573184468	0.826678573184468	1.66500776358891	1.81528996663825	1.38629436111989	0.998528830111127	1.74296930505862	2.25878247033565	1.48807705542983	0.356674943938732	0.826678573184468	2.06142303617716	1.58045037556085	1.58045037556085	1.88273124743378	0.356674943938732	1.145132304303	1.38629436111989	0.998528830111127	1.88273124743378	0.356674943938732	2.21297293430436	0.826678573184468	1.48807705542983	2.38482319123102	1.79175946922805	2.70805020110221	0.693147180559945	2.484906649788	3.29583686600433	3.71357206670431	1.6094379124341	1.94591014905531	2.484906649788	2.77258872223978
2.07944154167984	2.07944154167984	1.38629436111989	1.38629436111989	2.30258509299405	2.30258509299405	2.07944154167984	2.07944154167984	3.3322045101752	3.3322045101752	1.83258146374831	1.47590651980958	1.77070606003022	2.47443534992071	2.33939906611676	1.77070606003022	1.70474809223843	1.55814461804655	1.17865499634165	2.0949457282158	1.83258146374831	0.916290731874155	2.30258509299405	2.53567897516142	2.0949457282158	1.28785428830664	1.38629436111989	1.38629436111989	2.04769284336526	2.4091948280523	1.28785428830664	2.30258509299405	1.05605267424931	1.38629436111989	1.83258146374831	1.38629436111989	2.04769284336526	1.28785428830664	1.17865499634165	1.77070606003022	2.07944154167984	2.07944154167984	2.07944154167984	2.07944154167984	3.87120101090789	3.87120101090789	2.77258872223978	2.77258872223978	0.693147180559945	0.693147180559945
1.94591014905531	3.46573590279973	1.6094379124341	1.6094379124341	3.87120101090789	3.04452243772342	3.3322045101752	2.39789527279837	0	1.38629436111989	1.58045037556085	1.27296567581289	1.07451473708905	1.03724334229182	2.46080909820894	1.55814461804655	0.916290731874155	1.17865499634165	0.872488109215762	1.38629436111989	1.35914337205394	1.94591014905531	1.60226942295549	1.27296567581289	1.79769420474787	1.33123458393686	1.58045037556085	1.60226942295549	1.976063187226	1.24250646832818	1.68507532663972	2.03377150484665	1.55814461804655	2.03377150484665	1.79769420474787	2.03377150484665	1.86629252109062	1.64452923224537	1.7240412951731	1.77978327818134	0.693147180559945	2.07944154167984	0	1.79175946922805	0.693147180559945	2.39789527279837	3.04452243772342	1.94591014905531	1.38629436111989	0.693147180559945
1.6094379124341	1.6094379124341	1.79175946922805	1.79175946922805	1.94591014905531	1.94591014905531	3.55534806148941	3.55534806148941	1.38629436111989	1.38629436111989	2.36085400111802	1.6094379124341	2.05412373369555	1.09861228866811	0.955511445027436	1.33500106673234	1.6094379124341	2.00148000021012	1.88706964903238	1.52605630349505	0.336472236621213	1.33500106673234	1.43508452528932	2.32238772029023	1.52605630349505	0.955511445027436	2.00148000021012	1.22377543162212	1.43508452528932	2.15176220325946	1.75785791755237	1.94591014905531	0.336472236621213	1.82454929205105	1.68639895357023	1.22377543162212	0.587786664902119	1.43508452528932	1.52605630349505	0.78845736036427	1.79175946922805	1.79175946922805	1.09861228866811	1.09861228866811	2.83321334405622	2.83321334405622	1.79175946922805	1.79175946922805	2.94443897916644	2.94443897916644
1.94591014905531	2.39789527279837	2.70805020110221	2.70805020110221	2.39789527279837	1.94591014905531	2.07944154167984	1.79175946922805	2.39789527279837	1.94591014905531	1.46633706879343	1.20397280432594	1.38629436111989	1.38629436111989	1.46633706879343	2.19722457733622	1.79175946922805	1.73460105538811	1.54044504094715	0.693147180559945	1.73460105538811	1.73460105538811	1.73460105538811	1.38629436111989	1.20397280432594	0.847297860387203	1.94591014905531	2.15948424935337	2.59026716544583	2.26868354131836	1.09861228866811	1.38629436111989	1.38629436111989	1.6094379124341	1.79175946922805	1.89711998488588	1.67397643357167	1.6094379124341	1.79175946922805	1.84582669049833	3.71357206670431	3.3322045101752	2.99573227355399	1.79175946922805	2.07944154167984	1.79175946922805	2.484906649788	2.07944154167984	1.38629436111989	2.30258509299405
1.6094379124341	2.484906649788	2.56494935746154	0.693147180559945	2.30258509299405	3.09104245335832	1.94591014905531	0.693147180559945	2.83321334405622	2.19722457733622	1.56339397393269	2.04769284336526	1.92059234107102	1.42911435830282	1.64383933915143	1.53686721959926	1.67709656090792	1.85629799036563	1.63899671467564	1.94947521521981	1.78758409781757	1.68175857401373	1.71379792775834	1.3415584672785	1.38629436111989	1.62924053973028	1.3015531326648	1.55286756094571	1.45278410238872	1.65822807660353	2.2273226084935	1.28785428830664	1.38629436111989	1.94947521521981	1.92424865227413	1.81645208181843	1.63413052502447	1.73607056336747	1.39252491087053	1.44691898293633	2.99573227355399	3.29583686600433	1.94591014905531	2.63905732961526	3.52636052461616	2.39789527279837	1.09861228866811	1.79175946922805	1.09861228866811	2.484906649788
3.04452243772342	2.94443897916644	0.693147180559945	1.38629436111989	1.79175946922805	0	2.39789527279837	1.38629436111989	1.94591014905531	1.94591014905531	1.58045037556085	1.74296930505862	1.58045037556085	1.38629436111989	0.356674943938732	2.00533356952611	0.356674943938732	1.38629436111989	1.81528996663825	0.826678573184468	2.46080909820894	0.826678573184468	2.00533356952611	2.25878247033565	1.74296930505862	1.94591014905531	1.81528996663825	1.27296567581289	2.11453286149111	1.58045037556085	0.998528830111127	1.74296930505862	0.619039208406224	1.145132304303	1.66500776358891	2.30258509299405	0.998528830111127	2.56494935746154	1.94591014905531	0.998528830111127	0.693147180559945	2.63905732961526	1.79175946922805	3.95124371858143	1.6094379124341	1.94591014905531	2.484906649788	3.04452243772342	3.29583686600433	2.39789527279837
2.89037175789616	1.79175946922805	0	0.693147180559945	0	3.93182563272433	1.09861228866811	0	0	0.693147180559945	0.318453731118535	0.318453731118535	0.318453731118535	0.559615787935423	0.916290731874155	0.916290731874155	0.75377180237638	1.99809590222588	0.318453731118535	1.55814461804655	1.94591014905531	0.75377180237638	2.04769284336526	1.05605267424931	0.916290731874155	0.559615787935423	0.318453731118535	1.38629436111989	1.28785428830664	1.83258146374831	1.63413052502447	1.05605267424931	1.05605267424931	0.559615787935423	1.05605267424931	1.55814461804655	1.28785428830664	1.28785428830664	1.94591014905531	0.75377180237638	0	0.693147180559945	0.693147180559945	2.77258872223978	2.70805020110221	1.38629436111989	1.09861228866811	1.38629436111989	1.09861228866811	1.09861228866811
1.09861228866811	1.09861228866811	1.09861228866811	1.09861228866811	0.693147180559945	0.693147180559945	3.40119738166216	3.40119738166216	2.30258509299405	2.30258509299405	0.927140747898221	2.09074109693377	1.6997770795164	1.45225232891169	1.00994665158245	1.15745278869104	1.50205515139551	1.65909350287996	1.45225232891169	1.00994665158245	1.50205515139551	1.45225232891169	1.45225232891169	1.3445249482436	1.15745278869104	1.50205515139551	1.67964217110735	0.684014696996673	1.94591014905531	1.75785791755237	1.71951456235473	1.84773873696996	1.61668432095487	1.50205515139551	0.927140747898221	1.45225232891169	1.45225232891169	1.28597163949202	1.88154477310041	1.42638881832177	2.07944154167984	2.07944154167984	0	0	2.56494935746154	2.56494935746154	2.63905732961526	2.63905732961526	2.484906649788	2.484906649788
2.70805020110221	2.70805020110221	1.79175946922805	1.79175946922805	1.09861228866811	1.09861228866811	2.07944154167984	2.07944154167984	1.94591014905531	1.94591014905531	2.19722457733622	1.01160091167848	1.55814461804655	1.55814461804655	1.32175583998232	1.09861228866811	1.09861228866811	0.810930216216329	1.44691898293633	1.38629436111989	2.32727770558442	1.65822807660353	1.65822807660353	1.32175583998232	1.98100146886658	1.44691898293633	1.09861228866811	0.810930216216329	1.01160091167848	1.25276296849537	1.17865499634165	0.693147180559945	0.559615787935423	0.693147180559945	1.55814461804655	1.98100146886658	2.11021320034659	2.60268968544438	1.17865499634165	1.74919985480926	2.89037175789616	2.89037175789616	1.6094379124341	1.6094379124341	3.09104245335832	3.09104245335832	1.94591014905531	1.94591014905531	2.30258509299405	2.30258509299405
0	2.07944154167984	0	2.07944154167984	1.79175946922805	0.693147180559945	0	0.693147180559945	2.19722457733622	2.07944154167984	1.30553300447543	1.06945570437665	1.46101790731583	1.06945570437665	1.20224717835847	1.55268509584165	1.36009198872587	1.20224717835847	1.3467287609137	1.29141512292965	1.2770950691549	1.12134053974567	1.20224717835847	0.852211875189633	1.39914250359774	1.13805402071941	1.2770950691549	1.15449274706257	1.44894532608156	1.20224717835847	1.41182766312506	1.59554880027343	1.56357449564092	1.29141512292965	1.15449274706257	1.48473443393314	1.71410853499799	1.49638505115312	1.55268509584165	1.82843494778646	1.79175946922805	2.19722457733622	2.63905732961526	3.95124371858143	2.484906649788	2.07944154167984	1.09861228866811	1.38629436111989	1.79175946922805	0.693147180559945
1.09861228866811	1.09861228866811	3.46573590279973	3.46573590279973	0	0	0	0	0	0	1.1239300966524	0.767255152713667	0.86903784702361	1.87770189902878	0.767255152713667	0.526093095896779	1.38629436111989	1.19625075823203	1.19625075823203	1.44238382777093	1.91238745701667	1.19625075823203	1.1239300966524	0.86903784702361	0.526093095896779	1.26369203902756	1.32687094064909	2.00976162104185	1.59393372589814	0.961411167154625	1.19625075823203	1.87770189902878	0.961411167154625	0.653926467406664	1.26369203902756	0.86903784702361	2.12639852476761	0.767255152713667	1.04596855518269	1.1239300966524	1.38629436111989	1.38629436111989	2.484906649788	2.484906649788	2.07944154167984	2.07944154167984	2.19722457733622	2.19722457733622	1.38629436111989	1.38629436111989
2.39789527279837	2.39789527279837	2.484906649788	2.484906649788	1.6094379124341	1.6094379124341	1.6094379124341	1.6094379124341	1.79175946922805	1.79175946922805	1.94591014905531	1.89974810729215	2.11180682618187	0.947381318944186	1.80049314919681	1.42500887330058	1.56642052735041	2.14931122164032	1.80049314919681	1.49821227732388	0.947381318944186	0.816761136527122	1.06289420606603	2.11180682618187	1.56642052735041	1.63027199933694	0.816761136527122	1.7469089030627	1.26025364022453	1.6902900090632	1.49821227732388	1.7469089030627	1.34602046198195	1.42500887330058	1.6902900090632	1.94591014905531	1.7469089030627	1.8513515664303	2.25405805209939	1.42500887330058	0.693147180559945	0.693147180559945	1.94591014905531	1.94591014905531	1.94591014905531	1.94591014905531	4.04305126783455	4.04305126783455	1.09861228866811	1.09861228866811
1.94591014905531	1.94591014905531	2.19722457733622	2.19722457733622	3.43398720448515	3.43398720448515	2.07944154167984	2.07944154167984	1.09861228866811	1.09861228866811	1.83258146374831	1.92424865227413	1.55814461804655	2.17475172148416	1.55814461804655	1.78339121955754	1.49290409617815	1.75785791755237	2.08567209143047	1.52605630349505	1.87946504964716	1.34807314829969	1.42310833424261	1.85629799036563	2.3174737054878	1.83258146374831	1.92424865227413	1.75785791755237	2.08567209143047	1.80828877117927	1.64865862558738	1.98787434815435	1.87946504964716	0.854415328156067	1.42310833424261	1.42310833424261	2.12226153886276	2.02814824729229	1.45861502269952	1.70474809223843	1.6094379124341	1.6094379124341	2.484906649788	2.484906649788	1.38629436111989	1.38629436111989	2.39789527279837	2.39789527279837	3.76120011569356	3.76120011569356
2.30258509299405	2.30258509299405	2.484906649788	2.484906649788	3.25809653802148	3.25809653802148	2.77258872223978	2.77258872223978	2.63905732961526	2.63905732961526	2.30258509299405	1.6094379124341	1.09861228866811	2.07944154167984	0	1.94591014905531	1.09861228866811	2.39789527279837	1.09861228866811	0	1.09861228866811	2.19722457733622	1.6094379124341	2.07944154167984	0	2.07944154167984	1.09861228866811	1.09861228866811	1.94591014905531	1.38629436111989	1.09861228866811	2.07944154167984	1.79175946922805	1.09861228866811	2.63905732961526	3.04452243772342	1.09861228866811	3.2188758248682	2.484906649788	1.6094379124341	3.04452243772342	3.04452243772342	1.94591014905531	1.94591014905531	2.07944154167984	2.07944154167984	3.46573590279973	3.46573590279973	1.79175946922805	1.79175946922805
0	0	0.693147180559945	0.693147180559945	0	0	4.0943445622221	4.0943445622221	2.63905732961526	2.63905732961526	2.43750441089342	2.14658084451746	1.94591014905531	1.23676262714893	1.65292302437384	0.635988766719997	1.81010860789625	1.69459572077441	1.84582669049833	2.84620053958303	1.41369333530801	2.22161603046038	2.22161603046038	1.91364928683709	2.09323486381217	2.56494935746154	2.35665231426432	1.6094379124341	1.7730673362159	1.97716269255942	1.94591014905531	1.65292302437384	1.46633706879343	1.09861228866811	1.81010860789625	1.91364928683709	2.22161603046038	1.69459572077441	2.03688192726104	1.35812348415319	1.6094379124341	1.6094379124341	2.56494935746154	2.56494935746154	3.95124371858143	3.95124371858143	1.38629436111989	1.38629436111989	1.79175946922805	1.79175946922805
1.6094379124341	1.6094379124341	2.39789527279837	2.39789527279837	2.63905732961526	2.63905732961526	3.61091791264422	3.61091791264422	4.33073334028633	4.33073334028633	2.484906649788	1.6094379124341	2.70805020110221	2.83321334405622	2.484906649788	2.19722457733622	1.09861228866811	2.30258509299405	2.63905732961526	2.07944154167984	0.693147180559945	1.6094379124341	1.6094379124341	2.19722457733622	1.94591014905531	2.39789527279837	2.63905732961526	1.09861228866811	2.07944154167984	1.6094379124341	1.38629436111989	2.94443897916644	1.38629436111989	0.693147180559945	2.19722457733622	0	1.79175946922805	2.484906649788	2.63905732961526	1.94591014905531	2.30258509299405	2.30258509299405	2.94443897916644	2.94443897916644	1.94591014905531	1.94591014905531	0	0	2.484906649788	2.484906649788
2.19722457733622	2.19722457733622	0	0	1.6094379124341	1.6094379124341	3.09104245335832	3.09104245335832	3.55534806148941	3.55534806148941	2.2553322081435	2.04022082852655	2.00976162104185	1.68354588458782	1.44238382777093	1.87770189902878	1.87770189902878	1.68354588458782	1.54592450671177	1.68354588458782	1.04596855518269	2.2308411881352	1.76578398282479	1.91238745701667	1.72551008368685	1.04596855518269	0.653926467406664	0.207639364778245	0.86903784702361	0.767255152713667	2.09848973665053	2.04022082852655	2.2553322081435	1.04596855518269	0.86903784702361	1.80449849500548	0.379489621704904	2.0697796307681	2.36952457566916	1.80449849500548	2.19722457733622	2.19722457733622	2.30258509299405	2.30258509299405	2.19722457733622	2.19722457733622	2.89037175789616	2.89037175789616	1.38629436111989	1.38629436111989
1.38629436111989	1.38629436111989	2.99573227355399	2.99573227355399	3.09104245335832	3.09104245335832	1.94591014905531	1.94591014905531	1.79175946922805	1.79175946922805	0.916290731874155	1.79175946922805	2.30258509299405	2.14006616349627	0.405465108108164	0.693147180559945	2.2512917986065	1.25276296849537	1.09861228866811	2.14006616349627	1.25276296849537	1.70474809223843	1.50407739677627	1.25276296849537	1.50407739677627	1.09861228866811	1.50407739677627	2.01490302054226	3.43398720448515	0.916290731874155	2.14006616349627	1.94591014905531	1.25276296849537	2.01490302054226	1.87180217690159	1.38629436111989	1.6094379124341	2.07944154167984	0.405465108108164	1.6094379124341	2.19722457733622	2.19722457733622	0.693147180559945	0.693147180559945	1.38629436111989	1.38629436111989	2.70805020110221	2.70805020110221	3.80666248977032	3.80666248977032
2.19722457733622	1.94591014905531	3.61091791264422	1.6094379124341	1.38629436111989	2.07944154167984	2.39789527279837	1.94591014905531	2.484906649788	1.94591014905531	2.02814824729229	1.70474809223843	1.75785791755237	1.7404661748405	1.16315080980568	2.10413415427021	1.77495235091167	1.41098697371026	2.07944154167984	1.54756250871601	1.43508452528932	1.90210752639692	1.56861591791385	1.75785791755237	1.22377543162212	1.87180217690159	1.58923520511658	1.58923520511658	1.7227665977411	1.54756250871601	1.41098697371026	0.993251773010283	1.06471073699243	1.85629799036563	1.62924053973028	1.90210752639692	1.82454929205105	0.916290731874155	2.02814824729229	0.993251773010283	2.77258872223978	3.85014760171006	2.484906649788	2.39789527279837	2.07944154167984	2.19722457733622	1.79175946922805	1.79175946922805	1.09861228866811	1.09861228866811
1.38629436111989	1.6094379124341	2.07944154167984	1.6094379124341	0	0.693147180559945	1.94591014905531	1.09861228866811	3.40119738166216	3.3322045101752	2.50552593699074	2.30258509299405	1.83258146374831	2.14006616349627	2.22462355152433	2.14006616349627	0	0	0.559615787935423	0.559615787935423	0	1.17865499634165	1.83258146374831	1.70474809223843	0	0.559615787935423	1.17865499634165	1.38629436111989	1.83258146374831	0.559615787935423	1.55814461804655	0.559615787935423	0	0.916290731874155	0.559615787935423	0	0	0	0.559615787935423	0.559615787935423	0.693147180559945	1.38629436111989	1.09861228866811	2.39789527279837	1.38629436111989	1.38629436111989	0	2.19722457733622	2.83321334405622	1.94591014905531
1.38629436111989	1.38629436111989	2.70805020110221	2.70805020110221	1.6094379124341	1.6094379124341	1.94591014905531	1.94591014905531	2.07944154167984	2.07944154167984	3.2188758248682	2.25878247033565	1.48807705542983	1.81528996663825	0.998528830111127	1.48807705542983	1.66500776358891	1.48807705542983	0.998528830111127	1.27296567581289	0.619039208406224	1.94591014905531	0.998528830111127	1.81528996663825	1.94591014905531	1.48807705542983	0	1.48807705542983	1.94591014905531	1.66500776358891	0.998528830111127	2.496741107435	0.998528830111127	1.27296567581289	1.81528996663825	0	1.27296567581289	1.81528996663825	1.94591014905531	2.34454929209308	1.6094379124341	1.6094379124341	1.38629436111989	1.38629436111989	3.04452243772342	3.04452243772342	3.17805383034795	3.17805383034795	3.46573590279973	3.46573590279973
2.89037175789616	2.30258509299405	2.19722457733622	2.39789527279837	2.63905732961526	2.70805020110221	2.19722457733622	2.83321334405622	2.56494935746154	1.38629436111989	1.38629436111989	2.17475172148416	2.24070968927596	1.52605630349505	1.52605630349505	2.02814824729229	1.52605630349505	1.94591014905531	1.64865862558738	1.22377543162212	1.38629436111989	1.02961941718116	1.94591014905531	2.30258509299405	1.64865862558738	0	1.52605630349505	1.94591014905531	1.02961941718116	1.38629436111989	2.30258509299405	1.94591014905531	1.52605630349505	1.85629799036563	1.02961941718116	0.470003629245736	0.470003629245736	0.470003629245736	1.38629436111989	2.36085400111802	0	1.94591014905531	2.19722457733622	1.09861228866811	0.693147180559945	3.04452243772342	3.36729582998647	3.55534806148941	0	0
0	0	1.94591014905531	1.94591014905531	2.89037175789616	2.89037175789616	3.2188758248682	3.2188758248682	2.63905732961526	2.63905732961526	1.94591014905531	0.816761136527122	1.63027199933694	1.49821227732388	1.49821227732388	2.72198770894599	1.34602046198195	1.34602046198195	1.49821227732388	1.26025364022453	1.89974810729215	2.07284085764848	1.8513515664303	1.7469089030627	2.43545837437402	1.42500887330058	2.28666963768815	1.42500887330058	1.7469089030627	0.816761136527122	1.7469089030627	1.94591014905531	1.26025364022453	2.4892830243878	1.99003495396425	1.8513515664303	2.18545973575663	1.63027199933694	2.31825120973845	1.16643488500687	1.79175946922805	1.79175946922805	1.6094379124341	1.6094379124341	3.95124371858143	3.95124371858143	0.693147180559945	0.693147180559945	2.19722457733622	2.19722457733622
3.76120011569356	1.94591014905531	3.13549421592915	2.30258509299405	2.07944154167984	2.94443897916644	3.58351893845611	2.83321334405622	2.63905732961526	2.99573227355399	2.02320182335696	1.33828514193353	1.77070606003022	1.94591014905531	1.51787071890861	2.02320182335696	2.07159836421881	1.8021222562636	1.23474446299269	1.33828514193353	0.916290731874155	1.28785428830664	1.94591014905531	1.38629436111989	0.75377180237638	1.91875915998936	2.24469111457514	1.99809590222588	2.18323833536148	2.18323833536148	2.33939906611676	1.83258146374831	1.89085037187229	1.43210389715118	2.02320182335696	2.37490575457367	1.99809590222588	2.18323833536148	1.51787071890861	1.59685913022724	1.79175946922805	1.6094379124341	1.6094379124341	0	3.43398720448515	1.38629436111989	2.30258509299405	1.09861228866811	1.94591014905531	2.484906649788
1.38629436111989	1.94591014905531	2.07944154167984	1.6094379124341	3.85014760171006	3.93182563272433	2.19722457733622	1.38629436111989	1.38629436111989	2.99573227355399	1.73165554515835	2.04769284336526	2.25654115449264	1.34807314829969	1.73165554515835	1.55814461804655	1.98787434815435	1.96711235670592	1.22377543162212	1.30833281965018	1.94591014905531	1.83258146374831	1.64865862558738	2.14006616349627	1.75785791755237	1.1314021114911	2.12226153886276	1.70474809223843	1.70474809223843	1.49290409617815	1.55814461804655	0.371563556432483	1.55814461804655	1.78339121955754	1.75785791755237	1.08180517035173	1.73165554515835	2.2082744135228	1.38629436111989	1.83258146374831	2.07944154167984	2.30258509299405	0.693147180559945	2.07944154167984	2.39789527279837	2.70805020110221	2.19722457733622	2.56494935746154	1.79175946922805	1.79175946922805
1.79175946922805	1.79175946922805	1.94591014905531	2.07944154167984	2.70805020110221	3.2188758248682	2.39789527279837	2.63905732961526	2.94443897916644	2.19722457733622	1.67576055536517	1.65958769611957	1.68109390134054	1.31218638896617	1.7227665977411	1.94998347444295	1.31218638896617	1.72785566724857	1.50724697153755	1.52605630349505	1.23214368129263	0.977251431663842	1.2966822024302	1.56264575092734	1.37912587164128	1.38629436111989	1.17203975722293	1.24867298324384	1.58631549501325	1.23214368129263	1.59214641532404	1.68109390134054	1.37912587164128	1.50724697153755	1.48160454092422	1.55059741241117	1.59794353300837	1.69167601067107	1.83827948486295	1.62643548880267	1.09861228866811	2.83321334405622	2.30258509299405	1.94591014905531	2.484906649788	1.94591014905531	1.38629436111989	1.94591014905531	1.09861228866811	1.79175946922805
2.484906649788	2.484906649788	2.30258509299405	2.30258509299405	0.693147180559945	0.693147180559945	2.39789527279837	2.39789527279837	1.94591014905531	1.94591014905531	2.88530845593962	1.86478460424295	1.94591014905531	1.45225232891169	0.969400557188104	2.32949254591397	1.57239664075375	1.15745278869104	1.86478460424295	1.86478460424295	0	1.77649199709727	1.77649199709727	1.31567679390594	2.15598161880217	1.77649199709727	0.737598943130779	1.15745278869104	0.969400557188104	1.57239664075375	2.15598161880217	2.09074109693377	1.45225232891169	2.09074109693377	3.12755766633341	1.94591014905531	2.52208565302975	1.67964217110735	1.86478460424295	1.86478460424295	2.07944154167984	2.07944154167984	3.29583686600433	3.29583686600433	3.25809653802148	3.25809653802148	2.99573227355399	2.99573227355399	3.3322045101752	3.3322045101752
2.94443897916644	2.94443897916644	1.38629436111989	1.38629436111989	2.484906649788	2.484906649788	2.99573227355399	2.99573227355399	1.09861228866811	1.09861228866811	1.83961549040569	1.01693425765384	1.94591014905531	2.56494935746154	0.880358722648092	1.51059207779747	1.01693425765384	1.13707856949591	2.17073296188924	1.99510039324608	0.534082485930258	0	1.2443240998495	1.34117392583942	1.2443240998495	0.722134717433197	1.78190717278504	1.34117392583942	1.83961549040569	1.94591014905531	1.51059207779747	1.89417447465612	2.32007825044156	2.28478046836054	1.13707856949591	0.722134717433197	1.34117392583942	1.89417447465612	2.38714248102211	1.94591014905531	0	0	1.09861228866811	1.09861228866811	2.89037175789616	2.89037175789616	3.29583686600433	3.29583686600433	2.30258509299405	2.30258509299405
3.36729582998647	2.89037175789616	1.09861228866811	1.38629436111989	0.693147180559945	0	0	0.693147180559945	1.09861228866811	0.693147180559945	1.57021719928082	1.54592450671177	1.23053983171066	1.63974326192943	1.75586654616745	1.93763423975145	1.1239300966524	1.91238745701667	1.72551008368685	1.27986489827316	2.13325569449374	1.73573163775839	1.10500208676688	1.0857088838322	1.19625075823203	1.55814461804655	1.52102695509005	1.2472533126844	1.38629436111989	0.767255152713667	1.10500208676688	1.1239300966524	1.16074406977512	1.27986489827316	1.37176626055698	1.00458333901983	1.16074406977512	1.37176626055698	1.57021719928082	1.63974326192943	1.6094379124341	2.484906649788	3.17805383034795	1.6094379124341	1.94591014905531	3.04452243772342	2.70805020110221	2.89037175789616	1.38629436111989	1.6094379124341
2.94443897916644	2.19722457733622	1.09861228866811	0	0.693147180559945	2.30258509299405	1.6094379124341	1.09861228866811	1.6094379124341	1.94591014905531	1.47247205736094	1.20597080698861	1.73695123273306	1.7263316639056	1.97129938306013	1.07158361628019	1.94591014905531	1.62531126159039	1.44456326924387	1.76814960358892	2.00417905717929	1.47247205736094	1.07158361628019	1.3244189574018	1.18784342239605	1.71559810826249	1.15057202759882	1.02961941718116	1.41585316336144	1.09192330051731	1.20597080698861	0.841567185678219	1.22377543162212	1.20597080698861	1.3244189574018	1.02961941718116	1.22377543162212	1.52605630349505	1.51292701205326	1.63705307946707	1.6094379124341	2.484906649788	3.17805383034795	1.6094379124341	1.94591014905531	3.04452243772342	2.70805020110221	2.89037175789616	1.38629436111989	1.6094379124341
1.94591014905531	1.94591014905531	2.56494935746154	2.56494935746154	2.19722457733622	2.19722457733622	2.07944154167984	2.07944154167984	2.484906649788	2.484906649788	1.97080770067704	1.38629436111989	0.80437281567017	1.34117392583942	2.04198397914494	1.34117392583942	2.32007825044156	2.0646264558947	2.10842907855309	1.65542302567592	1.72066354754432	1.81117755508516	1.01693425765384	1.47085174914795	1.78190717278504	1.94591014905531	2.43464481500711	2.66804486648851	2.24819102092825	1.89417447465612	1.68857523299282	1.99510039324608	1.54881329061767	2.0188169198634	1.81117755508516	1.2443240998495	2.12963128620369	2.04198397914494	1.47085174914795	1.92037684705015	1.94591014905531	1.94591014905531	2.63905732961526	2.63905732961526	3.89182029811063	3.89182029811063	2.77258872223978	2.77258872223978	2.30258509299405	2.30258509299405
1.94591014905531	3.46573590279973	1.6094379124341	1.6094379124341	3.87120101090789	3.04452243772342	3.3322045101752	2.39789527279837	0	1.38629436111989	1.46853245935686	1.3424917384615	0.707331815551902	2.33629615033636	1.56264575092734	0.898999234764094	1.05977245535185	1.22377543162212	1.38629436111989	1.98198620552912	1.24867298324384	1.71251009757391	1.27296567581289	1.69692536655722	1.64865862558738	1.64865862558738	1.64865862558738	1.97010487764237	1.9084837435362	1.77252810730017	1.95808068467557	1.75785791755237	1.7869861904754	1.77252810730017	1.58045037556085	1.75785791755237	1.66500776358891	1.86960195599199	1.97010487764237	1.24867298324384	1.09861228866811	1.94591014905531	2.30258509299405	2.07944154167984	0.693147180559945	0.693147180559945	2.07944154167984	1.38629436111989	2.07944154167984	2.484906649788
2.94443897916644	1.6094379124341	1.94591014905531	1.6094379124341	2.99573227355399	3.58351893845611	2.56494935746154	2.63905732961526	2.30258509299405	3.52636052461616	2.05412373369555	1.6094379124341	2.39789527279837	0.8754687373539	3.01553490085017	1.97408102602201	0.336472236621213	0.78845736036427	1.64865862558738	2.10413415427021	1.33500106673234	1.75785791755237	2.17475172148416	1.22377543162212	1.38629436111989	1.82454929205105	0.78845736036427	1.7227665977411	1.56861591791385	2.59525470695687	2.17475172148416	1.38629436111989	1.09861228866811	1.7227665977411	1.16315080980568	1.68639895357023	1.75785791755237	1.79175946922805	1.91692261218206	2.78501124223834	2.484906649788	1.38629436111989	1.6094379124341	2.30258509299405	1.38629436111989	2.39789527279837	2.30258509299405	3.68887945411394	2.89037175789616	2.19722457733622
2.39789527279837	0.693147180559945	1.38629436111989	2.99573227355399	1.6094379124341	1.09861228866811	0.693147180559945	1.6094379124341	0	2.77258872223978	1.79175946922805	1.85629799036563	1.6094379124341	1.88706964903238	1.88706964903238	1.7227665977411	2.24070968927596	1.33500106673234	2.90142159408275	1.56861591791385	1.56861591791385	1.33500106673234	1.38629436111989	1.48160454092422	1.16315080980568	1.91692261218206	1.09861228866811	2.63905732961526	1.16315080980568	1.16315080980568	2.24070968927596	2.19722457733622	2.05412373369555	1.82454929205105	1.02961941718116	1.94591014905531	2.10413415427021	1.85629799036563	1.48160454092422	1.79175946922805	1.6094379124341	1.38629436111989	3.13549421592915	3.25809653802148	2.83321334405622	4.15888308335967	2.484906649788	1.6094379124341	2.39789527279837	3.78418963391826
1.38629436111989	1.6094379124341	1.09861228866811	1.94591014905531	0.693147180559945	1.09861228866811	3.55534806148941	2.19722457733622	2.56494935746154	1.79175946922805	1.53657656416923	1.51898080227885	1.13401421571903	0.795801334620029	1.78270963370814	1.55386806127929	1.57086563764786	1.36581582977635	1.18487263295252	1.71209206649418	1.60401784496476	1.50106987571232	0.719815427642107	1.48283228816254	1.36581582977635	1.68238691208027	1.51898080227885	1.72662016705709	1.08042996958492	0.795801334620029	1.34490914495704	1.4063619241707	1.02381107558541	1.50106987571232	1.20936365296081	0.719815427642107	1.08042996958492	1.68238691208027	1.34490914495704	1.50106987571232	2.19722457733622	1.6094379124341	2.70805020110221	2.70805020110221	1.79175946922805	1.94591014905531	1.79175946922805	1.6094379124341	1.79175946922805	1.79175946922805
1.09861228866811	1.38629436111989	2.83321334405622	3.43398720448515	3.2188758248682	3.80666248977032	2.30258509299405	3.46573590279973	1.6094379124341	1.38629436111989	0.559615787935423	1.94591014905531	1.17865499634165	2.22462355152433	1.55814461804655	1.17865499634165	0	1.70474809223843	0.916290731874155	1.17865499634165	0.559615787935423	1.17865499634165	0.916290731874155	1.38629436111989	1.83258146374831	0.916290731874155	1.38629436111989	3.76120011569356	0.916290731874155	1.83258146374831	0	0.559615787935423	1.70474809223843	2.77258872223978	2.37490575457367	0.559615787935423	1.55814461804655	1.55814461804655	0.559615787935423	2.81839825827108	0.693147180559945	3.04452243772342	2.89037175789616	2.07944154167984	0.693147180559945	0.693147180559945	1.79175946922805	2.94443897916644	0.693147180559945	2.39789527279837
3.46573590279973	3.46573590279973	3.40119738166216	3.40119738166216	2.89037175789616	2.89037175789616	2.56494935746154	2.56494935746154	2.07944154167984	2.07944154167984	2.24070968927596	1.75785791755237	2.164963715118	1.40749656877049	1.44859824445605	1.75785791755237	2.6163525359215	1.94591014905531	1.66500776358891	1.72785566724857	1.99372802340581	1.84281464002834	1.36463286433871	1.44859824445605	1.27296567581289	0.707331815551902	1.81528996663825	2.24070968927596	2.34454929209308	1.86960195599199	0.78845736036427	1.69692536655722	1.52605630349505	1.66500776358891	1.81528996663825	1.11748077297249	1.05977245535185	2.46809953147162	2.01680597068835	1.48807705542983	0.693147180559945	0.693147180559945	0.693147180559945	0.693147180559945	2.63905732961526	2.63905732961526	2.39789527279837	2.39789527279837	1.38629436111989	1.38629436111989
2.56494935746154	2.56494935746154	1.6094379124341	1.6094379124341	2.19722457733622	2.19722457733622	3.17805383034795	3.17805383034795	1.09861228866811	1.09861228866811	1.50790149321468	1.36009198872587	1.18658106161407	1.50790149321468	1.41182766312506	1.12134053974567	0.710241613919245	1.18658106161407	2.08374262357923	1.59554880027343	2.08374262357923	1.75069798243028	1.55268509584165	2.05765418749493	1.59554880027343	1.36009198872587	1.30553300447543	2.49917222694682	2.37249708219276	1.24782468685479	1.55268509584165	1.50790149321468	1.82008997585428	1.75069798243028	1.18658106161407	1.94591014905531	1.88497759806016	1.50790149321468	1.24782468685479	2.08374262357923	2.30258509299405	2.30258509299405	2.89037175789616	2.89037175789616	1.38629436111989	1.38629436111989	2.99573227355399	2.99573227355399	2.30258509299405	2.30258509299405
1.09861228866811	1.09861228866811	3.87120101090789	3.87120101090789	1.94591014905531	1.94591014905531	2.39789527279837	2.39789527279837	3.29583686600433	3.29583686600433	2.12026353620009	2.19722457733622	0.980829253011726	1.99243016469021	1.73460105538811	0.847297860387203	1.89711998488588	1.99243016469021	0.980829253011726	0.847297860387203	1.09861228866811	2.33537491581704	1.38629436111989	1.67397643357167	1.6094379124341	0.847297860387203	1.6094379124341	2.07944154167984	1.73460105538811	2.36712361413162	3.04452243772342	1.73460105538811	2.15948424935337	0.847297860387203	2.484906649788	1.99243016469021	0.847297860387203	2.30258509299405	1.89711998488588	1.54044504094715	2.30258509299405	2.30258509299405	1.38629436111989	1.38629436111989	2.484906649788	2.484906649788	2.83321334405622	2.83321334405622	1.38629436111989	1.38629436111989
0	0.693147180559945	1.09861228866811	0.693147180559945	0	2.56494935746154	2.484906649788	3.13549421592915	3.36729582998647	1.6094379124341	1.83258146374831	1.17865499634165	0.75377180237638	1.55814461804655	1.28785428830664	1.83258146374831	1.99809590222588	1.63413052502447	2.37490575457367	1.77070606003022	1.70474809223843	1.55814461804655	1.28785428830664	0.916290731874155	1.83258146374831	1.05605267424931	1.47590651980958	1.63413052502447	1.47590651980958	1.05605267424931	0	0.916290731874155	1.77070606003022	1.89085037187229	1.17865499634165	0.75377180237638	0.75377180237638	2.14006616349627	1.55814461804655	1.47590651980958	1.79175946922805	2.484906649788	2.63905732961526	2.07944154167984	2.94443897916644	2.56494935746154	2.484906649788	1.38629436111989	2.30258509299405	1.94591014905531
2.07944154167984	1.6094379124341	0	2.19722457733622	4.02535169073515	2.07944154167984	2.83321334405622	2.07944154167984	1.38629436111989	2.30258509299405	1.70474809223843	1.47590651980958	2.37490575457367	1.70474809223843	2.39219725168373	1.86214026598985	2.55042125689863	1.99809590222588	2.20414502018079	1.70474809223843	1.55814461804655	2.47443534992071	1.38629436111989	1.55814461804655	1.59685913022724	1.38629436111989	2.18323833536148	1.97234340612347	1.70474809223843	1.59685913022724	1.59685913022724	1.63413052502447	1.51787071890861	1.86214026598985	2.07159836421881	0.916290731874155	2.62103882411258	1.05605267424931	1.05605267424931	1.73827078427707	1.38629436111989	0.693147180559945	2.07944154167984	2.56494935746154	1.6094379124341	0.693147180559945	4.21950770517611	3.89182029811063	1.09861228866811	2.07944154167984
2.63905732961526	2.77258872223978	0.693147180559945	0	1.09861228866811	2.07944154167984	1.38629436111989	0.693147180559945	1.79175946922805	1.6094379124341	1.60296539792848	1.52183985311611	1.54274653793543	1.22945188962692	0.935460647981875	1.28451166680995	1.58329263232978	1.52183985311611	1.36180334111159	1.74779634580694	1.88902277465326	1.78094855312384	1.90355087521617	1.43354724597044	1.62225860086316	1.62225860086316	1.88902277465326	1.3109449238781	1.0768723020317	1.33669741998052	1.0768723020317	1.257360677744	0.573345980747325	0.972732042779107	1.50048672864555	1.38629436111989	1.36180334111159	1.62225860086316	1.0768723020317	1.56322506927897	1.6094379124341	1.79175946922805	2.19722457733622	0.693147180559945	2.70805020110221	3.36729582998647	2.30258509299405	2.19722457733622	2.484906649788	3.13549421592915
1.94591014905531	1.94591014905531	3.04452243772342	3.04452243772342	3.73766961828337	3.73766961828337	2.30258509299405	2.30258509299405	2.19722457733622	2.19722457733622	2.53369681395743	2.19722457733622	1.09861228866811	1.75785791755237	1.33500106673234	1.09861228866811	1.22377543162212	0.587786664902119	1.09861228866811	1.75785791755237	0.955511445027436	1.52605630349505	2.46809953147162	2.15176220325946	2.05412373369555	2.94443897916644	1.68639895357023	2.19722457733622	2.05412373369555	1.43508452528932	1.82454929205105	1.33500106673234	1.75785791755237	1.6094379124341	1.43508452528932	1.75785791755237	2.24070968927596	2.15176220325946	2.39789527279837	2.19722457733622	2.07944154167984	2.07944154167984	3.04452243772342	3.04452243772342	2.70805020110221	2.70805020110221	1.79175946922805	1.79175946922805	2.19722457733622	2.19722457733622
1.09861228866811	1.09861228866811	2.63905732961526	2.63905732961526	2.70805020110221	1.94591014905531	0.693147180559945	2.30258509299405	1.6094379124341	2.30258509299405	1.6265323457934	1.54167581033328	1.38629436111989	1.25522299433623	1.33997957893877	1.50790149321468	1.30553300447543	1.33318453580594	1.61631079172186	1.03330719026034	1.24782468685479	1.53054396996444	1.4729464781811	1.25522299433623	1.58500388709682	1.41811040630455	1.20224717835847	1.23286181417807	1.58500388709682	1.32634300398923	1.68576017999373	1.513610357435	1.49638505115312	1.04246755965901	1.43055869983112	1.513610357435	1.49638505115312	1.48473443393314	1.94591014905531	2.13089646093642	2.07944154167984	2.77258872223978	1.79175946922805	1.79175946922805	1.79175946922805	2.89037175789616	1.6094379124341	0	2.89037175789616	2.83321334405622
3.04452243772342	3.04452243772342	1.6094379124341	1.6094379124341	0	0	1.94591014905531	1.94591014905531	1.09861228866811	1.09861228866811	1.94591014905531	1.66500776358891	1.34992671694902	0.619039208406224	1.34992671694902	2.02438176449681	1.34992671694902	1.34992671694902	1.27296567581289	1.48807705542983	1.48807705542983	1.6094379124341	1.81528996663825	1.18958406687384	1.81528996663825	1.09861228866811	0.998528830111127	1.90423745265475	1.86075234071501	1.34992671694902	2.25878247033565	0.619039208406224	1.66500776358891	2.47293045874128	0.998528830111127	2.02438176449681	1.66500776358891	1.86075234071501	1.48807705542983	2.28819635554195	2.30258509299405	2.30258509299405	3.40119738166216	3.40119738166216	2.89037175789616	2.89037175789616	2.19722457733622	2.19722457733622	2.19722457733622	2.19722457733622
1.6094379124341	1.09861228866811	2.07944154167984	1.38629436111989	3.36729582998647	1.09861228866811	0	1.6094379124341	2.39789527279837	2.19722457733622	1.17865499634165	1.55814461804655	0.75377180237638	1.55814461804655	0.916290731874155	1.28785428830664	0.916290731874155	1.28785428830664	0	1.28785428830664	1.47590651980958	0.559615787935423	0.559615787935423	1.38629436111989	0.318453731118535	2.0949457282158	1.63413052502447	1.05605267424931	0.318453731118535	1.38629436111989	1.17865499634165	1.47590651980958	1.05605267424931	1.38629436111989	0.559615787935423	0.916290731874155	1.05605267424931	0.559615787935423	1.17865499634165	0.318453731118535	1.79175946922805	0	0.693147180559945	0	1.09861228866811	1.79175946922805	1.6094379124341	1.09861228866811	1.6094379124341	2.63905732961526
3.17805383034795	3.17805383034795	3.17805383034795	3.17805383034795	3.13549421592915	3.13549421592915	3.68887945411394	3.68887945411394	2.94443897916644	2.94443897916644	2.3832429960115	1.94591014905531	1.87487437593856	1.47247205736094	1.57691472072854	1.62531126159039	2.60120710548416	1.57691472072854	1.57691472072854	1.75785791755237	1.67147330335355	2.3832429960115	2.21484617868604	1.57691472072854	2.78006073707848	1.62531126159039	2.42657107277504	2.33795223683134	2.83790818836042	3.07454345397828	2.60120710548416	2.21484617868604	1.35583515363518	1.75785791755237	2.24070968927596	2.18829594659192	1.83736998048011	2.21484617868604	2.04381436403668	2.31451366385932	1.79175946922805	1.79175946922805	2.39789527279837	2.39789527279837	3.63758615972639	3.63758615972639	2.19722457733622	2.19722457733622	1.38629436111989	1.38629436111989
2.30258509299405	2.30258509299405	1.79175946922805	1.79175946922805	1.09861228866811	1.09861228866811	2.70805020110221	2.70805020110221	1.38629436111989	1.38629436111989	1.38629436111989	1.89711998488588	1.73460105538811	2.63905732961526	2.12026353620009	1.84582669049833	0.693147180559945	0.510825623765991	0.287682072451781	1.20397280432594	0.510825623765991	0	0.287682072451781	0.510825623765991	1.46633706879343	1.54044504094715	2.12026353620009	1.73460105538811	1.38629436111989	1.46633706879343	0.980829253011726	1.79175946922805	1.29928298413026	2.19722457733622	2.12026353620009	1.94591014905531	2.33537491581704	2.19722457733622	0.980829253011726	1.84582669049833	0.693147180559945	0.693147180559945	2.70805020110221	2.70805020110221	3.61091791264422	3.61091791264422	2.07944154167984	2.07944154167984	2.39789527279837	2.39789527279837
2.39789527279837	1.79175946922805	1.38629436111989	2.07944154167984	1.79175946922805	2.56494935746154	0.693147180559945	0.693147180559945	0	1.09861228866811	1.52605630349505	1.09861228866811	1.16315080980568	1.68639895357023	1.52605630349505	1.56861591791385	2.19722457733622	0.8754687373539	1.56861591791385	0.693147180559945	1.52605630349505	2.21920348405499	2.05412373369555	2.02814824729229	2.17475172148416	2.21920348405499	2.28238238567653	1.82454929205105	0.955511445027436	1.91692261218206	2.05412373369555	1.64865862558738	1.48160454092422	1.56861591791385	2.10413415427021	1.48160454092422	2.50143595173921	1.68639895357023	1.64865862558738	1.91692261218206	3.13549421592915	2.07944154167984	1.94591014905531	3.13549421592915	4.20469261939097	3.61091791264422	2.484906649788	1.6094379124341	2.56494935746154	2.484906649788
1.09861228866811	0	0	0	1.79175946922805	0	0	0	1.38629436111989	2.07944154167984	0.832909122935104	0.587786664902119	0.693147180559945	0.955511445027436	0.470003629245736	0.53062825106217	0.832909122935104	0.78845736036427	0.741937344729377	0.336472236621213	0.741937344729377	0.182321556793955	0.53062825106217	0.405465108108164	1.25276296849537	0.832909122935104	1.09861228866811	1.22377543162212	1.58923520511658	1.22377543162212	1.16315080980568	0.993251773010283	1.25276296849537	0.470003629245736	0.993251773010283	0.916290731874155	0.832909122935104	0.641853886172395	0.693147180559945	1.02961941718116	1.6094379124341	0	0	1.94591014905531	0	0	2.56494935746154	2.77258872223978	1.6094379124341	2.39789527279837
2.70805020110221	2.39789527279837	2.63905732961526	2.39789527279837	2.63905732961526	2.99573227355399	2.484906649788	2.484906649788	0.693147180559945	1.09861228866811	1.44238382777093	1.04596855518269	2.12639852476761	2.12639852476761	1.87770189902878	2.0697796307681	1.38629436111989	1.04596855518269	1.38629436111989	1.63974326192943	1.04596855518269	1.97834542480847	1.44238382777093	2.00976162104185	1.44238382777093	1.32687094064909	1.72551008368685	0.526093095896779	1.54592450671177	2.17998277090171	1.63974326192943	1.38629436111989	1.1239300966524	1.54592450671177	2.12639852476761	1.68354588458782	2.61683419283055	1.87770189902878	2.78690877601453	1.32687094064909	1.38629436111989	2.89037175789616	3.46573590279973	2.484906649788	1.6094379124341	3.3322045101752	2.89037175789616	2.484906649788	1.94591014905531	1.6094379124341
2.94443897916644	2.94443897916644	3.17805383034795	3.17805383034795	1.09861228866811	1.09861228866811	1.79175946922805	1.79175946922805	1.79175946922805	1.79175946922805	2.14006616349627	1.55814461804655	2.62103882411258	2.72457950305342	1.83258146374831	0	0	1.17865499634165	0.916290731874155	0.916290731874155	0.916290731874155	2.22462355152433	1.83258146374831	0.559615787935423	1.17865499634165	1.17865499634165	1.38629436111989	1.38629436111989	0.916290731874155	1.70474809223843	2.14006616349627	1.17865499634165	0.916290731874155	1.17865499634165	0	0.559615787935423	1.94591014905531	1.17865499634165	1.38629436111989	0.916290731874155	1.09861228866811	1.09861228866811	1.09861228866811	1.09861228866811	2.30258509299405	2.30258509299405	1.79175946922805	1.79175946922805	2.83321334405622	2.83321334405622
1.6094379124341	1.6094379124341	1.94591014905531	1.94591014905531	1.6094379124341	1.6094379124341	2.30258509299405	2.30258509299405	2.39789527279837	2.39789527279837	1.82358590083973	1.02641599746362	1.57913256293877	1.86604510861152	1.89338166277527	1.57913256293877	2.03167697081274	1.82358590083973	1.52215512819623	1.7006692286636	1.6153903109614	1.30469571723701	1.93303443469527	1.68418533894191	1.79424394255572	2.29809742652466	1.80902253665184	1.54151057114919	1.90677472011171	1.68418533894191	1.79424394255572	1.6153903109614	1.95862218464368	1.68418533894191	1.7640149405944	1.39742620148874	1.73284358569146	0.772041123029608	1.05799756951392	1.7640149405944	3.46573590279973	3.46573590279973	2.70805020110221	2.70805020110221	2.89037175789616	2.89037175789616	2.30258509299405	2.30258509299405	1.79175946922805	1.79175946922805
1.6094379124341	1.6094379124341	1.09861228866811	1.09861228866811	2.89037175789616	2.89037175789616	3.13549421592915	3.13549421592915	1.6094379124341	1.6094379124341	1.74296930505862	0.826678573184468	0.998528830111127	0.619039208406224	1.88273124743378	1.145132304303	1.88273124743378	2.06142303617716	1.81528996663825	1.48807705542983	1.38629436111989	1.88273124743378	0.619039208406224	0	1.48807705542983	2.00533356952611	2.25878247033565	1.48807705542983	1.88273124743378	0.826678573184468	0.998528830111127	1.27296567581289	1.38629436111989	1.81528996663825	2.11453286149111	0	0.998528830111127	1.27296567581289	2.25878247033565	1.81528996663825	0.693147180559945	0.693147180559945	1.09861228866811	1.09861228866811	1.6094379124341	1.6094379124341	3.13549421592915	3.13549421592915	2.63905732961526	2.63905732961526
1.79175946922805	1.79175946922805	1.94591014905531	1.94591014905531	4.06044301054642	4.06044301054642	1.38629436111989	1.38629436111989	2.39789527279837	2.39789527279837	1.6094379124341	1.79175946922805	0.693147180559945	1.94591014905531	1.09861228866811	2.39789527279837	2.07944154167984	1.6094379124341	0.693147180559945	0	2.07944154167984	2.39789527279837	2.56494935746154	1.79175946922805	0	2.484906649788	2.19722457733622	0	0.693147180559945	0.693147180559945	1.38629436111989	1.79175946922805	1.09861228866811	1.79175946922805	0	1.6094379124341	1.6094379124341	1.79175946922805	0.693147180559945	1.38629436111989	1.38629436111989	1.38629436111989	1.6094379124341	1.6094379124341	2.19722457733622	2.19722457733622	1.38629436111989	1.38629436111989	1.38629436111989	1.38629436111989
3.76120011569356	1.94591014905531	3.13549421592915	2.30258509299405	2.07944154167984	2.94443897916644	3.58351893845611	2.83321334405622	2.63905732961526	2.99573227355399	1.92181259747625	1.50407739677627	1.96944064646551	1.57553636075842	1.84582669049833	2.01490302054226	1.94591014905531	1.25276296849537	1.34373474670109	0.980829253011726	1.20397280432594	1.87180217690159	1.15267950993839	1.73460105538811	2.21557371600442	1.99243016469021	2.14006616349627	2.28577797467766	2.35137525716348	1.70474809223843	1.42711635564015	1.79175946922805	2.42774823594805	1.96944064646551	2.12026353620009	1.6094379124341	1.54044504094715	2.15948424935337	2.66258782702545	1.42711635564015	2.39789527279837	1.79175946922805	2.484906649788	1.79175946922805	1.79175946922805	1.6094379124341	1.6094379124341	2.30258509299405	3.2188758248682	1.79175946922805
2.07944154167984	1.09861228866811	3.58351893845611	3.09104245335832	2.39789527279837	2.19722457733622	1.94591014905531	2.19722457733622	1.09861228866811	2.07944154167984	1.22377543162212	1.02961941718116	2.69462718077007	2.8094026953625	2.10413415427021	1.22377543162212	1.85629799036563	2.8094026953625	1.38629436111989	1.94591014905531	2.69462718077007	2.65324196460721	1.52605630349505	1.64865862558738	2.02814824729229	0.470003629245736	1.85629799036563	0.470003629245736	2.02814824729229	0.78845736036427	0.78845736036427	1.38629436111989	1.75785791755237	2.8094026953625	1.38629436111989	1.22377543162212	1.52605630349505	2.69462718077007	2.87919845729804	1.22377543162212	3.36729582998647	3.2188758248682	2.30258509299405	1.6094379124341	3.09104245335832	2.56494935746154	3.13549421592915	4.18965474202643	3.13549421592915	0.693147180559945
2.70805020110221	2.70805020110221	3.36729582998647	3.36729582998647	3.17805383034795	3.17805383034795	1.09861228866811	1.09861228866811	1.79175946922805	1.79175946922805	0.86903784702361	0.86903784702361	1.72551008368685	2.00976162104185	2.00976162104185	2.12639852476761	1.44238382777093	2.75806062167687	1.54592450671177	1.87770189902878	1.87770189902878	2.0697796307681	2.17998277090171	1.80449849500548	2.00976162104185	0.653926467406664	1.63974326192943	2.0697796307681	1.44238382777093	2.17998277090171	2.2308411881352	2.00976162104185	1.44238382777093	1.72551008368685	0.653926467406664	2.17998277090171	1.72551008368685	1.54592450671177	2.36952457566916	2.17998277090171	3.04452243772342	3.04452243772342	2.07944154167984	2.07944154167984	2.77258872223978	2.77258872223978	2.56494935746154	2.56494935746154	2.19722457733622	2.19722457733622
1.09861228866811	2.39789527279837	2.30258509299405	2.30258509299405	1.94591014905531	2.39789527279837	2.63905732961526	1.94591014905531	2.30258509299405	2.83321334405622	2.72457950305342	1.38629436111989	2.30258509299405	2.14006616349627	1.55814461804655	0.559615787935423	0.916290731874155	1.70474809223843	0.916290731874155	0	0.916290731874155	0	1.38629436111989	1.70474809223843	0	1.83258146374831	1.83258146374831	1.38629436111989	2.14006616349627	2.14006616349627	2.04769284336526	0.916290731874155	1.55814461804655	0.559615787935423	1.38629436111989	0.916290731874155	1.38629436111989	0	0.559615787935423	2.04769284336526	1.94591014905531	1.79175946922805	1.94591014905531	0	1.79175946922805	2.39789527279837	1.79175946922805	0.693147180559945	3.09104245335832	3.40119738166216
2.63905732961526	2.63905732961526	2.94443897916644	2.94443897916644	2.56494935746154	2.56494935746154	0	0	1.79175946922805	1.79175946922805	1.78339121955754	1.22377543162212	1.67709656090792	1.58923520511658	1.73165554515835	1.70474809223843	1.78339121955754	1.61938824328727	1.96711235670592	1.30833281965018	1.55814461804655	1.1314021114911	1.64865862558738	2.02814824729229	2.10413415427021	2.25654115449264	2.52972066557779	1.85629799036563	1.75785791755237	1.75785791755237	1.45861502269952	1.08180517035173	1.58923520511658	1.17865499634165	0.854415328156067	1.30833281965018	0.854415328156067	1.34807314829969	2.40243042796376	1.49290409617815	2.30258509299405	2.30258509299405	3.63758615972639	3.63758615972639	0	0	0	0	2.70805020110221	2.70805020110221
2.19722457733622	2.19722457733622	2.19722457733622	1.94591014905531	2.30258509299405	2.19722457733622	0	2.39789527279837	4.18965474202643	0.693147180559945	2.03688192726104	0.693147180559945	1.20397280432594	2.26868354131836	1.67397643357167	1.54044504094715	1.6094379124341	2.03688192726104	2.51230562397611	0.693147180559945	0.980829253011726	1.99243016469021	1.29928298413026	0.693147180559945	1.73460105538811	1.84582669049833	1.46633706879343	1.09861228866811	1.46633706879343	1.29928298413026	2.12026353620009	1.54044504094715	2.19722457733622	0.847297860387203	2.23359222150709	1.84582669049833	1.89711998488588	2.63905732961526	2.97892515523761	1.89711998488588	0	1.6094379124341	3.13549421592915	2.99573227355399	2.19722457733622	3.91202300542815	3.09104245335832	0.693147180559945	0.693147180559945	2.19722457733622
2.30258509299405	2.30258509299405	0.693147180559945	0.693147180559945	2.19722457733622	2.19722457733622	2.19722457733622	2.19722457733622	3.55534806148941	3.55534806148941	2.70805020110221	1.6094379124341	2.30258509299405	1.09861228866811	2.484906649788	1.09861228866811	1.38629436111989	1.6094379124341	0	0	1.79175946922805	2.07944154167984	0	0	2.07944154167984	2.63905732961526	2.19722457733622	1.38629436111989	0	1.79175946922805	0.693147180559945	2.07944154167984	1.79175946922805	1.79175946922805	1.79175946922805	1.38629436111989	1.38629436111989	1.38629436111989	0	2.56494935746154	1.09861228866811	1.09861228866811	2.77258872223978	2.77258872223978	2.07944154167984	2.07944154167984	0	0	3.40119738166216	3.40119738166216
3.43398720448515	2.70805020110221	3.09104245335832	1.6094379124341	1.6094379124341	1.94591014905531	2.07944154167984	0.693147180559945	2.07944154167984	1.94591014905531	1.46853245935686	1.27296567581289	1.94591014905531	2.08300660784433	1.19824212961695	2.03936331811243	1.59794353300837	1.71251009757391	1.84281464002834	1.82914700129968	1.56264575092734	1.50724697153755	1.38629436111989	1.40749656877049	1.77252810730017	1.74296930505862	1.11748077297249	1.40749656877049	1.36463286433871	1.48807705542983	1.40749656877049	1.145132304303	1.22377543162212	1.8012382131826	1.22377543162212	1.82914700129968	1.19824212961695	1.2966822024302	1.46853245935686	1.64865862558738	1.09861228866811	2.63905732961526	0.693147180559945	2.484906649788	2.99573227355399	2.07944154167984	2.70805020110221	1.94591014905531	0	2.39789527279837
2.56494935746154	4.14313472639153	2.39789527279837	2.07944154167984	1.79175946922805	1.38629436111989	0.693147180559945	1.09861228866811	2.19722457733622	1.09861228866811	1.41706601978664	1.6094379124341	1.53147637096439	1.38629436111989	2.19722457733622	1.74919985480926	1.81237875643079	1.81237875643079	1.17865499634165	1.87180217690159	2.32727770558442	1.92789164355263	1.35454566280531	2.43141796483701	1.83258146374831	2.43141796483701	1.63413052502447	2.3150076129926	1.68175857401373	2.01490302054226	2.484906649788	1.65822807660353	1.92789164355263	1.81237875643079	1.74919985480926	1.99809590222588	1.72722094809048	1.32175583998232	1.79175946922805	1.41706601978664	1.79175946922805	0.693147180559945	0.693147180559945	1.6094379124341	1.38629436111989	1.09861228866811	4.43081679884331	3.63758615972639	1.94591014905531	2.484906649788
2.63905732961526	0	2.56494935746154	2.07944154167984	4.45434729625351	3.93182563272433	2.89037175789616	1.94591014905531	2.63905732961526	1.6094379124341	1.38629436111989	2.22462355152433	1.70474809223843	2.37490575457367	1.70474809223843	2.30258509299405	3.27714473299218	0.916290731874155	0.559615787935423	1.55814461804655	1.17865499634165	1.17865499634165	1.83258146374831	1.94591014905531	2.04769284336526	2.56494935746154	2.81839825827108	1.38629436111989	1.17865499634165	2.56494935746154	1.38629436111989	1.83258146374831	1.55814461804655	1.38629436111989	0.916290731874155	1.94591014905531	0.916290731874155	1.55814461804655	2.30258509299405	0.559615787935423	2.19722457733622	1.94591014905531	0.693147180559945	1.6094379124341	0.693147180559945	2.07944154167984	2.30258509299405	2.19722457733622	3.17805383034795	2.07944154167984
3.43398720448515	2.63905732961526	1.38629436111989	1.79175946922805	2.39789527279837	0.693147180559945	1.09861228866811	1.38629436111989	2.30258509299405	1.38629436111989	1.23053983171066	1.0857088838322	1.49549365308488	1.00458333901983	1.63974326192943	1.38629436111989	1.41473229644042	1.54592450671177	1.85989727439527	1.19625075823203	1.91238745701667	1.66188438780664	1.00458333901983	1.46929128069086	1.97834542480847	1.63974326192943	1.63974326192943	1.63974326192943	1.52102695509005	1.61710078517967	1.00458333901983	1.49549365308488	1.1239300966524	1.59393372589814	1.70474809223843	1.8951950564763	1.74584976792398	1.57021719928082	1.96225928705684	2.0697796307681	1.79175946922805	1.09861228866811	1.09861228866811	2.77258872223978	1.38629436111989	1.94591014905531	2.484906649788	1.09861228866811	3.09104245335832	3.68887945411394
0	1.94591014905531	1.6094379124341	3.04452243772342	3.13549421592915	2.07944154167984	1.09861228866811	2.70805020110221	3.58351893845611	2.70805020110221	1.47181653455805	1.53532994028038	1.74296930505862	1.95606252051933	1.88273124743378	1.38629436111989	1.595049174982	1.74296930505862	1.82685078903933	1.595049174982	1.53532994028038	1.16760516015506	1.71765149707433	1.29276830310907	1.53532994028038	1.33123458393686	1.87180217690159	1.50407739677627	1.36827585561721	1.73039052285176	1.04982212449868	1.50407739677627	1.27296567581289	1.93565364888812	1.67843078392105	1.25276296849537	1.6094379124341	1.40399393821929	1.58045037556085	1.42138568093116	0	2.30258509299405	1.38629436111989	2.19722457733622	1.6094379124341	1.79175946922805	2.39789527279837	2.56494935746154	1.94591014905531	1.38629436111989
1.94591014905531	2.39789527279837	1.6094379124341	0	2.07944154167984	1.94591014905531	3.76120011569356	3.58351893845611	2.484906649788	3.09104245335832	1.56861591791385	1.70474809223843	2.30258509299405	1.52605630349505	1.87180217690159	2.55722731136763	0.993251773010283	1.7227665977411	1.82454929205105	1.80828877117927	2.62466859216316	1.75785791755237	2.02814824729229	1.85629799036563	2.00148000021012	1.79175946922805	2.27212588550934	2.21920348405499	1.77495235091167	0.916290731874155	1.33500106673234	1.91692261218206	1.70474809223843	2.01490302054226	1.3609765531356	1.82454929205105	1.33500106673234	1.38629436111989	1.6094379124341	2.01490302054226	1.38629436111989	1.79175946922805	3.73766961828337	2.70805020110221	0.693147180559945	2.39789527279837	2.94443897916644	1.94591014905531	2.484906649788	2.39789527279837
3.17805383034795	2.30258509299405	2.19722457733622	2.19722457733622	2.77258872223978	2.77258872223978	3.61091791264422	2.30258509299405	1.09861228866811	1.38629436111989	1.72662016705709	2.13288623636146	1.5917142037694	1.53220656449811	1.61617194461544	1.50106987571232	1.64787869574153	1.83904700351295	2.02654668097433	1.87387902084643	1.82933294979248	1.85819652484581	1.91652507689557	2.15427319014062	2.03981534092216	1.38629436111989	1.73737938620883	1.7010557803513	1.54092755000355	1.78611292683984	1.53220656449811	1.88008379773331	1.80295779453808	1.76204299689958	1.61617194461544	1.12747111713009	1.62419337800002	1.71938249975686	1.52340885379458	1.53657656416923	3.40119738166216	1.09861228866811	1.94591014905531	1.38629436111989	2.484906649788	2.19722457733622	0	2.99573227355399	1.09861228866811	2.94443897916644
3.87120101090789	3.87120101090789	3.2188758248682	3.2188758248682	1.6094379124341	1.6094379124341	3.43398720448515	3.43398720448515	3.04452243772342	3.04452243772342	2.7605484430077	1.98173487557346	1.3372382041307	1.76662349595651	1.60089085185564	2.32155299570086	1.9991771782368	1.80933461404956	1.80933461404956	2.48313202642963	2.47241763821723	0.877240217002282	1.9275047215126	2.2568752860322	2.4170529468313	2.01632045522324	1.67530533742173	2.09788738747059	1.76662349595651	1.43305612702793	1.83002500730701	1.2312567632744	1.96398293011501	2.11343174190839	2.2568752860322	1.76662349595651	1.62631595022145	1.40212582633657	2.22978559338553	1.85029597168063	2.07944154167984	2.07944154167984	1.38629436111989	1.38629436111989	2.484906649788	2.484906649788	1.38629436111989	1.38629436111989	0.693147180559945	0.693147180559945
1.09861228866811	1.09861228866811	2.19722457733622	2.19722457733622	3.09104245335832	3.09104245335832	2.07944154167984	2.07944154167984	3.78418963391826	3.78418963391826	2.79320800944252	2.03688192726104	1.09861228866811	1.67397643357167	1.29928298413026	1.29928298413026	1.46633706879343	1.38629436111989	2.15948424935337	1.46633706879343	1.46633706879343	1.84582669049833	0.980829253011726	1.79175946922805	2.70805020110221	2.30258509299405	1.46633706879343	1.73460105538811	1.46633706879343	0.847297860387203	1.54044504094715	2.90872089656436	1.99243016469021	1.6094379124341	1.20397280432594	1.46633706879343	1.79175946922805	1.67397643357167	0.980829253011726	1.29928298413026	3.3322045101752	3.3322045101752	1.38629436111989	1.38629436111989	1.94591014905531	1.94591014905531	1.38629436111989	1.38629436111989	1.09861228866811	1.09861228866811
3.09104245335832	3.09104245335832	2.56494935746154	2.56494935746154	3.04452243772342	3.04452243772342	0.693147180559945	0.693147180559945	2.39789527279837	2.39789527279837	2.24070968927596	1.38629436111989	2.51769647261099	1.85629799036563	1.02961941718116	1.52605630349505	1.64865862558738	2.41591377830105	1.02961941718116	0.470003629245736	2.17475172148416	2.30258509299405	1.85629799036563	1.52605630349505	2.61006979274201	1.22377543162212	0.78845736036427	2.10413415427021	2.24070968927596	1.38629436111989	1.75785791755237	1.64865862558738	0.78845736036427	2.41591377830105	1.52605630349505	1.22377543162212	1.94591014905531	1.64865862558738	2.02814824729229	1.52605630349505	2.30258509299405	2.30258509299405	2.56494935746154	2.56494935746154	2.63905732961526	2.63905732961526	3.13549421592915	3.13549421592915	1.94591014905531	1.94591014905531
1.09861228866811	1.09861228866811	2.19722457733622	2.19722457733622	2.19722457733622	2.19722457733622	3.52636052461616	3.52636052461616	2.39789527279837	2.39789527279837	1.63665047595899	1.36890261840802	1.86381278686811	1.39487810481128	1.41182766312506	1.45298573561856	1.2770950691549	0.97650959186721	1.2176716486841	1.55995785517073	1.34223437132586	1.53797894845196	1.31483539713775	1.20741514851691	1.09861228866811	1.58853122761479	1.28666452017105	1.4925165743752	1.55995785517073	1.74469195837007	1.36890261840802	1.42019591279557	1.42849471561027	1.58853122761479	1.54535905574958	1.5155060925999	1.70160837223376	1.90056232907685	1.5155060925999	1.88497759806016	1.94591014905531	1.94591014905531	1.38629436111989	1.38629436111989	1.94591014905531	1.94591014905531	1.09861228866811	1.09861228866811	1.79175946922805	1.79175946922805
3.25809653802148	3.25809653802148	3.13549421592915	3.13549421592915	1.38629436111989	1.38629436111989	1.09861228866811	1.09861228866811	0.693147180559945	0.693147180559945	1.49821227732388	1.49821227732388	1.59885580310356	0.851050210005754	1.58276966535194	1.28239476610174	1.51570543477139	1.03524267473552	0.816761136527122	1.97918493794019	1.06289420606603	0.666478933477784	1.21444410419323	1.63027199933694	1.23761116347477	1.95712521987545	0.884202417322655	1.42500887330058	1.77405989212865	1.34602046198195	1.93456787245138	1.59885580310356	2.08272561688103	1.81345229383931	1.61468726832024	1.6902900090632	1.19072757757592	1.42500887330058	1.46228026809781	1.40583895719286	0	0	0.693147180559945	0.693147180559945	1.79175946922805	1.79175946922805	2.77258872223978	2.77258872223978	2.30258509299405	2.30258509299405
2.63905732961526	2.63905732961526	2.70805020110221	2.70805020110221	2.484906649788	2.484906649788	0	0	3.3322045101752	3.3322045101752	1.6094379124341	0.693147180559945	2.07944154167984	2.30258509299405	2.63905732961526	1.79175946922805	1.09861228866811	0.693147180559945	1.38629436111989	1.6094379124341	1.38629436111989	1.09861228866811	1.6094379124341	0.693147180559945	0	1.09861228866811	0	0	0.693147180559945	0	0.693147180559945	1.09861228866811	2.19722457733622	1.6094379124341	1.38629436111989	2.30258509299405	2.07944154167984	2.94443897916644	2.19722457733622	1.94591014905531	2.07944154167984	2.07944154167984	0	0	1.09861228866811	1.09861228866811	2.07944154167984	2.07944154167984	3.09104245335832	3.09104245335832
2.70805020110221	2.30258509299405	2.19722457733622	1.09861228866811	0	1.09861228866811	2.484906649788	0	0.693147180559945	0.693147180559945	1.99510039324608	2.12963128620369	1.62113395219729	1.89417447465612	1.2443240998495	1.62113395219729	0.534082485930258	1.92037684705015	1.62113395219729	2.04198397914494	1.75175413461436	2.30258509299405	2.24819102092825	1.13707856949591	1.47085174914795	1.92037684705015	2.10842907855309	1.97080770067704	1.34117392583942	1.58562726374038	2.21021177286303	1.58562726374038	1.07880966137193	1.47085174914795	1.34117392583942	1.68857523299282	1.94591014905531	1.62113395219729	1.47085174914795	1.4294665329851	3.17805383034795	3.68887945411394	3.87120101090789	2.07944154167984	2.99573227355399	1.09861228866811	1.09861228866811	0.693147180559945	3.40119738166216	2.30258509299405
2.63905732961526	2.63905732961526	2.56494935746154	2.56494935746154	3.76120011569356	3.76120011569356	3.36729582998647	3.36729582998647	1.94591014905531	1.94591014905531	1.84582669049833	2.26868354131836	2.19722457733622	1.29928298413026	2.03688192726104	2.33537491581704	1.94591014905531	0.847297860387203	0.847297860387203	2.51230562397611	2.03688192726104	1.94591014905531	3.32022831912849	1.73460105538811	1.84582669049833	2.83321334405622	2.33537491581704	2.33537491581704	1.09861228866811	1.84582669049833	0.847297860387203	2.03688192726104	1.94591014905531	1.09861228866811	1.46633706879343	1.46633706879343	1.6094379124341	2.83321334405622	2.75153531304195	0.510825623765991	2.39789527279837	2.39789527279837	3.04452243772342	3.04452243772342	3.04452243772342	3.04452243772342	2.19722457733622	2.19722457733622	2.19722457733622	2.19722457733622
2.39789527279837	2.39789527279837	3.04452243772342	3.04452243772342	3.52636052461616	3.52636052461616	0.693147180559945	0.693147180559945	2.07944154167984	2.07944154167984	0.94204322797657	0.419853845560264	0.419853845560264	1.82735041433076	2.62340755794813	1.98249959648761	1.47962630091211	1.739703107272	1.28334639186745	1.47962630091211	0.834797697622972	2.01779737856863	0.94204322797657	0.94204322797657	0.834797697622972	1.12718566111217	0.94204322797657	1.94591014905531	1.28334639186745	2.14770951280884	2.17771176311264	1.12718566111217	1.12718566111217	2.20684003603566	1.739703107272	1.47962630091211	1.94591014905531	1.64362927718238	1.82735041433076	2.54467839308792	2.19722457733622	2.19722457733622	1.79175946922805	1.79175946922805	2.19722457733622	2.19722457733622	1.09861228866811	1.09861228866811	2.19722457733622	2.19722457733622
1.94591014905531	1.6094379124341	1.94591014905531	2.484906649788	1.6094379124341	2.83321334405622	1.94591014905531	2.89037175789616	3.09104245335832	3.09104245335832	1.90423745265475	1.39518330853714	1.53532994028038	1.48807705542983	1.50407739677627	1.35914337205394	1.55059741241117	1.30252447805443	1.6376087894008	1.77374096372538	1.62362254742606	1.18958406687384	1.46358603542154	1.41272761818805	1.4961092271271	1.43848011429046	1.55814461804655	1.47181653455805	1.61655538020296	1.65140211153313	2.05229055261389	1.35914337205394	2.06142303617716	2.00533356952611	1.97110039788387	1.52760789418647	1.74919985480926	1.4961092271271	1.54299281302595	1.976063187226	1.09861228866811	2.56494935746154	1.94591014905531	1.94591014905531	2.30258509299405	2.30258509299405	3.29583686600433	2.07944154167984	1.6094379124341	1.38629436111989
2.484906649788	2.484906649788	3.2188758248682	3.2188758248682	2.39789527279837	2.39789527279837	2.39789527279837	2.39789527279837	3.25809653802148	3.25809653802148	1.25276296849537	1.79175946922805	2.19722457733622	2.14006616349627	1.94591014905531	1.87180217690159	1.38629436111989	1.87180217690159	0.693147180559945	2.56494935746154	1.87180217690159	1.70474809223843	2.63905732961526	1.87180217690159	0.916290731874155	1.94591014905531	1.38629436111989	2.01490302054226	0.916290731874155	2.07944154167984	0.916290731874155	0.693147180559945	2.19722457733622	2.07944154167984	1.09861228866811	1.25276296849537	1.6094379124341	1.09861228866811	1.94591014905531	1.09861228866811	2.07944154167984	2.07944154167984	1.09861228866811	1.09861228866811	1.6094379124341	1.6094379124341	2.484906649788	2.484906649788	2.56494935746154	2.56494935746154
0	0	1.09861228866811	1.09861228866811	0.693147180559945	0.693147180559945	3.29583686600433	3.29583686600433	4.02535169073515	4.02535169073515	2.484906649788	1.79175946922805	1.38629436111989	1.94591014905531	1.38629436111989	0	1.6094379124341	2.484906649788	2.30258509299405	2.19722457733622	1.79175946922805	1.79175946922805	2.77258872223978	2.19722457733622	2.19722457733622	1.79175946922805	2.30258509299405	2.07944154167984	2.30258509299405	2.07944154167984	1.94591014905531	0	0	1.6094379124341	1.6094379124341	2.07944154167984	1.94591014905531	2.30258509299405	1.38629436111989	1.38629436111989	1.6094379124341	1.6094379124341	3.73766961828337	3.73766961828337	2.70805020110221	2.70805020110221	0	0	0	0
1.6094379124341	1.6094379124341	1.09861228866811	1.09861228866811	3.87120101090789	3.87120101090789	1.79175946922805	1.79175946922805	1.6094379124341	1.6094379124341	1.69692536655722	1.84281464002834	2.08300660784433	1.40749656877049	2.01680597068835	0.863492546307184	2.06142303617716	2.164963715118	2.24070968927596	2.22230426173324	1.40749656877049	1.59794353300837	1.40749656877049	1.69692536655722	2.08300660784433	1.48807705542983	1.97010487764237	2.20355371238787	1.40749656877049	1.59794353300837	1.05977245535185	1.17203975722293	1.81528996663825	1.7869861904754	2.01680597068835	1.72785566724857	2.64109606630511	1.36463286433871	2.34454929209308	1.84281464002834	0.693147180559945	0.693147180559945	2.484906649788	2.484906649788	2.63905732961526	2.63905732961526	3.3322045101752	3.3322045101752	2.70805020110221	2.70805020110221
2.19722457733622	2.89037175789616	1.94591014905531	2.70805020110221	1.94591014905531	3.2188758248682	2.07944154167984	2.30258509299405	3.36729582998647	1.94591014905531	1.50407739677627	2.30258509299405	1.38629436111989	1.09861228866811	1.94591014905531	1.25276296849537	1.09861228866811	1.50407739677627	1.6094379124341	0.405465108108164	1.09861228866811	2.07944154167984	1.79175946922805	1.87180217690159	0	1.09861228866811	1.25276296849537	1.50407739677627	2.2512917986065	2.01490302054226	1.70474809223843	0.916290731874155	0.916290731874155	1.79175946922805	1.79175946922805	0.916290731874155	1.09861228866811	1.09861228866811	0.916290731874155	0.693147180559945	1.79175946922805	1.38629436111989	0	0.693147180559945	1.09861228866811	2.39789527279837	1.09861228866811	1.6094379124341	1.94591014905531	2.07944154167984
0.693147180559945	2.07944154167984	2.89037175789616	1.38629436111989	0.693147180559945	2.39789527279837	3.17805383034795	4.07753744390572	2.07944154167984	1.79175946922805	1.88273124743378	1.74296930505862	0.356674943938732	1.58045037556085	1.38629436111989	2.00533356952611	1.81528996663825	2.164963715118	2.06142303617716	3.28519846779927	1.94591014905531	1.48807705542983	1.88273124743378	1.48807705542983	0.356674943938732	2.00533356952611	1.145132304303	1.81528996663825	2.62880082944807	0.619039208406224	1.94591014905531	1.27296567581289	2.11453286149111	1.58045037556085	1.58045037556085	1.27296567581289	1.38629436111989	0.998528830111127	0.826678573184468	1.74296930505862	1.6094379124341	1.38629436111989	1.6094379124341	2.484906649788	2.19722457733622	2.07944154167984	3.29583686600433	2.99573227355399	1.94591014905531	3.13549421592915
2.19722457733622	2.19722457733622	2.30258509299405	2.30258509299405	0.693147180559945	0.693147180559945	3.13549421592915	3.13549421592915	3.40119738166216	3.40119738166216	2.09848973665053	2.12639852476761	1.94591014905531	2.0697796307681	1.1239300966524	1.32687094064909	2.20573526700413	1.44238382777093	1.04596855518269	2.15354951383356	1.19625075823203	1.94591014905531	1.1239300966524	1.63974326192943	2.41178438495904	1.87770189902878	1.44238382777093	1.04596855518269	2.04022082852655	2.04022082852655	2.0697796307681	1.94591014905531	1.04596855518269	1.1239300966524	2.12639852476761	2.00976162104185	1.19625075823203	1.38629436111989	1.63974326192943	1.44238382777093	2.89037175789616	2.89037175789616	2.63905732961526	2.63905732961526	1.09861228866811	1.09861228866811	2.484906649788	2.484906649788	1.38629436111989	1.38629436111989
1.09861228866811	1.09861228866811	2.07944154167984	2.07944154167984	0	0	2.07944154167984	2.07944154167984	3.52636052461616	3.52636052461616	1.22377543162212	1.16315080980568	1.48160454092422	0.693147180559945	1.68639895357023	1.94591014905531	1.22377543162212	0.470003629245736	1.43508452528932	1.48160454092422	1.56861591791385	1.22377543162212	2.07944154167984	1.56861591791385	1.79175946922805	1.38629436111989	2.24070968927596	1.6094379124341	2.95491027903374	1.48160454092422	1.48160454092422	0.78845736036427	1.68639895357023	0.8754687373539	1.28093384546206	2.30258509299405	1.43508452528932	1.09861228866811	2.36085400111802	1.33500106673234	1.6094379124341	1.6094379124341	3.46573590279973	3.46573590279973	2.70805020110221	2.70805020110221	0	0	1.38629436111989	1.38629436111989
2.30258509299405	2.30258509299405	1.94591014905531	1.94591014905531	0	0	2.83321334405622	2.83321334405622	3.13549421592915	3.13549421592915	1.38629436111989	1.64865862558738	2.24070968927596	2.17475172148416	1.52605630349505	2.46809953147162	1.64865862558738	1.75785791755237	1.75785791755237	1.64865862558738	2.36085400111802	1.85629799036563	1.85629799036563	1.02961941718116	1.52605630349505	0.470003629245736	1.75785791755237	2.65324196460721	3.06339092202781	1.64865862558738	2.24070968927596	0.470003629245736	0.470003629245736	1.64865862558738	1.52605630349505	2.02814824729229	1.38629436111989	2.30258509299405	2.24070968927596	2.17475172148416	4.06044301054642	4.06044301054642	2.39789527279837	2.39789527279837	2.39789527279837	2.39789527279837	1.6094379124341	1.6094379124341	1.94591014905531	1.94591014905531
2.30258509299405	2.30258509299405	1.38629436111989	1.38629436111989	1.94591014905531	1.94591014905531	3.80666248977032	3.80666248977032	1.09861228866811	1.09861228866811	1.25276296849537	1.94591014905531	1.6094379124341	0.916290731874155	0.693147180559945	1.79175946922805	0	1.70474809223843	0.916290731874155	1.6094379124341	1.79175946922805	1.94591014905531	0.693147180559945	0.916290731874155	2.19722457733622	1.50407739677627	1.94591014905531	2.83321334405622	1.6094379124341	2.01490302054226	0.693147180559945	2.39789527279837	1.38629436111989	1.50407739677627	2.19722457733622	2.56494935746154	2.19722457733622	3.66356164612965	1.50407739677627	1.25276296849537	2.39789527279837	2.39789527279837	2.94443897916644	2.94443897916644	3.73766961828337	3.73766961828337	1.6094379124341	1.6094379124341	1.38629436111989	1.38629436111989
1.38629436111989	2.70805020110221	1.94591014905531	2.70805020110221	3.13549421592915	2.39789527279837	2.70805020110221	2.39789527279837	0	2.56494935746154	2.56494935746154	1.25276296849537	1.87180217690159	1.70474809223843	2.01490302054226	1.09861228866811	2.39789527279837	2.01490302054226	1.50407739677627	2.01490302054226	1.6094379124341	1.87180217690159	0.693147180559945	2.01490302054226	0.693147180559945	1.09861228866811	1.50407739677627	1.6094379124341	2.07944154167984	1.87180217690159	1.87180217690159	1.94591014905531	2.484906649788	2.19722457733622	1.09861228866811	1.6094379124341	2.07944154167984	1.87180217690159	0.693147180559945	1.87180217690159	1.6094379124341	2.56494935746154	3.95124371858143	1.38629436111989	1.79175946922805	2.89037175789616	1.09861228866811	1.79175946922805	2.30258509299405	3.49650756146648
2.07944154167984	2.89037175789616	2.07944154167984	2.19722457733622	1.09861228866811	2.19722457733622	2.19722457733622	1.6094379124341	1.79175946922805	2.83321334405622	1.83258146374831	1.38629436111989	1.73165554515835	1.92424865227413	1.26694760348732	0.78845736036427	1.55814461804655	1.64865862558738	1.61938824328727	0.641853886172395	1.70474809223843	1.17865499634165	1.26694760348732	0.78845736036427	1.73165554515835	1.98787434815435	1.98787434815435	1.45861502269952	1.92424865227413	1.78339121955754	1.1314021114911	1.38629436111989	1.34807314829969	1.58923520511658	1.83258146374831	1.22377543162212	1.1314021114911	1.34807314829969	0.371563556432483	1.17865499634165	0	2.39789527279837	2.39789527279837	2.30258509299405	2.07944154167984	2.19722457733622	2.07944154167984	2.94443897916644	2.56494935746154	1.09861228866811
1.94591014905531	1.94591014905531	0	0	1.38629436111989	1.38629436111989	2.07944154167984	2.07944154167984	1.09861228866811	1.09861228866811	2.0697796307681	1.94591014905531	1.72551008368685	0.379489621704904	1.32687094064909	1.32687094064909	2.2308411881352	0.653926467406664	1.32687094064909	2.0697796307681	1.72551008368685	2.12639852476761	2.52880084334523	2.81494799607892	1.54592450671177	1.44238382777093	2.17998277090171	1.19625075823203	1.63974326192943	2.0697796307681	1.72551008368685	1.54592450671177	2.00976162104185	1.72551008368685	1.80449849500548	0.653926467406664	1.87770189902878	1.32687094064909	2.0697796307681	2.00976162104185	0	0	1.94591014905531	1.94591014905531	3.13549421592915	3.13549421592915	1.6094379124341	1.6094379124341	4.31748811353631	4.31748811353631
1.94591014905531	1.94591014905531	0	0	1.38629436111989	1.38629436111989	2.07944154167984	2.07944154167984	1.09861228866811	1.09861228866811	2.06142303617716	1.66500776358891	1.58045037556085	1.145132304303	0.998528830111127	1.88273124743378	1.66500776358891	0.619039208406224	2.00533356952611	0.998528830111127	2.30258509299405	2.56494935746154	2.74543773317383	1.48807705542983	2.00533356952611	1.81528996663825	0.998528830111127	2.06142303617716	2.164963715118	1.48807705542983	1.94591014905531	1.58045037556085	1.88273124743378	0.356674943938732	1.88273124743378	1.27296567581289	2.00533356952611	1.94591014905531	1.94591014905531	3.66721795733276	3.89182029811063	3.89182029811063	3.36729582998647	3.36729582998647	1.38629436111989	1.38629436111989	2.07944154167984	2.07944154167984	3.8286413964891	3.8286413964891
1.38629436111989	0.693147180559945	1.79175946922805	1.09861228866811	2.89037175789616	3.2188758248682	1.38629436111989	2.07944154167984	0.693147180559945	2.30258509299405	1.54881329061767	1.94591014905531	1.51059207779747	1.62113395219729	1.19213834667893	1.29392104098888	0.722134717433197	0.722134717433197	1.4294665329851	1.19213834667893	1.65542302567592	0.80437281567017	1.13707856949591	1.34117392583942	0.950976289862045	1.38629436111989	1.38629436111989	1.81117755508516	1.34117392583942	1.54881329061767	1.29392104098888	1.47085174914795	0.880358722648092	1.92037684705015	1.19213834667893	1.68857523299282	0.880358722648092	0.534082485930258	1.51059207779747	1.8672670217362	2.39789527279837	2.484906649788	2.89037175789616	2.70805020110221	1.09861228866811	0	0.693147180559945	2.07944154167984	1.94591014905531	1.38629436111989
1.6094379124341	1.79175946922805	1.6094379124341	2.07944154167984	1.94591014905531	2.56494935746154	1.09861228866811	3.76120011569356	3.49650756146648	2.07944154167984	2.54160199346455	1.52605630349505	1.98787434815435	1.64865862558738	2.24070968927596	1.70474809223843	1.64865862558738	2.3887627892351	1.22377543162212	1.45861502269952	0.78845736036427	1.80828877117927	1.02961941718116	0.916290731874155	1.38629436111989	0.916290731874155	1.90210752639692	1.52605630349505	2.41591377830105	1.52605630349505	1.22377543162212	1.64865862558738	0.470003629245736	1.22377543162212	1.30833281965018	1.52605630349505	0.78845736036427	0.78845736036427	0.78845736036427	1.30833281965018	0	1.6094379124341	0	0	0	3.71357206670431	2.70805020110221	0	1.79175946922805	1.09861228866811
1.6094379124341	1.6094379124341	2.484906649788	2.484906649788	0	0	2.07944154167984	2.07944154167984	3.09104245335832	3.09104245335832	1.71297859137494	1.57239664075375	1.21302263984585	1.83621123179889	1.21302263984585	1.15745278869104	1.09861228866811	1.03609193168678	1.99655388187407	1.40876721697195	1.21302263984585	1.83621123179889	1.74523945359316	1.26566637333128	1.57239664075375	1.49392502531226	1.36330484289519	1.31567679390594	1.8067973465926	1.36330484289519	1.89256416835002	2.09074109693377	2.04475598369195	1.86478460424295	1.31567679390594	1.6094379124341	1.26566637333128	0.82098055206983	1.53393035992596	1.64515599503618	0	0	3.09104245335832	3.09104245335832	0.693147180559945	0.693147180559945	1.94591014905531	1.94591014905531	2.94443897916644	2.94443897916644
4.11087386417331	4.11087386417331	2.07944154167984	2.07944154167984	0	0	0.693147180559945	0.693147180559945	1.6094379124341	1.6094379124341	0.998528830111127	0.887303195000903	1.42138568093116	1.86075234071501	1.34992671694902	1.81528996663825	1.42138568093116	0.887303195000903	0.998528830111127	0.762140052046897	2.51999796959927	1.71765149707433	2.09714111877924	2.09714111877924	0.998528830111127	0.887303195000903	1.6094379124341	1.94591014905531	1.09861228866811	0.998528830111127	2.51999796959927	1.94591014905531	1.48807705542983	1.86075234071501	1.42138568093116	1.09861228866811	1.09861228866811	1.34992671694902	1.76766191764899	1.81528996663825	0.693147180559945	0.693147180559945	1.38629436111989	1.38629436111989	2.56494935746154	2.56494935746154	1.38629436111989	1.38629436111989	1.6094379124341	1.6094379124341
0.693147180559945	0.693147180559945	1.94591014905531	1.94591014905531	1.6094379124341	1.6094379124341	1.6094379124341	1.6094379124341	2.83321334405622	2.83321334405622	1.69591151043793	1.3109449238781	1.3109449238781	1.76450982678068	1.69591151043793	1.82870298441974	0.856472236663245	1.97318456697497	1.50048672864555	1.62225860086316	2.14574262150108	1.45636192373661	1.91787092899092	1.65976299632162	1.3109449238781	1.69591151043793	1.14072377401824	0.676886659688165	1.65976299632162	1.14072377401824	1.41019988197344	1.79712141236944	1.3109449238781	1.00866405200517	1.20074178374449	0.327212911208416	1.54274653793543	0.45783309362548	1.73079876943837	1.36180334111159	2.39789527279837	2.39789527279837	2.99573227355399	2.99573227355399	1.38629436111989	1.38629436111989	0.693147180559945	0.693147180559945	2.94443897916644	2.94443897916644
1.79175946922805	1.38629436111989	3.04452243772342	1.6094379124341	2.19722457733622	1.09861228866811	2.83321334405622	1.38629436111989	2.77258872223978	1.6094379124341	1.74296930505862	1.145132304303	1.94591014905531	0.619039208406224	1.66500776358891	1.94591014905531	0.826678573184468	0.619039208406224	0.826678573184468	1.145132304303	1.88273124743378	1.145132304303	1.38629436111989	0	1.66500776358891	0.998528830111127	0	1.27296567581289	0.356674943938732	0	0	0.826678573184468	1.81528996663825	2.00533356952611	1.38629436111989	1.58045037556085	1.58045037556085	2.42353770341171	1.38629436111989	0.619039208406224	1.09861228866811	1.09861228866811	0.693147180559945	1.09861228866811	2.484906649788	2.70805020110221	1.94591014905531	1.38629436111989	2.484906649788	1.79175946922805
2.07944154167984	2.83321334405622	2.484906649788	3.04452243772342	2.70805020110221	2.39789527279837	3.73766961828337	2.07944154167984	2.89037175789616	1.94591014905531	2.37857099997197	1.42500887330058	1.6756198193154	2.08272561688103	1.08980165898595	1.14153733338514	1.06289420606603	1.53289783531177	1.14153733338514	0.916290731874155	1.11600403137998	1.53289783531177	1.73305186840128	1.59885580310356	1.66073120682165	1.80049314919681	1.03524267473552	1.58276966535194	1.03524267473552	1.6756198193154	1.30405626288292	1.16643488500687	1.42500887330058	1.32525847053352	1.53289783531177	1.16643488500687	1.61468726832024	1.61468726832024	2.03229476325413	2.05277329459767	1.6094379124341	0.693147180559945	0.693147180559945	0.693147180559945	0	1.94591014905531	1.6094379124341	0	1.6094379124341	1.79175946922805
1.79175946922805	2.63905732961526	2.484906649788	1.79175946922805	0	1.79175946922805	0.693147180559945	0.693147180559945	1.94591014905531	1.6094379124341	1.09861228866811	1.79175946922805	1.38629436111989	1.20397280432594	1.20397280432594	1.09861228866811	0.693147180559945	1.6094379124341	1.20397280432594	1.29928298413026	1.79175946922805	2.53897387105828	1.09861228866811	1.79175946922805	1.46633706879343	1.79175946922805	1.6094379124341	1.6094379124341	1.09861228866811	1.09861228866811	0.510825623765991	1.20397280432594	1.20397280432594	1.29928298413026	0.693147180559945	0.847297860387203	0.287682072451781	1.09861228866811	0	1.79175946922805	2.63905732961526	1.38629436111989	1.79175946922805	1.94591014905531	2.94443897916644	1.09861228866811	1.09861228866811	2.07944154167984	1.94591014905531	3.29583686600433
2.56494935746154	0.693147180559945	0.693147180559945	1.09861228866811	0.693147180559945	0	1.94591014905531	3.04452243772342	2.83321334405622	2.19722457733622	1.79175946922805	1.6376087894008	1.74296930505862	1.31218638896617	1.66500776358891	1.86075234071501	2.00533356952611	1.48807705542983	1.38629436111989	1.45528723260684	1.66500776358891	1.6094379124341	1.58045037556085	1.51982575374441	1.83827948486295	1.51982575374441	1.48807705542983	1.6376087894008	2.164963715118	1.42138568093116	1.96611285637283	1.98591548366901	1.92529086185258	1.42138568093116	1.55059741241117	2.06142303617716	1.71765149707433	1.18958406687384	1.6094379124341	1.74296930505862	3.68887945411394	2.94443897916644	2.484906649788	2.484906649788	2.63905732961526	0.693147180559945	1.79175946922805	2.30258509299405	2.30258509299405	3.29583686600433
1.38629436111989	2.19722457733622	2.77258872223978	2.30258509299405	1.38629436111989	1.38629436111989	0	1.09861228866811	2.77258872223978	2.70805020110221	1.44691898293633	1.79175946922805	1.65822807660353	1.65822807660353	1.70474809223843	1.70474809223843	1.83258146374831	0.559615787935423	0.916290731874155	0.22314355131421	1.09861228866811	1.94591014905531	0.559615787935423	0.559615787935423	0.22314355131421	0.693147180559945	1.25276296849537	1.55814461804655	2.04769284336526	1.44691898293633	1.44691898293633	0.22314355131421	1.09861228866811	1.87180217690159	1.44691898293633	0.916290731874155	0.810930216216329	1.38629436111989	0.810930216216329	2.04769284336526	1.6094379124341	1.79175946922805	0	0	1.09861228866811	0	1.79175946922805	3.55534806148941	2.484906649788	1.94591014905531
1.38629436111989	1.09861228866811	1.09861228866811	1.94591014905531	1.6094379124341	0.693147180559945	1.09861228866811	0	1.38629436111989	1.38629436111989	1.42310833424261	1.64865862558738	1.91323936676576	1.89085037187229	1.58923520511658	1.60442537061056	1.58923520511658	1.26694760348732	1.92424865227413	1.1314021114911	1.55814461804655	1.63413052502447	1.20146967410782	1.28785428830664	1.70474809223843	1.58923520511658	1.20146967410782	1.22377543162212	1.05605267424931	1.44101926080914	1.1069110914828	1.17865499634165	0.717839793150317	1.32840038270099	1.15530763234465	1.28785428830664	1.38629436111989	1.50961757715189	1.30833281965018	1.91323936676576	2.70805020110221	2.77258872223978	2.39789527279837	2.56494935746154	0	2.70805020110221	2.484906649788	3.29583686600433	2.77258872223978	2.70805020110221
0	0	0	2.70805020110221	1.6094379124341	2.30258509299405	2.56494935746154	2.77258872223978	1.09861228866811	2.56494935746154	1.27296567581289	1.83827948486295	1.6094379124341	1.51982575374441	1.31218638896617	1.58045037556085	1.09861228866811	1.31218638896617	1.16760516015506	1.2110902720948	1.16760516015506	1.34992671694902	1.09861228866811	1.51982575374441	1.56563528977571	1.88273124743378	1.1221427860783	1.33123458393686	1.91481956198528	1.50407739677627	1.09861228866811	1.2110902720948	1.80359392687506	1.29276830310907	1.145132304303	1.66500776358891	1.40399393821929	1.33123458393686	1.27296567581289	2.15673321598148	2.07944154167984	0.693147180559945	2.39789527279837	2.484906649788	3.36729582998647	2.484906649788	2.07944154167984	0.693147180559945	1.38629436111989	2.39789527279837
2.56494935746154	1.79175946922805	2.484906649788	2.94443897916644	2.94443897916644	2.484906649788	2.30258509299405	2.484906649788	1.79175946922805	1.09861228866811	1.83258146374831	1.99809590222588	1.70474809223843	2.22462355152433	1.94591014905531	2.4091948280523	1.47590651980958	1.89085037187229	1.70474809223843	0	1.77070606003022	1.55814461804655	0.559615787935423	0.916290731874155	1.63413052502447	1.77070606003022	1.05605267424931	0.559615787935423	0	1.47590651980958	1.55814461804655	1.63413052502447	2.0949457282158	1.17865499634165	1.83258146374831	1.63413052502447	2.14006616349627	1.94591014905531	1.28785428830664	1.17865499634165	0	3.04452243772342	3.8286413964891	1.94591014905531	1.09861228866811	1.6094379124341	1.38629436111989	1.09861228866811	1.94591014905531	1.94591014905531
1.38629436111989	1.38629436111989	2.63905732961526	2.63905732961526	2.63905732961526	2.63905732961526	2.30258509299405	2.30258509299405	3.13549421592915	3.13549421592915	1.6094379124341	0.980829253011726	0.847297860387203	1.67397643357167	1.09861228866811	1.99243016469021	1.6094379124341	1.6094379124341	2.19722457733622	1.38629436111989	1.73460105538811	1.79175946922805	1.73460105538811	1.38629436111989	1.20397280432594	1.54044504094715	1.79175946922805	1.46633706879343	1.73460105538811	1.6094379124341	2.33537491581704	1.89711998488588	1.99243016469021	1.84582669049833	1.99243016469021	1.79175946922805	2.39789527279837	1.29928298413026	2.23359222150709	0.693147180559945	2.56494935746154	2.56494935746154	1.09861228866811	1.09861228866811	1.6094379124341	1.6094379124341	2.89037175789616	2.89037175789616	2.70805020110221	2.70805020110221
0.693147180559945	2.39789527279837	2.39789527279837	3.58351893845611	1.09861228866811	3.55534806148941	1.79175946922805	1.38629436111989	1.38629436111989	1.6094379124341	1.02961941718116	0	1.02961941718116	0.78845736036427	0.470003629245736	0.78845736036427	0.78845736036427	2.10413415427021	1.64865862558738	3.52636052461616	1.64865862558738	1.85629799036563	1.75785791755237	0.470003629245736	1.38629436111989	1.94591014905531	1.75785791755237	1.64865862558738	2.56494935746154	1.52605630349505	1.85629799036563	2.24070968927596	1.64865862558738	1.75785791755237	1.22377543162212	1.22377543162212	1.52605630349505	0	2.02814824729229	1.38629436111989	0.693147180559945	0	1.6094379124341	1.38629436111989	3.25809653802148	2.83321334405622	4.04305126783455	1.6094379124341	0.693147180559945	1.79175946922805
2.19722457733622	2.77258872223978	1.38629436111989	1.09861228866811	1.09861228866811	0	0.693147180559945	3.25809653802148	2.484906649788	1.79175946922805	1.67964217110735	1.9061698204058	1.67964217110735	1.38629436111989	0.860201265223112	0.435318071257845	0.737598943130779	1.98413136187551	1.15745278869104	1.62745641793678	1.15745278869104	1.62745641793678	1.62745641793678	1.38629436111989	0.969400557188104	0	2.49994452715254	1.31567679390594	2.1870722058722	1.23969088692802	1.38629436111989	1.23969088692802	1.72923911224672	1.9061698204058	1.77649199709727	1.31567679390594	1.72923911224672	1.77649199709727	1.77649199709727	1.31567679390594	0	1.94591014905531	2.77258872223978	2.07944154167984	3.3322045101752	2.56494935746154	2.39789527279837	2.30258509299405	2.484906649788	2.19722457733622
1.09861228866811	0.693147180559945	3.09104245335832	2.83321334405622	2.30258509299405	1.79175946922805	2.07944154167984	0.693147180559945	2.19722457733622	1.38629436111989	0.974559639998131	1.34807314829969	1.42310833424261	1.08180517035173	1.85629799036563	1.38629436111989	1.30833281965018	0.974559639998131	1.42310833424261	1.02961941718116	1.58923520511658	1.26694760348732	0.262364264467491	0.641853886172395	1.1314021114911	1.34807314829969	0.262364264467491	1.42310833424261	1.73165554515835	1.85629799036563	1.78339121955754	1.08180517035173	1.30833281965018	1.02961941718116	0.470003629245736	0.641853886172395	1.45861502269952	1.17865499634165	1.61938824328727	1.08180517035173	1.94591014905531	0	0.693147180559945	2.39789527279837	0.693147180559945	1.6094379124341	1.94591014905531	1.94591014905531	2.484906649788	1.6094379124341
2.39789527279837	2.39789527279837	1.38629436111989	1.38629436111989	1.79175946922805	1.79175946922805	1.79175946922805	1.79175946922805	3.78418963391826	3.78418963391826	1.7859957645113	1.50790149321468	1.7859957645113	1.18658106161407	1.94591014905531	1.7859957645113	1.12134053974567	1.63665047595899	1.85305999509185	1.50790149321468	1.71410853499799	1.82008997585428	1.91590789875151	1.63665047595899	2.00334219814119	2.39160594389081	1.75069798243028	1.46101790731583	1.41182766312506	2.48202894996039	2.00334219814119	1.18658106161407	1.55268509584165	1.7859957645113	2.13396238055825	1.55268509584165	2.08374262357923	1.12134053974567	1.30553300447543	2.31287677903059	2.19722457733622	2.19722457733622	2.19722457733622	2.19722457733622	3.52636052461616	3.52636052461616	0	0	1.09861228866811	1.09861228866811
2.56494935746154	1.09861228866811	1.94591014905531	3.29583686600433	2.30258509299405	0.693147180559945	2.89037175789616	1.79175946922805	1.94591014905531	0.693147180559945	1.55814461804655	2.14006616349627	1.83258146374831	1.17865499634165	0.916290731874155	0.559615787935423	1.17865499634165	1.17865499634165	1.55814461804655	1.70474809223843	1.70474809223843	1.70474809223843	2.04769284336526	1.38629436111989	0	1.55814461804655	0.916290731874155	1.55814461804655	0.559615787935423	2.04769284336526	0.916290731874155	2.37490575457367	1.83258146374831	1.55814461804655	2.14006616349627	2.22462355152433	1.38629436111989	0.916290731874155	0.559615787935423	0.916290731874155	0.693147180559945	2.19722457733622	3.09104245335832	3.04452243772342	1.6094379124341	2.19722457733622	1.79175946922805	2.56494935746154	1.38629436111989	2.19722457733622
2.70805020110221	2.70805020110221	1.94591014905531	1.94591014905531	2.89037175789616	2.89037175789616	1.09861228866811	1.09861228866811	2.19722457733622	2.19722457733622	0.947381318944186	1.06289420606603	0	1.16643488500687	1.8513515664303	2.07284085764848	1.42500887330058	1.34602046198195	1.63027199933694	1.8513515664303	1.99003495396425	1.49821227732388	1.06289420606603	1.63027199933694	1.8513515664303	2.14931122164032	1.99003495396425	0.27443684570176	0	1.7469089030627	2.22034699475707	1.7469089030627	2.11180682618187	1.16643488500687	0.666478933477784	1.8513515664303	1.26025364022453	1.7469089030627	0	1.34602046198195	1.6094379124341	1.6094379124341	2.63905732961526	2.63905732961526	2.83321334405622	2.83321334405622	1.94591014905531	1.94591014905531	1.09861228866811	1.09861228866811
2.07944154167984	1.94591014905531	0.693147180559945	3.71357206670431	2.19722457733622	2.19722457733622	1.38629436111989	1.38629436111989	2.484906649788	2.07944154167984	1.20397280432594	1.38629436111989	2.2512917986065	1.42711635564015	1.73460105538811	1.46633706879343	1.42711635564015	1.76358859226136	0.916290731874155	0.405465108108164	1.54044504094715	1.38629436111989	1.70474809223843	1.09861228866811	0.773189888233482	1.25276296849537	0.693147180559945	0.980829253011726	1.79175946922805	1.64222773525709	1.73460105538811	1.96944064646551	1.09861228866811	0.773189888233482	0.773189888233482	1.76358859226136	0.847297860387203	1.6094379124341	0.773189888233482	1.04145387482816	1.79175946922805	1.38629436111989	2.484906649788	2.70805020110221	1.79175946922805	1.38629436111989	1.09861228866811	0	1.38629436111989	1.6094379124341
0	0	1.6094379124341	1.79175946922805	1.79175946922805	2.83321334405622	3.36729582998647	4.26267987704132	2.70805020110221	2.39789527279837	2.04769284336526	2.56494935746154	3.02042488614436	2.56494935746154	1.94591014905531	1.38629436111989	1.38629436111989	1.17865499634165	1.17865499634165	0.916290731874155	1.55814461804655	2.37490575457367	0.916290731874155	1.38629436111989	2.30258509299405	2.50552593699074	1.55814461804655	1.38629436111989	1.38629436111989	0.916290731874155	2.30258509299405	0	1.55814461804655	2.04769284336526	1.17865499634165	1.55814461804655	2.04769284336526	1.55814461804655	1.17865499634165	1.55814461804655	3.29583686600433	1.6094379124341	0.693147180559945	1.94591014905531	1.38629436111989	1.79175946922805	1.6094379124341	3.73766961828337	1.6094379124341	1.6094379124341
1.6094379124341	2.63905732961526	2.19722457733622	1.79175946922805	1.09861228866811	1.79175946922805	2.07944154167984	1.38629436111989	2.30258509299405	3.91202300542815	1.70474809223843	1.94591014905531	1.38629436111989	1.30833281965018	1.02961941718116	2.36085400111802	2.02814824729229	1.94591014905531	0.262364264467491	0.470003629245736	1.98787434815435	1.38629436111989	1.02961941718116	1.02961941718116	1.30833281965018	1.75785791755237	1.64865862558738	1.02961941718116	0.641853886172395	1.58923520511658	0.916290731874155	1.38629436111989	1.58923520511658	2.4932054526027	2.24070968927596	0.470003629245736	0.78845736036427	1.58923520511658	2.4932054526027	1.30833281965018	2.70805020110221	2.484906649788	1.09861228866811	0.693147180559945	0.693147180559945	2.30258509299405	2.19722457733622	2.99573227355399	2.63905732961526	1.6094379124341
0	2.07944154167984	1.79175946922805	1.94591014905531	2.19722457733622	2.77258872223978	3.78418963391826	2.07944154167984	0.693147180559945	0	0.854415328156067	1.38629436111989	1.58923520511658	1.34807314829969	2.04769284336526	1.70474809223843	1.70474809223843	1.42310833424261	1.34807314829969	0.78845736036427	1.02961941718116	0.717839793150317	1.70474809223843	0.916290731874155	0.470003629245736	1.55814461804655	1.38629436111989	1.70474809223843	1.42310833424261	2.12226153886276	1.38629436111989	1.08180517035173	1.61938824328727	2.2082744135228	1.45861502269952	0.854415328156067	1.38629436111989	1.26694760348732	1.1314021114911	0.559615787935423	1.38629436111989	2.19722457733622	2.70805020110221	1.6094379124341	1.38629436111989	2.30258509299405	2.39789527279837	1.6094379124341	0.693147180559945	0.693147180559945
1.38629436111989	2.19722457733622	2.39789527279837	1.79175946922805	2.07944154167984	2.484906649788	1.79175946922805	1.6094379124341	0	0.693147180559945	1.74296930505862	1.74296930505862	1.27296567581289	0.826678573184468	1.27296567581289	1.145132304303	1.48807705542983	2.00533356952611	2.06142303617716	0.356674943938732	2.00533356952611	0.826678573184468	1.38629436111989	0.826678573184468	2.34454929209308	1.38629436111989	1.81528996663825	1.74296930505862	0.998528830111127	1.81528996663825	0.356674943938732	1.145132304303	1.48807705542983	0.826678573184468	1.27296567581289	2.496741107435	2.34454929209308	0.826678573184468	2.59738463321469	2.53142666542289	1.09861228866811	2.83321334405622	2.30258509299405	3.49650756146648	3.68887945411394	3.04452243772342	1.09861228866811	1.79175946922805	2.63905732961526	2.70805020110221
1.09861228866811	2.19722457733622	2.19722457733622	3.52636052461616	2.39789527279837	2.19722457733622	2.83321334405622	1.94591014905531	0.693147180559945	1.09861228866811	1.48582395646692	1.57633796400776	1.71107055797791	1.4778978911945	1.35978323557156	1.51691454353695	1.18400737308024	0.983732012669688	1.21553362672701	1.5906580177825	1.3325500851132	1.51691454353695	1.32330502696915	1.21553362672701	1.10633433476202	1.5906580177825	1.30455447762377	1.42058343459852	1.58352362366863	1.76026080216868	1.42058343459852	1.3325500851132	1.35078767266298	1.65933488357872	1.53210470903093	1.56180986344485	1.67905074674314	1.80714438806753	1.72359681779709	1.66595012269744	1.09861228866811	2.83321334405622	2.30258509299405	1.94591014905531	2.484906649788	1.94591014905531	1.38629436111989	1.94591014905531	1.09861228866811	1.79175946922805
1.09861228866811	1.09861228866811	1.38629436111989	1.38629436111989	3.80666248977032	3.80666248977032	2.484906649788	2.484906649788	1.79175946922805	1.79175946922805	1.69773051957978	1.44238382777093	1.63974326192943	1.9236870122706	1.8294997972109	2.15354951383356	2.04022082852655	1.40534255609059	1.63974326192943	1.6094379124341	2.1445808438508	1.59393372589814	1.86586744138178	1.42403468910274	1.9568392195875	1.79175946922805	1.30625165344635	1.46040233327361	1.36687627526279	1.75253875607477	2.00976162104185	1.71171676155452	1.65455834771457	1.86586744138178	1.80449849500548	1.85389125033506	1.66915714713572	1.88939793879197	1.73911573574263	1.71171676155452	3.40119738166216	3.40119738166216	1.6094379124341	1.6094379124341	1.09861228866811	1.09861228866811	2.39789527279837	2.39789527279837	1.09861228866811	1.09861228866811
2.83321334405622	2.19722457733622	0.693147180559945	0.693147180559945	1.79175946922805	1.09861228866811	1.6094379124341	2.484906649788	2.56494935746154	1.6094379124341	1.94591014905531	0.916290731874155	2.02814824729229	1.90210752639692	1.22377543162212	0	0	1.75785791755237	1.52605630349505	1.30833281965018	0.78845736036427	0.78845736036427	0.916290731874155	1.38629436111989	0.78845736036427	0.641853886172395	0.916290731874155	1.02961941718116	1.70474809223843	2.27212588550934	0.78845736036427	1.1314021114911	1.22377543162212	1.58923520511658	1.38629436111989	1.64865862558738	1.80828877117927	2.27212588550934	2.27212588550934	2.17475172148416	0.693147180559945	1.38629436111989	1.38629436111989	1.94591014905531	1.38629436111989	3.29583686600433	3.43398720448515	2.99573227355399	1.79175946922805	1.79175946922805
1.94591014905531	1.94591014905531	2.56494935746154	2.56494935746154	1.79175946922805	1.79175946922805	2.19722457733622	2.19722457733622	3.61091791264422	3.61091791264422	2.14006616349627	2.22462355152433	2.9041650800285	2.04769284336526	1.94591014905531	0.916290731874155	1.38629436111989	2.04769284336526	2.04769284336526	1.17865499634165	1.55814461804655	2.04769284336526	1.17865499634165	2.50552593699074	2.9041650800285	2.37490575457367	1.55814461804655	3.02042488614436	2.04769284336526	2.67414864942653	0.559615787935423	1.17865499634165	0.916290731874155	1.38629436111989	1.83258146374831	0.916290731874155	1.17865499634165	0.916290731874155	2.04769284336526	1.17865499634165	1.38629436111989	1.38629436111989	1.94591014905531	1.94591014905531	3.36729582998647	3.36729582998647	2.07944154167984	2.07944154167984	3.58351893845611	3.58351893845611
1.38629436111989	0.693147180559945	0.693147180559945	1.79175946922805	3.17805383034795	2.19722457733622	3.13549421592915	3.04452243772342	3.46573590279973	1.79175946922805	2.22462355152433	3.05635689537043	1.28785428830664	2.33939906611676	1.77070606003022	1.77070606003022	1.89085037187229	1.17865499634165	2.04769284336526	1.63413052502447	2.33939906611676	0.75377180237638	0.559615787935423	1.89085037187229	1.17865499634165	1.89085037187229	1.63413052502447	1.55814461804655	0.916290731874155	2.37490575457367	1.28785428830664	1.47590651980958	1.63413052502447	1.55814461804655	1.70474809223843	1.17865499634165	1.99809590222588	1.55814461804655	0.318453731118535	1.89085037187229	1.79175946922805	3.55534806148941	1.38629436111989	3.04452243772342	1.94591014905531	2.39789527279837	3.36729582998647	0	0.693147180559945	2.07944154167984
1.94591014905531	1.94591014905531	0.693147180559945	0.693147180559945	0.693147180559945	0.693147180559945	3.13549421592915	3.13549421592915	1.6094379124341	1.6094379124341	0.826678573184468	1.58045037556085	0.998528830111127	1.27296567581289	0.998528830111127	0.356674943938732	0.619039208406224	0.619039208406224	1.58045037556085	2.11453286149111	2.21297293430436	2.00533356952611	1.145132304303	0.826678573184468	1.38629436111989	0.619039208406224	2.00533356952611	1.145132304303	2.11453286149111	1.66500776358891	1.58045037556085	2.62880082944807	0.826678573184468	1.27296567581289	1.94591014905531	2.00533356952611	1.27296567581289	2.42353770341171	0.826678573184468	2.38482319123102	2.83321334405622	2.83321334405622	2.94443897916644	2.94443897916644	2.30258509299405	2.30258509299405	2.77258872223978	2.77258872223978	1.6094379124341	1.6094379124341
1.79175946922805	2.19722457733622	1.6094379124341	3.04452243772342	3.76120011569356	1.94591014905531	2.484906649788	1.38629436111989	1.6094379124341	0	1.94591014905531	2.14006616349627	1.83258146374831	2.14006616349627	1.38629436111989	1.55814461804655	2.14006616349627	1.17865499634165	0.559615787935423	2.04769284336526	0	1.70474809223843	1.70474809223843	1.94591014905531	1.94591014905531	1.17865499634165	0.559615787935423	1.55814461804655	0.559615787935423	2.14006616349627	0.916290731874155	1.38629436111989	0	0.916290731874155	1.70474809223843	1.94591014905531	1.17865499634165	1.17865499634165	1.70474809223843	1.83258146374831	1.79175946922805	1.6094379124341	1.38629436111989	2.07944154167984	1.38629436111989	2.30258509299405	2.30258509299405	2.77258872223978	2.89037175789616	2.07944154167984
2.99573227355399	2.99573227355399	0.693147180559945	0.693147180559945	0.693147180559945	0.693147180559945	2.39789527279837	2.39789527279837	3.40119738166216	3.40119738166216	1.43848011429046	1.38629436111989	2.34454929209308	2.14006616349627	2.5483284762255	1.2110902720948	2.08833048909708	1.77978327818134	2.00533356952611	1.81528996663825	1.77978327818134	1.33123458393686	2.164963715118	2.21297293430436	2.08833048909708	1.66500776358891	2.18925640768704	1.48807705542983	1.94591014905531	2.11453286149111	1.70474809223843	2.03377150484665	1.33123458393686	1.70474809223843	2.3648889763302	2.4423470353692	1.77978327818134	1.94591014905531	2.28092359621287	2.18925640768704	1.38629436111989	1.38629436111989	3.04452243772342	3.04452243772342	3.2188758248682	3.2188758248682	2.19722457733622	2.19722457733622	3.43398720448515	3.43398720448515
2.30258509299405	1.6094379124341	4.17438726989564	2.30258509299405	1.6094379124341	2.19722457733622	2.07944154167984	2.07944154167984	2.89037175789616	1.94591014905531	0.916290731874155	2.07944154167984	1.28785428830664	1.25276296849537	1.68175857401373	1.68175857401373	1.65822807660353	1.53147637096439	1.38629436111989	1.58412010444981	1.41706601978664	1.17865499634165	1.6094379124341	2.16905370036952	1.32175583998232	1.77070606003022	1.96360972615471	1.74919985480926	1.79175946922805	1.87180217690159	1.44691898293633	1.47590651980958	1.38629436111989	1.53147637096439	1.96360972615471	1.13943428318836	1.25276296849537	1.89085037187229	1.58412010444981	1.53147637096439	0.693147180559945	1.09861228866811	2.63905732961526	0.693147180559945	2.07944154167984	0	2.83321334405622	2.07944154167984	1.09861228866811	1.38629436111989
2.30258509299405	2.30258509299405	1.94591014905531	1.94591014905531	1.09861228866811	1.09861228866811	4.24849524204936	4.24849524204936	2.56494935746154	2.56494935746154	1.47381373913645	2.02622084547493	1.68459063481345	1.71137795077709	1.7628914852272	1.43971952779347	2.02622084547493	1.2492725635556	1.92478260262944	1.43971952779347	1.20640885912382	1.56963166203368	1.71137795077709	1.40442174571245	2.04532970717297	1.94591014905531	1.7628914852272	1.78768614384042	1.88113931289753	2.02622084547493	1.65706596142335	1.71137795077709	1.90319903096226	1.94591014905531	1.83550401819091	2.28038936060226	1.50678375837402	2.0067397099031	1.90319903096226	1.68459063481345	1.79175946922805	1.79175946922805	1.09861228866811	1.09861228866811	1.6094379124341	1.6094379124341	0.693147180559945	0.693147180559945	1.79175946922805	1.79175946922805
1.94591014905531	0.693147180559945	2.63905732961526	2.56494935746154	2.19722457733622	3.36729582998647	2.19722457733622	1.6094379124341	2.07944154167984	0.693147180559945	0.916290731874155	1.48807705542983	1.66500776358891	1.84957904011688	1.84957904011688	0.728238500371215	1.38629436111989	1.145132304303	1.94591014905531	1.976063187226	1.2110902720948	1.88273124743378	1.77978327818134	2.18925640768704	1.77978327818134	2.00533356952611	1.58045037556085	1.27296567581289	1.38629436111989	1.43848011429046	1.77978327818134	1.84957904011688	1.976063187226	1.77978327818134	1.48807705542983	1.27296567581289	1.74296930505862	0.728238500371215	1.27296567581289	1.74296930505862	3.46573590279973	2.07944154167984	1.38629436111989	2.94443897916644	1.94591014905531	0.693147180559945	1.79175946922805	3.17805383034795	2.30258509299405	0.693147180559945
1.38629436111989	0.693147180559945	3.04452243772342	1.6094379124341	1.94591014905531	1.09861228866811	2.07944154167984	1.09861228866811	1.79175946922805	1.38629436111989	1.35409122062526	1.4576318995661	1.30375440646366	1.42259912605033	1.15564028190142	1.44774714033355	1.51960565910283	1.05052610200047	1.0796543749235	1.2200402125045	1.25074886912367	1.20748774643338	1.49622189683597	1.42259912605033	1.55591827204347	1.29800175397421	1.29800175397421	1.54245509187517	1.58231276616641	1.77876460237169	1.79293248989042	1.77876460237169	1.56479406995744	1.79994186438299	1.6814309736832	1.32643968929475	1.65352218556612	1.55591827204347	1.81381491925124	1.59525327744214	2.77258872223978	1.38629436111989	0	0.693147180559945	3.52636052461616	3.36729582998647	2.30258509299405	1.79175946922805	1.94591014905531	2.07944154167984
2.484906649788	2.484906649788	3.52636052461616	3.52636052461616	2.30258509299405	2.30258509299405	0.693147180559945	0.693147180559945	2.484906649788	2.484906649788	2.06142303617716	1.98591548366901	0.998528830111127	1.34992671694902	0.451985123743057	2.06142303617716	0.998528830111127	1.66500776358891	2.44853900561713	0.998528830111127	2.316769727986	0.998528830111127	0	1.34992671694902	1.48807705542983	1.09861228866811	1.34992671694902	1.27296567581289	1.94591014905531	2.09714111877924	1.55059741241117	2.19722457733622	0.762140052046897	1.6094379124341	0.998528830111127	1.66500776358891	1.55059741241117	1.48807705542983	1.81528996663825	1.18958406687384	1.6094379124341	1.6094379124341	1.09861228866811	1.09861228866811	1.6094379124341	1.6094379124341	2.83321334405622	2.83321334405622	0.693147180559945	0.693147180559945
1.09861228866811	0.693147180559945	2.19722457733622	2.56494935746154	2.30258509299405	1.94591014905531	2.19722457733622	1.09861228866811	0	1.79175946922805	1.09861228866811	1.09861228866811	1.09861228866811	1.50407739677627	1.50407739677627	2.14006616349627	0	1.70474809223843	1.50407739677627	0.405465108108164	0.693147180559945	0.916290731874155	0.405465108108164	0.693147180559945	1.25276296849537	0.916290731874155	0.693147180559945	0.916290731874155	0.693147180559945	1.70474809223843	1.38629436111989	1.25276296849537	1.09861228866811	1.50407739677627	1.50407739677627	1.70474809223843	1.50407739677627	2.30258509299405	0.405465108108164	0.693147180559945	2.07944154167984	1.38629436111989	2.19722457733622	2.19722457733622	0	0.693147180559945	3.40119738166216	2.39789527279837	1.09861228866811	0
0	1.09861228866811	2.70805020110221	0.693147180559945	0.693147180559945	1.94591014905531	1.09861228866811	2.39789527279837	0	1.6094379124341	1.42310833424261	1.42310833424261	1.02961941718116	1.08180517035173	0.262364264467491	1.38629436111989	1.30833281965018	1.17865499634165	1.34807314829969	0.854415328156067	0.371563556432483	0.78845736036427	1.02961941718116	0.262364264467491	0.371563556432483	1.08180517035173	1.34807314829969	0.139761942375159	0.641853886172395	0.854415328156067	1.45861502269952	1.08180517035173	0.916290731874155	1.1314021114911	1.75785791755237	1.45861502269952	1.42310833424261	0.717839793150317	0.559615787935423	1.17865499634165	1.79175946922805	0	1.09861228866811	1.09861228866811	2.56494935746154	0	0	2.07944154167984	2.07944154167984	2.77258872223978
2.56494935746154	1.79175946922805	3.43398720448515	2.39789527279837	1.94591014905531	3.8286413964891	2.70805020110221	2.56494935746154	0.693147180559945	1.6094379124341	2.30258509299405	2.42774823594805	2.03688192726104	1.89711998488588	2.03688192726104	1.79175946922805	1.73460105538811	2.77258872223978	1.54044504094715	1.94591014905531	2.07944154167984	1.79175946922805	0.980829253011726	1.6094379124341	1.29928298413026	1.6094379124341	2.19722457733622	1.79175946922805	2.39789527279837	1.73460105538811	1.84582669049833	1.6094379124341	2.12026353620009	2.26868354131836	0.693147180559945	1.46633706879343	0.980829253011726	0.980829253011726	1.54044504094715	2.23359222150709	1.94591014905531	1.6094379124341	1.09861228866811	3.76120011569356	2.63905732961526	1.94591014905531	1.09861228866811	2.77258872223978	2.89037175789616	2.89037175789616
2.83321334405622	2.83321334405622	3.09104245335832	1.09861228866811	3.3322045101752	3.49650756146648	2.30258509299405	1.38629436111989	0	2.30258509299405	1.52605630349505	1.75785791755237	1.94591014905531	1.68639895357023	2.00148000021012	1.82454929205105	2.68102152871429	1.68639895357023	2.10413415427021	1.6094379124341	1.64865862558738	1.75785791755237	1.82454929205105	1.22377543162212	1.38629436111989	1.22377543162212	1.28093384546206	1.38629436111989	1.94591014905531	0.336472236621213	1.33500106673234	1.82454929205105	1.33500106673234	1.52605630349505	0.8754687373539	1.7227665977411	0.955511445027436	0.693147180559945	1.43508452528932	1.33500106673234	0.693147180559945	1.09861228866811	1.09861228866811	1.09861228866811	1.94591014905531	1.38629436111989	1.6094379124341	2.70805020110221	2.39789527279837	2.484906649788
0	1.6094379124341	1.94591014905531	2.07944154167984	1.6094379124341	2.07944154167984	2.19722457733622	0.693147180559945	1.94591014905531	1.6094379124341	1.08705146626703	1.30553300447543	1.7859957645113	1.41182766312506	0.895384047054842	0.807091439909163	1.55268509584165	1.15449274706257	1.43672521474678	2.04435022186857	1.2770950691549	1.6565846908598	1.86914613284348	1.15449274706257	1.36009198872587	1.05154477781012	1.61631079172186	1.80318816505168	1.15449274706257	0.658055860748675	2.04435022186857	1.98929044468554	2.4010251658073	1.71410853499799	1.90056232907685	1.91590789875151	1.90056232907685	2.04435022186857	2.04435022186857	1.38629436111989	2.83321334405622	2.484906649788	1.79175946922805	1.94591014905531	1.94591014905531	2.99573227355399	2.89037175789616	3.17805383034795	3.52636052461616	2.30258509299405
3.85014760171006	3.85014760171006	2.07944154167984	2.07944154167984	2.19722457733622	2.19722457733622	2.39789527279837	2.39789527279837	1.38629436111989	1.38629436111989	1.42500887330058	0.666478933477784	1.6902900090632	1.7469089030627	1.49821227732388	2.34886584555805	1.7469089030627	2.51514653497772	1.99003495396425	1.42500887330058	1.94591014905531	2.07284085764848	2.07284085764848	2.37857099997197	2.11180682618187	2.18545973575663	1.42500887330058	1.16643488500687	2.07284085764848	1.06289420606603	1.80049314919681	1.42500887330058	1.56642052735041	0.666478933477784	1.63027199933694	2.11180682618187	2.07284085764848	1.26025364022453	1.94591014905531	2.22034699475707	1.79175946922805	1.79175946922805	3.2188758248682	3.2188758248682	1.94591014905531	1.94591014905531	2.484906649788	2.484906649788	1.38629436111989	1.38629436111989
0.693147180559945	4.33073334028633	2.89037175789616	1.09861228866811	0.693147180559945	1.79175946922805	0	1.79175946922805	0.693147180559945	1.94591014905531	1.71479842809193	1.44036158239017	1.84582669049833	2.1722232751308	1.54044504094715	1.54044504094715	1.17007125265025	1.89711998488588	1.6094379124341	1.94591014905531	1.58696505658204	1.82812711339893	1.29928298413026	2.0654552997051	1.84582669049833	0.980829253011726	1.58696505658204	1.82812711339893	1.75401914124521	1.46633706879343	1.75401914124521	1.84582669049833	1.71479842809193	1.91364928683709	1.51634748936809	1.79175946922805	1.69459572077441	1.6094379124341	1.09861228866811	1.82812711339893	0.693147180559945	2.19722457733622	2.30258509299405	1.79175946922805	3.2188758248682	2.89037175789616	2.39789527279837	2.19722457733622	2.07944154167984	1.79175946922805
2.484906649788	2.89037175789616	3.04452243772342	3.25809653802148	3.25809653802148	1.94591014905531	1.6094379124341	2.19722457733622	2.484906649788	1.94591014905531	1.38629436111989	1.38629436111989	1.54044504094715	1.09861228866811	2.07944154167984	2.12026353620009	2.36712361413162	2.23359222150709	1.20397280432594	1.38629436111989	1.73460105538811	1.20397280432594	1.54044504094715	0.287682072451781	1.94591014905531	1.54044504094715	1.54044504094715	2.51230562397611	1.94591014905531	1.99243016469021	1.46633706879343	1.6094379124341	1.38629436111989	2.19722457733622	1.99243016469021	0.980829253011726	1.46633706879343	2.12026353620009	1.54044504094715	1.94591014905531	0.693147180559945	0.693147180559945	1.38629436111989	1.79175946922805	2.07944154167984	1.94591014905531	2.19722457733622	2.30258509299405	3.04452243772342	3.43398720448515
0.693147180559945	1.94591014905531	0.693147180559945	1.09861228866811	1.38629436111989	2.39789527279837	3.17805383034795	3.04452243772342	1.94591014905531	1.38629436111989	1.71765149707433	1.83827948486295	1.79175946922805	1.81528996663825	1.6094379124341	1.18958406687384	1.18958406687384	1.83827948486295	1.38629436111989	0.619039208406224	0.619039208406224	0.887303195000903	0.944461608840851	0.693147180559945	1.145132304303	0.826678573184468	0.619039208406224	0.451985123743057	0.693147180559945	0.619039208406224	0.451985123743057	0.356674943938732	0.619039208406224	0.887303195000903	0.133531392624523	0.826678573184468	0.693147180559945	0.887303195000903	1.04982212449868	0.762140052046897	0	0	0	1.09861228866811	0	0.693147180559945	1.6094379124341	0.693147180559945	1.6094379124341	1.79175946922805
2.89037175789616	2.89037175789616	1.38629436111989	1.38629436111989	1.38629436111989	1.38629436111989	2.83321334405622	2.83321334405622	1.79175946922805	1.79175946922805	0.847297860387203	1.46633706879343	1.6094379124341	1.09861228866811	2.56494935746154	2.33537491581704	0.847297860387203	1.09861228866811	1.6094379124341	1.29928298413026	1.09861228866811	0.847297860387203	1.84582669049833	2.33537491581704	1.46633706879343	2.79320800944252	1.6094379124341	2.26868354131836	2.19722457733622	2.51230562397611	1.29928298413026	1.09861228866811	1.6094379124341	2.51230562397611	2.19722457733622	1.6094379124341	0.510825623765991	0.510825623765991	1.09861228866811	0	1.09861228866811	1.09861228866811	1.09861228866811	1.09861228866811	1.79175946922805	1.79175946922805	4.07753744390572	4.07753744390572	1.09861228866811	1.09861228866811
3.04452243772342	3.40119738166216	2.70805020110221	2.484906649788	1.38629436111989	2.07944154167984	2.56494935746154	2.56494935746154	2.39789527279837	1.09861228866811	1.52605630349505	1.79175946922805	1.82454929205105	1.22377543162212	1.22377543162212	1.16315080980568	1.33500106673234	1.97408102602201	2.15176220325946	1.6094379124341	1.48160454092422	1.48160454092422	1.16315080980568	1.97408102602201	2.21920348405499	1.38629436111989	1.38629436111989	1.22377543162212	2.17475172148416	1.48160454092422	1.85629799036563	2.50143595173921	1.22377543162212	1.88706964903238	2.00148000021012	1.94591014905531	1.6094379124341	2.17475172148416	1.94591014905531	1.38629436111989	3.58351893845611	2.56494935746154	1.79175946922805	2.77258872223978	0	2.30258509299405	1.38629436111989	1.79175946922805	2.07944154167984	2.30258509299405
3.2188758248682	2.63905732961526	2.07944154167984	2.30258509299405	0	1.79175946922805	3.3322045101752	1.09861228866811	0	2.19722457733622	1.08943791239207	1.56461248105404	1.23100147671386	1.04707863855293	1.32266866523968	1.36553236967146	1.30052753936247	1.55597933390933	1.41665082360048	1.7802782868541	1.50255416723575	1.32266866523968	1.47473166163645	1.39651591519143	1.36553236967146	1.21892889547959	1.97484177158932	1.70100510595959	1.23100147671386	1.53848617646182	1.38629436111989	1.75927401408357	1.42656826025783	1.23100147671386	1.57317173444971	1.32266866523968	1.10316810520397	1.47473166163645	1.50255416723575	1.4461128563308	2.19722457733622	0.693147180559945	1.09861228866811	1.94591014905531	2.30258509299405	2.63905732961526	0.693147180559945	1.6094379124341	1.38629436111989	2.19722457733622
3.13549421592915	3.13549421592915	3.04452243772342	3.04452243772342	2.39789527279837	2.39789527279837	2.56494935746154	2.56494935746154	3.8286413964891	3.8286413964891	2.14770951280884	1.53733461853276	1.9079309009901	2.14770951280884	2.05189158991161	2.01779737856863	1.98249959648761	1.53733461853276	1.59189360278319	1.94591014905531	1.12718566111217	1.53733461853276	1.739703107272	1.9079309009901	1.35314215380299	2.34096933600236	1.739703107272	1.94591014905531	1.35314215380299	1.739703107272	2.05189158991161	2.23514381219851	1.35314215380299	2.08486160914918	1.86845209001631	1.98249959648761	2.9848032030218	2.01779737856863	2.23514381219851	2.28945580155225	2.07944154167984	2.07944154167984	1.09861228866811	1.09861228866811	1.09861228866811	1.09861228866811	2.94443897916644	2.94443897916644	1.6094379124341	1.6094379124341
2.99573227355399	2.99573227355399	3.29583686600433	3.29583686600433	1.94591014905531	1.94591014905531	2.63905732961526	2.63905732961526	3.52636052461616	3.52636052461616	1.76001077091347	1.97234340612347	1.76001077091347	1.91875915998936	1.81237875643079	1.71604764749236	1.17865499634165	1.90024011222212	1.87180217690159	1.43210389715118	1.96360972615471	1.58412010444981	1.54489939129653	1.83258146374831	1.46151778235748	1.97234340612347	2.0949457282158	2.23135758370568	2.49526943682355	2.29000631078719	1.73827078427707	2.23804657185647	1.85238409104449	1.90024011222212	2.03959563313264	2.04769284336526	2.04769284336526	1.71604764749236	1.46151778235748	2.04769284336526	1.38629436111989	1.38629436111989	1.79175946922805	1.79175946922805	1.6094379124341	1.6094379124341	2.07944154167984	2.07944154167984	2.83321334405622	2.83321334405622
3.13549421592915	2.70805020110221	1.09861228866811	1.94591014905531	1.6094379124341	3.63758615972639	2.19722457733622	2.77258872223978	2.99573227355399	2.77258872223978	1.96225928705684	1.21354225534209	1.74584976792398	1.81394738420342	1.16074406977512	1.63974326192943	1.60558434311811	1.23053983171066	1.16074406977512	1.70474809223843	1.82330782696298	1.69420317906181	1.53355321490923	2.00976162104185	1.70474809223843	1.48247828497281	1.58214577014609	1.82330782696298	1.46929128069086	1.81394738420342	1.66188438780664	1.67277378760591	1.92087407089399	2.08423771394333	1.85087465679564	2.00199961570636	1.85087465679564	1.70474809223843	1.50834179556273	2.08423771394333	2.56494935746154	2.07944154167984	2.70805020110221	0.693147180559945	2.30258509299405	1.79175946922805	0	2.07944154167984	2.19722457733622	1.94591014905531
3.29583686600433	3.29583686600433	1.6094379124341	1.6094379124341	1.6094379124341	1.6094379124341	2.94443897916644	2.94443897916644	2.30258509299405	2.30258509299405	2.39789527279837	1.29928298413026	1.6094379124341	0.847297860387203	0.847297860387203	2.39789527279837	0.847297860387203	1.6094379124341	1.29928298413026	1.09861228866811	1.73460105538811	1.46633706879343	1.94591014905531	1.09861228866811	1.84582669049833	1.6094379124341	0.510825623765991	1.94591014905531	1.09861228866811	1.73460105538811	2.6149597780362	1.84582669049833	1.09861228866811	2.79320800944252	0.847297860387203	2.26868354131836	2.19722457733622	2.51230562397611	2.56494935746154	1.73460105538811	2.30258509299405	2.30258509299405	2.39789527279837	2.39789527279837	1.6094379124341	1.6094379124341	2.63905732961526	2.63905732961526	3.29583686600433	3.29583686600433
3.52636052461616	3.52636052461616	3.97029191355212	3.97029191355212	1.6094379124341	1.6094379124341	1.94591014905531	1.94591014905531	1.79175946922805	1.79175946922805	3.36729582998647	3.25809653802148	2.484906649788	2.19722457733622	1.79175946922805	0	2.19722457733622	0.693147180559945	2.19722457733622	2.19722457733622	0.693147180559945	1.09861228866811	1.6094379124341	0.693147180559945	2.94443897916644	1.6094379124341	0	1.09861228866811	1.94591014905531	2.56494935746154	2.19722457733622	1.38629436111989	1.6094379124341	2.30258509299405	2.07944154167984	2.07944154167984	0	2.39789527279837	1.94591014905531	1.6094379124341	1.09861228866811	1.09861228866811	0	0	2.56494935746154	2.56494935746154	3.29583686600433	3.29583686600433	3.13549421592915	3.13549421592915
1.79175946922805	2.89037175789616	2.19722457733622	2.07944154167984	2.484906649788	1.09861228866811	2.39789527279837	1.09861228866811	0	0	1.32687094064909	2.2673564011103	1.54592450671177	1.19625075823203	1.00458333901983	1.04596855518269	1.57021719928082	1.87770189902878	1.0857088838322	1.44238382777093	1.04596855518269	1.80449849500548	1.44238382777093	1.8951950564763	1.32687094064909	1.82330782696298	1.63974326192943	0.86903784702361	1.84176988980272	2.04022082852655	0.916290731874155	1.54592450671177	1.29578035357906	0.916290731874155	1.29578035357906	1.29578035357906	1.97834542480847	1.04596855518269	1.19625075823203	1.04596855518269	0.693147180559945	2.89037175789616	3.93182563272433	1.79175946922805	1.6094379124341	2.56494935746154	0.693147180559945	0.693147180559945	2.07944154167984	0
1.94591014905531	1.94591014905531	2.99573227355399	2.99573227355399	2.39789527279837	2.39789527279837	0.693147180559945	0.693147180559945	3.2188758248682	3.2188758248682	1.38629436111989	1.23969088692802	2.15598161880217	0.969400557188104	1.94591014905531	1.67964217110735	1.31567679390594	2.02094533499823	1.15745278869104	0.860201265223112	1.77649199709727	1.67964217110735	1.9061698204058	0.860201265223112	1.31567679390594	1.57239664075375	2.21722524404289	2.12389330425067	1.67964217110735	1.77649199709727	2.30258509299405	2.12389330425067	2.38122822031316	1.86478460424295	2.05645202345514	1.23969088692802	2.12389330425067	3.19681610680347	2.15598161880217	1.98413136187551	1.94591014905531	1.94591014905531	2.484906649788	2.484906649788	2.56494935746154	2.56494935746154	3.09104245335832	3.09104245335832	3.13549421592915	3.13549421592915
1.09861228866811	2.63905732961526	2.484906649788	1.6094379124341	3.17805383034795	2.484906649788	2.77258872223978	2.07944154167984	2.484906649788	1.94591014905531	2.14006616349627	1.27840539910871	0.969400557188104	1.15745278869104	1.54368653487132	1.27840539910871	1.82161243237774	0.737598943130779	1.45225232891169	1.48366852514507	1.96520335198999	1.57239664075375	1.15745278869104	2.00270774744845	1.72923911224672	1.11365016603265	1.79930667486344	1.77649199709727	1.19941698779008	1.48366852514507	1.41981705315853	1.72923911224672	1.11365016603265	1.79930667486344	2.09074109693377	1.351608803132	1.60030542887083	1.60030542887083	2.00270774744845	1.19941698779008	1.6094379124341	1.09861228866811	0	0.693147180559945	1.09861228866811	1.79175946922805	1.79175946922805	2.70805020110221	3.55534806148941	2.19722457733622
3.36729582998647	3.36729582998647	2.63905732961526	2.63905732961526	0.693147180559945	0.693147180559945	1.79175946922805	1.79175946922805	0	0	1.33500106673234	1.75785791755237	1.68639895357023	1.75785791755237	2.15176220325946	1.43508452528932	1.52605630349505	1.33500106673234	1.6094379124341	1.6094379124341	1.09861228866811	0.587786664902119	1.52605630349505	1.43508452528932	1.52605630349505	0.78845736036427	0.336472236621213	0.78845736036427	1.43508452528932	1.22377543162212	1.43508452528932	0.587786664902119	0.587786664902119	1.68639895357023	1.6094379124341	1.43508452528932	1.52605630349505	1.33500106673234	0.955511445027436	0.955511445027436	2.484906649788	2.484906649788	0	0	1.6094379124341	1.6094379124341	0.693147180559945	0.693147180559945	1.94591014905531	1.94591014905531
1.6094379124341	1.6094379124341	1.6094379124341	1.6094379124341	3.89182029811063	3.89182029811063	3.04452243772342	3.04452243772342	1.09861228866811	1.09861228866811	1.04596855518269	1.44238382777093	2.00976162104185	2.2308411881352	1.19625075823203	0.653926467406664	1.19625075823203	2.27923772899705	2.66615925939305	1.63974326192943	2.00976162104185	2.32539977076022	2.45233047935339	2.72835546726296	1.32687094064909	1.72551008368685	1.44238382777093	1.44238382777093	2.0697796307681	1.63974326192943	1.54592450671177	1.44238382777093	0.86903784702361	1.54592450671177	1.63974326192943	1.80449849500548	1.44238382777093	2.12639852476761	0.653926467406664	1.44238382777093	2.89037175789616	2.89037175789616	1.38629436111989	1.38629436111989	1.09861228866811	1.09861228866811	2.70805020110221	2.70805020110221	1.6094379124341	1.6094379124341
1.79175946922805	1.94591014905531	2.39789527279837	1.94591014905531	0.693147180559945	2.484906649788	3.43398720448515	1.38629436111989	1.6094379124341	1.79175946922805	1.70474809223843	1.83258146374831	1.17865499634165	1.05605267424931	1.70474809223843	1.38629436111989	1.28785428830664	1.63413052502447	1.94591014905531	1.89085037187229	1.55814461804655	1.55814461804655	1.05605267424931	1.63413052502447	1.17865499634165	0.916290731874155	1.89085037187229	1.05605267424931	2.37490575457367	2.4091948280523	1.17865499634165	1.28785428830664	2.18323833536148	1.28785428830664	2.04769284336526	1.63413052502447	1.17865499634165	1.70474809223843	1.05605267424931	1.63413052502447	1.79175946922805	1.38629436111989	3.46573590279973	2.89037175789616	1.38629436111989	1.09861228866811	2.63905732961526	2.63905732961526	2.07944154167984	2.77258872223978
1.09861228866811	1.6094379124341	1.38629436111989	2.19722457733622	2.484906649788	1.38629436111989	0	1.79175946922805	1.94591014905531	2.07944154167984	0.916290731874155	1.17865499634165	1.50961757715189	1.15530763234465	1.1314021114911	1.36736635123437	1.83258146374831	1.36736635123437	1.49290409617815	1.1069110914828	1.40487074669283	1.28785428830664	1.64865862558738	1.20146967410782	0.78845736036427	1.32840038270099	1.49290409617815	1.52605630349505	1.60442537061056	1.28785428830664	1.22377543162212	2.02814824729229	1.42310833424261	1.38629436111989	1.28785428830664	1.49290409617815	1.54222916274065	1.85629799036563	1.61938824328727	1.05605267424931	0.693147180559945	2.07944154167984	2.07944154167984	1.38629436111989	1.6094379124341	3.49650756146648	2.89037175789616	2.89037175789616	1.94591014905531	1.09861228866811
3.55534806148941	2.83321334405622	2.30258509299405	2.484906649788	2.94443897916644	1.6094379124341	1.09861228866811	2.07944154167984	1.79175946922805	1.38629436111989	1.68639895357023	1.7227665977411	1.82454929205105	1.48160454092422	1.6094379124341	1.7227665977411	2.43361335540045	2.05412373369555	1.6094379124341	1.68639895357023	1.43508452528932	1.48160454092422	1.28093384546206	1.33500106673234	1.88706964903238	1.43508452528932	1.22377543162212	1.85629799036563	1.22377543162212	2.02814824729229	2.05412373369555	1.75785791755237	2.00148000021012	1.97408102602201	1.68639895357023	1.38629436111989	1.75785791755237	1.16315080980568	1.88706964903238	1.75785791755237	0.693147180559945	2.70805020110221	2.56494935746154	3.76120011569356	0.693147180559945	1.79175946922805	2.484906649788	2.30258509299405	1.38629436111989	1.94591014905531
0.693147180559945	0.693147180559945	2.99573227355399	2.07944154167984	1.79175946922805	2.30258509299405	2.19722457733622	2.56494935746154	1.38629436111989	1.09861228866811	1.54044504094715	1.50407739677627	1.64222773525709	1.81915844341617	0.916290731874155	2.10006082888257	1.25276296849537	1.6094379124341	1.64222773525709	1.67397643357167	1.70474809223843	1.57553636075842	1.79175946922805	1.29928298413026	1.46633706879343	1.09861228866811	0.773189888233482	1.25276296849537	1.25276296849537	2.058388132482	1.6094379124341	1.81915844341617	2.01490302054226	1.70474809223843	1.76358859226136	0.693147180559945	1.46633706879343	1.79175946922805	1.73460105538811	1.15267950993839	2.77258872223978	3.85014760171006	2.484906649788	2.39789527279837	2.07944154167984	2.19722457733622	1.79175946922805	1.79175946922805	1.09861228866811	1.09861228866811
1.38629436111989	1.38629436111989	1.79175946922805	1.79175946922805	2.63905732961526	2.63905732961526	3.17805383034795	3.17805383034795	3.17805383034795	3.17805383034795	2.07944154167984	1.09861228866811	1.38629436111989	0.693147180559945	2.30258509299405	2.30258509299405	0	1.6094379124341	1.6094379124341	0.693147180559945	1.79175946922805	2.56494935746154	2.19722457733622	3.36729582998647	1.94591014905531	2.30258509299405	0.693147180559945	0	1.6094379124341	1.09861228866811	0.693147180559945	0	1.6094379124341	1.79175946922805	1.6094379124341	2.94443897916644	1.38629436111989	0	1.6094379124341	2.94443897916644	2.70805020110221	2.70805020110221	2.39789527279837	2.39789527279837	2.77258872223978	2.77258872223978	2.70805020110221	2.70805020110221	2.56494935746154	2.56494935746154
3.04452243772342	3.04452243772342	2.94443897916644	2.94443897916644	0.693147180559945	0.693147180559945	1.38629436111989	1.38629436111989	1.79175946922805	1.79175946922805	1.72066354754432	1.72066354754432	1.94591014905531	1.65542302567592	1.2443240998495	0.880358722648092	1.78190717278504	1.13707856949591	1.51059207779747	1.2443240998495	2.28478046836054	1.4294665329851	2.32007825044156	1.89417447465612	1.83961549040569	1.58562726374038	1.72066354754432	2.12963128620369	0.722134717433197	1.65542302567592	1.2443240998495	1.13707856949591	2.12963128620369	1.34117392583942	2.44999038468177	1.83961549040569	1.4294665329851	3.11482164512443	2.32007825044156	2.78355775361036	3.8286413964891	3.8286413964891	1.94591014905531	1.94591014905531	2.39789527279837	2.39789527279837	2.56494935746154	2.56494935746154	2.39789527279837	2.39789527279837
1.09861228866811	3.3322045101752	2.63905732961526	1.6094379124341	0.693147180559945	2.19722457733622	3.2188758248682	2.63905732961526	1.6094379124341	1.38629436111989	2.04769284336526	2.24070968927596	1.52605630349505	1.55814461804655	1.67709656090792	1.61938824328727	2.04769284336526	1.96711235670592	1.17865499634165	1.73165554515835	1.80828877117927	1.55814461804655	1.85629799036563	2.61006979274201	1.96711235670592	1.90210752639692	1.94591014905531	1.64865862558738	1.17865499634165	1.02961941718116	1.78339121955754	2.00821403239147	1.55814461804655	1.22377543162212	1.98787434815435	1.78339121955754	2.24070968927596	2.04769284336526	1.67709656090792	2.30258509299405	3.04452243772342	1.79175946922805	2.39789527279837	1.94591014905531	3.13549421592915	2.83321334405622	3.97029191355212	1.94591014905531	1.6094379124341	2.07944154167984
1.09861228866811	1.09861228866811	0	0	3.29583686600433	3.29583686600433	2.56494935746154	2.56494935746154	1.94591014905531	1.94591014905531	0.901548450136952	1.88113931289753	1.40442174571245	1.88113931289753	1.32985305021494	1.32985305021494	1.47381373913645	1.40442174571245	1.40442174571245	1.92478260262944	1.65706596142335	2.11831041057921	1.81188087242748	1.06555142640722	1.96660054231276	2.23446292247634	1.98687150668638	1.47381373913645	1.01381575200803	1.2492725635556	1.29037423924115	1.56963166203368	2.04532970717297	1.56963166203368	1.68459063481345	2.25000727691414	1.96660054231276	1.59963391233748	1.16162525649684	1.11474167059799	0.693147180559945	0.693147180559945	1.38629436111989	1.38629436111989	2.63905732961526	2.63905732961526	3.2188758248682	3.2188758248682	2.484906649788	2.484906649788
0	0	0.693147180559945	0.693147180559945	1.38629436111989	1.38629436111989	1.09861228866811	1.09861228866811	0.693147180559945	0.693147180559945	0.580474018055832	1.08762316709251	1.57610149216651	1.63532932636684	1.46885596181291	1.49124495670639	1.87306241651388	1.08762316709251	1.55555282393912	0.945371941174997	1.34871164997085	1.51314364201403	1.01902485074976	1.46885596181291	1.24098426930276	1.46885596181291	1.8107045554705	0.865859878247263	0.463837114330072	1.53457303346993	1.44595419752623	1.08762316709251	1.08762316709251	1.65431723861153	1.77800409415957	2.37376137146194	1.84236947011447	1.77800409415957	1.53457303346993	1.15181632473157	2.70805020110221	2.70805020110221	3.29583686600433	3.29583686600433	3.09104245335832	3.09104245335832	2.30258509299405	2.30258509299405	0	0
2.19722457733622	1.38629436111989	2.07944154167984	1.6094379124341	2.07944154167984	2.30258509299405	2.56494935746154	0	1.38629436111989	2.484906649788	1.80828877117927	0.78845736036427	1.02961941718116	1.64865862558738	1.45861502269952	2.2082744135228	2.63188884013665	2.2082744135228	1.58923520511658	1.45861502269952	1.45861502269952	1.58923520511658	1.58923520511658	0.78845736036427	1.22377543162212	1.85629799036563	1.90210752639692	1.1314021114911	1.80828877117927	1.98787434815435	1.75785791755237	0.78845736036427	1.80828877117927	2.63188884013665	1.85629799036563	1.02961941718116	1.75785791755237	1.22377543162212	1.1314021114911	2.33214389523559	3.09104245335832	1.38629436111989	1.6094379124341	2.99573227355399	3.61091791264422	2.70805020110221	2.07944154167984	2.63905732961526	2.99573227355399	2.83321334405622
1.38629436111989	1.38629436111989	1.79175946922805	1.79175946922805	2.07944154167984	2.07944154167984	3.63758615972639	3.63758615972639	2.19722457733622	2.19722457733622	2.246495626343	1.96520335198999	1.72923911224672	2.52208565302975	2.41834588326966	1.31567679390594	1.9061698204058	1.019831410815	2.05645202345514	1.38629436111989	1.57239664075375	1.54368653487132	1.57239664075375	1.11365016603265	1.11365016603265	1.019831410815	2.1870722058722	1.84343147977238	1.84343147977238	1.45225232891169	1.77649199709727	1.67964217110735	1.51412773262978	1.23969088692802	1.67964217110735	1.98413136187551	2.02094533499823	1.15745278869104	1.51412773262978	2.05645202345514	0.693147180559945	0.693147180559945	2.19722457733622	2.19722457733622	2.30258509299405	2.30258509299405	2.484906649788	2.484906649788	3.13549421592915	3.13549421592915
1.6094379124341	1.6094379124341	1.38629436111989	2.89037175789616	3.36729582998647	3.04452243772342	2.19722457733622	0	1.6094379124341	0.693147180559945	1.38629436111989	1.09861228866811	0.287682072451781	0.287682072451781	0.693147180559945	0.287682072451781	0.510825623765991	1.29928298413026	2.36712361413162	1.6094379124341	2.26868354131836	1.29928298413026	1.09861228866811	0.980829253011726	0.980829253011726	1.73460105538811	1.46633706879343	0.693147180559945	2.89037175789616	0.980829253011726	1.29928298413026	1.09861228866811	1.84582669049833	1.67397643357167	1.09861228866811	1.20397280432594	1.79175946922805	0.693147180559945	1.20397280432594	0.510825623765991	1.38629436111989	1.6094379124341	1.79175946922805	2.484906649788	2.484906649788	1.6094379124341	2.484906649788	2.30258509299405	0	0
1.38629436111989	1.38629436111989	3.46573590279973	3.46573590279973	2.07944154167984	2.07944154167984	0	0	1.38629436111989	1.38629436111989	0.559615787935423	0.559615787935423	0.559615787935423	0	1.38629436111989	2.04769284336526	2.14006616349627	1.70474809223843	0	0.559615787935423	1.94591014905531	0.916290731874155	1.17865499634165	1.17865499634165	2.22462355152433	1.94591014905531	0.916290731874155	1.83258146374831	0	1.38629436111989	1.17865499634165	2.67414864942653	1.83258146374831	1.94591014905531	2.04769284336526	1.38629436111989	1.38629436111989	1.38629436111989	1.70474809223843	2.22462355152433	2.07944154167984	2.07944154167984	1.79175946922805	1.79175946922805	2.56494935746154	2.56494935746154	2.19722457733622	2.19722457733622	2.63905732961526	2.63905732961526
1.6094379124341	1.6094379124341	3.04452243772342	3.04452243772342	1.38629436111989	1.38629436111989	1.38629436111989	1.38629436111989	2.19722457733622	2.19722457733622	1.67295131815643	1.49124495670639	1.24098426930276	0.906405972641613	1.24098426930276	1.67295131815643	1.65431723861153	1.65431723861153	1.24098426930276	1.97362554890186	1.91740465605739	1.44595419752623	1.37392306931734	1.26902348936715	0.779475264048442	1.7612439253021	1.15181632473157	1.63532932636684	1.61597388341389	1.61597388341389	0.331777392317005	1.34871164997085	2.24696840233479	2.12549572603039	1.79448798388126	1.44595419752623	1.26902348936715	1.72685658299263	1.18243096055118	1.26902348936715	1.09861228866811	1.09861228866811	1.94591014905531	1.94591014905531	1.79175946922805	1.79175946922805	2.83321334405622	2.83321334405622	2.89037175789616	2.89037175789616
2.77258872223978	2.77258872223978	2.484906649788	1.79175946922805	3.09104245335832	2.77258872223978	2.484906649788	2.19722457733622	1.79175946922805	1.09861228866811	0.405465108108164	1.44691898293633	1.05605267424931	0.628608659422374	1.21639532432449	1.44691898293633	0.916290731874155	2.0636931847117	1.09861228866811	1.53147637096439	2.01490302054226	1.81237875643079	1.13943428318836	0.810930216216329	1.63413052502447	1.87180217690159	1.74919985480926	1.13943428318836	1.28785428830664	1.21639532432449	1.6094379124341	1.68175857401373	1.79175946922805	1.17865499634165	1.25276296849537	1.38629436111989	1.98100146886658	1.53147637096439	1.63413052502447	1.38629436111989	1.09861228866811	1.6094379124341	1.09861228866811	2.19722457733622	1.38629436111989	1.38629436111989	2.30258509299405	1.6094379124341	1.94591014905531	1.79175946922805
2.19722457733622	2.63905732961526	1.79175946922805	0.693147180559945	0	1.94591014905531	2.30258509299405	2.19722457733622	2.39789527279837	0	1.67006253425054	1.68755569169805	1.7546199222786	1.87659834916508	1.90490212532794	1.84747007624206	1.93242679871803	1.36257783450257	1.53821040314573	1.87659834916508	2.0949457282158	1.4542450230284	1.47590651980958	1.65225790961703	1.11923157587085	1.90490212532794	1.90490212532794	1.86214026598985	1.7546199222786	1.23474446299269	1.02290046693241	1.33828514193353	1.33828514193353	1.02290046693241	1.55814461804655	0.661398482245365	1.59685913022724	1.8021222562636	1.49710872746018	1.90490212532794	4.02535169073515	2.77258872223978	1.94591014905531	1.09861228866811	1.6094379124341	3.17805383034795	2.63905732961526	1.6094379124341	0.693147180559945	2.07944154167984
0	0.693147180559945	2.19722457733622	2.07944154167984	2.77258872223978	1.6094379124341	2.63905732961526	3.25809653802148	1.6094379124341	1.79175946922805	1.51634748936809	1.73460105538811	1.06087196068526	1.46633706879343	1.44036158239017	1.20397280432594	1.65292302437384	1.09861228866811	0.93826963859293	1.58696505658204	1.51634748936809	1.09861228866811	1.23676262714893	1.49165487677772	0.893817876022097	1.54044504094715	1.29928298413026	1.51634748936809	1.32913594727994	1.26851132546351	1.17007125265025	2.22161603046038	1.81010860789625	1.51634748936809	0.367724780125317	2.0654552997051	1.32913594727994	0.893817876022097	1.49165487677772	1.29928298413026	1.6094379124341	2.63905732961526	2.39789527279837	2.19722457733622	1.6094379124341	1.79175946922805	1.6094379124341	1.79175946922805	0.693147180559945	2.39789527279837
2.07944154167984	1.09861228866811	2.30258509299405	3.13549421592915	3.13549421592915	3.04452243772342	1.79175946922805	0.693147180559945	0	2.94443897916644	1.48160454092422	2.19722457733622	1.56861591791385	1.82454929205105	1.22377543162212	1.28093384546206	0.955511445027436	1.16315080980568	1.28093384546206	0.78845736036427	0.8754687373539	1.33500106673234	2.00148000021012	1.91692261218206	2.02814824729229	1.82454929205105	1.28093384546206	1.09861228866811	1.02961941718116	1.75785791755237	1.75785791755237	2.21920348405499	2.26176309847379	1.64865862558738	1.22377543162212	1.79175946922805	2.00148000021012	2.00148000021012	1.64865862558738	2.00148000021012	1.09861228866811	2.56494935746154	1.09861228866811	1.09861228866811	2.77258872223978	3.55534806148941	1.6094379124341	2.19722457733622	2.19722457733622	1.6094379124341
2.70805020110221	2.70805020110221	1.79175946922805	1.79175946922805	1.09861228866811	1.09861228866811	2.07944154167984	2.07944154167984	1.94591014905531	1.94591014905531	2.28819635554195	1.09861228866811	1.34992671694902	1.09861228866811	2.02438176449681	0.451985123743057	1.27296567581289	1.09861228866811	0.762140052046897	1.55059741241117	0.887303195000903	1.42138568093116	2.58668934409794	1.42138568093116	1.71765149707433	1.34992671694902	2.09714111877924	1.55059741241117	0.887303195000903	1.09861228866811	0.451985123743057	1.6094379124341	0.887303195000903	0.998528830111127	0.619039208406224	0.451985123743057	0.998528830111127	0.998528830111127	1.98591548366901	2.19722457733622	1.09861228866811	1.09861228866811	1.09861228866811	1.09861228866811	2.07944154167984	2.07944154167984	1.94591014905531	1.94591014905531	3.29583686600433	3.29583686600433
2.63905732961526	1.38629436111989	1.09861228866811	1.94591014905531	1.38629436111989	0.693147180559945	2.56494935746154	2.39789527279837	1.6094379124341	1.09861228866811	1.15057202759882	1.63705307946707	1.51951320490611	1.70474809223843	1.60140574073684	1.33236601909433	1.40118297361364	1.51951320490611	1.34025042261848	1.17865499634165	1.45861502269952	1.56444054650336	1.73165554515835	1.19694818938897	1.07158361628019	1.16002091679675	1.43031124653666	1.71018781553424	1.20597080698861	1.44456326924387	1.34807314829969	1.37118072330984	1.39376637595859	1.55814461804655	1.24990173621434	1.30833281965018	1.62531126159039	1.52605630349505	2.00012773496011	1.63705307946707	2.94443897916644	0.693147180559945	3.3322045101752	2.39789527279837	1.09861228866811	2.77258872223978	1.09861228866811	1.6094379124341	2.484906649788	2.07944154167984
0.693147180559945	1.79175946922805	2.07944154167984	0.693147180559945	1.94591014905531	2.56494935746154	3.61091791264422	3.09104245335832	2.39789527279837	2.89037175789616	2.0949457282158	1.28785428830664	1.83258146374831	2.45851989461481	2.67414864942653	1.8021222562636	0.988611393453781	0.916290731874155	1.33828514193353	0.988611393453781	1.17865499634165	1.59685913022724	1.55814461804655	1.51787071890861	1.11923157587085	0.988611393453781	1.51787071890861	1.59685913022724	1.28785428830664	1.83258146374831	0.44628710262842	1.67006253425054	1.86214026598985	1.23474446299269	2.35730999268329	2.45851989461481	1.28785428830664	2.20414502018079	1.59685913022724	1.63413052502447	2.19722457733622	2.56494935746154	2.07944154167984	1.09861228866811	2.07944154167984	1.09861228866811	1.94591014905531	1.6094379124341	3.52636052461616	2.484906649788
2.19722457733622	2.19722457733622	3.29583686600433	3.29583686600433	2.484906649788	2.484906649788	2.39789527279837	2.39789527279837	1.6094379124341	1.6094379124341	1.01381575200803	1.85858196547346	1.65706596142335	1.47381373913645	1.88113931289753	1.81188087242748	2.29524111873829	1.92478260262944	1.06555142640722	2.30987552625673	1.73746638686139	1.81188087242748	1.92478260262944	1.29037423924115	1.56963166203368	0.70526854109229	1.56963166203368	1.90319903096226	1.11474167059799	1.16162525649684	1.7628914852272	2.20262999590313	1.59963391233748	1.96660054231276	1.36783229828016	1.06555142640722	1.98687150668638	1.78768614384042	1.16162525649684	1.68459063481345	2.19722457733622	2.19722457733622	2.56494935746154	2.56494935746154	2.63905732961526	2.63905732961526	2.07944154167984	2.07944154167984	1.38629436111989	1.38629436111989
2.39789527279837	1.09861228866811	0	1.79175946922805	1.38629436111989	1.6094379124341	1.38629436111989	1.38629436111989	1.38629436111989	2.56494935746154	1.23969088692802	1.45225232891169	0.737598943130779	0	0.435318071257845	0	0	0.737598943130779	1.06784063000136	1.06784063000136	0.860201265223112	0.435318071257845	1.06784063000136	0.969400557188104	0.241162056816888	0.597837000755621	0	0	0	0.860201265223112	0.241162056816888	1.31567679390594	1.31567679390594	0.969400557188104	1.06784063000136	1.06784063000136	1.77649199709727	1.86478460424295	1.38629436111989	1.57239664075375	0	1.6094379124341	0	2.07944154167984	1.79175946922805	1.09861228866811	1.6094379124341	0.693147180559945	0.693147180559945	1.79175946922805
1.09861228866811	1.09861228866811	2.89037175789616	2.89037175789616	1.38629436111989	1.38629436111989	3.66356164612965	3.66356164612965	2.94443897916644	2.94443897916644	1.27840539910871	2.20226237136618	1.84343147977238	1.41981705315853	1.62745641793678	0.916290731874155	1.86478460424295	1.9061698204058	2.56494935746154	2.43041846450393	1.9061698204058	1.88569128906226	2.14006616349627	1.51412773262978	1.79930667486344	1.75314463310028	1.98413136187551	0.435318071257845	1.70474809223843	1.38629436111989	0.519875459285909	1.019831410815	1.62745641793678	1.15745278869104	1.51412773262978	1.88569128906226	0.800777844752311	1.9061698204058	1.70474809223843	1.23969088692802	1.79175946922805	1.79175946922805	0.693147180559945	0.693147180559945	1.79175946922805	1.79175946922805	1.94591014905531	1.94591014905531	2.30258509299405	2.30258509299405
0.693147180559945	0.693147180559945	0	0	0	0	1.94591014905531	1.94591014905531	2.83321334405622	2.83321334405622	1.67964217110735	0.969400557188104	1.31567679390594	0.737598943130779	2.02094533499823	2.32949254591397	1.31567679390594	1.94591014905531	2.43041846450393	0.435318071257845	1.77649199709727	0.737598943130779	0.737598943130779	1.57239664075375	1.57239664075375	0.969400557188104	1.57239664075375	1.86478460424295	1.45225232891169	2.21722524404289	2.60605103314709	1.15745278869104	1.86478460424295	1.94591014905531	0.969400557188104	2.64552984412088	2.27493356166354	1.45225232891169	2.09074109693377	2.78949053304238	2.94443897916644	2.94443897916644	3.17805383034795	3.17805383034795	2.89037175789616	2.89037175789616	3.25809653802148	3.25809653802148	2.70805020110221	2.70805020110221
1.94591014905531	1.94591014905531	2.99573227355399	2.99573227355399	2.39789527279837	2.39789527279837	0.693147180559945	0.693147180559945	3.2188758248682	3.2188758248682	1.35314215380299	1.20831120592453	2.08486160914918	1.03889305396649	1.82735041433076	1.739703107272	1.41838267567139	1.739703107272	1.28334639186745	1.86845209001631	0.94204322797657	1.47962630091211	1.98249959648761	1.12718566111217	1.20831120592453	2.20684003603566	2.01779737856863	1.82735041433076	1.94591014905531	2.28945580155225	2.11677921211748	2.36576399461558	1.86845209001631	2.05189158991161	0.94204322797657	2.2626684855886	3.2597673821863	1.98249959648761	1.69281952137315	2.8280851276893	2.89037175789616	2.89037175789616	2.94443897916644	2.94443897916644	2.83321334405622	2.83321334405622	3.2188758248682	3.2188758248682	1.38629436111989	1.38629436111989
[truncated: 9,403 more rows]
