# Supplementary material for: Genome-wide analysis of the interplay between chromatin-associated RNA and 3D genome organization in human cells
Source: Nat Commun. 2023 Oct 16;14:6519. doi: 10.1038/s41467-023-42274-7 (PMC10579264; doi:10.1038/s41467-023-42274-7)
Supplement: Supplementary file 6 — Source Data [file 41467_2023_42274_MOESM6_ESM.zip › SourceData/Figure_4a.tsv]

V1	V2	V3	V4	V5	V6	V7	V8	V9	V10	V11	V12	V13	V14	V15	V16	V17	V18	V19	V20	V21	V22	V23	V24	V25	V26	V27	V28	V29	V30	V31	V32	V33	V34	V35	V36	V37	V38	V39	V40	V41	V42	V43	V44	V45	V46	V47	V48	V49	V50
2.07944154167984	2.63905732961526	4.14313472639153	4.969813299576	4.98360662170834	3.17805383034795	2.83321334405622	2.56494935746154	1.38629436111989	0	0	1.70474809223843	0.916290731874155	0	0	0	0	0	3.12456514539696	1.17865499634165	0	1.17865499634165	0	0	0	0.559615787935423	1.94591014905531	0	0	0	0	0.559615787935423	0	2.50552593699074	2.22462355152433	0	0	0.559615787935423	2.77258872223978	3.52636052461616	4.4188406077966	0	0	2.94443897916644	3.61091791264422	4.38202663467388	2.89037175789616	2.63905732961526	1.94591014905531	4.00733318523247
4.64439089914137	4.64439089914137	5.55682806169954	5.55682806169954	5.19295685089021	5.19295685089021	5.08140436498446	5.08140436498446	4.35670882668959	4.35670882668959	3.78093759853188	3.2188758248682	3.2188758248682	3.95945169899926	3.31678003984957	4.43251603459627	3.40594798442075	2.84988039654143	3.07136968775961	4.33635659784069	3.89182029811063	3.65620867182439	3.34739467566918	3.69953674858792	2.164963715118	3.46126162240481	4.31367131500961	3.65620867182439	3.28519846779927	4.00733318523247	2.42353770341171	3.51367536508885	3.34739467566918	4.06780500698749	2.89827693740328	3.14784005175145	3.28519846779927	3.53888678443534	4.56583518058941	2.94443897916644	5.36597601502185	5.36597601502185	5.65948221575962	5.65948221575962	4.71849887129509	4.71849887129509	4.88280192258637	4.88280192258637	4.92725368515721	4.92725368515721
4.86753445045558	5.20948615284142	5.23644196282995	4.78749174278205	3.85014760171006	5.65248918026865	4.62497281328427	4.74493212836325	4.72738781871234	3.87120101090789	4.50470721846219	3.81181714035898	3.00152939123832	3.33965179325049	3.30184804769461	3.37846022027136	3.2889224045755	2.78558529506696	3.5860995850496	3.40429335936728	3.21046848903223	3.13448258205431	3.0750591615835	2.72343511994169	2.58618909396245	2.99805515497013	3.5860995850496	2.852184102686	2.96981798478852	3.26522669300607	2.98050057895849	3.27582749899271	3.11299837975973	3.00152939123832	3.28108605624618	3.36166654290552	2.86419225231439	3.49297773076296	3.49297773076296	3.79783813974982	4.20469261939097	3.78418963391826	4.11087386417331	4.34380542185368	3.46573590279973	3.8286413964891	5.04342511691925	4.33073334028633	3.61091791264422	3.78418963391826
5.62762111369064	5.62762111369064	5.64544689764324	5.64544689764324	5.62040086571715	5.62040086571715	4.17438726989564	4.17438726989564	5.31811999384422	5.31811999384422	4.2537445979355	3.93594510301956	4.289016439455	4.06316163478541	3.64448749836708	3.79252797883541	4.04857614376652	4.11603738683336	3.76364510468663	3.44075541983129	3.98995823076212	3.82290414609895	3.76608413028599	3.79489764819073	3.52790731533446	3.64173267568823	3.61659168673013	2.67233211850013	4.05407066308416	3.75629213038137	4.26859268066843	4.43519317344311	3.77094440716824	4.02252815944754	3.74142196790192	3.9663118087955	4.18245182973237	4.16462315652073	3.77094440716824	4.65496235424937	5.35658627467201	5.35658627467201	4.60517018598809	4.60517018598809	4.78749174278205	4.78749174278205	5.19295685089021	5.19295685089021	4.31748811353631	4.31748811353631
4.27666611901606	4.69134788222914	4.44265125649032	4.40671924726425	4.27666611901606	3.85014760171006	5.41610040220442	4.70953020131233	5.10594547390058	5.12989871492307	5.5259508231351	4.81725278994288	2.92450476426562	4.38825718442452	0.318453731118535	0	0	0	0	1.47590651980958	0	0	0	3.12456514539696	2.37490575457367	0	0.559615787935423	0	0	0	0	0	1.05605267424931	0	0	3.61091791264422	3.27714473299218	0.559615787935423	4.81116757846733	5.00980161334768	4.65396035015752	4.4188406077966	4.11087386417331	4.93447393313069	4.52178857704904	2.56494935746154	4.07753744390572	4.54329478227	4.11087386417331	4.64439089914137
4.00733318523247	4.00733318523247	4.8283137373023	4.8283137373023	4.52178857704904	4.52178857704904	4.44265125649032	4.44265125649032	4.85203026391962	4.85203026391962	3.2822773362187	3.50200208078412	2.80611141427842	2.32949254591397	2.49994452715254	3.40723969611812	3.3704257229954	3.47703545805366	3.38900210856834	3.92466996712891	3.10336293774636	2.78949053304238	2.92998089599121	3.27198565018215	3.01375077905667	3.63278998746289	3.36100650107891	3.32241650380904	3.63278998746289	3.68887945411394	2.83854669003158	3.69567449724677	2.56494935746154	2.85437815524826	3.13943899422017	3.18560103598333	3.51830678980906	3.68887945411394	2.78949053304238	3.76752258143305	4.60517018598809	4.60517018598809	4.54329478227	4.54329478227	3.73766961828337	3.73766961828337	3.46573590279973	3.46573590279973	4.85981240436167	4.85981240436167
4.86753445045558	4.86753445045558	3.3322045101752	3.3322045101752	5.59842195899838	5.59842195899838	4.82028156560504	4.82028156560504	5.08759633523238	5.08759633523238	4.31417362424731	3.88554412688139	3.73121854543585	3.46459474097327	3.59179763288661	3.79129768930231	3.87196106262799	3.41401032136685	3.59541064364148	3.20830924577893	3.63431535353961	2.96044541846427	3.47142225952981	3.6728761695091	3.32671501789043	3.81377420553677	3.32828652161878	3.76830434043052	3.36224913746856	3.50092160526983	3.57476213675052	3.1958387753832	3.49827551772809	3.89003112214505	3.61210087808186	3.73436210373535	3.73016849283674	3.65151103899549	3.79425821778045	4.0555227962428	2.56494935746154	2.56494935746154	4.38202663467388	4.38202663467388	5.43372200355424	5.43372200355424	5.00394630594546	5.00394630594546	4.11087386417331	4.11087386417331
4.49980967033027	4.51085950651685	4.68213122712422	5.22035582507832	5.91350300563827	5.86929691313377	4.90527477843843	4.52178857704904	4.77912349311153	4.59511985013459	2.56494935746154	3.31872115983792	3.48124008933569	3.26289271028498	2.50552593699074	4.00733318523247	4.41128199282267	2.9041650800285	3.78702651525346	3.53732955598674	3.68887945411394	2.74887219562247	3.40949618447685	3.66995144422842	3.67946023219744	4.45143608604605	4.00733318523247	4.22134425298341	4.48582342835553	3.82045581190266	3.6603513704994	4.00049165341575	4.04742764243435	3.58004067407979	4.09850257237076	4.0796538468121	4.48158912421674	4.34055338646731	2.96398357523941	2.92450476426562	4.0943445622221	4.04305126783455	3.09104245335832	4.97673374242057	4.86753445045558	4.969813299576	5.37989735354046	4.84418708645859	5.54517744447956	4.97673374242057
3.95124371858143	3.95124371858143	3.66356164612965	3.66356164612965	4.91265488573605	4.91265488573605	5.52942908751142	5.52942908751142	4.49980967033027	4.49980967033027	4.67538605360255	3.73995012098209	1.29678921725186	1.52962348920397	1.7802782868541	0.382369393313515	4.75512420521331	5.07440297026396	0.713486864797068	0.50533110444835	1.12564096105603	0.382369393313515	1.37596724696404	1.99553865336047	1.47473166163645	1.12564096105603	1.18600411078312	0.91902671169303	0.0789884113186303	3.6138754009367	4.38834226546426	4.00783119321089	4.13921315273835	4.07241638988349	4.03629937336334	4.17901301405643	4.35124962496541	4.4342356055921	4.13571435188068	4.73919803070235	5.33271879326537	5.33271879326537	5.02388052084628	5.02388052084628	4.88280192258637	4.88280192258637	4.20469261939097	4.20469261939097	5.2040066870768	5.2040066870768
2.484906649788	4.97673374242057	4.18965474202643	4.23410650459726	3.63758615972639	3.98898404656427	4.49980967033027	4.45434729625351	4.23410650459726	4.84418708645859	3.89182029811063	2.496741107435	2.96674473668074	3.67810735713203	3.43398720448515	3.46126162240481	2.164963715118	1.145132304303	3.72051653905712	1.48807705542983	0.356674943938732	2.84988039654143	2.11453286149111	2.89827693740328	3.59926729542425	3.57555076880693	1.145132304303	2.68881883917432	3.30111392310517	3.391627930646	2.38482319123102	2.11453286149111	2.164963715118	2.46080909820894	2.77258872223978	2.84988039654143	2.96674473668074	2.94443897916644	0.998528830111127	3.46126162240481	1.6094379124341	1.6094379124341	1.09861228866811	4.21950770517611	3.78418963391826	3.40119738166216	4.88280192258637	4.75359019110636	3.09104245335832	2.77258872223978
4.04305126783455	4.04305126783455	3.71357206670431	3.71357206670431	5.43372200355424	5.43372200355424	5.23644196282995	5.23644196282995	5.30330490805908	5.30330490805908	3.77849161280362	2.79575578152132	3.39702201025167	2.53567897516142	3.42181666886489	3.42181666886489	3.43398720448515	3.14091428339849	2.67414864942653	3.39702201025167	3.40949618447685	3.80388084680844	2.53567897516142	3.40949618447685	4.31079912538551	4.00049165341575	3.27714473299218	2.74887219562247	3.38439026334577	3.72569342723665	2.30258509299405	2.88340308858007	3.05635689537043	3.02042488614436	3.18841661738349	3.97264762724458	2.96398357523941	3.2188758248682	3.58004067407979	3.48124008933569	2.30258509299405	2.30258509299405	4.39444915467244	4.39444915467244	4.04305126783455	4.04305126783455	3.43398720448515	3.43398720448515	3.36729582998647	3.36729582998647
3.63758615972639	3.17805383034795	4.53259949315326	4.04305126783455	3.66356164612965	1.38629436111989	3.40119738166216	3.3322045101752	4.57471097850338	4.98360662170834	3.8155121050473	3.72194732504104	3.45446573582869	3.44856343429113	3.59683978243177	3.25464230315339	3.48663664229816	3.37841099704126	3.40211649937392	3.45119098123748	3.60979892707428	3.41035076364864	3.09666922656583	3.07969302510241	3.22300521821021	2.76349578234261	3.30448391886608	3.61426737614038	3.30676038374194	3.13249121066938	3.29455891055884	3.37133048598769	3.29685805577906	3.17402272785498	3.57157044402072	3.50979403468478	3.19881385360045	3.74812381346141	3.75104447106248	3.5318222556	3.58351893845611	3.46573590279973	5.18738580584075	4.00733318523247	4.85981240436167	5.48893772615669	5.04985600724954	5.31811999384422	4.79579054559674	5.40267738187228
4.79579054559674	4.63472898822964	4.39444915467244	5.4249500174814	4.36944785246702	4.59511985013459	4.59511985013459	4.06044301054642	4.43081679884331	5.02388052084628	4.61115225766564	4.11577984294217	3.88126920374481	3.76617112841558	3.48387398023503	3.42705076048849	3.87328217711172	3.6748529698808	3.72155406292678	3.26902560855367	3.52130575395454	3.3337339522271	3.31833323715897	3.500827222611	3.52003805887667	3.61899332664977	3.42565767923232	3.50469902783498	3.83514196109219	3.2963658266091	3.6539921951135	3.26084002396723	3.500827222611	3.64395680147099	3.69741435656377	3.71426868811876	3.78386490587514	3.53764119573371	3.63721014919366	3.84527251588172	4.43081679884331	5.23110861685459	5.06890420222023	4.31748811353631	5.17614973257383	2.56494935746154	4.38202663467388	5.43372200355424	5.00394630594546	4.11087386417331
5.62762111369064	5.62762111369064	5.64544689764324	5.64544689764324	5.62040086571715	5.62040086571715	4.17438726989564	4.17438726989564	5.31811999384422	5.31811999384422	4.0857109080293	4.25792433233821	3.7944241633334	3.61262342755451	4.30249914512988	3.44412242637919	3.87884714318925	3.88535475834598	3.57971052606043	3.54385368206368	3.18548231108856	4.00962720267895	4.30506033036601	4.1015117985671	3.78299274568441	4.13238374093124	4.12219862487589	4.31355054692444	4.49688141055118	5.02561032580969	5.12989871492307	4.78793024311795	4.35007418045817	3.91978229779197	4.18565953095914	4.13035499974513	4.25523936652473	4.16625714381239	4.18853769092487	3.928517794273	4.75359019110636	4.75359019110636	5.77765232322266	5.77765232322266	4.85203026391962	4.85203026391962	5.14749447681345	5.14749447681345	4.54329478227	4.54329478227
4.45434729625351	4.45434729625351	4.07753744390572	4.07753744390572	3.17805383034795	3.17805383034795	4.58496747867057	4.58496747867057	3.8286413964891	3.8286413964891	4.91865290438461	3.66821281730538	4.00733318523247	3.72240214615258	3.05314318076733	4.51683561992019	3.77380532461254	3.83455274375215	4.26011577307238	4.5634007731118	2.97274275532929	3.24045939653538	3.857854768955	3.74843398487053	3.79854885499615	3.66821281730538	3.36100650107891	3.77380532461254	3.32241650380904	3.70912761494388	4.21280077191939	4.22084371071885	3.97712954702973	4.15461261423622	4.75437358323417	4.32713836936847	5.01727983681492	4.50484746436022	4.48659137924441	4.59143999317619	4.00733318523247	4.00733318523247	5.97126183979046	5.97126183979046	5.73009978297357	5.73009978297357	5.87773578177964	5.87773578177964	5.96870755998537	5.96870755998537
5.11198778835654	5.11198778835654	5.2040066870768	5.2040066870768	4.87519732320115	4.87519732320115	5.89440283426485	5.89440283426485	5.68697535633982	5.68697535633982	3.25258688221051	4.00733318523247	4.22995712105045	4.41193211745279	4.43251603459627	4.73745079671096	3.63381967693091	4.34750912979117	4.39091558209113	3.87417278129705	5.22189903526113	3.85620822632175	4.71466500078437	4.60087526170521	4.98262766910935	4.20469261939097	4.12482757894718	3.72051653905712	5.46685386837125	4.48219512362928	3.07136968775961	2.56494935746154	4.55687989686031	3.53888678443534	4.24235397402728	3.69953674858792	4.78868151091763	3.9262076404201	5.09375020080676	5.55351314153692	5.01063529409626	5.01063529409626	5.95583736946483	5.95583736946483	6.08449941307517	6.08449941307517	5.52545293913178	5.52545293913178	5.2257466737132	5.2257466737132
4.97673374242057	4.85203026391962	5.31320597904179	4.96284463025991	4.90527477843843	3.91202300542815	3.98898404656427	4.47733681447821	5.24702407216049	5.80513496891649	4.24397375733051	3.60234643159408	3.42888081041057	3.40295023048957	3.79015268080651	4.03563696139532	3.8286413964891	3.91096981944349	3.34341958099534	4.23257978674346	3.66894523921312	4.29477599461337	4.96358046546603	3.77215579435454	3.74640329825212	3.47880798436708	4.74904266166874	4.1638051605651	4.15888308335967	3.85238473910842	3.45913521876837	3.42374820718405	3.99868344365299	4.49863939518207	3.83206801320574	3.9957834899532	3.55835106674918	4.0300399318586	3.88210624439015	4.14647084291354	5.74939298590825	5.68697535633982	4.67282883446191	4.11087386417331	3.76120011569356	5.87211778947542	5.70711026474888	4.54329478227	4.31748811353631	3.63758615972639
3.63758615972639	4.67282883446191	4.91998092582813	4.90527477843843	4.31748811353631	5.57972982598622	4.46590811865458	5.51745289646471	5.54907608489522	5.30826769740121	4.32365950744085	3.50190422863863	3.68887945411394	3.50727192805364	3.78662173888687	3.45901695255098	3.89835864323409	3.69155444456324	3.91843100172348	4.00863104394807	3.64694076489361	3.22882615572137	3.55432713235531	3.78985537145394	3.49866972447098	3.44087586548033	3.60510957104848	3.88156379794344	3.83791503327442	4.02917091880214	4.21318523943662	3.6663051320754	4.19181690503092	4.16721878041702	4.21529717263976	3.70920715361961	4.0468036174531	3.81849694741732	3.82084712476228	4.30261616757034	4.02535169073515	5.29831736654804	5.06890420222023	4.39444915467244	4.79579054559674	3.73766961828337	5.31320597904179	4.94875989037817	4.4188406077966	4.00733318523247
3.63758615972639	4.67282883446191	4.91998092582813	4.90527477843843	4.31748811353631	5.57972982598622	4.46590811865458	5.51745289646471	5.54907608489522	5.30826769740121	4.31198279094095	3.4904285153901	3.67466120511166	3.55299234779695	3.75955717994613	3.56604692649821	3.85588828888456	3.65659930530664	3.89828196951056	4.00669126801775	3.68357127296821	3.40862074061957	3.41211792700882	3.8286413964891	3.28179538914322	3.50006628408347	3.59650613398292	3.90966729173569	3.87144607891549	4.25502847577415	3.88821235673443	4.0382928022508	3.98330345449165	4.34089822066295	4.030799011978	3.78311954285842	4.0457308530718	3.66386325976487	3.94032459280611	4.519355953098	4.69134788222914	4.70048036579242	4.18965474202643	4.76217393479776	5.15905529921453	5.4510384535657	4.95582705760126	3.80666248977032	2.94443897916644	5.00394630594546
3.40119738166216	3.13549421592915	2.07944154167984	2.39789527279837	4.57471097850338	4.82028156560504	3.09104245335832	3.49650756146648	4.06044301054642	3.49650756146648	3.3562634091829	3.55209602610304	3.17425875937939	3.78160364851025	3.05314318076733	2.89666504487195	3.2188758248682	3.24578327778813	3.19960033133987	3.3125317445765	3.39130007970596	3.61091791264422	3.51222363485566	3.45358855800518	3.95777826590242	3.26419677480362	3.00703182880792	2.67883982300241	3.53633732835448	3.27971432755381	3.77536986208944	3.85929327315894	3.50200208078412	3.85929327315894	3.4621784461842	3.97328913266592	3.93671561801852	3.33948315128635	3.76752258143305	2.7810753361171	3.58351893845611	3.46573590279973	5.18738580584075	4.00733318523247	4.85981240436167	5.48893772615669	5.04985600724954	5.31811999384422	4.79579054559674	5.40267738187228
5.92425579741453	5.53338948872752	4.81218435537242	5.08759633523238	5.49306144334055	5.19849703126583	5.47227067367148	5.6937321388027	5.64544689764324	5.35658627467201	4.61370508843793	4.51789903500038	4.29339056195725	4.42227703729518	4.19505140919858	4.2992271544017	4.41970082290341	3.53888678443534	4.0641307836256	4.02662638816715	4.4576640488795	3.96353056257408	4.08957128346944	4.26669594669621	3.61091791264422	4.30502987861427	4.21424176357082	4.48461545558935	4.21424176357082	4.00733318523247	4.30502987861427	3.87417278129705	4.11787505963229	4.68543264973327	3.68350791031203	4.2992271544017	3.78093759853188	3.95945169899926	3.53888678443534	4.23307077172373	4.75359019110636	5.77765232322266	4.85203026391962	5.14749447681345	4.54329478227	4.88280192258637	4.97673374242057	2.30258509299405	4.68213122712422	4.91265488573605
5.75574221358691	5.3890717298165	5.20948615284142	4.62497281328427	4.969813299576	4.56434819146784	4.02535169073515	5.52942908751142	5.08759633523238	3.68887945411394	5.10836678258959	3.56104608260405	4.44265125649032	4.64342889810518	3.50855589998265	1.45861502269952	0.262364264467491	4.54965747605783	4.29864502573483	3.87949981372259	3.11794990627824	2.63188884013665	3.8416005411316	4.18661983833127	3.4626060097908	2.79116510781272	3.20680324363393	3.32143241319329	3.86702563949741	4.18205014264121	3.32143241319329	3.00568260440716	3.53514535417189	3.77505715035499	3.57794789340665	4.27388447605418	4.64918707140487	4.94946885885877	5.09190801422499	5.12455904041457	3.87120101090789	5.14749447681345	4.98360662170834	5.20948615284142	4.68213122712422	5.75257263882563	5.6937321388027	5.6937321388027	4.75359019110636	5.03695260241363
5.54517744447956	5.54517744447956	4.96284463025991	4.96284463025991	3.97029191355212	3.97029191355212	4.74493212836325	4.74493212836325	3.29583686600433	3.29583686600433	4.04955800083579	3.48231285897192	2.92216083007271	3.46063570959489	3.77088802784816	3.83920221880684	4.43275290787018	4.29997124399736	3.00844186115894	3.89182029811063	3.63329299152548	3.42947591863865	2.42706400738903	3.83318112685825	3.65877980796827	2.94443897916644	4.04712293469749	3.53656816683782	4.4589338414583	4.14902359140378	4.52909247553075	3.99456705440944	4.30563519872377	4.07121081149436	2.95902003944173	4.13349073473206	4.03238668767802	4.11771279660357	2.83594558619309	4.17938371141068	4.60517018598809	4.60517018598809	4.75359019110636	4.75359019110636	5.18178355029209	5.18178355029209	5.00394630594546	5.00394630594546	5.31811999384422	5.31811999384422
1.38629436111989	2.19722457733622	2.63905732961526	0.693147180559945	3.87120101090789	3.89182029811063	4.29045944114839	4.06044301054642	4.92725368515721	4.53259949315326	3.24843462710975	3.93671561801852	4.04742764243435	3.15700042115011	1.94591014905531	0.559615787935423	1.70474809223843	1.70474809223843	1.38629436111989	0	0.559615787935423	2.56494935746154	0.916290731874155	3.99360299242057	4.33073334028633	1.55814461804655	3.72569342723665	2.22462355152433	3.3322045101752	2.94443897916644	3.38439026334577	2.04769284336526	1.94591014905531	1.38629436111989	0.559615787935423	2.72457950305342	2.86220088092947	2.04769284336526	1.17865499634165	0.559615787935423	2.39789527279837	3.09104245335832	3.52636052461616	3.93182563272433	4.8283137373023	3.49650756146648	4.36944785246702	2.70805020110221	4.34380542185368	2.70805020110221
4.65396035015752	4.65396035015752	5.3890717298165	5.3890717298165	5.01063529409626	5.01063529409626	5.27811465923052	5.27811465923052	5.08759633523238	5.08759633523238	4.95884062090652	4.12482757894718	4.20469261939097	4.36944785246702	4.72991307257953	3.67810735713203	4.15216413311093	3.3770998300831	2.56494935746154	3.87417278129705	3.89182029811063	3.72051653905712	4.41193211745279	4.09672268462707	3.48781185449893	4.17877324183889	4.31367131500961	3.43398720448515	3.61091791264422	4.95884062090652	5.4812339843533	4.25459902498738	3.58747933967221	4.52952256764878	5.41482975400296	4.4724547868809	4.12482757894718	3.89182029811063	4.29045944114839	4.13858926401986	4.62497281328427	4.62497281328427	5.63835466933375	5.63835466933375	5.73334127689775	5.73334127689775	5.16478597392351	5.16478597392351	5.92692602597041	5.92692602597041
4.20469261939097	4.27666611901606	5.10594547390058	1.6094379124341	3.17805383034795	3.36729582998647	3.52636052461616	3.80666248977032	2.39789527279837	3.73766961828337	3.92073494603017	3.49461182630158	3.5499765176875	3.48890296208126	0	0	0.171850256926659	0	3.02650393222074	3.20629704266134	0	0	0	0.271933715483642	1.23474446299269	0.782759339249632	2.37490575457367	1.83258146374831	2.47968470580685	1.32175583998232	1.11923157587085	2.27726728500976	2.33939906611676	2.19722457733622	3.39492776864856	3.66356164612965	3.83945231259331	4.00960333376701	4.10984874875807	3.62267287587567	2.56494935746154	4.02535169073515	4.51085950651685	3.09104245335832	4.04305126783455	3.98898404656427	3.29583686600433	4.11087386417331	4.17438726989564	3.2188758248682
4.35670882668959	4.35670882668959	4.31748811353631	4.31748811353631	5.11799381241676	5.11799381241676	4.61512051684126	4.61512051684126	3.97029191355212	3.97029191355212	4.07606251738465	3.78517728831953	4.05367352249117	3.49913914193254	3.32753524099152	3.49122353331988	2.90237670399299	3.76120011569356	3.45891924382063	4.21244960721954	3.39974705508451	3.53018950185326	4.11939059414819	3.79695367564336	3.91289219279273	3.06094991186537	3.31813078296354	2.64215810729351	3.77326056338607	3.07309581016748	2.76440313765334	2.9715286718131	3.19778541221054	2.52398799983047	4.07606251738465	4.24288949706756	4.12783540154769	4.63725850053959	3.84829574932898	3.85935576990392	5.23644196282995	5.23644196282995	4.15888308335967	4.15888308335967	5.15329159449778	5.15329159449778	4.33073334028633	4.33073334028633	4.8283137373023	4.8283137373023
3.80666248977032	3.13549421592915	5.15329159449778	5.17048399503815	3.89182029811063	3.73766961828337	5.10594547390058	4.76217393479776	4.04305126783455	3.09104245335832	3.80220813942094	4.35414143118435	4.00733318523247	3.24259235148552	3.50855589998265	3.70376806660769	4.06044301054642	3.62700405039585	2.8094026953625	3.87949981372259	3.5945687746427	3.54385368206368	3.77505715035499	3.85439389259151	3.26575941076705	3.3322045101752	3.45315712059287	3.14415227867226	3.85439389259151	2.97552956623647	3.76120011569356	2.87919845729804	3.26575941076705	3.61091791264422	3.26575941076705	3.56104608260405	3.47196645255036	4.22244456484942	4.00733318523247	4.29045944114839	3.76120011569356	3.91202300542815	4.59511985013459	5.26269018890489	5.33753807970132	5.39362754635236	5.44673737166631	4.00733318523247	3.71357206670431	4.75359019110636
4.59511985013459	3.8286413964891	4.75359019110636	4.4188406077966	4.14313472639153	1.38629436111989	3.97029191355212	3.36729582998647	4.56434819146784	4.31748811353631	4.05698877567833	3.69386699562498	3.42100000895834	1.6094379124341	3.35340671782581	2.8094026953625	3.58351893845611	3.50855589998265	3.45946628978613	2.68102152871429	3.47815842279828	3.34638914516716	3.63230910262554	3.4904285153901	3.70376806660769	3.25037449192757	2.84490938381941	4.04655389838575	3.74714836223791	3.51452606696916	3.26575941076705	3.02529107579554	3.21084365317094	3.67882911826043	3.65325227647079	2.69462718077007	3.46573590279973	4.04305126783455	4.05004430332552	3.86283276123737	4.33073334028633	5.18738580584075	5.92958914338989	4.7361984483945	4.36944785246702	4.69134788222914	3.04452243772342	4.30406509320417	3.29583686600433	4.12713438504509
4.54329478227	4.91265488573605	5.78074351579233	4.12713438504509	5.34233425196481	5.44241771052179	4.44265125649032	4.55387689160054	5.43372200355424	5.34233425196481	4.89390433639068	4.43144316904857	4.7028698531898	4.40092586125043	4.19759759554036	4.26193831230581	3.58497985909578	3.18024441172776	3.5893498587669	3.66491026400094	3.648605554976	3.53560558276021	3.8286413964891	3.80432056832524	3.55384317030999	3.82175273549391	3.98995823076212	4.0522425090101	3.71228754501195	3.80079737031792	3.80079737031792	4.40864294134899	4.29045944114839	4.23943173589601	4.06316163478541	4.82536201683746	4.82028156560504	3.99287510205724	4.5599525799948	5.17018490725366	5.82304589548302	4.71849887129509	5.49306144334055	5.14749447681345	6.06378520868761	5.06259503302697	3.85014760171006	4.92725368515721	5.23110861685459	4.87519732320115
4.85203026391962	4.85203026391962	4.53259949315326	4.53259949315326	4.95582705760126	4.95582705760126	5.605802066296	5.605802066296	4.9416424226093	4.9416424226093	3.53888678443534	3.74106520728451	3.07136968775961	2.34454929209308	3.18398856586776	2.89827693740328	4.56583518058941	3.89182029811063	3.90916177314711	4.5013957134859	3.69953674858792	2.34454929209308	3.34739467566918	4.67549550270882	4.44265125649032	5.14499967302467	4.11087386417331	2.42353770341171	3.03082359336526	1.94591014905531	0	4.52952256764878	4.80985877292894	4.27864828022005	3.58747933967221	3.51367536508885	3.14784005175145	3.03082359336526	3.31678003984957	3.63381967693091	3.80666248977032	3.80666248977032	3.85014760171006	3.85014760171006	5.65248918026865	5.65248918026865	3.09104245335832	3.09104245335832	4.67282883446191	4.67282883446191
4.76217393479776	4.76217393479776	5.3890717298165	5.3890717298165	5.60947179518496	5.60947179518496	4.78749174278205	4.78749174278205	4.04305126783455	4.04305126783455	5.1136293755925	3.94598516132796	3.45142950714849	2.56494935746154	4.02697375110702	3.90289052186487	3.46857278413493	5.12989871492307	3.50200208078412	2.94443897916644	4.69134788222914	4.31262783665406	3.83455274375215	3.58099049210275	2.78949053304238	4.5969547130347	4.15461261423622	4.67112815377989	4.08368185647806	4.29045944114839	3.50200208078412	3.43398720448515	3.55013971638228	2.72009853961838	3.48542711568991	2.91531070624342	3.81069475329826	4.1197760001139	4.48659137924441	4.70624882018916	5.04342511691925	5.04342511691925	4.30406509320417	4.30406509320417	4.75359019110636	4.75359019110636	5.14166355650266	5.14166355650266	5.61677109766657	5.61677109766657
4.65396035015752	3.17805383034795	4.93447393313069	5.05624580534831	5.0998664278242	3.61091791264422	4.04305126783455	5.30826769740121	4.30406509320417	2.70805020110221	3.50598630542102	4.18008529101027	3.36828056664901	2.2765344157941	2.03936331811243	1.19824212961695	0.522189382416306	0.619039208406224	1.17203975722293	1.27296567581289	1.08904283765196	1.46853245935686	0.933288308242726	1.44859824445605	1.02961941718116	3.77505715035499	3.69528745040927	4.13722158657849	2.91699823301149	4.30791866252016	3.98367899433458	3.81928095372953	3.24926645857321	4.36944785246702	3.47196645255036	3.61091791264422	3.75319473604978	3.5945687746427	3.61554041702309	3.47727619953859	3.78418963391826	4.18965474202643	4.43081679884331	3.93182563272433	4.40671924726425	2.77258872223978	3.85014760171006	4.14313472639153	2.94443897916644	1.09861228866811
4.82028156560504	2.70805020110221	4.71849887129509	4.89034912822175	4.44265125649032	5.35658627467201	5.09375020080676	4.79579054559674	4.70953020131233	3.2188758248682	4.31193814974456	4.50336727584039	4.42315047042794	4.4299179223783	4.31648131757913	3.82494301545005	4.07977350936384	4.34551921833142	4.18161795938878	4.09497329534561	4.05162086543359	3.922533612699	4.09214087803107	4.23792746994471	4.0911949533192	3.82123090559861	3.82741012196457	3.64253911685523	4.18679187147675	3.8975795768442	3.81999046715136	3.92365322468384	4.07785718811308	4.02568856121164	3.95667163131086	4.02568856121164	4.14103608973461	4.10994550266458	4.11272800561921	4.59263916953797	3.91202300542815	3.95124371858143	5.82894561761021	6.01126717440416	5.3890717298165	5.4380793089232	5.72358510195238	5.06259503302697	4.82028156560504	5.53733426701854
4.86753445045558	4.23410650459726	5.90536184805457	5.94803498918065	5.52545293913178	4.27666611901606	5.2040066870768	5.85507192220243	3.2188758248682	4.85981240436167	3.92068106817126	4.27243010663045	4.38906701035621	4.25592101874621	3.98333203313293	3.81436223907162	3.78221139390616	4.06493067701581	4.26512636144199	3.3322045101752	4.61037401386312	4.04228820026605	3.76120011569356	4.38256996530393	4.50510961046448	3.45480683226754	4.0120650552603	4.21244960721954	4.20469261939097	4.35111909721081	4.31342188661505	3.94621437017643	3.87029480332435	3.44653092296368	4.26512636144199	3.9154952311389	4.54190621458566	4.77399527674461	4.30465246473354	4.82343227712096	4.15888308335967	4.67282883446191	5.27811465923052	5.59471137960184	5.54907608489522	4.84418708645859	4.31748811353631	5.25227342804663	4.72738781871234	3.09104245335832
5.81413053182507	5.81413053182507	5.80513496891649	5.80513496891649	5.54517744447956	5.54517744447956	5.63478960316925	5.63478960316925	5.50938833662798	5.50938833662798	5.28898827125952	4.75972894580469	4.03802613163188	2.94443897916644	4.64301632847821	4.5013957134859	5.11456621694449	4.98848706087325	5.40717177146012	5.28029886104536	4.00733318523247	4.66747406932425	3.11033565629299	4.42227703729518	4.20469261939097	4.17877324183889	3.48781185449893	3.18398856586776	4.13858926401986	2.98856378407538	5.21726224179133	5.07784880568313	5.92616383081156	4.89034912822175	4.94673149211678	1.48807705542983	4.09672268462707	3.9756682705885	4.84418708645859	4.12482757894718	5.26269018890489	5.26269018890489	6.27852142416584	6.27852142416584	5.69035945432406	5.69035945432406	5.17614973257383	5.17614973257383	3.80666248977032	3.80666248977032
4.39444915467244	3.97029191355212	3.85014760171006	2.99573227355399	3.25809653802148	4.07753744390572	4.12713438504509	3.95124371858143	2.70805020110221	0.693147180559945	3.48453137041976	3.84022006694964	3.48781185449893	3.35863776724336	3.89182029811063	3.89182029811063	3.2188758248682	3.24426505887302	3.00462122097124	2.96674473668074	2.52286741202722	3.74106520728451	3.35490409769131	3.08125444699215	3.39881359030688	3.9070104636046	3.65065824129374	3.94088808582432	3.53576989879509	3.98567168845129	3.68887945411394	3.36975585582734	3.40949618447685	4.09136393408396	4.10735479895812	3.56651002415478	3.2102674503316	3.98367899433458	3.13394021406242	2.82477447541035	3.58351893845611	3.46573590279973	5.18738580584075	4.00733318523247	4.85981240436167	5.48893772615669	5.04985600724954	5.31811999384422	4.79579054559674	5.40267738187228
5.15905529921453	5.03043792139244	4.58496747867057	4.93447393313069	5.37063802812766	5.64897423816121	5.15905529921453	3.61091791264422	3.66356164612965	4.89783979995091	3.26902560855367	3.92055790787798	3.23023958351852	3.72741311811618	3.75787232560089	3.76451686831956	3.5179216559703	4.12482757894718	3.32194801000801	3.46573590279973	3.78418963391826	3.55534806148941	4.02279741093005	3.99162605602711	3.63381967693091	3.89763426797605	4.05797691805123	3.30636327899132	3.45676723281697	3.89473150831809	3.11668488397165	3.23587340123677	3.69953674858792	3.391627930646	3.65989191724068	2.84988039654143	3.79709303875417	3.84710345932883	3.98367899433458	3.90341463089155	4.02535169073515	4.60517018598809	4.92725368515721	3.58351893845611	4.36944785246702	4.26267987704132	3.3322045101752	3.40119738166216	2.30258509299405	2.89037175789616
4.33073334028633	5.53733426701854	5.03695260241363	4.34380542185368	4.12713438504509	3.3322045101752	4.57471097850338	4.4188406077966	4.33073334028633	5.30826769740121	3.78985537145394	4.52540521751923	4.42484663185681	4.34380542185368	4.15627551995259	4.16148386505973	4.33073334028633	4.19343546486633	4.10950680996178	4.13649900197613	4.01337549968843	4.49609909093373	4.17181987439039	3.8448142557347	3.69096062031776	3.42045519826657	4.03128642625496	3.6614226078809	3.98434366700777	3.87466721888438	3.62211623795425	3.78039456294971	3.89182029811063	3.99206571310168	3.82682815936491	3.97812280713267	3.84659520010569	4.01788339612762	4.08597631255158	4.04597097793788	4.9416424226093	5.29330482472449	4.75359019110636	4.62497281328427	5.56452040732269	5.6021188208797	5.08140436498446	5.47227067367148	4.76217393479776	5.19295685089021
4.47733681447821	4.47733681447821	4.11087386417331	4.11087386417331	4.52178857704904	4.52178857704904	3.87120101090789	3.87120101090789	4.29045944114839	4.29045944114839	3.32086223357127	3.48366629351816	3.51702919718728	3.45415595536877	3.8590662784419	2.58895050956108	4.1638051605651	2.51514653497772	3.06927617687636	2.8207521236184	3.8657034709487	3.52170574507118	3.09104245335832	4.12883073829327	3.25607019487625	3.95124371858143	3.39768243955471	2.86670201381026	3.99287510205724	3.29193061103726	4.33487985624818	3.77215579435454	4.24623705516577	4.25747733836519	4.47554094449539	3.74640329825212	4.45740259957739	4.74080462880939	4.74355818722658	5.1638833110068	5.39362754635236	5.39362754635236	5.12396397940326	5.12396397940326	4.99043258677874	4.99043258677874	4.71849887129509	4.71849887129509	5.67675380226828	5.67675380226828
2.19722457733622	3.95124371858143	3.46573590279973	3.66356164612965	3.36729582998647	3.55534806148941	4.24849524204936	4.52178857704904	4.40671924726425	4.20469261939097	3.55994577073804	3.73958790009164	3.28078993751451	3.77461313347505	3.61353001687215	3.46321256055747	3.20523482088397	3.32352641116645	3.34763779735278	3.2418360171497	3.5432941371456	2.94951943039886	3.09104245335832	3.27896899619192	3.64940064314015	3.1953760489523	3.35611003102876	3.38602916018898	3.4692579190191	2.99653840015952	3.2111037650205	3.16315849740151	3.20130296785007	2.63675052351734	3.2916464977057	3.04835532857913	3.30238645774137	3.15905732965729	2.76041818661953	3.35611003102876	3.89182029811063	3.55534806148941	4.74493212836325	4.44265125649032	3.2188758248682	5.36129216570943	4.81218435537242	3.78418963391826	4.58496747867057	4.27666611901606
4.60517018598809	4.60517018598809	3.71357206670431	3.71357206670431	3.93182563272433	3.93182563272433	4.20469261939097	4.20469261939097	4.66343909411207	4.66343909411207	3.28117970820436	4.20947858970691	3.8961839413984	3.66447697800133	3.63098547569503	3.76368871092233	3.08125444699215	3.73340885342251	3.30111392310517	2.2699143107045	2.77926282932747	3.89182029811063	3.2102674503316	3.34739467566918	3.34739467566918	3.56651002415478	4.15720757333352	3.72051653905712	3.46461920809965	3.22315238163546	3.73084365321297	2.792478880719	3.500827222611	3.12456514539696	3.41655503731648	3.80268634139068	3.35115643559107	3.17058553574042	3.56043713099688	2.92737695388972	4.21950770517611	4.21950770517611	4.17438726989564	4.17438726989564	5.01727983681492	5.01727983681492	4.8283137373023	4.8283137373023	4.00733318523247	4.00733318523247
4.89034912822175	5.05624580534831	5.18738580584075	4.11087386417331	4.38202663467388	4.06044301054642	3.52636052461616	4.39444915467244	4.14313472639153	4.92725368515721	4.51906748693468	4.42783617070518	4.64679186067891	3.98434366700777	3.95124371858143	4.36627827770574	4.13115853534482	4.16666522380173	4.0342406381524	4.16666522380173	4.41279829334063	3.86597906692674	3.10234200861225	3.42588999425253	3.57655026914002	4.14709512760763	3.48124008933569	3.83945231259331	4.12309397550809	4.32413265625498	4.26267987704132	3.68260984110034	3.98898404656427	3.79548918917219	4.11087386417331	3.87639582778499	4.1026433650368	4.41279829334063	4.39753082120985	4.98017608661155	5.97635090929793	4.26267987704132	5.64897423816121	5.98645200528444	5.94017125272043	4.02535169073515	5.48063892334199	4.82028156560504	5.12989871492307	4.0943445622221
4.52178857704904	4.52178857704904	3.25809653802148	3.25809653802148	4.60517018598809	4.60517018598809	3.78418963391826	3.78418963391826	4.7361984483945	4.7361984483945	3.4645778250791	3.55110627358105	3.90831242603161	3.25952002580634	3.40735124723653	3.7171789236353	3.82783591920028	3.72792208873411	3.49874971487217	3.52089901459064	3.68237687662637	3.92307284161473	4.05467930582967	3.27923897459529	3.02313124774211	3.50544616846729	3.92745881355799	3.17030785823329	3.94050247675001	3.57629123533466	3.44113009199753	4.06363077225129	3.98554879756595	3.34142116528013	3.69349839997023	3.79006459836128	4.15482393020721	4.3703850596584	3.62877553004423	3.7171789236353	5.59098698051086	5.59098698051086	4.70953020131233	4.70953020131233	5.17614973257383	5.17614973257383	4.06044301054642	4.06044301054642	3.36729582998647	3.36729582998647
4.77068462446567	3.66356164612965	4.06044301054642	4.54329478227	3.63758615972639	4.35670882668959	3.87120101090789	4.04305126783455	3.46573590279973	4.31748811353631	3.4937489390274	3.50200208078412	2.72009853961838	1.06784063000136	0.241162056816888	0	0.860201265223112	3.13943899422017	3.44274638457503	3.01375077905667	3.36100650107891	2.40612577193489	3.60351960516278	3.40723969611812	2.30258509299405	2.91531070624342	1.31567679390594	1.51412773262978	0.969400557188104	2.12389330425067	1.98413136187551	3.54227597992206	3.68203792229722	2.90042209374967	3.75483742190573	2.80611141427842	4.20061375581615	3.86359641152267	3.17425875937939	3.76752258143305	2.19722457733622	3.49650756146648	2.56494935746154	4.47733681447821	4.20469261939097	4.18965474202643	3.58351893845611	2.99573227355399	3.2188758248682	4.31748811353631
4.89034912822175	4.89034912822175	5.16478597392351	5.16478597392351	5.35658627467201	5.35658627467201	4.62497281328427	4.62497281328427	5.14749447681345	5.14749447681345	5.22507440478032	4.91265488573605	4.8019697619627	4.29558327814826	4.21027402922916	3.8448142557347	3.15700042115011	3.73468899014523	3.58004067407979	4.3502779363593	4.37889674166495	4.64198415911081	3.30505352110925	3.80388084680844	3.43398720448515	3.515269837922	3.63098547569503	3.89944422322129	3.46963454321538	3.63098547569503	3.85280364576817	3.8448142557347	3.59043938130068	3.26289271028498	3.95124371858143	4.02758134606242	4.23229326747308	4.35990882942026	4.88185450423033	5.06338585948178	5.25227342804663	5.25227342804663	5.13579843705026	5.13579843705026	5.88610403145016	5.88610403145016	4.40671924726425	4.40671924726425	3.13549421592915	3.13549421592915
3.52636052461616	4.39444915467244	5.05624580534831	5.4510384535657	4.89034912822175	4.45434729625351	5.36597601502185	4.99043258677874	4.49980967033027	3.8286413964891	3.76927987955197	3.70531344080987	4.090655595802	3.7095936585015	3.84444109819569	3.81873403741232	3.70873907932971	3.37129743596648	3.67924012140746	3.79156196852058	3.30824875228656	3.83845156194687	3.59284226591699	3.51708370151584	3.1283911926609	3.73156018522882	3.39964579097074	3.52533400613423	3.89962083405976	3.9247325930331	3.74977763632053	3.75223631806724	3.67482770065829	3.86146383563003	3.93501252365284	3.87603427309591	4.15779237247168	4.19894897815507	4.21916564941768	3.87458674570202	3.85014760171006	4.61512051684126	5.04342511691925	4.4188406077966	4.67282883446191	5.03043792139244	3.73766961828337	4.20469261939097	4.47733681447821	4.31748811353631
4.95582705760126	4.95582705760126	3.89182029811063	3.89182029811063	5.74939298590825	5.74939298590825	5.42934562895444	5.42934562895444	4.51085950651685	4.51085950651685	4.00733318523247	3.28519846779927	3.85620822632175	4.56583518058941	3.83791503327442	4.5013957134859	4.26669594669621	4.33635659784069	4.35853865336667	4.39091558209113	4.20469261939097	2.496741107435	3.2188758248682	4.62637239363869	4.34750912979117	4.17877324183889	3.53888678443534	3.78093759853188	4.51085950651685	4.39091558209113	3.85620822632175	4.29045944114839	4.02279741093005	3.03082359336526	3.69953674858792	3.94296780927757	4.65123555283134	3.85620822632175	4.09672268462707	3.53888678443534	3.98898404656427	3.98898404656427	4.34380542185368	4.34380542185368	4.90527477843843	4.90527477843843	4.44265125649032	4.44265125649032	5.64897423816121	5.64897423816121
4.86753445045558	4.86753445045558	4.44265125649032	4.44265125649032	2.83321334405622	2.83321334405622	4.82028156560504	4.82028156560504	4.44265125649032	4.44265125649032	4.45600704767187	4.48863636973214	4.02279741093005	3.31678003984957	4.24235397402728	4.5776521570942	3.61091791264422	4.07268306544092	4.19181690503092	3.95398720452718	3.54715129428524	3.92055790787798	4.30213272545312	3.56347818757266	3.50512830451039	2.47293045874128	3.92055790787798	4.60944674275535	4.41539232851768	4.26267987704132	4.82143297621008	3.61091791264422	4.39797028507102	5.09724976693303	4.00212484012533	4.83059684331687	4.16998197642772	4.2089479449611	3.78743112784243	4.39444915467244	5.07517381523383	5.07517381523383	5.28826703069454	5.28826703069454	5.62040086571715	5.62040086571715	5.6937321388027	5.6937321388027	5.59842195899838	5.59842195899838
4.00733318523247	4.8283137373023	4.52178857704904	4.44265125649032	4.85203026391962	2.89037175789616	3.71357206670431	3.2188758248682	2.99573227355399	4.17438726989564	2.97552956623647	2.77258872223978	2.33214389523559	2.58776403522771	3.49953328238302	3.2188758248682	3.36384159511839	3.49953328238302	3.54385368206368	3.76815263500844	3.16968558067743	2.82731362192903	2.69462718077007	3.40452517175483	3.10458667846607	3.49953328238302	3.53514535417189	3.54385368206368	3.3322045101752	3.53514535417189	3.39450839351136	3.07731226054641	3.68135118769314	2.71469474382088	2.77258872223978	3.10458667846607	2.77258872223978	3.68135118769314	3.65842024662923	2.96010509591084	3.13549421592915	3.46573590279973	2.56494935746154	4.38202663467388	4.06044301054642	4.60517018598809	4.54329478227	3.73766961828337	3.46573590279973	4.85981240436167
5.35658627467201	4.88280192258637	5.17048399503815	5.89440283426485	5.67332326717149	5.05624580534831	5.8664680569333	5.67675380226828	5.18178355029209	5.62040086571715	5.11198778835654	5.22708985725967	5.09375020080676	5.44673737166631	5.0891383555842	4.42484663185681	3.66995144422842	3.18841661738349	4.77068462446567	4.89034912822175	4.9818928252306	3.70745583968687	2.81839825827108	4.21582445975981	2.14006616349627	1.94591014905531	0	2.4423470353692	4.26969744969996	4.25915253652335	4.52720864451838	3.52636052461616	0.916290731874155	3.76120011569356	4.92906364040244	3.99360299242057	4.53528405852393	3.87639582778499	4.24849524204936	3.8286413964891	4.57471097850338	4.56434819146784	3.73766961828337	4.0943445622221	4.66343909411207	4.46590811865458	5.79605775076537	5.46383180502561	5.30826769740121	5.03695260241363
5.78689738136671	4.71849887129509	5.23644196282995	5.20948615284142	5.2257466737132	5.04985600724954	5.01727983681492	4.60517018598809	3.80666248977032	4.89034912822175	4.13960115381022	4.15714546346113	4.02336559276352	4.52660786348499	3.57109641845755	4.13071220639298	3.45174966082499	4.3481250829982	3.34010968968232	4.17609521224079	4.10722422508576	3.81404259706794	3.63758615972639	2.35665231426432	3.98486032938041	4.07565242920995	4.06044301054642	3.99718081376845	3.82136863716002	4.57011854792917	4.31600553357609	3.05504885071041	3.63172104027399	3.51650822817315	4.58383304859996	4.43609385594416	3.44468249360189	4.0623568867287	3.96187081115571	4.43477720005941	5.30330490805908	4.45434729625351	4.06044301054642	4.63472898822964	5.00394630594546	1.6094379124341	4.75359019110636	5.77144112313002	3.52636052461616	3.43398720448515
3.85014760171006	3.85014760171006	4.47733681447821	4.47733681447821	4.71849887129509	4.71849887129509	5.74939298590825	5.74939298590825	3.63758615972639	3.63758615972639	4.38949864951258	4.16200321069592	4.26829786934554	3.00568260440716	3.62167070442049	4.09767235231478	4.46590811865458	3.7796338173824	3.54385368206368	3.53222564406856	2.24070968927596	3.8155121050473	3.9926809084456	4.58292457704077	3.86702563949741	3.68386691229039	3.76120011569356	3.58905911883173	3.74242022104197	4.43793426661218	3.89182029811063	4.05698877567833	3.71357206670431	4.35926964755127	3.66356164612965	3.10009228887823	2.96527306606928	3.40784192438082	4.16200321069592	3.90801498403061	4.04305126783455	4.04305126783455	4.44265125649032	4.44265125649032	4.97673374242057	4.97673374242057	4.70953020131233	4.70953020131233	5.24174701505964	5.24174701505964
3.09104245335832	3.09104245335832	5.04342511691925	5.04342511691925	4.91265488573605	4.91265488573605	4.77068462446567	4.77068462446567	4.38202663467388	4.38202663467388	3.46963454321538	3.4578927253387	4.22134425298341	4.30068099521993	4.02758134606242	4.14709512760763	3.67946023219744	3.67946023219744	4.24849524204936	3.9584293782423	3.78702651525346	4.04085587727111	4.51085950651685	4.18775900686153	2.37490575457367	3.60073106733723	4.79888492661149	4.0796538468121	3.91451988562673	3.30505352110925	2.98315349134713	3.37159691188586	3.61091791264422	4.07329115302427	3.46963454321538	3.92197333628131	3.35863776724336	4.26443889244649	4.71514503919666	4.60141313711038	5.26269018890489	5.26269018890489	4.77068462446567	4.77068462446567	4.76217393479776	4.76217393479776	4.88280192258637	4.88280192258637	5.43372200355424	5.43372200355424
4.72738781871234	4.72738781871234	5.11799381241676	5.11799381241676	3.25809653802148	3.25809653802148	4.21950770517611	4.21950770517611	4.39444915467244	4.39444915467244	4.17130560335823	3.6163087612791	2.46809953147162	3.16124671203156	3.37416870927424	2.05412373369555	2.00148000021012	2.99573227355399	3.19458313229916	3.77505715035499	2.26176309847379	3.42751468997953	3.45946628978613	4.61115225766564	4.05004430332552	4.53044663979215	2.24070968927596	3.13549421592915	2.34180580614733	2.59525470695687	4.35414143118435	4.0943445622221	3.62700405039585	4.21064501791826	3.86702563949741	4.0876555740713	4.9111832151246	3.49650756146648	4.34639945703073	4.7990908786254	4.55387689160054	4.55387689160054	4.99043258677874	4.99043258677874	5.04985600724954	5.04985600724954	4.85981240436167	4.85981240436167	4.66343909411207	4.66343909411207
5.605802066296	4.45434729625351	5.59471137960184	5.14749447681345	5.49306144334055	5.17614973257383	5.14166355650266	5.64544689764324	3.49650756146648	4.70953020131233	4.06044301054642	3.8448142557347	4.62005879848184	4.67048965210873	4.97673374242057	4.46014441393783	4.17053370057965	4.32081590362899	4.15888308335967	3.79548918917219	4.20469261939097	4.9452074887738	4.90712491772659	3.5481795720108	0.559615787935423	3.8448142557347	2.86220088092947	2.04769284336526	2.62103882411258	1.70474809223843	2.14006616349627	3.74360435380318	2.04769284336526	2.4423470353692	3.95124371858143	4.49423862528081	4.39753082120985	3.61091791264422	3.15700042115011	4.92362391710663	4.56434819146784	5.14166355650266	3.87120101090789	4.88280192258637	4.74493212836325	4.43081679884331	4.79579054559674	4.0943445622221	4.34380542185368	4.36944785246702
4.77068462446567	4.77068462446567	3.66356164612965	3.66356164612965	4.06044301054642	4.06044301054642	4.54329478227	4.54329478227	3.63758615972639	3.63758615972639	3.94158180766969	3.78985537145394	3.50405476710186	2.70805020110221	1.01160091167848	0.22314355131421	0.559615787935423	1.65822807660353	3.38439026334577	3.09104245335832	3.61091791264422	2.07944154167984	3.40949618447685	3.5481795720108	2.46385324059017	2.87638551592142	1.01160091167848	1.74919985480926	0.559615787935423	1.94591014905531	2.72457950305342	3.96081316959758	2.80336038090653	3.67630067190708	2.95751106073379	4.13516655674236	3.91202300542815	3.04452243772342	3.59731226058845	3.87639582778499	4.18965474202643	4.18965474202643	3.58351893845611	3.58351893845611	2.99573227355399	2.99573227355399	3.2188758248682	3.2188758248682	4.31748811353631	4.31748811353631
3.52636052461616	3.52636052461616	4.39444915467244	4.39444915467244	5.05624580534831	5.05624580534831	5.4510384535657	5.4510384535657	4.89034912822175	4.89034912822175	4.03515569083177	3.58734303489451	4.10861013938092	3.72111294868892	3.83013952411012	3.8552701888357	3.6862898972072	3.30220225987141	3.71357206670431	3.7515304190756	3.39311886109695	3.85161387763259	3.59115256331118	3.49650756146648	3.13098631948996	3.72278100578962	3.39311886109695	3.5738942250819	3.87120101090789	3.94057695077723	3.70087617040157	3.84794414874362	3.68542521924585	3.82714102111386	3.98386239644422	3.80512874713837	4.1376462384097	4.30173245860321	4.02658246012128	4.09721400465005	5.03043792139244	5.03043792139244	3.73766961828337	3.73766961828337	4.20469261939097	4.20469261939097	4.47733681447821	4.47733681447821	4.31748811353631	4.31748811353631
3.68887945411394	4.46590811865458	4.26267987704132	5.22035582507832	5.03043792139244	5.36129216570943	4.0943445622221	4.58496747867057	5.11799381241676	4.99043258677874	4.37365838500337	4.69134788222914	4.99495748137703	4.01337549968843	3.19184715248028	4.0943445622221	3.72166927693693	4.01337549968843	3.78418963391826	4.2243976904703	3.3322045101752	4.0943445622221	4.64759090187204	3.97029191355212	4.6216994879393	4.17950237056241	3.73766961828337	4.03718614838215	4.51815880899846	3.8286413964891	3.56482680544396	4.23892579103321	4.29955041284964	3.64631983969514	3.81404259706794	4.6571299249188	3.71357206670431	3.28341434600577	3.8642323415918	3.79173683955364	4.29045944114839	4.21950770517611	3.68887945411394	4.66343909411207	4.27666611901606	4.8283137373023	5.25749537202778	6.00388706710654	6.35088571671474	4.39444915467244
4.64439089914137	4.64439089914137	2.89037175789616	2.89037175789616	5.37989735354046	5.37989735354046	4.06044301054642	4.06044301054642	4.00733318523247	4.00733318523247	3.80927345731104	3.3632307837383	3.4785214650967	3.19023424890482	4.00733318523247	3.28708407489473	4.13375379455777	3.67555579291547	4.05127330798657	3.96137323682028	3.90612328330096	3.70202792695744	3.82479770181453	3.84008462371144	4.10507113996074	4.075541435259	4.09336368916651	3.4785214650967	4.59630749873025	3.93412978120918	4.02640155959799	3.61091791264422	3.39923467249431	4.0634809875665	3.19023424890482	3.62041165483648	3.70202792695744	4.13939290724554	3.72781732184036	4.39154006171175	4.40671924726425	4.40671924726425	2.77258872223978	2.77258872223978	5.04342511691925	5.04342511691925	5.41610040220442	5.41610040220442	5.33753807970132	5.33753807970132
4.47733681447821	4.11087386417331	4.52178857704904	3.87120101090789	4.29045944114839	3.93182563272433	3.25809653802148	3.89182029811063	3.78418963391826	2.89037175789616	3.41772668361337	3.3499040872746	3.54577861047326	3.70540875606515	3.2188758248682	3.23212105161822	4.04305126783455	3.02852209637698	2.35137525716348	3.42317628838093	4.10813788435444	2.69687690050408	3.25809653802148	4.1026433650368	3.25166564769119	3.98279207631635	3.40673756203777	2.91777073208428	3.92526823217817	3.34403896782221	3.81404259706794	4.18205014264121	4.0517849478033	4.40874970481464	4.15627551995259	4.43675153436313	3.97656152656572	4.52178857704904	4.84942270051254	4.92362391710663	5.40267738187228	5.39816270151775	5.30826769740121	5.06259503302697	3.95124371858143	5.39362754635236	5.12396397940326	4.99043258677874	4.71849887129509	5.67675380226828
5.15905529921453	5.41610040220442	5.38449506278909	4.52178857704904	4.969813299576	5.39362754635236	5.35185813347607	5.37063802812766	4.98360662170834	5.00394630594546	4.46607965995357	4.35919330001725	4.59346009871623	4.79542042653755	4.45573474011118	4.05889781322635	4.37001447822588	4.21068930587859	4.15256653410895	4.82244580836395	4.61008346915431	4.46710829025171	3.38211091577161	3.25233946973141	3.41943796627032	3.18610590234471	3.38968862316085	3.45117139822509	3.02587053401833	2.87869522823433	2.51913982143024	3.43109424200462	2.96542692405866	3.15795265102686	3.29638950486891	2.94207956006167	3.13679123297219	3.29638950486891	3.06213472812962	3.51709915742657	3.76120011569356	3.68887945411394	4.35670882668959	4.11087386417331	3.09104245335832	3.76120011569356	4.12713438504509	4.00733318523247	4.65396035015752	4.11087386417331
4.69134788222914	4.60517018598809	3.09104245335832	4.61512051684126	3.76120011569356	3.36729582998647	4.18965474202643	4.79579054559674	4.26267987704132	4.58496747867057	3.14091428339849	2.94443897916644	3.62100203171085	3.8367605209276	2.81839825827108	2.79575578152132	2.74887219562247	2.69968195143169	1.38629436111989	2.26436388017385	2.62103882411258	3.18841661738349	3.00196282330463	3.85280364576817	3.17283188636679	2.88340308858007	2.74887219562247	2.96398357523941	2.37490575457367	3.17283188636679	3.49271249049793	4.02758134606242	3.15700042115011	3.43398720448515	3.37159691188586	3.48124008933569	2.33939906611676	3.37159691188586	3.15700042115011	3.35863776724336	3.78418963391826	4.45434729625351	3.71357206670431	2.07944154167984	3.58351893845611	3.93182563272433	3.40119738166216	2.89037175789616	2.07944154167984	3.46573590279973
4.27666611901606	4.27666611901606	3.89182029811063	3.89182029811063	4.20469261939097	4.20469261939097	5.29330482472449	5.29330482472449	6.31896811374643	6.31896811374643	5.04664573161929	4.75143269296634	4.45143608604605	3.87639582778499	4.0342406381524	3.89182029811063	3.35863776724336	3.61091791264422	3.48124008933569	4.79579054559674	5.17332087637335	5.03695260241363	3.8607297110406	4.46014441393783	3.56953269648137	3.9070104636046	3.81220267014594	1.70474809223843	4.00733318523247	5.07047529445227	4.71849887129509	5.10291057020543	4.71177992104635	4.12309397550809	3.02042488614436	3.76120011569356	3.15700042115011	4.30068099521993	4.72517297838279	3.43398720448515	5.73657229747919	5.73657229747919	5.89715386763674	5.89715386763674	4.40671924726425	4.40671924726425	4.31748811353631	4.31748811353631	3.78418963391826	3.78418963391826
4.26267987704132	4.4188406077966	5.34710753071747	5.91079664404053	6.06378520868761	6.22851100359118	5.53733426701854	5.5834963087817	4.65396035015752	4.00733318523247	2.9041650800285	3.76120011569356	4.67749084756772	4.77702044291475	3.8607297110406	3.59043938130068	2.72457950305342	3.66995144422842	3.35863776724336	3.56953269648137	2.72457950305342	3.8286413964891	3.35863776724336	3.56953269648137	4.30068099521993	3.38439026334577	4.3502779363593	5.2742807887198	4.64198415911081	4.77702044291475	2.56494935746154	3.3322045101752	4.78957290898587	5.25879660838575	5.54810284880867	4.23772314506745	5.26656866823346	4.48582342835553	4.00733318523247	4.97154790538821	2.99573227355399	5.73009978297357	5.56452040732269	4.62497281328427	3.85014760171006	3.61091791264422	4.9416424226093	5.65599181081985	4.00733318523247	4.99721227376411
3.58351893845611	3.43398720448515	4.83628190695148	4.56434819146784	4.33073334028633	4.0943445622221	4.24849524204936	1.79175946922805	4.52178857704904	5.4971682252932	4.01818320125654	3.62434093297637	3.74478708605223	4.16200321069592	4.05525717351405	3.07269331469012	3.72569342723665	3.8286413964891	3.53514535417189	4.07584109065754	4.43675153436313	4.37952350445576	3.93963817246112	3.93573953204546	3.46885603013597	4.04129534113228	3.95508249488859	4.15418456257812	4.22683374526818	3.56388296393925	4.20319896713418	4.43911560165801	4.87976701889122	3.83945231259331	4.23555473077362	3.72328088083127	4.19720194766181	4.27944004589878	4.61214579972452	3.69137633431252	4.67282883446191	5.34233425196481	4.39444915467244	3.91202300542815	4.71849887129509	5.50938833662798	5.13579843705026	5.45958551414416	6.26339826259162	5.26269018890489
4.43081679884331	4.43081679884331	5.10594547390058	5.10594547390058	5.74939298590825	5.74939298590825	5.2257466737132	5.2257466737132	4.969813299576	4.969813299576	4.74493212836325	4.23410650459726	2.484906649788	3.58351893845611	3.09104245335832	4.24849524204936	4.43081679884331	4.91265488573605	3.40119738166216	3.29583686600433	4.26267987704132	4.92725368515721	3.80666248977032	4.71849887129509	3.17805383034795	4.7361984483945	2.70805020110221	4.12713438504509	3.68887945411394	3.58351893845611	4.39444915467244	4.77912349311153	4.07753744390572	1.79175946922805	4.11087386417331	5.29831736654804	3.63758615972639	5.4380793089232	4.55387689160054	4.07753744390572	5.56452040732269	5.56452040732269	4.70953020131233	4.70953020131233	4.15888308335967	4.15888308335967	5.7037824746562	5.7037824746562	4.70953020131233	4.70953020131233
4.77068462446567	4.51085950651685	4.99721227376411	4.18965474202643	2.83321334405622	4.23410650459726	4.69134788222914	3.46573590279973	5.28320372873799	5.33271879326537	4.77068462446567	5.09834087451536	4.33073334028633	4.91265488573605	4.71849887129509	4.54329478227	2.72457950305342	1.55814461804655	2.14006616349627	2.72457950305342	2.04769284336526	3.43398720448515	3.38439026334577	3.74360435380318	1.55814461804655	2.94443897916644	3.35863776724336	3.74360435380318	4.46877756108254	3.30505352110925	4.41582401425717	3.68887945411394	2.81839825827108	4.23772314506745	2.04769284336526	1.55814461804655	3.2188758248682	3.24843462710975	3.48124008933569	2.81839825827108	4.68213122712422	4.43081679884331	3.40119738166216	5.14749447681345	4.40671924726425	4.79579054559674	2.484906649788	5.03695260241363	5.51745289646471	4.67282883446191
5.62762111369064	5.64544689764324	5.62040086571715	4.17438726989564	5.31811999384422	3.52636052461616	4.53259949315326	4.30406509320417	5.605802066296	5.00394630594546	3.97549713050993	4.04603300690543	3.74473678550646	3.93140835752528	4.08005860497462	3.66301594352402	3.75375036681182	3.82586233031883	3.62292148632214	3.58646966352417	3.54680100091096	3.96586623744897	4.31890554821728	3.95369570182871	3.73259088720435	4.15488574292705	4.15488574292705	4.41832778727254	4.42369933107445	5.09453308184884	5.20166586203789	4.56212941975662	4.37508772239161	3.90347594484969	4.18156277361198	4.09611604187048	4.26656802310905	4.17078011727152	4.19800149995514	3.92638742647518	4.75359019110636	5.77765232322266	4.85203026391962	5.14749447681345	4.54329478227	4.88280192258637	4.97673374242057	2.30258509299405	4.68213122712422	4.91265488573605
3.80666248977032	3.80666248977032	3.13549421592915	3.13549421592915	5.15329159449778	5.15329159449778	5.17048399503815	5.17048399503815	3.89182029811063	3.89182029811063	4.62005879848184	4.46014441393783	3.46573590279973	4.01638302075239	4.18205014264121	3.15700042115011	3.59731226058845	4.12713438504509	3.13549421592915	3.29583686600433	3.79548918917219	3.59731226058845	3.62434093297637	3.98898404656427	3.19867311755068	3.38439026334577	3.49650756146648	3.3499040872746	3.58351893845611	3.68887945411394	3.13549421592915	3.56953269648137	2.89037175789616	3.58351893845611	3.40119738166216	4.1026433650368	3.87120101090789	4.29045944114839	4.31079912538551	5.10291057020543	5.39362754635236	5.39362754635236	5.44673737166631	5.44673737166631	4.00733318523247	4.00733318523247	3.71357206670431	3.71357206670431	4.75359019110636	4.75359019110636
4.65396035015752	4.75359019110636	4.81218435537242	5.45958551414416	5.32300997913841	4.58496747867057	5.29831736654804	1.6094379124341	4.17438726989564	3.95124371858143	4.47513497872627	4.5707123060644	4.23877069215736	4.26766515815708	4.25125640349069	4.10290992508102	4.5463785606261	4.49044698040241	3.94001465486501	4.63566810240102	2.11119023999442	0	0	1.56322506927897	0.724895878874526	0	0	0	0	1.257360677744	1.43354724597044	1.87428049291606	4.14364662811758	3.5348631738568	5.04259230404579	4.78047795627404	4.56971013460922	4.32945918424222	4.41961760861269	4.4539721321148	4.68213122712422	4.70048036579242	4.00733318523247	4.91998092582813	4.969813299576	4.54329478227	4.93447393313069	4.46590811865458	5.21493575760899	5.04985600724954
4.56434819146784	4.56434819146784	4.02535169073515	4.02535169073515	4.48863636973214	4.48863636973214	5.03043792139244	5.03043792139244	5.04342511691925	5.04342511691925	3.99217180826915	3.57098865403049	3.28298321860095	4.02965277263454	3.9492523471965	3.32850308707202	3.38614208861131	3.54743506273209	4.1507683512466	3.82187190843385	4.08336496622507	3.49231907366773	3.35773781218037	4.48553198229527	4.11763445330319	3.83088774711547	4.41551143285322	4.46432144636614	4.21391399620987	3.62203943598809	3.80359264852603	3.8574575757815	3.69146232253219	4.02226812369116	3.25144315353075	4.17332569867068	3.97677702058659	3.83536536653676	3.91683897620873	3.83088774711547	4.76217393479776	4.76217393479776	5.54126354515843	5.54126354515843	3.85014760171006	3.85014760171006	4.38202663467388	4.38202663467388	4.78749174278205	4.78749174278205
5.07517381523383	5.07517381523383	4.78749174278205	4.78749174278205	5.73334127689775	5.73334127689775	5.06259503302697	5.06259503302697	5.08140436498446	5.08140436498446	4.86863274820464	5.24174701505964	5.12481395820496	4.44935144906014	4.43251603459627	4.12482757894718	5.16804596051072	4.26267987704132	4.15664844555826	4.16111273868694	3.99162605602711	4.03297561584581	4.10146202999096	4.30213272545312	4.85537288541631	4.90527477843843	4.4014790606007	4.68609162834032	4.27069595202955	3.72051653905712	4.26669594669621	4.06780500698749	4.20041910861358	4.32507828280299	4.15216413311093	4.34750912979117	4.46918681011628	4.00733318523247	4.73995079801305	4.72231809936209	5.77765232322266	5.77765232322266	5.31320597904179	5.31320597904179	5.34233425196481	5.34233425196481	5.76832099579377	5.76832099579377	5.01063529409626	5.01063529409626
4.81218435537242	4.81218435537242	5.26785815906333	5.26785815906333	4.969813299576	4.969813299576	4.69134788222914	4.69134788222914	5.605802066296	5.605802066296	5.42846805101308	4.36944785246702	4.57161340245925	4.2312037449393	4.50424426739813	5.11739483066779	4.11577984294217	4.17284762371004	4.01818320125654	3.94545778151438	4.14946386144318	4.06560209335645	4.18205014264121	4.72915616576908	4.96214508493582	4.50424426739813	4.92362391710663	4.30676415017333	4.07073469658297	3.47196645255036	4.4496852831477	3.97968165390196	4.31079912538551	4.18661983833127	4.48751214251986	4.07584109065754	4.52070102936164	3.92197333628131	4.78832472908594	4.75272775034571	5.77765232322266	5.77765232322266	5.31320597904179	5.31320597904179	5.34233425196481	5.34233425196481	5.76832099579377	5.76832099579377	5.01063529409626	5.01063529409626
4.81218435537242	5.26785815906333	4.969813299576	4.69134788222914	5.605802066296	5.62401750618734	4.77912349311153	5.97635090929793	5.13579843705026	3.91202300542815	4.59848119783729	4.44265125649032	4.10539439840869	4.69440131971603	5.05624580534831	4.16924587039522	4.04305126783455	4.14841178349238	3.94481282825114	4.03718614838215	4.12174353641022	3.97029191355212	4.4188406077966	4.90527477843843	4.84680831993847	4.51085950651685	4.86753445045558	4.53259949315326	4.2437219632967	3.50655789731998	4.0661736852554	4.2437219632967	3.98279207631635	4.39855593662509	4.2096554087331	4.32192271060418	4.37365838500337	4.57126863431241	3.87812145375246	4.52178857704904	5.33271879326537	4.78749174278205	5.01727983681492	4.44265125649032	4.98360662170834	5.77765232322266	5.31320597904179	5.34233425196481	5.76832099579377	5.01063529409626
4.97673374242057	3.76120011569356	5.49306144334055	4.61512051684126	4.38202663467388	5.60947179518496	4.84418708645859	4.35670882668959	5.01727983681492	4.64439089914137	4.05904408282935	4.32108523971716	4.17521852513885	4.74140063558178	3.9667159199585	3.7817296080774	4.30807457552102	4.57554651677787	4.1201352313629	4.3796589690997	3.87681584879222	3.72471606928298	3.9211702308975	3.69695486811948	3.38301506257897	2.89635979974079	3.53111866206258	2.85988159113838	3.01844534079322	2.26961507375648	2.84585174292794	3.12367374732872	3.34657945823273	3.23496196261982	3.53585426680841	2.96136463004978	3.63900762407376	3.71883177639729	4.52061279796003	4.23332280549759	4.84418708645859	3.63758615972639	5.20948615284142	4.04305126783455	5.25227342804663	4.70048036579242	4.40671924726425	3.17805383034795	2.77258872223978	3.66356164612965
4.90527477843843	5.77144112313002	5.45958551414416	4.75359019110636	4.78749174278205	3.49650756146648	3.04452243772342	5.64897423816121	5.01063529409626	5.58724865840025	4.969813299576	4.57213033190989	4.14709512760763	4.56434819146784	4.06902675423781	4.47449186234598	3.67630067190708	3.51898041731854	3.94642443214548	4.40671924726425	4.47733681447821	3.34109345759245	4.5798523780038	4.55912624748668	4.29387824789718	4.14709512760763	4.49144142065975	4.43970574626056	3.94642443214548	5.11349267953596	3.73169945129686	4.35990882942026	4.29045944114839	4.59511985013459	4.40671924726425	3.93671561801852	3.87120101090789	3.76120011569356	3.81220267014594	4.92180408038964	5.41610040220442	5.36129216570943	4.29045944114839	5.26269018890489	5.17048399503815	5.11799381241676	5.05624580534831	5.65248918026865	5.64190707093811	4.83628190695148
5.09375020080676	5.09375020080676	5.36129216570943	5.36129216570943	4.65396035015752	4.65396035015752	4.80402104473326	4.80402104473326	4.95582705760126	4.95582705760126	4.4304766049295	3.72259051145625	4.00107990795084	4.2570301444992	4.16954037783366	3.74714836223791	4.02586176470693	3.97083085185673	3.80793152547362	4.09814684817184	3.40024454690688	4.12066187053947	3.78872478908365	4.05748296891794	3.74309704001873	3.83791503327442	3.53138987302116	4.20852322633081	3.87772728740917	3.76319148707849	3.8416005411316	3.81362234070538	3.87239077904348	4.22370058343614	4.05896408496259	4.31481788498043	4.18139562096408	4.08525576490422	3.46126162240481	3.80029304148484	4.52178857704904	4.52178857704904	4.81218435537242	4.81218435537242	5.30826769740121	5.30826769740121	3.8286413964891	3.8286413964891	3.40119738166216	3.40119738166216
5.6970934865054	5.6970934865054	5.45958551414416	5.45958551414416	3.63758615972639	3.63758615972639	3.55534806148941	3.55534806148941	2.83321334405622	2.83321334405622	2.164963715118	2.164963715118	2.94443897916644	4.38023932409979	4.34750912979117	4.25459902498738	4.15216413311093	4.00733318523247	3.58747933967221	3.40594798442075	4.72991307257953	5.30188243271253	4.33635659784069	4.57471097850338	0	3.56347818757266	3.51367536508885	3.65620867182439	4.48219512362928	3.69953674858792	4.06780500698749	3.11033565629299	0.619039208406224	2.496741107435	4.00733318523247	4.29045944114839	2.34454929209308	3.53888678443534	4.76704605162176	4.90315613357814	4.04305126783455	4.04305126783455	4.14313472639153	4.14313472639153	4.07753744390572	4.07753744390572	4.75359019110636	4.75359019110636	5.99645208861902	5.99645208861902
4.69134788222914	4.69134788222914	3.89182029811063	3.89182029811063	3.80666248977032	3.80666248977032	3.97029191355212	3.97029191355212	4.80402104473326	4.80402104473326	4.6225188243227	3.95124371858143	4.04305126783455	3.71965111278069	3.83945231259331	3.5481795720108	3.44998754583159	2.9041650800285	3.70130197411249	3.65065824129374	4.22683374526818	2.9041650800285	3.98898404656427	3.66995144422842	3.99360299242057	3.51154543883102	3.3322045101752	3.03254624667671	3.62434093297637	2.87638551592142	3.15700042115011	2.99573227355399	2.83321334405622	3.03254624667671	3.68260984110034	4.06474409244581	4.41279829334063	4.60517018598809	3.92197333628131	3.85014760171006	5.23644196282995	5.23644196282995	4.15888308335967	4.15888308335967	5.15329159449778	5.15329159449778	4.33073334028633	4.33073334028633	4.8283137373023	4.8283137373023
2.89037175789616	4.17438726989564	2.56494935746154	4.87519732320115	4.53259949315326	3.09104245335832	3.73766961828337	3.58351893845611	3.66356164612965	3.68887945411394	3.9663118087955	3.38171049398866	3.51233067640572	3.51233067640572	3.58059067867702	3.60234643159408	2.4892830243878	4.14396979950895	3.01656636045683	2.44918856718592	3.34341958099534	4.07127344132079	2.69035062400281	3.60234643159408	3.81132994281782	3.24996641193823	3.9603117907954	3.52170574507118	3.06927617687636	3.93285709233099	3.3545102676895	4.35332930336494	3.75382907494897	4.13136988481195	4.37542595064253	4.52635479502862	3.70842405018691	4.49335614250549	4.81645421668458	4.94576923394352	5.40267738187228	5.39816270151775	5.30826769740121	5.06259503302697	3.95124371858143	5.39362754635236	5.12396397940326	4.99043258677874	4.71849887129509	5.67675380226828
4.89034912822175	4.91265488573605	5.4249500174814	5.48479693349065	5.27299955856375	5.09375020080676	4.99043258677874	4.76217393479776	5.32787616878958	4.87519732320115	3.64631983969514	4.63148749430546	4.58156032034896	4.06044301054642	4.34380542185368	4.74782648638961	4.11087386417331	4.72443360681491	4.17438726989564	2.68557734525015	3.5742165457938	4.27202573945955	4.57126863431241	4.44656515581145	3.02852209637698	3.120895416508	4.54329478227	4.71551824315696	5.07517381523383	5.08347261804852	3.56482680544396	3.48635519000246	4.49237469184275	4.13782967416184	4.46590811865458	5.06048309982382	4.15366113937852	3.54577861047326	4.13249632818648	4.54329478227	5.68697535633982	5.86078622346587	5.54907608489522	5.03695260241363	4.94875989037817	4.43081679884331	5.26269018890489	5.30826769740121	4.65396035015752	4.92725368515721
3.43398720448515	3.80666248977032	5.35658627467201	4.00733318523247	5.37989735354046	4.91998092582813	4.69134788222914	4.46590811865458	5.5683445037611	5.17614973257383	4.68895171494847	4.77619630477919	4.4209337535111	4.74379726915312	4.32901561870738	4.05140680448248	4.30641251212248	3.88380243778589	4.21437948880919	4.17905861639493	4.19687498999991	4.23536595060757	4.68534666397819	3.82580182998102	4.31167414367089	3.99300172975089	3.73663388540984	4.12362191216795	4.46240373459263	4.27424773815177	4.40193582065736	3.86484024434608	4.09796120269229	3.99780173896692	4.19687498999991	3.91028236095036	4.28687948505767	4.02146214868649	4.10658814332781	5.05790601602295	5.15905529921453	5.62401750618734	5.96614673912369	4.65396035015752	6.00881318544259	5.40717177146012	4.85981240436167	3.71357206670431	5.37527840768417	4.89783979995091
4.99721227376411	4.60517018598809	4.45434729625351	5.48893772615669	4.92725368515721	5.52146091786225	3.36729582998647	4.64439089914137	5.71702770140622	5.54907608489522	4.37020705786854	2.98770010185673	3.47010136030937	3.70376806660769	3.89914037959713	3.98192213280781	4.02677924272633	3.30615383297526	3.90761329693945	3.69783919548541	3.9231607498386	3.9581429410417	4.05421677113132	3.31709087236516	3.87949981372259	3.5712214106457	3.96043214463583	4.07175806354931	4.21626716617891	4.31321231867352	4.20469261939097	4.18205014264121	4.47049528266149	4.24075104731593	4.36792771029438	4.30918708849692	4.47186733867367	3.99194262860402	4.01385731130941	4.52070102936164	3.71357206670431	4.17438726989564	4.61512051684126	4.51085950651685	5.27811465923052	3.97029191355212	4.44265125649032	3.89182029811063	4.56434819146784	5.35185813347607
4.46590811865458	5.2040066870768	5.43372200355424	4.78749174278205	4.82028156560504	5.15329159449778	5.58724865840025	5.50125821054473	5.28826703069454	4.33073334028633	3.77849161280362	4.28013232699254	3.98666654842391	4.68790158358556	4.18205014264121	3.39702201025167	3.46963454321538	3.09104245335832	3.43398720448515	3.15700042115011	3.64087023492758	3.30505352110925	3.00196282330463	3.18841661738349	3.92937164376276	4.25915253652335	4.04085587727111	3.76120011569356	4.24849524204936	3.92197333628131	4.9637183743085	4.73838902977431	5.0728273143527	4.77385755150624	4.45143608604605	3.9584293782423	3.62100203171085	3.64087023492758	4.72517297838279	4.21582445975981	5.08140436498446	4.75359019110636	5.90536184805457	4.66343909411207	4.92725368515721	2.19722457733622	1.79175946922805	4.78749174278205	4.43081679884331	4.44265125649032
4.70048036579242	4.63472898822964	5.12989871492307	5.23110861685459	5.08140436498446	5.55682806169954	3.73766961828337	5.24702407216049	5.73334127689775	5.47646355193151	4.99111262760739	4.98086313576259	4.60816569496789	5.28573858434118	4.93662988078576	5.16307021714001	4.46705688385846	4.26127043353808	5.26424338621429	4.69134788222914	4.02891675689964	3.80220813942094	4.45318382899021	3.99083418585244	2.02814824729229	2.06686275947298	0	0	0	0	2.02814824729229	2.97552956623647	3.25424296870549	2.97552956623647	2.4423470353692	1.64865862558738	3.88567903008854	3.72569342723665	4.11577984294217	4.54329478227	3.87120101090789	5.11799381241676	4.60517018598809	4.60517018598809	4.54329478227	5.04985600724954	5.75574221358691	5.08759633523238	4.24849524204936	4.12713438504509
2.99573227355399	5.73009978297357	5.56452040732269	4.62497281328427	3.85014760171006	3.61091791264422	4.9416424226093	5.65599181081985	4.00733318523247	4.99721227376411	4.19283945809395	4.3012160884281	4.59245815039973	4.08464858498322	4.03284236246431	3.7575213868361	3.91096981944349	4.43706291534027	4.45923131084593	3.91727236131429	4.50039429472575	3.94820266200565	3.86900562034446	3.72378926925096	3.9957834899532	3.69281905211802	4.44820854155518	4.51949762530248	3.77578117596885	4.34517154228473	4.49335614250549	4.17357722529889	4.0384237723025	4.38923741649124	4.32656955911455	4.08730227959669	3.82175273549391	4.08994895074906	4.49335614250549	4.67085936065937	5.17614973257383	4.26267987704132	5.2257466737132	4.31748811353631	5.24174701505964	5.4510384535657	5.35185813347607	4.87519732320115	5.24174701505964	5.60947179518496
4.7361984483945	5.35658627467201	3.58351893845611	3.71357206670431	4.96284463025991	4.02535169073515	5.87211778947542	3.66356164612965	3.36729582998647	3.43398720448515	4.23988686751276	4.2312037449393	3.87949981372259	3.95699637107088	3.72569342723665	3.8607297110406	3.91601502669768	4.10098910494077	3.84801767545223	3.66612246699132	3.93378449720966	3.89182029811063	2.82731362192903	4.31882055877009	4.12066187053947	4.18205014264121	4.2780540442909	4.94306997460049	4.52720864451838	5.14923714353388	3.61899332664977	3.82209829790016	3.40452517175483	4.17284762371004	3.4626060097908	3.78872478908365	3.23080439573347	4.32280727501391	3.73289633953071	3.78191432008113	4.54329478227	4.91265488573605	5.78074351579233	4.12713438504509	5.34233425196481	5.44241771052179	4.44265125649032	4.55387689160054	5.43372200355424	5.34233425196481
4.00733318523247	4.00733318523247	3.63758615972639	3.63758615972639	4.44265125649032	4.44265125649032	3.68887945411394	3.68887945411394	4.26267987704132	4.26267987704132	3.28326373225445	3.83568827414315	3.63026711352981	3.7745596241555	3.79913759535413	4.33500448495864	4.12499451456606	3.63409242900097	3.5567240506986	3.66603002134159	3.23037571202404	3.29136458663593	3.32312729202409	3.34630429513953	3.6283489543739	3.44557929719797	3.4615857364958	3.57713986696716	3.54427145118269	3.85577133841295	3.36146248011178	3.7958952255857	3.61676208512198	3.51459777983089	3.38377745564607	4.02298227659486	3.64924901848165	4.04979239300426	3.88143958205607	3.81837409555289	4.86753445045558	4.86753445045558	4.45434729625351	4.45434729625351	5.13579843705026	5.13579843705026	5.07517381523383	5.07517381523383	4.46590811865458	4.46590811865458
3.52636052461616	3.52636052461616	4.53259949315326	4.53259949315326	4.30406509320417	4.30406509320417	5.605802066296	5.605802066296	5.00394630594546	5.00394630594546	3.2822773362187	4.37906771593374	4.06700450885704	3.92251324451003	3.69024216156987	3.65419389612605	4.29045944114839	3.99736632531708	3.50855589998265	3.77630741098878	3.94598516132796	3.684780154363	3.98324369651145	3.55949529397586	3.56259447001018	3.64568722857172	3.61091791264422	2.83535009700595	3.97712954702973	3.8179121061993	4.20469261939097	4.27084110571127	4.09100566095659	4.05572972609432	3.61679740042882	3.9480919036802	4.19322961177609	4.14774170257897	4.22882247645065	4.05004430332552	4.0943445622221	4.0943445622221	4.26267987704132	4.26267987704132	4.95582705760126	4.95582705760126	5.04985600724954	5.04985600724954	4.7361984483945	4.7361984483945
3.78418963391826	4.15888308335967	4.67282883446191	5.6970934865054	4.78749174278205	3.17805383034795	2.77258872223978	3.76120011569356	4.54329478227	4.70048036579242	4.16697525325701	3.73098063013257	3.70868208141012	3.87036733015931	4.07685924788108	3.78600616484466	4.12648901554867	3.66867674679642	3.57459030771181	4.07005186965306	3.98005541581997	3.81374843615981	3.58795353552398	3.77689033143665	3.85439389259151	3.65221546974235	4.03812688222387	3.6312503412773	3.93417581006928	4.23931033247229	3.78418963391826	3.93182563272433	3.7869131943853	3.79323946943818	3.93495797671064	4.06936857615192	4.3391191336626	4.38502214365368	4.11021791137839	4.80369312212005	5.97380961186926	2.30258509299405	5.46806014113513	5.87211778947542	5.15905529921453	4.43081679884331	4.30406509320417	4.8283137373023	4.29045944114839	3.71357206670431
4.91998092582813	5.14166355650266	4.85981240436167	4.43081679884331	4.84418708645859	4.91265488573605	4.61512051684126	5.48063892334199	5.25227342804663	4.65396035015752	4.43022138352355	4.22024272909747	4.17515620495851	3.80888224650863	3.96840333886425	3.65454677503343	3.5481795720108	3.52193899935828	3.40949618447685	3.29398329735501	3.82537519870247	3.79211270875559	4.57006100887452	4.2570301444992	4.58087749341905	4.49088103958596	3.79885430732251	4.20916023665068	3.63098547569503	3.20680324363393	3.98527346716774	3.46729718336668	4.09351088147352	4.4444144071087	4.21138658265376	4.72650247115562	4.30878367290616	4.48074010760991	4.41219204900561	4.25490323834469	4.54329478227	4.70048036579242	4.26267987704132	4.91998092582813	5.41164605185504	5.40717177146012	4.83628190695148	5.31811999384422	4.92725368515721	4.38202663467388
3.78418963391826	3.78418963391826	4.79579054559674	4.79579054559674	4.60517018598809	4.60517018598809	0.693147180559945	0.693147180559945	4.00733318523247	4.00733318523247	3.42827834026483	4.04511312423511	3.24671985103937	4.06650976322866	3.9444332495789	3.9680696904154	4.17529183802606	3.86628699610546	3.62512493928857	4.14779239666551	4.05127330798657	3.89899736241099	3.39332332523125	3.24671985103937	3.79747004158616	3.66205221188079	3.820939176127	3.45092081701459	3.43966366248995	3.88821235673443	3.50006628408347	3.57201511397463	4.12523504924144	4.01372979552916	3.95463163825336	3.94784428187996	4.09923454751629	3.50006628408347	3.31951935064789	4.27093074893131	4.18965474202643	4.18965474202643	4.44265125649032	4.44265125649032	5.75574221358691	5.75574221358691	5.47646355193151	5.47646355193151	3.52636052461616	3.52636052461616
4.61512051684126	4.61512051684126	4.92725368515721	4.92725368515721	5.72031177660741	5.72031177660741	4.58496747867057	4.58496747867057	4.75359019110636	4.75359019110636	4.71750631538234	4.3055654685794	4.483630101454	4.66028948520917	4.73327018861541	3.351851507559	3.6346578999473	4.12892489581888	3.54256833484301	4.41615964104334	3.53611669956153	3.82622301562481	4.21787238183538	3.70267277624627	3.75601875695156	4.34091524643145	3.97029191355212	4.0352234392143	3.69165338099666	4.01136544876041	2.82005525947871	3.77148298264915	3.75601875695156	4.22764444656917	4.2437219632967	3.9992195504583	4.16752617951569	4.51329853211621	3.90084970483002	4.53498612913099	4.71849887129509	4.71849887129509	4.36944785246702	4.36944785246702	4.40671924726425	4.40671924726425	5.62040086571715	5.62040086571715	4.77912349311153	4.77912349311153
1.94591014905531	1.94591014905531	4.30406509320417	4.30406509320417	4.38202663467388	4.38202663467388	4.0943445622221	4.0943445622221	4.23410650459726	4.23410650459726	3.97029191355212	4.40671924726425	3.73766961828337	4.39444915467244	3.8286413964891	3.8286413964891	2.94443897916644	2.19722457733622	3.85014760171006	4.30406509320417	2.56494935746154	3.76120011569356	3.13549421592915	3.29583686600433	4.24849524204936	4.17438726989564	4.29045944114839	4.23410650459726	4.59511985013459	2.07944154167984	3.8286413964891	4.70953020131233	3.97029191355212	4.48863636973214	3.85014760171006	4.18965474202643	5.06890420222023	3.68887945411394	3.43398720448515	3.17805383034795	5.41164605185504	5.41164605185504	5.19295685089021	5.19295685089021	5.4971682252932	5.4971682252932	5.16478597392351	5.16478597392351	5.09375020080676	5.09375020080676
4.35670882668959	4.31748811353631	5.11799381241676	4.61512051684126	3.97029191355212	4.43081679884331	4.12713438504509	3.04452243772342	4.59511985013459	3.68887945411394	3.73766961828337	3.90533401727735	3.89859998509601	3.46573590279973	3.60186807712431	3.29583686600433	2.79320800944252	3.81404259706794	3.48635519000246	3.56482680544396	4.03718614838215	3.8642323415918	3.09104245335832	4.11632346894088	3.83586164446258	3.52636052461616	3.94481282825114	3.64631983969514	3.32022831912849	3.29583686600433	2.42774823594805	3.89182029811063	2.94443897916644	3.27083556379891	2.63905732961526	3.10608033072286	2.63905732961526	3.48635519000246	1.73460105538811	3.93182563272433	4.44265125649032	3.78418963391826	3.8286413964891	4.21950770517611	4.70953020131233	3.49650756146648	4.97673374242057	3.95124371858143	4.30406509320417	4.86753445045558
4.66343909411207	4.40671924726425	4.58496747867057	4.89783979995091	5.26785815906333	4.72738781871234	4.77068462446567	3.98898404656427	4.04305126783455	4.48863636973214	4.10453060315297	3.63495111208838	3.82584245204015	4.25642291849127	3.88743752995553	3.82770928518967	4.13585203603345	3.95699637107088	3.89531273472213	3.88919294292825	3.391627930646	3.86343282126138	3.72155406292678	3.69102001861305	3.81834007236798	3.80411957676621	3.67810735713203	3.91772102654278	4.14946386144318	4.33523447316712	4.02509655615027	4.15216413311093	4.04104424257478	3.81456766927743	4.20533207374506	4.08453469769355	4.37431843123056	4.61157818228342	3.70271191442361	4.87476102301971	4.23410650459726	4.94875989037817	4.85203026391962	5.09375020080676	5.29831736654804	5.76519110278484	5.32787616878958	4.36944785246702	5.03043792139244	4.76217393479776
4.0943445622221	4.87519732320115	5.11198778835654	5.18178355029209	4.77912349311153	5.26785815906333	4.45434729625351	4.87519732320115	5.04985600724954	4.84418708645859	4.83414286870273	4.79769591295629	4.55912624748668	4.27130991981553	3.84110520553161	4.57113599952211	4.04034856348667	3.86799073527764	3.70035185527617	4.17675133719052	4.24353791986193	3.63555981658115	3.76655249243215	4.12961270105956	3.98398582123548	4.2402193327455	4.34130479539433	3.99678827205586	4.05245362051294	4.17675133719052	4.38968950741945	4.05044625951771	4.35621560843052	4.0564562943026	4.10518304894156	4.27130991981553	3.88709959697569	4.42346382453805	4.90070595267252	4.63360812130863	5.70044357339069	5.65948221575962	4.43081679884331	5.19849703126583	4.54329478227	5.28826703069454	5.36597601502185	4.87519732320115	5.79909265446053	4.78749174278205
3.76120011569356	4.27666611901606	3.55534806148941	4.30406509320417	3.8286413964891	3.71357206670431	3.58351893845611	5.2257466737132	4.89034912822175	4.78749174278205	3.91701054693918	4.03865565636151	4.21212759787848	4.56174062806076	3.88156379794344	4.16666522380173	3.38439026334577	3.39282913199164	3.78985537145394	3.92197333628131	3.89182029811063	3.44201937618241	3.70745583968687	3.3499040872746	3.65713075579936	3.54095932403731	3.97499780458953	4.27318785463973	3.3322045101752	3.64414356027254	4.62742079492291	4.09016919081162	3.59043938130068	3.44201937618241	4.02535169073515	3.5481795720108	4.07329115302427	3.71965111278069	4.31748811353631	3.37587957367787	4.30406509320417	3.97029191355212	3.04452243772342	4.4188406077966	5.20948615284142	4.98360662170834	5.65248918026865	5.90536184805457	5.03043792139244	4.63472898822964
4.61512051684126	4.92725368515721	5.72031177660741	4.58496747867057	4.75359019110636	4.44265125649032	5.00394630594546	5.00394630594546	4.49980967033027	4.99043258677874	4.18381019003014	4.5530668470038	4.64808230237333	4.73484800929662	3.48478409777042	3.67142023274217	4.18028699202283	3.31558362893916	4.41233198416921	3.73949944496044	3.78243985219447	4.208131018194	4.11841158830474	3.52636052461616	3.95567177009716	4.14068973739847	4.137011008541	3.79289290904656	4.15888308335967	3.31558362893916	2.56494935746154	4.13331869665388	3.80323782888896	4.18028699202283	4.23522071084066	4.00312855395044	4.07623281227905	4.55063276872292	3.90119536677608	4.57232907979885	4.71849887129509	4.36944785246702	4.40671924726425	5.62040086571715	4.77912349311153	5.41164605185504	4.91998092582813	5.03695260241363	4.58496747867057	4.51085950651685
5.27811465923052	5.27811465923052	4.02535169073515	4.02535169073515	3.3322045101752	3.3322045101752	4.55387689160054	4.55387689160054	5.80211837537706	5.80211837537706	4.34290936444606	3.65468059308569	4.12099768517295	3.3791162985869	4.20469261939097	3.98834527298778	3.61091791264422	3.9492523471965	3.75637695521813	3.86615958863496	3.62203943598809	4.3266414955228	4.22607836313482	4.1074763524114	4.09376968436781	4.51765711577334	4.09376968436781	4.21391399620987	4.20777586952109	4.85552630082719	4.19849745244204	3.52939850163624	4.37986913653386	4.0868452481602	4.6327182636916	3.54145894932875	4.49712407500809	3.69146232253219	3.9250413461874	4.86832988997784	4.18965474202643	4.18965474202643	5.07517381523383	5.07517381523383	6.14418563412565	6.14418563412565	2.89037175789616	2.89037175789616	3.85014760171006	3.85014760171006
4.88280192258637	4.88280192258637	5.32787616878958	5.32787616878958	4.69134788222914	4.69134788222914	4.80402104473326	4.80402104473326	5.66642668811243	5.66642668811243	4.48274571369219	4.24263394229937	4.01842842952441	3.68203792229722	4.01351240159843	4.57681747430865	4.02818857207035	3.74843398487053	3.99986736872167	3.69398006024152	3.34910632097781	4.10301895189567	4.15139775167094	4.25915253652335	3.98095526901787	4.07676673095813	4.05336472696282	3.78470602948873	3.94334547655719	4.40171784756406	3.91519977233848	4.53893325366947	4.21783518429785	3.87780792498363	3.66647116229328	4.50560094926338	4.68002463270709	4.94083040470029	4.81144498380454	5.00501346055546	4.12713438504509	4.12713438504509	4.68213122712422	4.68213122712422	4.94875989037817	4.94875989037817	4.51085950651685	4.51085950651685	5.80513496891649	5.80513496891649
4.02535169073515	3.25809653802148	3.40119738166216	3.3322045101752	4.87519732320115	3.68887945411394	3.46573590279973	2.83321334405622	3.71357206670431	4.02535169073515	3.89334974016252	4.08092154188996	4.2842759793302	4.0355671915196	4.00596861827067	3.91899861916457	3.83514196109219	3.47196645255036	4.08597631255158	3.67756569421366	3.71479083589844	3.98527346716774	3.44361809754611	3.52193899935828	4.17515620495851	3.89028851328214	3.45078088185098	3.42426265459315	3.42426265459315	3.68700269410108	3.02042488614436	3.63692804848184	3.69262244039277	3.72930136861285	3.49271249049793	3.79211270875559	4.00869589268841	4.42664142743283	4.21582445975981	4.84300528604529	5.40267738187228	5.39816270151775	5.30826769740121	5.06259503302697	3.95124371858143	5.39362754635236	5.12396397940326	4.99043258677874	4.71849887129509	5.67675380226828
4.60517018598809	4.60517018598809	4.89034912822175	4.89034912822175	4.969813299576	4.969813299576	4.07753744390572	4.07753744390572	4.11087386417331	4.11087386417331	4.26102150186854	3.57449138432789	4.12808270185395	4.13798610748246	3.87364899254653	4.09189057326053	3.32904827399377	3.76733719598528	4.20863566940662	3.80142001380547	3.70202792695744	3.28708407489473	3.84387011719092	3.96639977630622	3.43682946125408	4.08002686515649	3.66882679556255	3.68667113521871	3.76324999683501	3.66205221188079	3.58922160156829	3.55954093974945	3.84197916169522	4.09483463819368	4.19808612101738	4.24470656144924	3.90434655792981	4.88302471416577	4.92426542252796	4.54423301533336	3.63758615972639	3.63758615972639	4.91265488573605	4.91265488573605	5.75574221358691	5.75574221358691	5.40717177146012	5.40717177146012	4.12713438504509	4.12713438504509
4.99721227376411	4.60517018598809	4.45434729625351	5.48893772615669	4.92725368515721	5.52146091786225	3.36729582998647	4.64439089914137	5.71702770140622	5.54907608489522	4.47193950002649	3.43906765571757	2.80654509697405	3.62993926810179	3.58716724604159	4.02299930197687	3.72759396629463	4.12117438443128	4.1043817400943	3.13320326418259	3.79015268080651	3.76303441764475	3.72188147852924	3.89182029811063	3.93594510301956	3.8607297110406	4.26637947430578	3.43143726685187	3.7575213868361	3.93440228965105	3.08744748244046	4.00445824314687	3.92820712270213	4.18325472018096	4.20351360569573	4.36844801902262	4.27958582911939	4.00876756271961	4.19164637781721	4.64084209947269	2.39789527279837	2.39789527279837	4.61512051684126	4.46590811865458	3.43398720448515	4.62497281328427	4.78749174278205	4.62497281328427	4.78749174278205	3.52636052461616
3.95124371858143	4.38202663467388	4.69134788222914	3.85014760171006	4.76217393479776	5.29330482472449	4.66343909411207	5.11198778835654	5.62040086571715	4.57471097850338	4.11040537037228	4.24276456734037	4.00160251052349	3.90341463089155	4.15709577278558	4.27587215311488	3.56751859710967	4.00785253086866	3.81362234070538	3.92508024458479	3.65842024662923	3.44498639878582	3.67376581630389	3.73289633953071	3.59378353706799	3.67666227017534	3.41725818981234	3.29689450756246	3.6292810912279	3.45586592586095	3.85196964898	3.89705438973422	3.76120011569356	3.82490772693705	3.72878674470579	3.93963817246112	3.91430611144271	4.13127327345521	4.31175743882733	3.88185830538188	3.85014760171006	4.61512051684126	5.04342511691925	4.4188406077966	4.67282883446191	5.03043792139244	3.73766961828337	4.20469261939097	4.47733681447821	4.31748811353631
3.71357206670431	3.04452243772342	4.67282883446191	2.89037175789616	2.19722457733622	3.36729582998647	3.63758615972639	0	1.6094379124341	3.52636052461616	3.3322045101752	3.31800644866991	3.18352131253008	3.2830853445223	3.648605554976	3.27416114052529	3.35726382610668	2.67414864942653	4.04535701015191	3.32086223357127	3.15025882258319	3.57397057358742	3.82520299768606	3.51937020488925	3.10882596884699	3.28899087349634	4.09653514360192	3.2830853445223	3.56283873321857	3.88047802150669	3.98556690875052	4.35940424611126	4.42956288018372	3.10175046763079	3.89182029811063	3.66894523921312	3.72188147852924	3.62152996837071	4.0342406381524	4.56981567364997	5.62040086571715	5.30826769740121	4.12713438504509	5.14749447681345	5.29330482472449	5.23110861685459	4.38202663467388	5.16478597392351	5.14749447681345	2.70805020110221
4.45434729625351	4.45434729625351	5.36597601502185	5.36597601502185	4.99043258677874	4.99043258677874	4.49980967033027	4.49980967033027	3.8286413964891	3.8286413964891	3.76683015737463	3.72003639500468	4.07026110895054	3.70905036901857	3.86237119847486	3.85211344581286	3.63316508384622	3.45172930728398	3.63316508384622	3.79373406147492	3.46916210757595	3.71919558778026	3.57949673047534	3.50938626366044	3.2105172900191	3.6996592926018	3.34267796046683	3.63773826254819	3.8513767070762	3.96350703307004	3.73670576278706	3.80151115835319	3.72339257211667	3.76683015737463	4.01361921955107	3.81841080520555	4.11767339929484	4.31717978084289	4.01048114166207	4.10288219382158	5.03043792139244	5.03043792139244	3.73766961828337	3.73766961828337	4.20469261939097	4.20469261939097	4.47733681447821	4.47733681447821	4.31748811353631	4.31748811353631
4.61512051684126	4.61512051684126	4.82028156560504	4.82028156560504	5.07517381523383	5.07517381523383	4.27666611901606	4.27666611901606	5.25227342804663	5.25227342804663	3.7384373726397	2.67748013501753	3.99315692892347	4.22187681313091	3.61091791264422	4.39842372270277	4.37677091204421	4.07205497403298	4.33200587492253	4.85328955132945	3.5235101663918	3.50623526463449	4.46293745178372	4.21045355707142	3.70567313147977	4.1390300515674	4.35959959888644	0.176930708159078	4.30362907837276	4.38885808579463	3.50623526463449	3.2111037650205	4.40080090290305	3.68645716790734	3.55165461315406	2.53472035550022	3.36951805312319	3.62648916151465	4.44492570781199	4.5666975800296	4.98360662170834	4.98360662170834	5.03695260241363	5.03695260241363	5.08759633523238	5.08759633523238	4.21950770517611	4.21950770517611	4.55387689160054	4.55387689160054
4.67282883446191	4.67282883446191	5.33753807970132	5.33753807970132	4.64439089914137	4.64439089914137	5.57215403217776	5.57215403217776	5.39362754635236	5.39362754635236	4.52720864451838	4.06044301054642	3.74360435380318	3.24843462710975	4.47733681447821	2.94443897916644	4.00733318523247	3.15700042115011	4.51906748693468	4.45143608604605	4.12309397550809	4.36944785246702	4.11087386417331	3.81220267014594	3.3322045101752	1.83258146374831	3.27714473299218	4.32081590362899	4.50258359721299	4.55912624748668	4.45143608604605	5.09375020080676	4.02087741034023	3.38439026334577	2.30258509299405	3.74360435380318	3.93671561801852	2.56494935746154	4.15888308335967	2.67414864942653	3.09104245335832	3.09104245335832	3.66356164612965	3.66356164612965	3.71357206670431	3.71357206670431	5.01063529409626	5.01063529409626	4.76217393479776	4.76217393479776
4.76217393479776	5.3890717298165	5.60947179518496	4.78749174278205	4.04305126783455	5.32300997913841	4.95582705760126	4.34380542185368	4.11087386417331	2.63905732961526	2.56494935746154	3.00568260440716	4.26549281841793	3.00568260440716	4.51085950651685	4.89034912822175	3.2188758248682	3.03495298670727	4.78582368568135	4.36944785246702	3.64283551561253	4.09100566095659	2.77258872223978	3.35340671782581	4.58087749341905	4.88128562206841	4.12066187053947	3.50855589998265	4.35414143118435	3.5945687746427	3.45315712059287	3.19458313229916	3.2188758248682	3.64283551561253	2.91235066461494	3.67376581630389	3.87949981372259	3.98527346716774	4.23988686751276	4.75013595623828	5.04342511691925	4.30406509320417	4.75359019110636	5.14166355650266	5.61677109766657	4.93447393313069	3.17805383034795	4.12713438504509	4.47733681447821	4.48863636973214
5.43372200355424	4.82028156560504	5.42934562895444	5.17614973257383	5.68697535633982	4.47733681447821	4.48863636973214	5.40717177146012	5.69035945432406	4.29045944114839	3.86702563949741	4.24849524204936	4.93014804318357	4.6802776584749	5.34329073219077	4.63472898822964	4.5368913452348	4.33859707674655	3.5945687746427	3.98527346716774	3.71843825635548	3.87949981372259	3.14415227867226	2.73436750941958	3.37416870927424	3.8155121050473	4.00733318523247	3.28840188751681	3.90399083373088	3.57794789340665	2.30258509299405	2.94443897916644	3.8155121050473	4.2570301444992	4.29045944114839	4.41400968052693	5.34041854256667	4.26549281841793	4.92580335857956	4.50424426739813	5.2040066870768	4.23410650459726	3.71357206670431	5.48063892334199	5.24702407216049	4.20469261939097	5.02388052084628	4.67282883446191	4.65396035015752	5.41164605185504
4.75359019110636	4.75359019110636	4.04305126783455	4.04305126783455	4.99043258677874	4.99043258677874	3.58351893845611	3.58351893845611	5.17614973257383	5.17614973257383	3.89705438973422	3.93963817246112	4.0104452209391	3.89356804105479	3.72466019139477	3.50598630542102	3.99320791768046	3.94959400690676	4.03651365340052	4.03651365340052	4.29747975079233	4.05004430332552	4.04854990703247	4.09386825833122	3.58272497255493	3.87417278129705	4.2008472824587	4.37916540239285	3.87239077904348	4.51274156478883	4.44868344636328	4.08381311016976	3.77898128881112	3.71008166176454	4.37161548337356	4.53964069781436	4.80284939843637	4.9636435118682	4.65776263610726	4.98203983721234	4.46590811865458	4.46590811865458	5.54907608489522	5.54907608489522	5.01063529409626	5.01063529409626	5.92157841964382	5.92157841964382	4.92725368515721	4.92725368515721
4.969813299576	4.969813299576	5.25227342804663	5.25227342804663	2.94443897916644	2.94443897916644	2.56494935746154	2.56494935746154	4.87519732320115	4.87519732320115	4.59977102131032	4.23633367701008	3.56410085259901	3.88867564143115	3.67142023274217	2.50395484475869	3.69844890513009	4.08791367189181	3.79980139939037	3.78942068333581	3.35662906218228	3.82696775593107	4.25615811479493	3.49650756146648	3.82024504153619	3.69080068429183	2.76776943580383	4.44083966179197	3.95861294868798	3.48713981146288	4.05911587033836	4.21383554022364	4.19778014947034	4.36554540849009	4.3982406284087	4.12340535648523	4.43902477926114	4.46413820668813	4.40390102088041	4.87402223493433	4.96284463025991	4.96284463025991	5.05624580534831	5.05624580534831	5.51745289646471	5.51745289646471	5.48063892334199	5.48063892334199	3.09104245335832	3.09104245335832
3.97029191355212	3.97029191355212	4.56434819146784	4.56434819146784	4.18965474202643	4.18965474202643	4.11087386417331	4.11087386417331	4.38202663467388	4.38202663467388	4.35745593169259	4.19945841068878	4.01803801537803	4.12922968583696	2.48528027206023	2.37646882476113	2.67275599929816	0.194947049419582	0.358019331324726	2.96268083205741	4.02527161065503	4.40688329374446	4.07905639308513	4.26583286237504	4.32523085620804	4.49985949469937	4.52056927287671	4.56355378034169	4.39134407870939	4.35986584793811	4.28008577603087	4.093522101523	4.11659151646	1.12224706680211	0	0.376653410869619	2.03766150243207	2.21988564555881	4.78190817166271	4.6928278413893	4.18965474202643	4.18965474202643	5.25227342804663	5.25227342804663	5.64897423816121	5.64897423816121	5.03695260241363	5.03695260241363	4.68213122712422	4.68213122712422
3.89182029811063	3.89182029811063	4.75359019110636	4.75359019110636	5.09375020080676	5.09375020080676	3.95124371858143	3.95124371858143	4.62497281328427	4.62497281328427	3.81510848592373	3.79677492200264	3.5457052078968	3.73639654363657	3.8221484077242	3.81004945321134	3.71765977213608	3.70083065393598	3.5457052078968	4.07494643325811	3.47877080711212	3.51348044597966	3.6341652890999	3.55752671158864	3.84493671221178	3.48440594764031	4.04010062191696	4.00064885453745	3.7243129107043	3.84493671221178	3.64019424626846	3.79471695523275	3.61831774086051	3.71877170701714	3.53641310564002	3.58584870759208	3.88807439081179	3.87864776955409	3.89368800293371	4.21150540831685	5.13579843705026	5.13579843705026	3.80666248977032	3.80666248977032	4.55387689160054	4.55387689160054	4.04305126783455	4.04305126783455	4.76217393479776	4.76217393479776
4.70048036579242	4.70048036579242	5.01727983681492	5.01727983681492	2.07944154167984	2.07944154167984	4.89783979995091	4.89783979995091	4.99721227376411	4.99721227376411	4.15156470255199	3.45526460293243	3.55534806148941	3.10608033072286	4.6703335118945	4.56365350578516	3.81257092645649	3.81257092645649	4.13249632818648	4.04771872088205	3.13549421592915	3.46365039630871	3.53611669956153	4.19870457754634	3.92395157629342	3.97029191355212	2.98568193770049	3.89995042419388	3.82136863716002	3.72005507158239	4.06388535473739	4.94970507003266	3.97029191355212	3.76429609339869	4.15366113937852	3.42534784189444	2.7684133508293	3.37644921197296	3.78872478908365	4.67158195150734	5.05624580534831	5.05624580534831	5.04985600724954	5.04985600724954	5.25749537202778	5.25749537202778	3.80666248977032	3.80666248977032	4.23410650459726	4.23410650459726
5.04342511691925	5.04342511691925	4.92725368515721	4.92725368515721	4.31748811353631	4.31748811353631	4.07753744390572	4.07753744390572	4.49980967033027	4.49980967033027	3.90119536677608	3.87280229227486	4.56033373404917	4.31543472472447	4.2451930926536	3.43398720448515	4.14068973739847	2.78690877601453	4.27130991981553	4.10327889095587	3.55973403343267	3.65960907181382	4.21155763491065	4.16248236738932	3.81347682619005	4.16964230251141	4.19081956452272	3.92880448239015	4.56514915266404	4.71229836916995	3.86315591522306	4.32158228506897	4.03219634442511	3.99040753434913	4.76872703819615	4.43720659694208	4.8295437497575	4.17675133719052	3.7718763736849	4.14068973739847	4.29045944114839	4.29045944114839	4.94875989037817	4.94875989037817	5.47227067367148	5.47227067367148	5.8636311755981	5.8636311755981	4.93447393313069	4.93447393313069
4.7361984483945	4.7361984483945	4.87519732320115	4.87519732320115	4.72738781871234	4.72738781871234	5.38449506278909	5.38449506278909	4.46590811865458	4.46590811865458	4.74790905936353	3.90916177314711	4.42843300748804	3.9884548060121	3.73289633953071	4.4035784315607	4.17086458901812	4.21740465497933	4.55867738086734	4.74790905936353	5.02856876196973	4.25945536799995	4.74493212836325	4.70229689671881	3.47727619953859	4.21992778499745	4.36944785246702	4.2762692148632	3.63381967693091	3.9262076404201	4.54965747605783	4.12205236902539	4.26428824087818	2.78853237263692	4.17614396775627	4.81404093515843	3.76120011569356	4.35853865336667	3.8416005411316	4.39726705016159	5.07517381523383	5.07517381523383	5.44673737166631	5.44673737166631	4.74493212836325	4.74493212836325	5.34710753071747	5.34710753071747	5.67675380226828	5.67675380226828
4.29045944114839	5.11198778835654	6.04500531403601	4.62497281328427	3.95124371858143	3.13549421592915	4.02535169073515	4.04305126783455	4.60517018598809	4.52178857704904	4.38496349434719	4.26226554100887	4.40671924726425	4.4353582913652	4.44265125649032	4.23197294287475	4.34571345525071	3.93757607985276	3.99278943305366	3.8864034928104	4.50794641172333	4.68076864345516	4.42906456429651	4.58376627732494	4.54610684473861	4.62353001978626	4.47130260240394	4.43431208377196	4.03580110660949	4.08893781520965	4.22812102285422	3.43398720448515	3.65978377990616	4.34685653024658	3.83818648963948	4.02008574912986	4.28925000741903	5.31783160162881	4.87564625699096	5.0001887617241	5.34233425196481	5.8111409929767	4.70953020131233	5.51342874616498	4.99721227376411	5.67332326717149	5.61677109766657	5.88887795833288	5.58724865840025	5.54907608489522
4.04305126783455	3.71357206670431	5.43372200355424	5.23644196282995	5.30330490805908	4.61512051684126	2.70805020110221	2.83321334405622	1.09861228866811	3.25809653802148	3.25258688221051	2.82477447541035	3.3322045101752	3.26902560855367	3.48781185449893	3.56347818757266	2.38482319123102	2.79902197930794	3.34739467566918	3.12926366617851	3.69953674858792	3.64507683145554	2.46080909820894	4.07511320029421	4.09672268462707	3.9756682705885	3.53888678443534	2.87437141654972	3.14784005175145	2.98856378407538	3.86523084392139	2.21297293430436	2.94443897916644	3.18398856586776	2.21297293430436	3.66721795733276	3.75118333745009	3.31678003984957	3.63381967693091	2.30258509299405	3.78418963391826	3.76120011569356	2.77258872223978	4.02535169073515	3.46573590279973	2.30258509299405	4.39444915467244	4.04305126783455	3.43398720448515	3.36729582998647
5.54517744447956	5.54517744447956	4.96284463025991	4.96284463025991	3.97029191355212	3.97029191355212	4.74493212836325	4.74493212836325	3.29583686600433	3.29583686600433	4.06290303638728	3.50941096630239	2.9061201148643	3.32708940950843	3.74444930526875	3.99426110366512	4.2089479449611	4.53719720240189	2.47293045874128	3.68887945411394	3.56751859710967	3.92055790787798	2.62880082944807	3.50512830451039	3.68887945411394	3.30636327899132	3.96488649498521	3.56347818757266	4.16777203077692	4.34750912979117	4.15440880296475	4.48863636973214	4.01766919456313	4.41193211745279	3.04452243772342	3.54302757710137	4.29825675160842	4.28260085453587	3.23023958351852	2.85811089567794	4.11087386417331	4.11087386417331	4.9416424226093	4.9416424226093	3.49650756146648	3.49650756146648	4.36944785246702	4.36944785246702	4.93447393313069	4.93447393313069
3.8286413964891	4.57471097850338	3.87120101090789	5.24702407216049	5.03695260241363	4.52178857704904	3.25809653802148	4.60517018598809	3.78418963391826	4.7361984483945	3.4555277262072	3.56741778557674	3.91451988562673	3.2743105317563	3.43640363739677	3.61899332664977	3.90247759258461	3.76815263500844	3.40203036796605	3.49271249049793	3.65842024662923	3.79380237404072	4.12430781340748	3.5481795720108	2.68954672953765	3.62500737751953	3.63692804848184	3.65648538630293	3.7000666435045	3.71843825635548	3.58629286533884	3.95412418144678	3.7311004695479	3.64479694154375	3.88413780193861	3.4291367503514	3.96840333886425	4.48158912421674	3.8367605209276	3.62500737751953	3.13549421592915	4.29045944114839	4.07753744390572	3.73766961828337	4.21950770517611	5.59098698051086	4.70953020131233	5.17614973257383	4.06044301054642	3.36729582998647
4.94875989037817	4.94875989037817	5.37989735354046	5.37989735354046	4.56434819146784	4.56434819146784	4.56434819146784	4.56434819146784	3.93182563272433	3.93182563272433	4.49113013661054	4.52780906483062	3.75601875695156	3.6748932121392	2.99016122850454	3.68051120444342	3.79673684997035	4.29045944114839	4.54211205002095	3.77658503453304	4.36944785246702	3.59883317342915	3.30403363320851	4.12534066259106	1.97716269255942	3.76635476628223	3.59273559356103	3.55534806148941	4.21459369037368	4.35528330969837	3.80171198461046	4.483630101454	3.60489379804084	3.94910468033268	3.80666248977032	4.50841451752378	4.57471097850338	3.7243538423076	3.40489424354348	3.90979831040603	4.0943445622221	4.0943445622221	5.2257466737132	5.2257466737132	4.58496747867057	4.58496747867057	4.66343909411207	4.66343909411207	5.03695260241363	5.03695260241363
4.85981240436167	5.53338948872752	6.05678401322862	5.93753620508243	4.72738781871234	3.63758615972639	3.85014760171006	4.52178857704904	5.14166355650266	4.34380542185368	4.47733681447821	4.61582748046208	4.17383766834292	4.40016471210918	4.17218704898603	3.97365552250881	3.83560467414124	4.15888308335967	4.45268478547989	4.04742764243435	3.85393979434712	3.89835864323409	3.84022006694964	3.49108161218048	3.44771739729705	3.96353056257408	4.05116363681718	3.93880402810579	3.75118333745009	3.16607763930123	3.84251979966117	4.24235397402728	3.75870531190478	3.52950683030553	3.38075169050187	3.71270060695417	3.52950683030553	3.64227440084984	3.42006586596654	3.66447697800133	4.52178857704904	3.78418963391826	3.43398720448515	3.78418963391826	3.61091791264422	3.78418963391826	4.33073334028633	4.70048036579242	3.58351893845611	3.71357206670431
3.66356164612965	5.4380793089232	4.24849524204936	6.12468339089421	5.2040066870768	2.89037175789616	4.8283137373023	4.8283137373023	5.17614973257383	5.0998664278242	4.39254801341541	4.80339032884984	4.37817306535789	3.30716843201388	3.91968587817372	4.32464195089293	3.92425557386378	4.31234671403589	4.08014161204411	3.57923627666411	4.35473449238587	4.64586909601068	4.0280951766809	3.62945603364314	3.68309351704689	4.19778014947034	3.73949944496044	3.64765673828998	4.29676198301919	4.67426561631827	4.54329478227	4.36944785246702	4.28411692517192	3.69463210660339	3.68309351704689	4.73484800929662	4.46943857245397	4.50577474979874	4.74893747417193	4.52596046461845	4.97673374242057	5.82894561761021	4.33073334028633	4.06044301054642	5.14166355650266	5.4249500174814	4.60517018598809	4.95582705760126	4.72738781871234	5.18178355029209
5.04342511691925	5.04342511691925	4.30406509320417	4.30406509320417	4.75359019110636	4.75359019110636	5.14166355650266	5.14166355650266	5.61677109766657	5.61677109766657	4.23617475766132	4.33073334028633	4.07511320029421	4.51085950651685	4.58787868887803	4.59656181145149	3.74106520728451	3.61091791264422	3.71008166176454	4.22370058343614	2.62880082944807	3.16607763930123	3.94296780927757	3.44771739729705	4.47733681447821	3.8098320645316	3.30111392310517	5.13495774763547	4.76339419120298	3.58747933967221	3.66721795733276	3.96759285658296	3.25258688221051	4.57911950878815	3.44771739729705	4.15216413311093	4.99140393216837	5.10681090017701	3.75118333745009	3.55125807623789	3.93182563272433	3.93182563272433	5.35658627467201	5.35658627467201	4.83628190695148	4.83628190695148	4.83628190695148	4.83628190695148	5.06259503302697	5.06259503302697
5.25749537202778	4.11087386417331	3.93182563272433	5.17614973257383	2.63905732961526	2.89037175789616	4.58496747867057	4.88280192258637	4.51085950651685	4.49980967033027	3.73647843291322	3.7000666435045	3.63495111208838	3.21285775254264	3.8155121050473	3.18221184049661	3.38946212544373	3.79211270875559	3.62700405039585	3.90096205806872	3.95986033484231	3.64675452781327	3.31054301339402	3.48124008933569	4.18205014264121	3.80555076091763	3.65842024662923	3.02771531940704	3.5945687746427	3.61496377116377	4.23988686751276	3.47196645255036	3.76120011569356	3.53950899745967	3.67376581630389	2.99822915375258	3.24259235148552	2.57642175862377	3.34286180464919	4.53044663979215	4.48863636973214	5.19295685089021	3.13549421592915	3.2188758248682	2.484906649788	5.54126354515843	4.21950770517611	4.53259949315326	2.63905732961526	3.3322045101752
3.63758615972639	3.63758615972639	5.12396397940326	5.12396397940326	4.61512051684126	4.61512051684126	4.7361984483945	4.7361984483945	4.38202663467388	4.38202663467388	4.1882763820563	3.88287502787749	4.04432637160948	4.31408840166541	4.348516855775	4.35973454760613	4.34569265996985	4.2240428603415	4.12684108690543	3.98120979750522	3.77380532461254	3.69567449724677	3.1923451604587	3.67653079502396	3.86015538346666	3.45832212490159	4.15289930713522	3.87837220601055	4.07999974124088	3.58402386146608	3.83925679005872	3.5563864831819	3.76373390083293	3.398162477967	3.22756523508236	3.80827734680272	3.857854768955	3.88287502787749	4.2240428603415	4.36806600056588	5.41164605185504	5.41164605185504	4.21950770517611	4.21950770517611	5.00394630594546	5.00394630594546	5.06890420222023	5.06890420222023	3.89182029811063	3.89182029811063
6.5191472879404	5.6970934865054	5.4510384535657	5.21493575760899	3.40119738166216	5.18738580584075	5.18738580584075	5.33753807970132	5.42934562895444	5.27299955856375	4.72079215806905	4.56315700609768	4.67709209698092	4.95643049722533	4.60345442920459	5.10888487257614	4.82166309932696	4.83128075990571	4.80425520935205	4.82304272704636	4.27268997063642	4.55687989686031	4.50234613332617	4.74493212836325	4.94673149211678	4.66263014166132	4.32847515340274	4.43860948608415	4.53413441287134	4.73519543928333	4.56494325247915	4.26308221058124	4.40776399748988	4.66101027089674	4.57471097850338	4.71696708646661	4.25338124525499	4.60173572353946	4.64877687108463	4.86819357384537	4.68213122712422	5.26785815906333	4.43081679884331	5.69035945432406	5.8636311755981	5.39816270151775	5.77144112313002	5.86929691313377	4.81218435537242	5.39816270151775
4.76217393479776	4.76217393479776	5.3890717298165	5.3890717298165	5.60947179518496	5.60947179518496	4.78749174278205	4.78749174278205	4.04305126783455	4.04305126783455	4.6391999345744	3.09104245335832	3.85829760607198	4.39539837163977	4.43447311004642	3.59202962812402	4.12215925040498	4.3398014125003	4.03219634442511	2.96844013126598	3.2188758248682	4.01984203492418	4.7368729846764	5.05034898236428	4.05245362051294	4.30924913799176	4.62346337903542	3.80837043211548	3.96883948047181	2.82867818889083	3.79289290904656	4.26808237532466	3.13214412904387	5.02792093038328	3.72846992138494	3.74496892076498	4.16606874302055	4.38968950741945	4.91095661190586	3.65365076223019	3.93182563272433	3.93182563272433	5.35658627467201	5.35658627467201	4.83628190695148	4.83628190695148	4.83628190695148	4.83628190695148	5.06259503302697	5.06259503302697
4.68213122712422	4.57471097850338	5.4553211153577	5.48063892334199	5.33271879326537	5.50125821054473	4.58496747867057	3.04452243772342	3.25809653802148	5.05624580534831	4.24849524204936	4.21656219494635	4.25985900069967	3.89589362349826	3.00568260440716	3.26575941076705	3.19458313229916	4.09100566095659	4.17745946893261	3.3178157727231	3.53222564406856	2.98568193770049	4.36437169943516	4.26549281841793	4.56017282005736	4.33859707674655	3.20274644293832	3.40119738166216	3.06339092202781	4.07753744390572	4.08092154188996	4.40915530206213	4.64246597073179	4.11414718951828	3.63758615972639	4.07753744390572	4.36182392735636	4.32280727501391	3.8877303128591	4.18357569595004	3.98898404656427	4.63472898822964	3.8286413964891	4.00733318523247	4.91265488573605	5.66642668811243	3.66356164612965	4.39444915467244	4.79579054559674	4.4188406077966
3.2188758248682	4.52178857704904	3.8286413964891	4.89783979995091	4.62497281328427	3.85014760171006	2.63905732961526	4.51085950651685	3.63758615972639	4.40671924726425	3.34739467566918	4.00733318523247	4.11087386417331	3.94296780927757	4.11087386417331	3.16607763930123	2.34454929209308	0.998528830111127	1.66500776358891	4.09672268462707	4.43251603459627	2.84988039654143	3.43398720448515	3.500827222611	3.07136968775961	2.30258509299405	1.48807705542983	2.30258509299405	2.25878247033565	3.25258688221051	3.75118333745009	2.89827693740328	3.14784005175145	3.2188758248682	3.30111392310517	3.3322045101752	3.90052862600241	3.98367899433458	4.09672268462707	4.60087526170521	3.8286413964891	3.61091791264422	4.96284463025991	5.4249500174814	4.71849887129509	4.66343909411207	3.49650756146648	3.09104245335832	4.06044301054642	3.93182563272433
2.94443897916644	2.99573227355399	3.49650756146648	4.53259949315326	3.93182563272433	4.81218435537242	4.62497281328427	4.91265488573605	5.50938833662798	5.45958551414416	4.06044301054642	4.48043119549295	4.54619193543116	4.17158614761593	3.46003788168509	3.96167859587401	4.64526464318997	3.63997564712377	4.02697375110702	4.22882247645065	3.82269489730137	3.81671282562382	3.65419389612605	4.20061375581615	3.80464024438955	2.86996288626496	3.3322045101752	4.02697375110702	4.70871086492893	4.05099412134849	4.91465822530423	4.17578489416228	3.89182029811063	5.15696324824231	3.94598516132796	4.90257754146943	4.00733318523247	4.25238377578905	3.79854885499615	4.348516855775	5.07517381523383	5.28826703069454	5.62040086571715	5.6937321388027	5.59842195899838	5.19849703126583	4.44265125649032	5.28320372873799	5.18178355029209	4.21950770517611
5.44673737166631	5.44673737166631	5.32787616878958	5.32787616878958	3.49650756146648	3.49650756146648	4.61512051684126	4.61512051684126	4.77912349311153	4.77912349311153	5.18458860121969	4.48300255201388	3.92197333628131	4.33073334028633	3.79548918917219	3.91202300542815	3.52636052461616	4.15103990589865	2.89037175789616	4.53796143629464	3.77276093809464	4.56434819146784	3.15700042115011	4.12713438504509	3.52636052461616	4.01638302075239	3.3322045101752	4.00733318523247	4.02535169073515	4.9452074887738	4.3502779363593	3.93182563272433	4.29045944114839	4.21212759787848	2.89037175789616	4.08597631255158	3.3499040872746	3.06805293513362	3.74950407593037	4.01638302075239	4.26267987704132	4.26267987704132	4.82028156560504	4.82028156560504	5.47646355193151	5.47646355193151	4.92725368515721	4.92725368515721	3.73766961828337	3.73766961828337
4.76217393479776	5.3890717298165	5.60947179518496	4.78749174278205	4.04305126783455	5.32300997913841	4.95582705760126	4.34380542185368	4.11087386417331	2.63905732961526	4.04204825872338	4.32621185556749	4.00733318523247	4.47082213345701	3.87890932064372	4.37125453769197	4.1326491049036	4.20597111945857	4.10570832087242	3.98580439364689	3.57234563785798	3.76782265645406	3.81614123372486	3.89414994389344	4.12667344933746	3.95179301823819	4.00212484012533	4.09862111898936	3.98474225865591	4.05153646973022	3.77832833416827	3.52130575395454	3.44041809481544	3.36631012266171	3.76451686831956	3.42472787907235	3.5288783606085	3.46930096896422	3.49477445877964	3.63683399722383	2.99573227355399	3.46573590279973	2.39789527279837	3.80666248977032	4.56434819146784	5.08140436498446	3.87120101090789	5.16478597392351	5.35185813347607	4.71849887129509
4.0943445622221	4.07753744390572	4.31748811353631	4.15888308335967	3.63758615972639	3.89182029811063	4.75359019110636	5.09375020080676	3.95124371858143	4.62497281328427	3.83169379838425	3.80909009630326	3.54276927928255	3.7234318356206	3.74582083051407	3.84381107892427	3.75244093560368	3.73356896016068	3.47400242203546	4.0812382147168	3.60073106733723	3.39702201025167	3.74803240531891	3.35209466865442	3.88220792034896	3.58134644140351	3.90889311241922	3.9440060512812	3.95932396604611	3.73356896016068	3.61974706396614	3.76120011569356	3.72794991559539	3.84079549613978	3.55221816848049	3.41567540084281	3.82557964890252	3.79020841647084	3.81633775529374	4.06608439555491	5.07517381523383	3.8286413964891	5.08759633523238	4.64439089914137	4.86753445045558	4.77068462446567	4.56434819146784	4.72738781871234	4.87519732320115	2.70805020110221
4.56434819146784	5.6937321388027	4.00733318523247	4.64439089914137	4.48863636973214	4.51085950651685	5.89715386763674	5.41610040220442	4.96284463025991	4.29045944114839	5.28913742852127	4.23660213853541	4.42422698916426	4.10235834294565	3.45381164226999	3.59400021592369	3.77553157117515	3.71188856462319	3.89603378749036	4.28619907967478	4.34693531486261	3.6275541558466	3.64391815736389	3.88758898009086	3.57968016214894	3.87693168561688	3.49546208306493	3.29071521588427	3.2188758248682	3.70682098621089	3.27127195918005	3.82187190843385	3.33589228325439	3.50483227135251	3.41035076364864	4.30033026159852	3.73438014163297	3.99598375697656	4.24997198364187	4.31149316821268	4.31748811353631	4.34380542185368	4.40671924726425	4.77912349311153	3.8286413964891	4.89783979995091	4.02535169073515	3.25809653802148	4.56434819146784	3.68887945411394
4.93447393313069	4.20469261939097	4.45434729625351	3.95124371858143	3.61091791264422	4.63472898822964	4.76217393479776	4.29045944114839	4.35670882668959	3.49650756146648	3.74004774068834	3.29953372788566	2.91641846683427	3.86388263010021	3.34550847580157	3.63890108430769	3.24259235148552	2.74887219562247	3.49726485040839	3.70376806660769	3.3322045101752	3.04927304048202	3.0130809118886	2.97552956623647	2.73922581857066	2.91641846683427	3.71661620908554	3.54168369929536	3.5567756134806	3.221871333848	3.59662709440885	3.52636052461616	3.62700405039585	3.28559945691111	2.9325261976502	3.66995144422842	3.6048182664875	2.52372664163758	3.13440666824175	3.57585072381593	2.94443897916644	3.61091791264422	3.55534806148941	4.77068462446567	4.27666611901606	3.63758615972639	4.18965474202643	2.77258872223978	3.68887945411394	3.55534806148941
4.93447393313069	4.93447393313069	4.17438726989564	4.17438726989564	4.24849524204936	4.24849524204936	4.52178857704904	4.52178857704904	4.84418708645859	4.84418708645859	4.24132675257075	4.40671924726425	3.70130197411249	3.94481282825114	3.85368742841518	3.12822145660007	3.50154535549644	3.97343163355679	2.96183072187831	3.67207233579756	3.63319054825335	3.50655789731998	2.9531726591352	2.78295150927533	3.15700042115011	3.70540875606515	3.6678260449161	3.70130197411249	3.36153212526972	3.07577498122753	4.15366113937852	3.70540875606515	4.31303376318693	3.71357206670431	4.27897825877444	4.0575653107188	3.93834031374552	4.28588277412098	4.13782967416184	4.29955041284964	3.55534806148941	3.55534806148941	4.33073334028633	4.33073334028633	4.90527477843843	4.90527477843843	4.969813299576	4.969813299576	4.69134788222914	4.69134788222914
5.64897423816121	5.00394630594546	4.64439089914137	4.48863636973214	4.39444915467244	5.22035582507832	5.42053499927229	4.47733681447821	5.8111409929767	6.19644412779452	5.14049328135447	4.29864502573483	4.03953632572711	4.74232002413533	4.26549281841793	3.50855589998265	4.5368913452348	5.32154549266724	4.89933122453758	4.21803603456465	4.21360798304892	4.18661983833127	3.89792408104864	3.71113006304876	4.20020495292158	4.15888308335967	3.67376581630389	4.37701409285034	4.00186370942794	3.92789635458444	4.36182392735636	4.79081953287472	4.35799005684564	4.02891675689964	4.31079912538551	4.48074010760991	4.75272775034571	4.98086313576259	3.86702563949741	4.04480411666196	3.80666248977032	5.57594910314632	4.96284463025991	5.11198778835654	5.16478597392351	4.72738781871234	4.84418708645859	4.86753445045558	5.50125821054473	4.96284463025991
4.39444915467244	4.39444915467244	5.09375020080676	5.09375020080676	5.05624580534831	5.05624580534831	4.67282883446191	4.67282883446191	3.2188758248682	3.2188758248682	4.51981033703693	4.17578489416228	4.15461261423622	3.77380532461254	4.58311046792336	4.41664762446159	4.91465822530423	4.22084371071885	3.74843398487053	4.04623598390207	4.50484746436022	4.40671924726425	4.43297896184781	4.10639290073828	4.27540269496928	3.11553347336661	3.25107896536284	4.12419752537178	4.46171963085583	4.64264111741759	3.62555232016266	3.86359641152267	3.83455274375215	4.28295940599184	3.46857278413493	4.13298235492751	4.15888308335967	4.44585467620785	3.86359641152267	3.09104245335832	4.07753744390572	4.07753744390572	5.19295685089021	5.19295685089021	5.4553211153577	5.4553211153577	4.30406509320417	4.30406509320417	5.82304589548302	5.82304589548302
3.89182029811063	3.89182029811063	4.91265488573605	4.91265488573605	5.41164605185504	5.41164605185504	6.01859321449623	6.01859321449623	5.83188247728352	5.83188247728352	4.67549550270882	4.21582445975981	3.49758922733722	4.09850257237076	4.19827548507033	4.10205287195793	4.35165947008123	4.12309397550809	3.77111755235091	4.29777119685259	4.67948221895264	4.44138995718499	3.96353056257408	4.37755235427896	3.69422229852443	4.37755235427896	4.13858926401986	3.93252566775466	4.05302641289137	4.21582445975981	3.61956765422371	3.71791801009386	3.78337761600925	4.39621126966584	4.55124184396254	4.40802501458798	3.83096788067144	4.51672921618887	4.7495796967598	4.5846029807624	5.18178355029209	5.18178355029209	2.99573227355399	2.99573227355399	3.93182563272433	3.93182563272433	4.26267987704132	4.26267987704132	2.89037175789616	2.89037175789616
3.43398720448515	4.49980967033027	3.58351893845611	5.31811999384422	5.52942908751142	4.34380542185368	4.07753744390572	2.484906649788	4.35670882668959	3.68887945411394	4.21950770517611	3.20545280453606	2.92673940206704	2.07944154167984	2.59026716544583	2.59026716544583	2.63905732961526	3.47609868983527	3.97029191355212	3.58351893845611	4.48111753731811	3.46573590279973	3.43398720448515	3.23212105161822	3.41224721784874	4.14841178349238	4.00125413915609	3.51650822817315	5.07725498143765	3.83586164446258	3.91202300542815	3.74557479779048	4.51451581771996	3.93834031374552	3.29583686600433	3.65497790243825	4.00125413915609	3.30810695859614	3.5742165457938	3.91866754814681	4.24849524204936	4.12713438504509	4.53259949315326	5.45958551414416	4.89783979995091	4.61512051684126	5.22035582507832	4.52178857704904	3.43398720448515	2.63905732961526
5.27811465923052	5.27811465923052	4.49980967033027	4.49980967033027	4.93447393313069	4.93447393313069	5.3890717298165	5.3890717298165	5.35185813347607	5.35185813347607	4.74966399839108	4.55769733559793	4.92659470655016	5.05276552341317	4.1882763820563	4.17996608492268	3.82269489730137	4.17996608492268	4.22882247645065	4.12859958677242	4.69134788222914	4.25238377578905	4.65049113592351	3.69567449724677	3.30254830059232	3.15118081209685	4.28295940599184	3.58099049210275	4.88211298008582	4.89034912822175	4.17158614761593	2.52208565302975	4.09282826170414	3.857854768955	3.86930527574299	3.26158694296125	4.1197760001139	4.26778844498404	4.94229156252175	4.96918178708264	4.80402104473326	4.80402104473326	5.00394630594546	5.00394630594546	4.36944785246702	4.36944785246702	4.63472898822964	4.63472898822964	5.88332238848828	5.88332238848828
5.44673737166631	5.44673737166631	5.5683445037611	5.5683445037611	5.07517381523383	5.07517381523383	5.55295958492162	5.55295958492162	5.08140436498446	5.08140436498446	4.90712491772659	4.34055338646731	3.02042488614436	5.05624580534831	4.46014441393783	4.83826406815547	4.02087741034023	4.28013232699254	4.87900685161782	4.43378856923247	4.92362391710663	4.62005879848184	4.07329115302427	4.46014441393783	4.17053370057965	4.31079912538551	4.82028156560504	4.30068099521993	3.76120011569356	4.36944785246702	4.74493212836325	2.94443897916644	4.32081590362899	4.73180283692146	4.49423862528081	4.92906364040244	5.30454791629867	5.02223442993961	5.07517381523383	5.97062388123613	6.18414889093748	6.18414889093748	5.80513496891649	5.80513496891649	4.27666611901606	4.27666611901606	4.81218435537242	4.81218435537242	5.59098698051086	5.59098698051086
4.60517018598809	4.31748811353631	4.18965474202643	4.0943445622221	6.01615715969835	6.19031540585315	5.26785815906333	4.40671924726425	4.45434729625351	5.51745289646471	4.09600984154116	4.56069569588626	4.5976419195673	4.03158224048579	4.07329115302427	4.09850257237076	4.45318382899021	4.20692892296925	3.92493923069469	3.26001776819938	4.50258359721299	4.00460218672124	4.07584109065754	4.47903990884388	4.16821441078856	3.87015880132945	4.71177992104635	4.29045944114839	4.03158224048579	4.12309397550809	4.10841181943354	2.61006979274201	4.02891675689964	4.21803603456465	4.3522115495947	3.46729718336668	3.91002100275747	4.33467293829041	3.87015880132945	4.57779898919196	4.49980967033027	4.51085950651685	2.70805020110221	4.51085950651685	4.69134788222914	5.17614973257383	4.64439089914137	5.03695260241363	4.56434819146784	4.33073334028633
4.969813299576	4.48863636973214	6.30991827822652	5.66988092298052	4.70953020131233	5.14166355650266	4.90527477843843	3.3322045101752	4.14313472639153	5.38449506278909	5.28725641918861	4.66908351173174	3.61091791264422	4.03953632572711	5.17501915020354	4.20469261939097	4.16821441078856	3.96271611974366	3.61091791264422	3.39450839351136	2.73436750941958	4.15888308335967	4.29045944114839	3.95124371858143	4.2570301444992	4.69683737451392	4.26549281841793	4.40671924726425	4.53044663979215	4.23988686751276	4.71849887129509	4.62888671260541	4.98497554731568	4.17745946893261	4.33859707674655	4.88582764350291	4.5368913452348	3.9740583963476	4.58700621536042	3.80220813942094	5.02388052084628	4.89783979995091	5.59098698051086	5.5834963087817	3.89182029811063	4.47733681447821	5.15329159449778	5.5683445037611	5.24174701505964	5.11198778835654
3.58351893845611	3.58351893845611	5.28826703069454	5.28826703069454	5.28826703069454	5.28826703069454	4.89783979995091	4.89783979995091	3.55534806148941	3.55534806148941	4.04805127825126	4.79932620042905	4.54935540688169	4.25662536813261	4.61228765375696	4.24849524204936	4.2089479449611	3.90341463089155	4.74617359345131	4.07024701064304	3.81928095372953	4.28850057666306	3.55942138687705	4.11321304652648	4.28653786749521	3.76782265645406	4.03297561584581	3.9863350383927	4.17438726989564	4.02535169073515	3.95672318434605	4.17438726989564	3.90341463089155	3.95672318434605	3.70657903121334	4.1225154391888	4.16777203077692	3.48781185449893	3.76782265645406	3.91772102654278	5.38449506278909	5.38449506278909	5.77765232322266	5.77765232322266	4.96284463025991	4.96284463025991	3.78418963391826	3.78418963391826	3.13549421592915	3.13549421592915
5.29831736654804	5.29831736654804	5.47646355193151	5.47646355193151	4.99721227376411	4.99721227376411	5.51342874616498	5.51342874616498	5.50125821054473	5.50125821054473	4.89621615939289	4.29045944114839	4.80864327518496	4.73352516056987	4.51085950651685	4.38256996530393	4.10228397599429	3.94873220616877	3.78517728831953	4.20079144409215	3.90766570005919	4.14864059026606	4.05819160246596	4.20079144409215	3.62492047515428	4.58541103600763	3.8371120353726	4.55570588159371	4.10658814332781	4.45787997719214	4.80009316966005	4.63219306125776	4.32901561870738	4.54744895394914	4.52791344896433	4.73581698739426	5.4934192250975	4.56389519032759	4.76736297535143	4.53353407266053	5.59471137960184	5.59471137960184	4.0943445622221	4.0943445622221	4.64439089914137	4.64439089914137	5.24702407216049	5.24702407216049	5.33271879326537	5.33271879326537
3.87120101090789	4.27666611901606	4.21950770517611	4.23410650459726	5.77144112313002	4.81218435537242	5.64544689764324	4.56434819146784	4.91998092582813	4.43081679884331	4.30406509320417	4.21106883653024	3.93741223943297	3.84098723231139	3.9756682705885	4.10382330617664	4.04305126783455	3.67086094861126	3.9863350383927	3.80348283685294	4.17438726989564	3.87120101090789	4.07511320029421	4.05054193956371	4.1225154391888	3.60316593583991	4.08236837117539	4.17877324183889	4.23617475766132	3.77767495289707	4.14539973302239	4.09196077086682	3.8286413964891	4.03297561584581	4.24440525679783	4.2257904483556	4.03550406219917	4.51711930786536	4.01251454397447	4.37665509087197	3.61091791264422	5.18738580584075	4.23410650459726	5.19295685089021	5.30330490805908	4.65396035015752	5.51745289646471	4.8283137373023	3.63758615972639	3.73766961828337
5.4380793089232	5.30330490805908	4.29045944114839	3.8286413964891	5.34233425196481	2.94443897916644	4.40671924726425	4.81218435537242	5.07517381523383	4.78749174278205	4.19343546486633	3.27714473299218	4.26969744969996	3.87639582778499	1.17865499634165	3.3322045101752	2.14006616349627	3.99360299242057	4.22683374526818	4.46014441393783	2.72457950305342	3.38439026334577	4.50258359721299	4.0342406381524	2.77258872223978	2.77258872223978	2.62103882411258	4.57471097850338	4.67048965210873	4.13516655674236	2.9041650800285	4.31079912538551	4.29045944114839	4.78957290898587	4.85592890433527	3.72569342723665	4.90712491772659	4.25915253652335	5.22305488204749	4.78331637137157	5.22035582507832	5.24702407216049	4.64439089914137	4.69134788222914	4.49980967033027	5.39816270151775	5.50533153593236	4.63472898822964	5.4380793089232	3.49650756146648
3.46573590279973	4.48863636973214	5.30826769740121	4.67282883446191	4.66343909411207	5.07517381523383	5.16478597392351	4.44265125649032	4.85203026391962	3.3322045101752	4.54329478227	4.232788112844	3.06593653222724	3.04018403612482	4.31990942222532	4.25238377578905	3.73550277019828	4.08368185647806	3.99736632531708	4.33073334028633	3.95647476799898	4.54619193543116	4.1197760001139	2.90042209374967	3.71578690703386	3.44274638457503	3.99736632531708	4.00733318523247	4.72335718044617	4.20061375581615	4.07907709009131	4.348516855775	3.3704257229954	3.50200208078412	3.60351960516278	0.737598943130779	3.67514926130203	3.92466996712891	4.9461775777747	4.17996608492268	5.52545293913178	4.75359019110636	5.01727983681492	5.00394630594546	4.55387689160054	4.84418708645859	4.99043258677874	5.19295685089021	4.07753744390572	4.00733318523247
5.25227342804663	5.25227342804663	4.74493212836325	4.74493212836325	4.44265125649032	4.44265125649032	3.29583686600433	3.29583686600433	6.06610809010375	6.06610809010375	4.48270515424217	4.50389488173104	4.53146699020096	3.33782776772957	3.59370084460123	4.51085950651685	4.30335360260141	5.41703563725038	4.56160319935168	3.73138424246841	4.38923741649124	4.63779021511002	3.91727236131429	3.79015268080651	3.92353542980385	3.66894523921312	4.49335614250549	4.55498431142579	4.5416136386967	3.83888622143752	3.44412242637919	4.10046613796293	4.58764916437528	4.48626810337953	4.4201080350892	4.40092586125043	4.08994895074906	4.91381520301959	4.46832503826012	4.61616218360212	5.02388052084628	5.02388052084628	4.18965474202643	4.18965474202643	4.36944785246702	4.36944785246702	5.59471137960184	5.59471137960184	5.6970934865054	5.6970934865054
5.2257466737132	5.59098698051086	5.11198778835654	3.87120101090789	5.46806014113513	4.89783979995091	3.55534806148941	3.71357206670431	5.01727983681492	5.28320372873799	4.1613047178002	4.25732315617292	4.11679187496377	3.42308258084209	3.9758069315857	3.73004621678103	4.3714101337028	4.48873322672287	4.53805363193385	4.18205014264121	4.23097817820192	4.17053370057965	4.14954544192917	4.35891682052106	4.50687279027303	4.55722879943604	4.78935781667459	4.8089551493371	4.21199987580155	3.82469809966968	4.05058482764726	4.03103134373439	3.95916978385385	3.96898983003482	3.95521460401092	4.17610992320708	4.30453096789231	4.41018254505348	4.43777121427201	4.45564957542579	4.89783979995091	5.08140436498446	4.87519732320115	5.59098698051086	5.12989871492307	4.21950770517611	5.78689738136671	4.27666611901606	5.30826769740121	4.14313472639153
3.95124371858143	5.29831736654804	4.54329478227	4.49980967033027	4.85981240436167	5.47227067367148	6.00141487796115	5.48063892334199	5.18738580584075	5.65599181081985	5.00604142508603	4.08912261824095	4.52923361989815	4.76590627717368	4.55912624748668	4.16180848768878	3.66516292749662	3.49839970961852	3.92937164376276	3.62100203171085	4.04742764243435	3.4578927253387	3.9070104636046	3.94763143289551	3.35209466865442	3.67471714030143	4.05720501527264	3.58004067407979	4.1647253589839	4.17630850007353	2.32116147856698	3.98666654842391	4.20748721832198	3.8286413964891	4.99847836382562	4.78488417937497	4.26179920767572	4.96502756061812	4.2981353850205	4.39522046207666	4.70953020131233	4.74493212836325	4.62497281328427	3.40119738166216	4.36944785246702	4.27666611901606	4.49980967033027	3.78418963391826	5.12989871492307	5.27811465923052
3.63758615972639	5.12396397940326	4.61512051684126	4.7361984483945	4.38202663467388	4.33073334028633	4.52178857704904	5.21493575760899	3.8286413964891	4.35670882668959	4.03128642625496	2.92673940206704	4.58610062326774	4.13427727255747	4.54565605845568	4.00125413915609	4.37365838500337	4.28128506487235	3.97864269276954	3.99718081376845	3.82379877201331	3.39002408106403	3.42679292885112	3.87351315066627	3.80419030062493	3.29994364795698	4.13071220639298	4.25482437710101	3.70813727071835	3.56482680544396	3.73236456605368	3.79173683955364	3.69992929030052	3.1403135023651	3.49313487698784	3.71627842830205	3.89408530474148	3.93834031374552	4.22114035859999	4.3055654685794	5.41164605185504	4.21950770517611	5.00394630594546	5.06890420222023	3.89182029811063	3.63758615972639	4.38202663467388	4.44265125649032	4.87519732320115	5.50125821054473
5.17048399503815	4.93447393313069	5.2040066870768	4.66343909411207	4.11087386417331	5.40267738187228	5.63835466933375	4.96284463025991	5.06890420222023	4.0943445622221	3.15700042115011	4.55912624748668	4.19343546486633	3.65065824129374	5.57405336798142	4.65633847256249	3.48124008933569	3.09104245335832	3.50405476710186	3.43398720448515	4.61264220082679	2.14006616349627	4.25915253652335	4.75789127300576	4.87328710294503	5.07047529445227	4.0342406381524	5.01727983681492	5.0891383555842	4.84418708645859	4.75143269296634	3.24843462710975	2.04769284336526	4.82028156560504	4.86753445045558	3.27714473299218	4.37889674166495	3.59043938130068	4.0342406381524	3.63098547569503	4.07753744390572	5.18178355029209	4.99043258677874	5.12396397940326	5.25227342804663	5.70711026474888	5.85507192220243	5.29330482472449	5.27811465923052	5.12989871492307
4.87519732320115	4.36944785246702	5.07517381523383	5.0998664278242	4.14313472639153	4.49980967033027	3.71357206670431	4.18965474202643	2.77258872223978	5.24174701505964	4.35926964755127	3.8458832029236	4.56434819146784	4.41642806139121	4.19569705648239	4.34639945703073	4.39937527300849	4.17745946893261	4.84103250971008	4.13995507347415	4.05352256770185	3.74714836223791	3.93573953204546	4.31748811353631	4.09767235231478	4.12066187053947	4.04305126783455	4.8186673602505	3.68887945411394	3.98898404656427	4.59107126160859	4.17130560335823	4.29319542096727	4.4636066216663	4.19268046294296	4.33859707674655	4.81218435537242	4.48863636973214	4.00369019395397	4.35156742718917	4.83628190695148	4.98360662170834	5.85793315448346	5.67332326717149	4.97673374242057	6.13772705408623	5.48893772615669	3.2188758248682	5.24174701505964	5.27811465923052
3.78418963391826	3.78418963391826	5.66988092298052	5.66988092298052	5.26785815906333	5.26785815906333	3.89182029811063	3.89182029811063	2.83321334405622	2.83321334405622	3.19184715248028	2.66258782702545	4.03128642625496	4.08877351717264	3.29583686600433	3.98279207631635	4.00125413915609	3.39002408106403	4.00125413915609	3.42317628838093	2.89037175789616	4.02535169073515	4.57814151360017	4.01938152374865	3.62877553004423	4.00733318523247	4.02535169073515	3.69717825692863	4.39444915467244	3.89859998509601	3.50655789731998	2.97892515523761	4.19970507787993	2.77258872223978	3.67207233579756	3.3787245258101	3.29583686600433	3.120895416508	3.41224721784874	3.52636052461616	4.7361984483945	4.7361984483945	4.69134788222914	4.69134788222914	3.49650756146648	3.49650756146648	3.17805383034795	3.17805383034795	3.36729582998647	3.36729582998647
5.62401750618734	5.62401750618734	4.77912349311153	4.77912349311153	5.97635090929793	5.97635090929793	5.13579843705026	5.13579843705026	3.91202300542815	3.91202300542815	4.59848119783729	4.44265125649032	4.10539439840869	4.69440131971603	5.05624580534831	4.16924587039522	4.04305126783455	4.14841178349238	3.94481282825114	4.03718614838215	4.12174353641022	3.97029191355212	4.4188406077966	4.90527477843843	4.84680831993847	4.51085950651685	4.86753445045558	4.53259949315326	4.2437219632967	3.50655789731998	4.0661736852554	4.2437219632967	3.98279207631635	4.39855593662509	4.2096554087331	4.32192271060418	4.37365838500337	4.57126863431241	3.87812145375246	4.52178857704904	5.33271879326537	5.33271879326537	4.78749174278205	4.78749174278205	5.01727983681492	5.01727983681492	4.44265125649032	4.44265125649032	4.98360662170834	4.98360662170834
1.94591014905531	3.8286413964891	4.35670882668959	4.30406509320417	4.23410650459726	4.30406509320417	4.78749174278205	3.87120101090789	3.80666248977032	2.89037175789616	3.64120935209581	3.64931385390775	4.08858085750535	4.17013420660003	3.10040289611788	3.55040977984883	4.04062849257313	3.42729075089002	3.88120824238414	4.58320660482238	4.18441638536484	4.02411940468888	4.10235834294565	3.46681290882736	3.93520059374085	4.04062849257313	4.00167457220832	4.29611183490701	4.01295995843999	3.07205454111362	4.55641450398276	4.26170805966648	4.83271781818896	4.00921229633975	4.14258723116844	3.77315721311468	4.21849299174556	4.30033026159852	4.63070348799326	3.72444628510868	4.67282883446191	5.34233425196481	4.39444915467244	3.91202300542815	4.71849887129509	5.50938833662798	5.13579843705026	5.45958551414416	6.26339826259162	5.26269018890489
5.17048399503815	5.17048399503815	4.0943445622221	4.0943445622221	5.50533153593236	5.50533153593236	5.48893772615669	5.48893772615669	5.35658627467201	5.35658627467201	4.59563116294133	4.96461344649892	4.42005993426987	4.79704511972889	4.29874821248574	4.17009374261298	4.37806309401143	4.58561309816488	3.84094840263775	4.54450600642723	3.87146468922188	4.07409879878092	4.31917445457675	4.43457704994616	4.10588113485052	4.06371134333921	4.42461921268439	4.15352858370494	3.98781130103289	3.80271659964488	3.59852532719591	4.72828357512651	4.26730457400686	4.27894902456456	3.63725299297335	4.36559490180232	4.57939787681103	4.46211802665404	4.47171112347824	4.45066079204159	4.88280192258637	4.88280192258637	4.00733318523247	4.00733318523247	5.50125821054473	5.50125821054473	4.86753445045558	4.86753445045558	4.98360662170834	4.98360662170834
4.97673374242057	1.09861228866811	4.63472898822964	4.94875989037817	5.17614973257383	4.69134788222914	4.48863636973214	3.13549421592915	5.47646355193151	4.75359019110636	4.31098727804059	4.22499017504885	4.11408610402912	4.39640869653628	4.01444462732593	4.30419137974851	4.22662907189206	4.13134618429172	4.12502181446915	4.05023966670202	3.55160273875925	3.77608551620104	3.83713831186259	3.88665726914458	4.11362784388209	4.03250229906973	3.910526559208	4.07293316491361	4.02100313061279	4.03448872581131	3.72400300028315	3.43489122744863	3.52883135634677	3.38105824915632	3.72061354951816	3.4184924390685	3.52470990525928	3.53457299891445	3.41019108470942	4.01848571718295	2.63905732961526	5.42934562895444	3.61091791264422	3.61091791264422	4.04305126783455	4.64439089914137	3.93182563272433	5.09375020080676	5.43372200355424	4.80402104473326
4.33073334028633	4.33073334028633	5.59098698051086	5.59098698051086	5.68697535633982	5.68697535633982	4.31748811353631	4.31748811353631	4.92725368515721	4.92725368515721	4.969813299576	4.62497281328427	4.84024230816757	4.69592454925656	3.43398720448515	3.56953269648137	4.22683374526818	3.09104245335832	3.44998754583159	4.5485998344997	3.51154543883102	4.07753744390572	3.97029191355212	3.89182029811063	4.46014441393783	4.34380542185368	3.94158180766969	4.46014441393783	5.63121178182137	3.51154543883102	4.72295322164447	4.75359019110636	4.29728540621879	4.64439089914137	4.22683374526818	4.53259949315326	4.65396035015752	4.85203026391962	2.52572864430826	3.40119738166216	5.08759633523238	5.08759633523238	4.45434729625351	4.45434729625351	3.93182563272433	3.93182563272433	5.34710753071747	5.34710753071747	5.89164421182577	5.89164421182577
5.05624580534831	5.05624580534831	5.27299955856375	5.27299955856375	5.15329159449778	5.15329159449778	5.57215403217776	5.57215403217776	5.07517381523383	5.07517381523383	4.17240018528751	4.18131113534067	4.45622100862481	4.57471097850338	4.84113442573136	4.26086086789946	3.86378107804623	4.64408067733029	4.38885808579463	4.06543608610708	4.20179965691044	4.19307021253379	4.46293745178372	4.37433584590591	3.91909471603029	4.06543608610708	4.61958196464939	4.21903320931904	4.64408067733029	4.25538390304454	4.84113442573136	4.38885808579463	4.74829253477387	3.8138053772827	3.95310303117161	4.57271364095522	4.19014338117614	4.02822773528304	4.39604087804869	4.6514995676177	4.84418708645859	4.84418708645859	4.33073334028633	4.33073334028633	3.78418963391826	3.78418963391826	5.55295958492162	5.55295958492162	5.48893772615669	5.48893772615669
4.23410650459726	4.23410650459726	4.86753445045558	4.86753445045558	4.97673374242057	4.97673374242057	4.8283137373023	4.8283137373023	5.95324333428778	5.95324333428778	4.47733681447821	4.18965474202643	2.94443897916644	4.31748811353631	1.94591014905531	3.63758615972639	5.00394630594546	3.89182029811063	4.8283137373023	4.06044301054642	4.85203026391962	2.77258872223978	3.93182563272433	3.55534806148941	4.47733681447821	4.39444915467244	3.04452243772342	3.63758615972639	3.85014760171006	4.45434729625351	4.23410650459726	4.85981240436167	5.50125821054473	4.86753445045558	3.66356164612965	4.38202663467388	4.24849524204936	3.58351893845611	3.46573590279973	4.14313472639153	4.07753744390572	4.07753744390572	4.00733318523247	4.00733318523247	4.81218435537242	4.81218435537242	5.77455154554441	5.77455154554441	4.79579054559674	4.79579054559674
4.99043258677874	3.63758615972639	0	4.29045944114839	5.35185813347607	5.71042701737487	6.13556489108174	5.78689738136671	5.74300318780948	5.39362754635236	4.75292684116496	4.69346279313377	4.63472898822964	3.74496892076498	4.38106463363769	4.30614193714901	4.90070595267252	4.13331869665388	4.11087386417331	3.0590681487258	3.7718763736849	3.84850959970582	4.53590255148251	3.77717206125961	4.12589291995703	4.36358846070313	4.27130991981553	4.07623281227905	4.11087386417331	3.98183605329899	4.35473449238587	4.06441389597591	3.76655249243215	4.19430591320216	4.6976792435127	4.29676198301919	4.06441389597591	4.10327889095587	3.7718763736849	3.92880448239015	4.30406509320417	4.86753445045558	4.77068462446567	4.20469261939097	3.36729582998647	3.68887945411394	4.33073334028633	4.89783979995091	4.36944785246702	4.20469261939097
6.12905021006055	5.07517381523383	3.97029191355212	4.56434819146784	4.78749174278205	4.58496747867057	2.83321334405622	4.44265125649032	4.71849887129509	4.17438726989564	4.15575319035074	4.02177386938726	4.59915211366253	3.79773385902602	4.32280727501391	4.16511363311031	4.55807857845424	4.27666611901606	3.8286413964891	4.01096295328305	3.71357206670431	4.02177386938726	3.56671182013973	3.93182563272433	4.19268046294296	3.8155121050473	3.56104608260405	4.27944004589878	3.74242022104197	4.2312037449393	4.64439089914137	4.21064501791826	4.254193263164	4.43793426661218	4.13035499974513	3.89995042419388	4.03953632572711	3.16124671203156	4.44029554279786	4.28771595520264	2.63905732961526	5.5834963087817	5.25227342804663	6.05443934626937	3.61091791264422	3.73766961828337	4.67282883446191	4.81218435537242	3.68887945411394	4.7361984483945
4.69134788222914	4.69134788222914	3.89182029811063	3.89182029811063	3.80666248977032	3.80666248977032	3.97029191355212	3.97029191355212	4.80402104473326	4.80402104473326	4.58210624638954	3.89182029811063	3.99856760682833	4.02463714979728	3.47196645255036	3.51571583510475	3.23789383070396	3.24726889936942	3.5712214106457	3.62380745737022	4.13420609564723	3.33648106694246	4.14186407819008	3.56444937573576	3.96271611974366	3.0521126069901	3.27487801498349	3.26575941076705	3.37005065266532	3.17971910966701	2.83790818836042	2.91885122921803	3.04070563919672	3.64283551561253	4.04164677322165	4.40231933794164	4.55975432245761	3.76676599277101	4.45388207177431	4.61591228251999	5.34233425196481	5.34233425196481	4.85981240436167	4.85981240436167	3.66356164612965	3.66356164612965	3.85014760171006	3.85014760171006	5.09375020080676	5.09375020080676
4.38202663467388	5.28320372873799	5.15905529921453	5.33271879326537	4.75359019110636	4.99721227376411	4.8283137373023	5.66296048013595	3.09104245335832	3.46573590279973	3.65497790243825	4.14841178349238	4.2243976904703	3.93834031374552	4.52540521751923	4.27666611901606	4.94402054501427	3.98898404656427	3.98898404656427	3.91866754814681	3.14988295338125	3.76120011569356	3.76120011569356	3.65497790243825	4.69440131971603	3.56482680544396	4.55737952215174	4.89534913863846	4.09988474259772	4.16924587039522	3.04452243772342	4.2579739860039	3.89182029811063	3.2188758248682	2.79320800944252	3.68051120444342	3.81404259706794	4.15366113937852	4.28128506487235	3.68887945411394	4.02535169073515	2.99573227355399	4.40671924726425	4.70048036579242	4.52178857704904	4.56434819146784	5.29330482472449	4.54329478227	5.24702407216049	5.12989871492307
4.89034912822175	2.56494935746154	4.93447393313069	4.48863636973214	4.61512051684126	4.70048036579242	5.01727983681492	2.07944154167984	4.89783979995091	4.99721227376411	4.16736969723699	3.45142950714849	3.44274638457503	3.23510701979678	4.64395374066447	4.61602020201216	3.94334547655719	3.71578690703386	3.93004151093082	4.27729723295306	3.21340634906367	3.14532713684539	3.77066888712241	4.07212993748833	3.73550277019828	4.05572972609432	3.25634675629769	3.97968165390196	3.69905478215559	3.81970833460362	3.77066888712241	4.64788130408114	4.74611719664336	3.15118081209685	4.13298235492751	4.07212993748833	2.49994452715254	2.49994452715254	3.80464024438955	4.25238377578905	3.80666248977032	4.57471097850338	4.07753744390572	4.63472898822964	5.33271879326537	5.05624580534831	5.04985600724954	5.25749537202778	3.80666248977032	4.23410650459726
4.34380542185368	4.34380542185368	5.06259503302697	5.06259503302697	4.17438726989564	4.17438726989564	3.8286413964891	3.8286413964891	4.58496747867057	4.58496747867057	3.45225255246244	3.80666248977032	3.68887945411394	3.87861394329702	3.45451244042988	3.63758615972639	3.47241000988742	3.37465782642754	3.2102674503316	3.32194801000801	3.45225255246244	3.64320941728075	3.31936736341452	3.74950407593037	3.56145184442743	3.88303546855489	3.41538201665411	3.38922119061544	3.83637538708883	3.63758615972639	3.10073558256398	3.53264326779566	3.88890058800729	3.56550043295343	3.24147565678544	3.74782198974739	3.20158432775814	3.59926729542425	3.47683479586778	4.17108512049988	4.33073334028633	4.33073334028633	2.83321334405622	2.83321334405622	4.20469261939097	4.20469261939097	3.63758615972639	3.63758615972639	4.74493212836325	4.74493212836325
4.89783979995091	4.89783979995091	5.82600010738045	5.82600010738045	5.97888576490112	5.97888576490112	6.27476202124194	6.27476202124194	5.36597601502185	5.36597601502185	4.09672268462707	4.29714656553825	4.30709414687636	4.68458475293746	4.66632287963457	3.97336765607684	4.43105972365928	4.91130343271859	4.88850609283598	4.65357154766429	4.30709414687636	4.28034415400128	4.60087526170521	4.95280438527467	4.9699550128902	4.87270161140818	4.53084240945938	4.80385375071363	4.9067853527438	4.84707540682342	5.06246585909409	4.79275000271374	4.86234045121289	4.87270161140818	5.43318714884368	5.46892087453308	5.60527671824084	5.06401484610833	5.47663431695925	5.34370037239585	6.08904487544685	6.08904487544685	4.95582705760126	4.95582705760126	5.48063892334199	5.48063892334199	4.92725368515721	4.92725368515721	5.38449506278909	5.38449506278909
4.88280192258637	4.96284463025991	5.14749447681345	4.14313472639153	4.56434819146784	4.79579054559674	5.5683445037611	5.01727983681492	4.44265125649032	3.95124371858143	3.92425557386378	3.46332916276916	4.10327889095587	3.5126928858875	4.11841158830474	4.42346382453805	4.70605918081946	4.46413820668813	3.61713554925509	3.68887945411394	3.90119536677608	3.91509520446512	4.12215925040498	3.9333327920149	2.84222241399858	3.67727390799363	3.7504086440608	4.16248236738932	4.01984203492418	4.6976792435127	4.43720659694208	4.76676561226493	4.61892135760092	3.92425557386378	3.20024174532331	4.08403519256324	3.90585014632107	3.31558362893916	4.21155763491065	3.96008030038193	4.87519732320115	4.62497281328427	5.14166355650266	3.29583686600433	4.71849887129509	4.93447393313069	4.43081679884331	4.86753445045558	5.4249500174814	4.44265125649032
4.89034912822175	2.56494935746154	4.93447393313069	4.48863636973214	4.61512051684126	4.70048036579242	5.01727983681492	2.07944154167984	4.89783979995091	4.99721227376411	4.13620949095822	3.42128414022889	3.58231047909454	3.07911388249304	4.73352516056987	4.5180006937321	3.64215237770597	3.88380243778589	4.27606207188201	3.74283225236218	3.12025582582422	3.72412068772505	3.64215237770597	4.14037038461738	4.00019313109899	3.57502889352328	3.59671649053806	3.58231047909454	3.83147292268483	3.81436223907162	4.67445287054764	4.73924490924266	3.10867268473459	4.22778537103389	3.84829574932898	2.66964075298734	2.58481756067826	3.87301096615313	4.35111909721081	4.76514239708886	4.33073334028633	5.37063802812766	4.11087386417331	5.32300997913841	5.48893772615669	4.96284463025991	4.04305126783455	4.12713438504509	4.53259949315326	4.20469261939097
4.61512051684126	4.61512051684126	4.82028156560504	4.82028156560504	5.07517381523383	5.07517381523383	4.27666611901606	4.27666611901606	5.25227342804663	5.25227342804663	3.75653810258775	2.30258509299405	4.09100566095659	4.2017030805426	3.56671182013973	3.90399083373088	4.75359019110636	4.11087386417331	4.26829786934554	4.39937527300849	4.45201900649392	3.14415227867226	3.74242022104197	4.54965747605783	4.22537282462851	3.15273602236366	4.48413185761104	3.86283276123737	3.10009228887823	4.38949864951258	4.2570301444992	3.30321697330195	3.67376581630389	4.47733681447821	3.37416870927424	3.30321697330195	2.8094026953625	3.38777436133001	3.49650756146648	4.51743127168008	4.72738781871234	4.72738781871234	4.88280192258637	4.88280192258637	4.48863636973214	4.48863636973214	4.26267987704132	4.26267987704132	4.40671924726425	4.40671924726425
3.29583686600433	3.29583686600433	3.80666248977032	3.80666248977032	3.13549421592915	3.13549421592915	3.55534806148941	3.55534806148941	3.17805383034795	3.17805383034795	3.66721795733276	3.60510957104848	3.52950683030553	3.35863776724336	3.31288645933044	3.96149321042623	3.07632428088429	3.55432713235531	3.56347818757266	3.2102674503316	3.49108161218048	3.21458090058532	3.82630948715412	3.42705076048849	2.58937390946861	3.61091791264422	3.91345055741933	3.31678003984957	3.3734345846848	3.55432713235531	3.64507683145554	3.96759285658296	3.51047877206322	3.81928095372953	4.22995712105045	3.61380948092402	4.31367131500961	3.72569342723665	3.8448142557347	3.31288645933044	4.83628190695148	4.83628190695148	4.98360662170834	4.98360662170834	4.04305126783455	4.04305126783455	4.94875989037817	4.94875989037817	5.08140436498446	5.08140436498446
5.2040066870768	5.2040066870768	5.11799381241676	5.11799381241676	3.43398720448515	3.43398720448515	3.13549421592915	3.13549421592915	3.3322045101752	3.3322045101752	3.75724319692333	3.99594786300735	3.76645176890137	4.25413965966904	4.28813054890675	4.43261213146199	3.66742451911268	4.16505503535458	4.28111115182843	4.09967623550772	4.4689397363944	3.92588869506337	3.78974876732826	3.60631785342092	3.57984342893631	3.99802758646059	3.65286115492478	3.66597768982725	3.6245924736644	3.41741732552892	3.64845046411829	3.4663253516821	3.70293120756959	3.78204324975017	3.72227773451578	3.39298767341092	3.54287163168195	3.95341842041712	3.88253589872962	3.84572192560691	4.84418708645859	4.84418708645859	4.11087386417331	4.11087386417331	5.52942908751142	5.52942908751142	4.55387689160054	4.55387689160054	4.04305126783455	4.04305126783455
4.90527477843843	5.77144112313002	5.45958551414416	4.75359019110636	4.78749174278205	3.49650756146648	3.04452243772342	5.64897423816121	5.01063529409626	5.58724865840025	4.90379219847821	4.5152454784601	4.32015123095579	4.15888308335967	4.26829786934554	3.87949981372259	3.65325227647079	4.34120464015363	4.28220629939167	3.9963641538619	4.07414185490458	4.75703253529734	4.18965474202643	4.43556740160191	4.30135873160643	4.92870191133357	3.58905911883173	4.44500143383527	4.59107126160859	4.26549281841793	3.8155121050473	4.02891675689964	3.56671182013973	4.81380905109942	5.08636100462439	5.26165338217645	5.2709461697519	5.30330490805908	5.25122575901419	4.93447393313069	5.6937321388027	5.3890717298165	6.0137151560428	5.53733426701854	5.31811999384422	4.53259949315326	6.00881318544259	5.15905529921453	3.78418963391826	5.61677109766657
4.20469261939097	4.20469261939097	5.52942908751142	5.52942908751142	4.70048036579242	4.70048036579242	3.2188758248682	3.2188758248682	4.23410650459726	4.23410650459726	3.18841661738349	4.06044301054642	4.06044301054642	3.12456514539696	2.37490575457367	4.14709512760763	4.78331637137157	4.39753082120985	3.30505352110925	3.4578927253387	4.38825718442452	3.40949618447685	3.77849161280362	3.70745583968687	4.26969744969996	4.5976419195673	2.94443897916644	3.61091791264422	2.9041650800285	3.61091791264422	4.06044301054642	4.89597238577612	4.64198415911081	4.72517297838279	4.64198415911081	3.79548918917219	2.9041650800285	3.89182029811063	4.48582342835553	4.71177992104635	4.46590811865458	4.46590811865458	5.2040066870768	5.2040066870768	5.20948615284142	5.20948615284142	4.96284463025991	4.96284463025991	4.91998092582813	4.91998092582813
5.29330482472449	5.74620319054015	5.14166355650266	5.39816270151775	4.31748811353631	4.51085950651685	5.03695260241363	5.09375020080676	4.57471097850338	3.46573590279973	4.4188406077966	4.15888308335967	4.43556740160191	4.15261347034608	4.23700086262362	3.89995042419388	3.9740583963476	4.48413185761104	4.78415284151653	4.18052225846315	3.97781074596615	4.26267987704132	3.85439389259151	4.50202942706858	4.64053732982538	3.9963641538619	4.05004430332552	3.85014760171006	4.66343909411207	4.17130560335823	4.20469261939097	4.83469334426634	4.01096295328305	4.34639945703073	4.70411013384299	4.49088103958596	4.10758978897212	4.71849887129509	4.18357569595004	4.43319492124828	5.70044357339069	5.40717177146012	3.63758615972639	5.10594547390058	4.24849524204936	5.18178355029209	5.02388052084628	4.99721227376411	5.48479693349065	5.08759633523238
5.71702770140622	5.71702770140622	5.44241771052179	5.44241771052179	4.0943445622221	4.0943445622221	4.34380542185368	4.34380542185368	4.74493212836325	4.74493212836325	4.183396339838	3.70202792695744	4.41742216784246	4.47934015404638	3.20465757586592	3.51066709007011	4.22554480846245	4.11087386417331	4.01372979552916	4.24090347214115	4.63814974413088	3.83247037372619	4.87159857887638	4.39590053373709	4.63129649058031	4.21517306466567	4.64495635010357	4.63472898822964	3.43398720448515	3.68445792885606	4.29528260162382	4.09336368916651	4.47130260240394	4.2510130780417	5.04947886223281	4.19410116998356	4.31434592713324	4.86072398145306	4.47130260240394	5.35852667722124	5.39362754635236	5.39362754635236	4.65396035015752	4.65396035015752	5.11198778835654	5.11198778835654	5.21493575760899	5.21493575760899	5.4249500174814	5.4249500174814
3.91202300542815	4.82028156560504	4.18965474202643	4.58496747867057	4.94875989037817	3.09104245335832	4.30406509320417	3.76120011569356	2.56494935746154	0	3.41590352905185	4.50596353590464	3.78418963391826	3.03921738549373	3.6346578999473	3.14988295338125	3.4622576384234	3.82379877201331	3.6258213181468	3.15936169733579	3.88041766601282	3.83105394289448	3.95550811736788	3.46920211077621	3.37111992642488	3.8286413964891	3.42317628838093	3.47609868983527	3.74294667538421	3.78671170335097	3.75341797525151	4.02931209195125	2.63905732961526	3.64921419772151	3.41590352905185	3.85014760171006	3.30810695859614	3.55216840857203	3.09104245335832	4.46078646853453	3.78418963391826	3.09104245335832	4.63472898822964	3.8286413964891	4.36944785246702	4.17438726989564	5.14166355650266	5.5834963087817	5.24174701505964	3.46573590279973
4.84418708645859	2.83321334405622	4.85981240436167	4.71849887129509	4.53259949315326	4.40671924726425	2.89037175789616	4.56434819146784	4.74493212836325	4.0943445622221	4.23642266081509	4.06663072365459	4.2888142529517	2.99972429482353	3.81286543389493	3.99194262860402	2.93810316071735	3.03495298670727	2.3832429960115	2.13298230860787	0.307484699747961	1.57691472072854	3.61091791264422	3.47568623365289	3.73862154600875	3.2092294478164	3.07454345397828	2.41591377830105	2.44755086324423	2.20165917440409	0	1.57691472072854	3.75560308615684	3.91840261239218	4.19750265432473	3.69783919548541	4.62301010411642	4.34172533790036	4.81737411726392	4.46774551007642	4.40671924726425	3.55534806148941	3.36729582998647	4.20469261939097	2.83321334405622	3.87120101090789	3.29583686600433	4.20469261939097	4.67282883446191	5.68357976733868
4.78749174278205	4.78749174278205	4.74493212836325	4.74493212836325	4.17438726989564	4.17438726989564	4.86753445045558	4.86753445045558	4.61512051684126	4.61512051684126	4.57011854792917	4.32044669557606	4.45821577303143	4.19803702077923	4.3055654685794	4.37505796535779	3.65784734486621	3.82622301562481	4.09619470151026	4.46078646853453	4.21459369037368	3.94910468033268	4.29045944114839	4.06997597120514	3.66924347959708	4.29652926251547	4.50841451752378	4.41347146738154	3.98692431360126	4.07376385452208	4.29349895716629	3.78671170335097	4.22764444656917	4.54918755123715	3.48294803168085	4.42684065046367	3.88727483573895	3.84064634258592	3.56167719654106	4.25640042155647	4.75359019110636	4.75359019110636	5.77765232322266	5.77765232322266	4.85203026391962	4.85203026391962	5.14749447681345	5.14749447681345	4.54329478227	4.54329478227
3.71357206670431	3.71357206670431	3.97029191355212	3.97029191355212	3.61091791264422	3.61091791264422	4.77912349311153	4.77912349311153	5.36597601502185	5.36597601502185	4.21803603456465	4.25277179881662	3.19458313229916	2.63188884013665	4.89933122453758	4.50424426739813	4.10098910494077	3.78872478908365	3.70376806660769	4.13516655674236	3.34286180464919	4.30676415017333	3.90399083373088	3.67376581630389	4.69409639518249	4.79826681595	4.41037110768302	4.09600984154116	4.20469261939097	4.5368913452348	3.68887945411394	4.76302827060367	4.64053732982538	3.97968165390196	3.29953372788566	4.06044301054642	4.4636066216663	3.96271611974366	3.88567903008854	4.11577984294217	2.30258509299405	2.30258509299405	4.99043258677874	4.99043258677874	5.95324333428778	5.95324333428778	5.70044357339069	5.70044357339069	4.33073334028633	4.33073334028633
5.30330490805908	4.24849524204936	4.81218435537242	4.40671924726425	4.77068462446567	5.39362754635236	4.38202663467388	4.56434819146784	4.54329478227	5.63478960316925	4.50718977762789	3.98279207631635	3.52636052461616	4.17950237056241	4.35242616489759	4.78471009982017	3.51650822817315	4.44656515581145	4.74493212836325	4.34380542185368	4.89783979995091	4.29045944114839	4.06044301054642	4.15888308335967	4.39444915467244	3.65497790243825	3.54577861047326	1.38629436111989	3.13549421592915	4.11087386417331	3.77658503453304	0.980829253011726	0.287682072451781	4.07753744390572	2.96183072187831	3.58351893845611	3.98279207631635	3.23212105161822	4.21459369037368	4.46206934234742	4.90527477843843	5.20948615284142	5.10594547390058	4.88280192258637	4.00733318523247	4.79579054559674	4.60517018598809	4.26267987704132	3.66356164612965	3.25809653802148
4.86753445045558	4.44265125649032	2.83321334405622	4.82028156560504	4.44265125649032	3.93182563272433	4.84418708645859	4.15888308335967	5.02388052084628	3.58351893845611	4.48074010760991	3.42426265459315	3.43398720448515	4.42843300748804	4.62005879848184	3.25424296870549	4.03953632572711	4.32280727501391	3.88567903008854	3.38439026334577	4.04480411666196	4.19116874685764	3.92197333628131	3.58629286533884	2.14006616349627	3.84801767545223	3.75419892023458	4.93447393313069	3.5945687746427	4.66060489287619	4.67749084756772	3.76120011569356	4.75531284441781	4.77068462446567	4.3425058765116	4.71312732749318	4.26969744969996	4.21360798304892	3.69635146895264	4.44265125649032	5.07517381523383	5.28826703069454	5.62040086571715	5.6937321388027	5.59842195899838	5.19849703126583	4.44265125649032	5.28320372873799	5.18178355029209	4.21950770517611
4.39444915467244	4.77912349311153	5.29831736654804	4.36944785246702	4.84418708645859	5.46806014113513	5.05624580534831	4.07753744390572	5.12989871492307	4.62497281328427	4.0417346119498	4.45376573182886	4.07584109065754	3.71539966392333	3.97546717798468	3.7716108517114	4.2651416331641	4.23410650459726	4.28634138453947	4.42184812886055	4.26619481914876	4.23047673654668	4.31012775913002	3.93329514070369	4.07030798439386	4.06603081790749	3.73647843291322	4.00369019395397	4.32313878504513	4.42902948826922	4.76324174055859	3.76988323826702	3.80832776908938	4.49200148788245	4.44646749479277	4.55414001487531	4.21508617991823	4.51797697428571	4.1983291317	4.18509892549057	5.07517381523383	5.44673737166631	4.74493212836325	5.34710753071747	5.67675380226828	4.7361984483945	3.89182029811063	4.36944785246702	4.34380542185368	5.20948615284142
4.82028156560504	3.43398720448515	5.2257466737132	5.07517381523383	5.94803498918065	5.72031177660741	5.57972982598622	5.33753807970132	5.71702770140622	4.92725368515721	4.50258359721299	4.90712491772659	3.68887945411394	4.78957290898587	4.44265125649032	4.44265125649032	5.27811465923052	3.70745583968687	2.30258509299405	3.89182029811063	4.30068099521993	4.30068099521993	4.22683374526818	4.15888308335967	4.54329478227	4.67048965210873	4.75789127300576	3.4578927253387	3.92197333628131	4.82028156560504	3.72569342723665	3.35863776724336	3.97968165390196	4.39753082120985	3.65065824129374	4.51085950651685	3.8286413964891	4.12309397550809	4.78957290898587	3.72569342723665	4.46590811865458	4.83628190695148	3.46573590279973	4.54329478227	3.04452243772342	4.06044301054642	4.92725368515721	5.23110861685459	5.31811999384422	4.53259949315326
4.04305126783455	4.04305126783455	5.27299955856375	5.27299955856375	4.84418708645859	4.84418708645859	3.89182029811063	3.89182029811063	4.52178857704904	4.52178857704904	4.0842942263686	4.52828914165213	3.63230910262554	4.31214050720972	2.96527306606928	3.47196645255036	4.23988686751276	3.97781074596615	4.52828914165213	3.62167070442049	3.31054301339402	4.67282883446191	4.07073469658297	4.35926964755127	4.4042772436087	4.5368913452348	4.25134831103177	3.96271611974366	4.09100566095659	2.92316158071916	4.00733318523247	4.03600898520914	4.00733318523247	4.9315920867558	3.40784192438082	4.10429489307527	4.07753744390572	3.76120011569356	4.57057874121847	4.29592393562047	5.12396397940326	5.12396397940326	5.20948615284142	5.20948615284142	4.70953020131233	4.70953020131233	4.21950770517611	4.21950770517611	5.55682806169954	5.55682806169954
5.05624580534831	5.05624580534831	5.06259503302697	5.06259503302697	3.61091791264422	3.61091791264422	3.55534806148941	3.55534806148941	4.85981240436167	4.85981240436167	3.99452422693989	4.27388447605418	3.78872478908365	3.8264651170665	3.27714473299218	3.62434093297637	3.88977739648083	4.01818320125654	4.0943445622221	3.90600493310258	4.38825718442452	4.09600984154116	4.09767235231478	4.13836144763888	4.05004430332552	4.26267987704132	3.1904763503465	4.12390336446365	4.18813844150846	3.75653810258775	4.22537282462851	3.38777436133001	3.37758751602302	4.04655389838575	4.06731588983418	3.54095932403731	3.71600812150219	4.77659930161562	4.14788532915013	4.48863636973214	4.81218435537242	4.81218435537242	4.65396035015752	4.65396035015752	4.75359019110636	4.75359019110636	4.48863636973214	4.48863636973214	5.34710753071747	5.34710753071747
4.61512051684126	4.61512051684126	3.2188758248682	3.2188758248682	5.08140436498446	5.08140436498446	5.62401750618734	5.62401750618734	4.89034912822175	4.89034912822175	4.68675017298051	4.26267987704132	3.77276093809464	4.24849524204936	4.78331637137157	3.52636052461616	4.31079912538551	3.90197266957464	3.9982007016692	4.50534985070588	4.54329478227	3.87120101090789	3.89182029811063	1.38629436111989	4.29045944114839	4.12713438504509	3.31418600467253	2.70805020110221	4.16666522380173	3.85014760171006	4.06044301054642	4.33729074083249	4.87900685161782	4.18965474202643	3.17805383034795	3.11351530921037	3.98898404656427	3.02042488614436	4.30406509320417	5.54712866461082	5.08140436498446	5.08140436498446	4.80402104473326	4.80402104473326	4.07753744390572	4.07753744390572	4.66343909411207	4.66343909411207	5.44673737166631	5.44673737166631
3.40119738166216	5.04342511691925	4.76217393479776	4.65396035015752	4.67282883446191	2.56494935746154	4.20469261939097	4.7361984483945	4.45434729625351	4.04305126783455	3.60186807712431	4.60517018598809	4.18965474202643	2.97892515523761	3.68887945411394	4.16924587039522	3.54577861047326	3.2188758248682	2.97892515523761	3.61091791264422	3.25809653802148	3.28341434600577	3.3557350075854	3.28341434600577	3.36729582998647	3.8286413964891	3.89859998509601	4.30406509320417	3.88499433304023	3.17805383034795	3.74557479779048	3.29583686600433	3.79173683955364	4.08317126162398	3.76120011569356	2.70805020110221	3.67207233579756	4.2579739860039	4.46206934234742	4.76785576826519	4.21950770517611	4.64439089914137	4.7361984483945	4.52178857704904	4.34380542185368	4.49980967033027	4.83628190695148	4.49980967033027	5.04342511691925	4.80402104473326
4.85203026391962	4.72738781871234	5.10594547390058	5.24174701505964	4.91998092582813	5.20948615284142	5.08759633523238	5.53338948872752	3.61091791264422	5.94017125272043	4.72619582197691	4.04541015688118	4.01776806252505	4.15527079767376	4.28332127468571	4.42553731911807	4.34055338646731	3.8373823470436	4.32387791163508	4.24188000293064	4.405311126872	4.30924913799176	4.2959763341638	4.5865361064432	3.82989479126359	3.92880448239015	4.21241245758701	4.12775454010373	4.12028717497523	4.40107482964458	4.44739113671068	4.2029689763328	4.4733954912242	4.41442866519357	3.95567177009716	4.3284534152962	4.3687173033051	4.53342628112925	4.67749084756772	4.62402968391133	5.54126354515843	5.47646355193151	5.50125821054473	4.60517018598809	4.79579054559674	4.27666611901606	3.93182563272433	4.77912349311153	4.45434729625351	4.30406509320417
3.76120011569356	3.76120011569356	4.48863636973214	4.48863636973214	4.04305126783455	4.04305126783455	4.53259949315326	4.53259949315326	4.27666611901606	4.27666611901606	4.24849524204936	3.67946023219744	4.15888308335967	3.40949618447685	3.12456514539696	4.33073334028633	2.81839825827108	3.2188758248682	2.26436388017385	3.3322045101752	3.71661620908554	3.63098547569503	3.64087023492758	4.98958188489842	3.37159691188586	3.05635689537043	3.31872115983792	4.32578691635101	4.19907988248601	4.20469261939097	4.00733318523247	4.10470734925765	3.74360435380318	3.34550847580157	3.31872115983792	4.63472898822964	4.21027402922916	4.25383808645985	4.04085587727111	4.91540844415324	5.00394630594546	5.00394630594546	5.07517381523383	5.07517381523383	5.04342511691925	5.04342511691925	5.06259503302697	5.06259503302697	4.75359019110636	4.75359019110636
4.72738781871234	4.72738781871234	5.81413053182507	5.81413053182507	4.64439089914137	4.64439089914137	5.08759633523238	5.08759633523238	4.75359019110636	4.75359019110636	4.82631173463163	3.65065824129374	3.63098547569503	3.65065824129374	4.0342406381524	4.00733318523247	3.40949618447685	5.19849703126583	4.86753445045558	3.5481795720108	5.02716459604747	4.50258359721299	5.06101150142132	4.48582342835553	3.65065824129374	4.23772314506745	4.53528405852393	3.68887945411394	3.92197333628131	5.32666183955718	4.20469261939097	4.35990882942026	4.28013232699254	3.89182029811063	3.95124371858143	3.59043938130068	5.63210743794931	3.56953269648137	4.5976419195673	4.59005654817804	4.49980967033027	4.49980967033027	4.48863636973214	4.48863636973214	6.11146733950268	6.11146733950268	5.30330490805908	5.30330490805908	4.84418708645859	4.84418708645859
4.58496747867057	4.58496747867057	5.29831736654804	5.29831736654804	1.6094379124341	1.6094379124341	4.17438726989564	4.17438726989564	3.95124371858143	3.95124371858143	4.4778777936637	4.53770675655304	4.24098411079936	4.30599373411058	4.21600016036643	4.12174353641022	4.46918681011628	4.53770675655304	3.98986549219208	4.58350868920691	0	0	0.0909717782057268	1.53018854077996	0.716677677970139	0	0	0	0	1.46633706879343	1.42138568093116	3.07136968775961	4.10931136385542	4.18893298089802	5.08906497993754	4.63472898822964	4.57960814793787	4.0951378982415	4.31621746533486	4.70609229504699	4.54329478227	4.54329478227	4.93447393313069	4.93447393313069	4.46590811865458	4.46590811865458	5.21493575760899	5.21493575760899	5.04985600724954	5.04985600724954
4.69134788222914	4.69134788222914	3.89182029811063	3.89182029811063	3.80666248977032	3.80666248977032	3.97029191355212	3.97029191355212	4.80402104473326	4.80402104473326	4.65667774313402	4.1155467698727	3.66356164612965	3.74106520728451	4.32507828280299	2.97407077677281	3.65620867182439	3.19575340744735	2.78147766965703	3.78093759853188	3.13549421592915	3.90341463089155	4.16998197642772	3.19575340744735	3.97029191355212	3.79388276312392	4.08717607274349	3.61091791264422	3.16003532484527	3.28519846779927	2.34454929209308	3.99162605602711	2.68881883917432	3.05803615689015	2.95936462938312	2.76362005225702	3.34739467566918	2.98856378407538	3.97029191355212	4.28260085453587	3.49650756146648	3.49650756146648	4.97673374242057	4.97673374242057	3.95124371858143	3.95124371858143	4.30406509320417	4.30406509320417	4.86753445045558	4.86753445045558
4.99043258677874	4.99043258677874	6.25766758788264	6.25766758788264	4.20469261939097	4.20469261939097	4.74493212836325	4.74493212836325	4.53259949315326	4.53259949315326	3.95427555516355	3.90462730346702	3.85238473910842	4.04120283847277	4.10046613796293	4.30335360260141	4.29045944114839	4.60358999076857	4.18084411234427	4.0522425090101	4.13642891752434	4.23257978674346	3.43398720448515	4.0300399318586	4.65896036057423	3.89824430307198	4.76397168809093	4.13136988481195	5.1033903782914	3.66894523921312	3.02426858081893	4.34517154228473	4.32448114902728	4.69712546209453	5.21579351320125	4.60358999076857	5.1091301899681	3.89824430307198	4.62857827688611	5.48348574449161	5.46383180502561	5.46383180502561	5.14749447681345	5.14749447681345	2.63905732961526	2.63905732961526	5.26785815906333	5.26785815906333	5.2040066870768	5.2040066870768
4.23410650459726	4.8283137373023	3.93182563272433	5.06890420222023	3.61091791264422	3.61091791264422	3.29583686600433	3.63758615972639	4.92725368515721	6.23832462503951	4.05725491007777	4.13109674783205	3.78663419598773	4.26678843509668	4.08636408480488	4.34878799319815	4.14215744803376	3.78349008859418	4.05885023080963	4.61115225766564	3.97232178230768	3.3172582037095	3.86895490054597	3.71843825635548	3.65245482826266	3.97925021648965	3.12202599887828	4.04843486091802	3.61465313176184	3.68541191066647	3.24439361285516	3.83064607474147	4.09792787806038	4.15237154461609	4.40784431769982	4.63383239522277	4.21087325025977	4.32035579268301	4.4173566527849	4.26937464343472	3.68887945411394	4.27666611901606	3.89182029811063	4.8283137373023	4.69134788222914	5.71702770140622	4.86753445045558	4.24849524204936	5.02388052084628	4.99721227376411
5.40267738187228	4.62497281328427	4.89034912822175	4.20469261939097	5.09375020080676	5.40267738187228	5.18738580584075	5.17614973257383	6.59167373200866	5.05624580534831	4.79515133648968	4.98755306798605	5.03996052553976	5.15689037896032	5.04803701314754	4.78783532636213	4.5793235572617	4.36178447780904	4.45584461633082	4.17636786075897	4.21273833154126	4.08389496586318	3.99829527773207	3.8949712302418	3.9265560623626	3.46347820146982	3.91644619836201	3.88707520564112	3.8911889185253	3.7579582325637	3.84663188725602	3.92625119980244	3.96012564808545	3.95658233729164	3.91706183556594	4.12796543304439	4.2607904789064	4.03451429835935	4.16514564899019	4.14427954620747	4.69134788222914	4.27666611901606	5.10594547390058	4.78749174278205	3.46573590279973	5.00394630594546	4.24849524204936	4.65396035015752	4.60517018598809	4.18965474202643
5.53338948872752	5.53338948872752	5.40267738187228	5.40267738187228	5.33271879326537	5.33271879326537	5.59098698051086	5.59098698051086	5.12989871492307	5.12989871492307	5.32666183955718	5.14312447714233	4.83826406815547	4.51085950651685	4.92362391710663	3.81220267014594	3.09104245335832	3.68887945411394	2.22462355152433	4.04742764243435	4.6844433668826	4.9452074887738	4.95582705760126	3.3322045101752	4.15888308335967	3.66995144422842	3.76120011569356	3.65065824129374	4.15888308335967	4.69820505195528	4.61264220082679	3.2188758248682	3.5481795720108	3.92197333628131	1.17865499634165	4.0342406381524	5.02223442993961	3.68887945411394	4.40671924726425	3.72569342723665	3.55534806148941	3.55534806148941	4.07753744390572	4.07753744390572	4.74493212836325	4.74493212836325	4.51085950651685	4.51085950651685	4.99721227376411	4.99721227376411
4.40671924726425	4.40671924726425	4.85981240436167	4.85981240436167	4.67282883446191	4.67282883446191	3.93182563272433	3.93182563272433	4.69134788222914	4.69134788222914	4.69744546209726	4.19066433322778	4.68274832063347	4.30676415017333	4.2243976904703	4.73209647956048	4.31392622196995	4.29045944114839	4.03365049354984	4.42524575379386	2.79320800944252	3.66356164612965	4.49461099542103	4.1723338810838	4.06159177575029	3.94222884748521	4.12605853771163	4.23603700712732	4.08877351717264	3.64631983969514	3.61091791264422	4.23410650459726	4.13676527810605	4.34033620761967	4.00490599957486	4.28496492183075	4.16614829435108	3.38099467434464	3.76429609339869	4.42843300748804	4.91998092582813	4.91998092582813	4.89034912822175	4.89034912822175	5.58724865840025	5.58724865840025	5.26785815906333	5.26785815906333	5.00394630594546	5.00394630594546
3.63758615972639	3.63758615972639	4.65396035015752	4.65396035015752	5.48893772615669	5.48893772615669	4.58496747867057	4.58496747867057	4.969813299576	4.969813299576	3.87812145375246	4.11087386417331	4.25324584480796	3.79173683955364	3.24519313318557	3.68051120444342	3.19184715248028	3.91866754814681	4.77912349311153	4.74493212836325	2.75153531304195	3.13549421592915	4.19469253605638	3.34403896782221	4.26267987704132	4.4188406077966	5.06890420222023	3.97029191355212	3.39002408106403	4.13249632818648	3.27083556379891	3.9576335166802	4.11087386417331	4.46590811865458	2.75153531304195	4.07753744390572	3.16406758837321	4.00733318523247	4.28128506487235	4.75071249127875	3.2188758248682	3.2188758248682	5.33271879326537	5.33271879326537	5.32300997913841	5.32300997913841	4.15888308335967	4.15888308335967	4.40671924726425	4.40671924726425
4.70953020131233	5.04985600724954	5.19849703126583	4.74493212836325	5.23644196282995	4.92725368515721	5.01727983681492	4.48863636973214	2.39789527279837	4.21950770517611	4.31674709831159	4.21377233509136	4.01035890614901	3.92197333628131	3.71492616305204	3.77276093809464	3.63904708036606	4.24212579376388	3.80666248977032	4.070924288014	4.31005313504879	4.04012300805546	3.75990729069126	3.7979829560506	3.82379877201331	4.06807663540149	3.89972547761774	3.60338208195552	3.70130197411249	3.91424276216646	4.11178419650746	3.67065890800041	3.65641365286436	3.68330840906448	3.76892216178747	3.32022831912849	3.72301246048339	3.78797035675817	4.21130421372328	4.01738352108597	5.18178355029209	3.91202300542815	3.46573590279973	4.0943445622221	3.91202300542815	2.56494935746154	4.51085950651685	5.36597601502185	4.91998092582813	3.40119738166216
2.94443897916644	2.94443897916644	4.40671924726425	4.40671924726425	4.81218435537242	4.81218435537242	5.07517381523383	5.07517381523383	4.78749174278205	4.78749174278205	4.32507828280299	2.79902197930794	3.80029304148484	4.71466500078437	0	1.94591014905531	3.34739467566918	2.25878247033565	4.12482757894718	4.08236837117538	4.59222967471236	3.40594798442075	2.79902197930794	4.41193211745279	4.00733318523247	4.08236837117538	2.74543773317383	2.79902197930794	2.62880082944807	3.46126162240481	5.0058620153436	4.08236837117538	4.26669594669621	2.94443897916644	4.25459902498738	3.53888678443534	5.1793729424554	4.63472898822964	4.48219512362928	4.57471097850338	4.93447393313069	4.93447393313069	4.43081679884331	4.43081679884331	4.86753445045558	4.86753445045558	5.4249500174814	5.4249500174814	4.44265125649032	4.44265125649032
2.30258509299405	4.44265125649032	3.13549421592915	4.68213122712422	4.27666611901606	2.83321334405622	1.09861228866811	2.19722457733622	4.43081679884331	4.52178857704904	3.30600213778118	3.03545021055111	3.35412987080417	3.34322727946595	3.58972569029858	3.52025674167814	3.62065599098994	3.30410400370922	3.62342096971001	3.5738942250819	2.84731226843572	3.24742977021729	3.20218559042782	3.09104245335832	3.46681290882736	3.51719082205631	3.50171862067923	3.59257740325777	3.5079362572901	3.29263890996901	3.75516752148877	3.91064274295919	3.74909831410699	3.52025674167814	3.6010840708121	3.8607297110406	3.72444628510868	3.69917114015048	3.71693059211144	4.04968379139468	4.68213122712422	4.74493212836325	4.7361984483945	5.12396397940326	4.40671924726425	4.43081679884331	4.14313472639153	4.24849524204936	4.12713438504509	3.58351893845611
5.52545293913178	5.12989871492307	4.89783979995091	4.55387689160054	5.50938833662798	3.89182029811063	4.77912349311153	5.23644196282995	5.46383180502561	5.46383180502561	4.13816206572215	2.99260238054506	3.59043938130068	4.18205014264121	4.39058366860686	4.84713549154289	4.43822973123244	4.43822973123244	4.56499902129881	4.48158912421674	4.59005654817804	3.95124371858143	4.45579972933382	4.17053370057965	4.19907988248601	4.3183210998402	4.55321878035599	4.1647253589839	4.03755372787536	4.11700258611469	4.18205014264121	4.6107794247526	4.26707162762229	3.67946023219744	4.47946522961303	4.44265125649032	4.44924710304867	3.515269837922	3.67946023219744	3.64577621369643	4.53259949315326	4.24849524204936	3.09104245335832	3.71357206670431	5.50125821054473	5.55682806169954	5.15905529921453	4.14313472639153	4.35670882668959	4.89034912822175
4.18965474202643	4.18965474202643	5.82894561761021	5.82894561761021	4.64439089914137	4.64439089914137	5.52545293913178	5.52545293913178	3.71357206670431	3.71357206670431	4.87851077885031	3.60384241142802	4.55570588159371	4.47288025845163	4.11087386417331	3.69861452288469	4.16091905284477	4.28328666682164	3.78517728831953	3.88111546796507	4.62198455065503	4.66220781958754	4.25035686219606	4.13203121189902	4.53072770973357	4.58541103600763	4.59862708739916	4.30465246473354	3.12025582582422	4.50510961046448	4.63472898822964	3.87029480332435	4.54190621458566	3.26973424210169	3.63184890933624	3.82580182998102	4.88641856305656	4.50222221673565	3.96864987705838	3.67904868133081	5.36129216570943	5.36129216570943	4.77068462446567	4.77068462446567	5.03043792139244	5.03043792139244	4.82028156560504	4.82028156560504	4.35670882668959	4.35670882668959
2.56494935746154	2.56494935746154	4.59511985013459	4.59511985013459	5.24174701505964	5.24174701505964	4.00733318523247	4.00733318523247	5.47646355193151	5.47646355193151	4.39197696552705	4.35414143118435	4.90379219847821	4.56226268497681	4.60517018598809	3.98527346716774	5.07517381523383	4.58700621536042	4.53044663979215	3.9963641538619	3.96271611974366	4.24849524204936	3.98527346716774	3.8416005411316	4.47733681447821	3.89182029811063	3.64283551561253	3.28840188751681	4.26549281841793	3.95124371858143	4.03953632572711	3.54385368206368	3.50855589998265	4.4496852831477	4.23988686751276	5.20510498482586	4.69134788222914	4.33073334028633	4.61115225766564	4.89034912822175	6.04500531403601	6.04500531403601	5.52146091786225	5.52146091786225	4.62497281328427	4.62497281328427	4.34380542185368	4.34380542185368	5.22035582507832	5.22035582507832
4.33073334028633	3.63758615972639	3.89182029811063	4.48863636973214	5.57215403217776	4.85981240436167	3.87120101090789	4.56434819146784	3.63758615972639	4.46590811865458	3.28341434600577	3.65497790243825	3.30810695859614	3.90533401727735	3.93834031374552	3.54577861047326	3.97656152656572	3.10608033072286	3.43398720448515	3.68887945411394	4.2096554087331	4.27666611901606	3.79173683955364	3.42317628838093	4.35670882668959	3.95124371858143	3.53611669956153	4.50718977762789	4.07753744390572	4.93447393313069	4.16924587039522	3.7992275112828	4.43872197835043	4.10539439840869	4.19469253605638	3.60186807712431	3.42317628838093	4.2096554087331	4.59511985013459	4.03718614838215	2.83321334405622	4.92725368515721	4.46590811865458	4.54329478227	4.47733681447821	5.02388052084628	5.78074351579233	5.30330490805908	5.43372200355424	2.70805020110221
4.58496747867057	4.58496747867057	5.78382518232974	5.78382518232974	4.07753744390572	4.07753744390572	5.50938833662798	5.50938833662798	4.4188406077966	4.4188406077966	3.9926809084456	4.04305126783455	4.20469261939097	4.16821441078856	2.46809953147162	3.8416005411316	4.07753744390572	4.15575319035074	4.47960696301275	1.43508452528932	4.09100566095659	4.4042772436087	4.60716818865076	4.73795129722191	3.69386699562498	3.02529107579554	3.42100000895834	4.21656219494635	4.29592393562047	5.25436547901885	4.4236483093647	4.34380542185368	4.42843300748804	4.14313472639153	4.37952350445576	3.88362353090645	5.10836678258959	4.0842942263686	4.9315920867558	4.45667017766965	4.7361984483945	4.7361984483945	5.12989871492307	5.12989871492307	5.57594910314632	5.57594910314632	4.14313472639153	4.14313472639153	4.24849524204936	4.24849524204936
3.80666248977032	5.14166355650266	4.39444915467244	4.76217393479776	5.6970934865054	5.32300997913841	5.5834963087817	5.08759633523238	4.33073334028633	3.43398720448515	4.02980604108453	4.26619481914876	4.20469261939097	4.3502779363593	4.56954300834494	3.56953269648137	4.23772314506745	3.38439026334577	2.98315349134713	4.68905166996879	4.0342406381524	4.0517849478033	2.93119375241642	2.62103882411258	3.94158180766969	4.48017369581341	5.05942545826569	3.10234200861225	4.24849524204936	4.83031173996497	4.52178857704904	3.10234200861225	4.15496918403854	4.51906748693468	4.65633847256249	4.18585967105787	4.18585967105787	3.25809653802148	3.36729582998647	4.12713438504509	3.40119738166216	5.67675380226828	3.73766961828337	5.69035945432406	3.55534806148941	5.28320372873799	4.49980967033027	3.89182029811063	4.40671924726425	3.97029191355212
5.59471137960184	5.05624580534831	5.15905529921453	4.29045944114839	3.09104245335832	2.94443897916644	3.13549421592915	4.31748811353631	4.63472898822964	2.94443897916644	3.65532267058509	3.58629286533884	3.40252982689593	3.87825937527534	3.65996544394929	3.65377027700037	3.54211807271853	3.74289404242017	3.76953735713139	3.96726847965412	3.45694739676665	3.60929497477109	3.50315210418515	3.60766939868839	3.31709087236516	3.49953328238302	3.48308454113434	3.59291906296803	3.68135118769314	3.90761329693945	3.17471492908243	3.19458313229916	3.40850395684459	4.06868481544152	3.9431340004532	3.64597195310266	3.87949981372259	3.88814006496481	3.56953269648137	3.88814006496481	3.93182563272433	3.3322045101752	4.51085950651685	4.46590811865458	5.06890420222023	3.89182029811063	3.89182029811063	2.484906649788	4.52178857704904	3.61091791264422
4.0943445622221	4.61512051684126	4.15888308335967	2.19722457733622	3.09104245335832	4.85981240436167	4.07753744390572	3.49650756146648	0	3.91202300542815	4.16924587039522	4.4188406077966	3.8642323415918	3.36729582998647	3.40119738166216	3.59273559356103	3.89182029811063	3.13549421592915	3.19184715248028	3.74557479779048	3.36729582998647	3.94481282825114	3.40119738166216	0.847297860387203	0	3.13549421592915	3.93834031374552	4.34380542185368	3.78418963391826	2.484906649788	3.87120101090789	3.67207233579756	3.65497790243825	3.3557350075854	3.74557479779048	2.99573227355399	3.36729582998647	2.23359222150709	3.71357206670431	3.67207233579756	3.89182029811063	3.68887945411394	4.26267987704132	3.68887945411394	4.66343909411207	4.88280192258637	4.82028156560504	4.87519732320115	5.36129216570943	3.68887945411394
4.53259949315326	5.34233425196481	5.06259503302697	4.92725368515721	3.46573590279973	4.88280192258637	5.89440283426485	2.56494935746154	3.55534806148941	4.8283137373023	4.19178050278611	4.46345127381626	4.42807092429882	3.25917633512456	3.36593884615898	3.00133452910266	3.0833520796453	3.05118824030135	3.23492610254583	3.72772196265402	4.14882565407504	4.27791377981421	4.043149823987	4.04137432539471	4.83538976664786	4.36345639374499	4.3432945661593	4.408977588686	4.92533848317003	5.04924360426925	4.86324696635365	4.67780435995402	4.42786971030706	4.53988232049174	4.47484392431252	4.45114122159965	4.15967279954163	4.39576608433773	4.25473576154183	4.52775510920911	5.23644196282995	5.75574221358691	5.36129216570943	4.98360662170834	4.67282883446191	3.91202300542815	4.70048036579242	5.26785815906333	5.32300997913841	5.36129216570943
3.80666248977032	4.02535169073515	3.89182029811063	4.24849524204936	5.06259503302697	4.77068462446567	5.16478597392351	5.11198778835654	4.81218435537242	4.76217393479776	4.44768060489532	4.96882074366325	4.78391392143416	4.16777203077692	4.08957128346944	3.67086094861126	3.94296780927757	4.30406509320417	3.71705033108063	2.91390225530636	2.83321334405622	3.2188758248682	2.69848075008606	2.67906266422896	3.08452777233712	3.15395627876889	2.21297293430436	1.96611285637283	2.97407077677281	1.92529086185258	2.78147766965703	1.04982212449868	2.42353770341171	2.64920970107928	2.14843441316679	2.92162430140027	2.91390225530636	2.73622107806891	3.47019025314911	2.76362005225702	0.693147180559945	1.94591014905531	0	3.09104245335832	1.38629436111989	2.56494935746154	4.15888308335967	2.77258872223978	4.51085950651685	4.27666611901606
3.09104245335832	3.09104245335832	4.80402104473326	4.80402104473326	5.71702770140622	5.71702770140622	3.78418963391826	3.78418963391826	4.02535169073515	4.02535169073515	3.79854885499615	3.34189763938086	3.48542711568991	3.74843398487053	4.8180797298531	4.51683561992019	3.46857278413493	4.30529284044249	3.96685548405354	3.857854768955	4.29045944114839	3.4162352590267	3.32241650380904	4.83121860499493	3.10336293774636	1.67964217110735	3.398162477967	3.2188758248682	3.00026742871938	3.62555232016266	3.00026742871938	3.91383953635454	3.86930527574299	3.30254830059232	2.09074109693377	3.05314318076733	3.43398720448515	4.48043119549295	3.72240214615258	3.43398720448515	2.56494935746154	2.56494935746154	3.55534806148941	3.55534806148941	4.85203026391962	4.85203026391962	4.60517018598809	4.60517018598809	4.39444915467244	4.39444915467244
4.61512051684126	5.41164605185504	4.96284463025991	4.81218435537242	4.58496747867057	5.00394630594546	5.09375020080676	5.22035582507832	4.99043258677874	5.62401750618734	4.58087749341905	4.48074010760991	3.73289633953071	4.36564315542336	4.52396013056255	5.07141676635611	5.09006242772758	4.75272775034571	3.23080439573347	3.34286180464919	4.96214508493582	4.23988686751276	3.98527346716774	3.80888224650863	4.43556740160191	4.48074010760991	3.83514196109219	3.74714836223791	3.74004774068834	4.33073334028633	3.68135118769314	3.89792408104864	3.94545778151438	4.68859179412716	5.07141676635611	3.3322045101752	3.71843825635548	4.70772677431318	4.35414143118435	3.65842024662923	5.24174701505964	5.11799381241676	5.17614973257383	4.39444915467244	3.71357206670431	5.40267738187228	4.47733681447821	5.65248918026865	5.19849703126583	4.33073334028633
4.46590811865458	4.00733318523247	3.13549421592915	2.484906649788	4.23410650459726	3.93182563272433	5.35658627467201	4.83628190695148	4.83628190695148	5.06259503302697	4.1832806091432	4.11772501086616	4.19647405729848	4.24711179705121	4.12817442674051	4.15938698863614	4.02073274487885	3.57180181476836	3.75215710003718	3.88322520387469	3.84118511496763	3.91909471603029	4.12817442674051	3.97756908332602	3.93435248182623	4.15383001550828	3.97454336240948	4.05542487902357	3.85971051611629	3.57722678286522	3.48371840535016	3.55165461315406	3.30653215512108	3.75366995962981	3.43190387039829	3.49943582124557	3.51202678661408	3.42772413599558	3.4371040901254	4.1087563408834	2.63905732961526	5.42934562895444	3.61091791264422	3.61091791264422	4.04305126783455	4.64439089914137	3.93182563272433	5.09375020080676	5.43372200355424	4.80402104473326
4.29045944114839	4.29045944114839	5.99645208861902	5.99645208861902	4.85981240436167	4.85981240436167	4.53259949315326	4.53259949315326	5.0998664278242	5.0998664278242	4.99721227376411	3.80666248977032	3.91202300542815	2.56494935746154	4.04305126783455	3.73766961828337	0	3.85014760171006	5.25749537202778	4.78749174278205	2.94443897916644	3.52636052461616	4.43081679884331	4.60517018598809	3.97029191355212	3.52636052461616	3.2188758248682	3.89182029811063	3.13549421592915	3.13549421592915	3.09104245335832	3.89182029811063	3.80666248977032	3.52636052461616	2.63905732961526	3.25809653802148	1.6094379124341	5.11799381241676	4.44265125649032	4.82028156560504	4.54329478227	4.54329478227	4.60517018598809	4.60517018598809	3.66356164612965	3.66356164612965	4.18965474202643	4.18965474202643	2.30258509299405	2.30258509299405
5.38449506278909	5.24702407216049	5.78382518232974	5.30330490805908	5.01063529409626	4.62497281328427	4.39444915467244	4.66343909411207	5.03043792139244	5.28826703069454	4.69134788222914	4.44111555104389	4.1087332996742	4.06716698059409	4.18701621806824	4.48472055464531	4.27424773815177	4.5502088453054	4.51229182951178	3.98817856927546	3.93862260026821	4.33586887225795	4.3324481163567	4.35111909721081	4.56796483193803	4.50077538745022	4.13620949095822	4.50510961046448	4.52509124577411	4.50942512902971	4.2201468870451	4.405127312728	4.19294313696601	4.94008842074257	4.51372210389148	4.87652402322991	5.08652222127305	4.7968679384106	5.01381862770619	4.86653060228696	5.58724865840025	2.77258872223978	3.85014760171006	4.84418708645859	5.19295685089021	6.27852142416584	5.57215403217776	5.4971682252932	4.51085950651685	5.32300997913841
4.89783979995091	4.89783979995091	5.82600010738045	5.82600010738045	5.97888576490112	5.97888576490112	6.27476202124194	6.27476202124194	5.36597601502185	5.36597601502185	4.09100566095659	4.28551573429304	4.28054746572403	4.7397010789457	4.61828382513347	3.9581429410417	4.50557082076534	4.91441803635443	4.86661094723465	4.55471864249199	4.26717679299494	4.68250152892441	4.35259782398307	4.96591682929688	5.17298087523674	4.50689561671975	4.7259708861338	4.6935472966055	5.23495149092622	4.50424426739813	5.13273492575836	4.60876372149822	4.99964175262139	5.06990998555873	5.48926825004005	5.56605180119012	5.24195863287865	5.3586595955542	5.47227067367148	5.30230938781757	5.25749537202778	5.25749537202778	4.43081679884331	4.43081679884331	5.57972982598622	5.57972982598622	5.31811999384422	5.31811999384422	5.90536184805457	5.90536184805457
4.92725368515721	4.92725368515721	4.27666611901606	4.27666611901606	4.0943445622221	4.0943445622221	5.02388052084628	5.02388052084628	4.8283137373023	4.8283137373023	3.89182029811063	4.54329478227	4.90712491772659	4.62005879848184	5.1074594787318	3.74360435380318	4.78957290898587	3.24843462710975	4.63472898822964	5.30081424674662	4.30068099521993	4.9452074887738	4.29045944114839	4.64918707140487	3.8448142557347	5.19434477616506	3.93671561801852	4.37889674166495	3.79548918917219	4.80811102998478	4.59005654817804	4.82028156560504	4.42484663185681	4.20469261939097	4.85007522908381	4.36944785246702	2.9041650800285	4.58241319886548	4.83826406815547	4.44265125649032	5.3890717298165	5.3890717298165	5.61312810638807	5.61312810638807	6.12686918411419	6.12686918411419	5.29831736654804	5.29831736654804	5.48479693349065	5.48479693349065
4.67282883446191	4.67282883446191	4.69134788222914	4.69134788222914	5.30826769740121	5.30826769740121	4.94875989037817	4.94875989037817	3.68887945411394	3.68887945411394	4.72231809936209	4.84418708645859	4.80284939843637	2.42353770341171	4.17877324183889	3.63381967693091	3.58747933967221	3.63381967693091	2.84988039654143	4.87737597330037	4.25459902498738	2.68881883917432	4.20469261939097	3.48781185449893	2.68881883917432	3.43398720448515	4.60944674275535	4.96484063890662	4.54784369079637	4.20469261939097	1.27296567581289	3.2188758248682	1.94591014905531	3.90916177314711	4.09672268462707	3.31678003984957	3.48781185449893	3.72051653905712	3.80029304148484	3.2188758248682	5.32300997913841	5.32300997913841	4.46590811865458	4.46590811865458	3.89182029811063	3.89182029811063	4.06044301054642	4.06044301054642	4.74493212836325	4.74493212836325
5.34233425196481	5.34233425196481	5.5683445037611	5.5683445037611	5.19295685089021	5.19295685089021	4.29045944114839	4.29045944114839	4.20469261939097	4.20469261939097	4.2510130780417	4.40456484786723	3.36729582998647	4.29367746484259	4.19941091697179	3.82222700631143	3.92255557792804	3.83501490436119	3.82479770181453	4.09139905199234	4.26267987704132	4.20644700580586	4.44954783554938	4.18160100721933	4.3064469919087	3.97913175012126	4.68158641643245	5.37772638932281	4.20469261939097	4.24428470951302	5.07259696860272	4.25436036150176	3.91319878451716	4.10118386587234	4.05942829711587	4.37242183235415	4.33613667261438	4.27748277892261	4.72425955755853	4.6639938791471	4.72738781871234	4.72738781871234	4.84418708645859	4.84418708645859	4.86753445045558	4.86753445045558	5.50125821054473	5.50125821054473	4.96284463025991	4.96284463025991
4.0943445622221	2.89037175789616	4.56434819146784	5.15329159449778	3.46573590279973	3.63758615972639	4.06044301054642	3.93182563272433	4.0943445622221	4.24849524204936	3.58231047909454	3.73663388540984	3.83429645397244	3.44791500622962	3.53400387392873	3.86210176705278	3.92498215007065	3.83523586221438	3.46301481268537	3.80762820689028	3.27960274324245	4.00337278401637	3.56892013903496	3.78616396822198	3.93607914828238	3.8371120353726	4.14313472639153	3.89801226835855	3.38512691162955	4.02457499166698	3.86118727224739	3.78911818011941	3.86757124285731	3.82390429620483	3.05891117517552	3.85568267119206	3.87391471677949	3.40409173968852	3.87120101090789	4.26939335968698	3.95124371858143	5.64190707093811	5.01063529409626	4.76217393479776	3.91202300542815	4.83628190695148	4.30406509320417	2.83321334405622	3.63758615972639	5.35658627467201
5.2257466737132	5.2257466737132	4.02535169073515	4.02535169073515	5.19849703126583	5.19849703126583	4.68213122712422	4.68213122712422	4.56434819146784	4.56434819146784	3.92022457454156	4.57106577398105	3.59165567984917	3.80927345731104	3.64836378522021	4.05127330798657	4.10507113996074	3.17559984138638	2.47999263498557	4.05739577609095	3.26035642598892	4.8850276079031	4.22554480846245	3.89182029811063	3.03325471287708	4.15612192191834	4.20469261939097	4.45912383211766	3.87730976539621	3.71929454297837	3.9680696904154	3.50006628408347	3.77748270066154	4.85798675346665	4.46725947021158	4.05127330798657	4.37834338925759	4.78700142651824	3.4785214650967	4.62092773409046	4.75359019110636	4.75359019110636	4.79579054559674	4.79579054559674	5.18738580584075	5.18738580584075	3.52636052461616	3.52636052461616	4.99721227376411	4.99721227376411
4.969813299576	5.86078622346587	5.84932477994686	4.4188406077966	4.8283137373023	3.87120101090789	3.25809653802148	5.03043792139244	5.34710753071747	5.03695260241363	4.07187170637004	3.75341797525151	3.49650756146648	4.22926388012147	3.91202300542815	4.2437219632967	4.62497281328427	4.25324584480796	4.71551824315696	4.02535169073515	4.11087386417331	4.15366113937852	3.59273559356103	3.9576335166802	4.26267987704132	2.73002910782099	2.89037175789616	3.9576335166802	4.30406509320417	4.35670882668959	3.48635519000246	4.15366113937852	4.06044301054642	3.94481282825114	4.16407790023678	3.41224721784874	4.73911815849783	3.81404259706794	2.4567357728213	3.82136863716002	4.07753744390572	4.76217393479776	4.91998092582813	3.25809653802148	4.90527477843843	3.95124371858143	1.94591014905531	3.36729582998647	3.13549421592915	4.17438726989564
4.97673374242057	1.09861228866811	4.63472898822964	4.94875989037817	5.17614973257383	4.69134788222914	4.48863636973214	3.13549421592915	5.47646355193151	4.75359019110636	4.30470232001475	4.24037611761085	4.07449476400207	4.3970081882895	4.08502453582999	4.29355621781678	4.16461544270336	4.22061696763039	4.00681847303101	4.1265255570202	3.62685349711225	3.7625156168699	3.88602765785447	3.82308868299329	4.13017297747724	3.92923255848008	3.98811014980325	4.12971777680175	3.98443142094579	4.00527274494308	3.81501326898774	3.59782905646558	3.39013007502247	3.34924183559477	3.72090818397074	3.46897358038884	3.56072441852579	3.45922892923434	3.48645145029035	3.62986026459926	2.99573227355399	3.46573590279973	2.39789527279837	3.80666248977032	4.56434819146784	5.08140436498446	3.87120101090789	5.16478597392351	5.35185813347607	4.71849887129509
4.21950770517611	4.21950770517611	5.30330490805908	5.30330490805908	4.77912349311153	4.77912349311153	5.74300318780948	5.74300318780948	5.44241771052179	5.44241771052179	5.00394630594546	5.18178355029209	5.23644196282995	5.12989871492307	4.29045944114839	2.94443897916644	4.44265125649032	3.58351893845611	4.40671924726425	4.06044301054642	3.55534806148941	4.44265125649032	3.85014760171006	4.02535169073515	4.52178857704904	4.60517018598809	5.03695260241363	5.32300997913841	4.63472898822964	4.23410650459726	5.5834963087817	3.76120011569356	4.99043258677874	4.55387689160054	3.80666248977032	4.18965474202643	3.95124371858143	3.29583686600433	3.89182029811063	4.70953020131233	4.04305126783455	4.04305126783455	5.52942908751142	5.52942908751142	5.41164605185504	5.41164605185504	5.57594910314632	5.57594910314632	5.3890717298165	5.3890717298165
5.57594910314632	5.57594910314632	5.63478960316925	5.63478960316925	4.89034912822175	4.89034912822175	4.81218435537242	4.81218435537242	4.69134788222914	4.69134788222914	4.65896036057423	4.85899607778573	4.68844652622869	4.15145424193109	4.78793024311795	4.4500541280526	4.7028698531898	4.87358895936429	4.73942500108999	4.58443027747581	4.69712546209453	4.2093948224124	4.39314876437216	3.89824430307198	4.349258741435	4.70000178239013	4.12117438443128	4.79579054559674	4.54832132175594	4.57471097850338	3.30360389534199	4.62238950004189	4.55498431142579	3.68492427427101	4.19522135679848	3.53099373753765	3.68492427427101	4.58764916437528	4.60358999076857	4.86874828835498	4.94875989037817	4.94875989037817	3.58351893845611	3.58351893845611	5.69035945432406	5.69035945432406	4.34380542185368	4.34380542185368	5.82894561761021	5.82894561761021
5.52146091786225	5.52146091786225	4.29045944114839	4.29045944114839	5.55295958492162	5.55295958492162	2.70805020110221	2.70805020110221	5.25749537202778	5.25749537202778	3.59370084460123	4.37741073462192	4.66492755878777	3.9957834899532	3.73892196659983	5.24118991198117	4.89034912822175	4.80099663110794	4.2279855979584	4.25074834101227	4.23715296544542	3.84565825634746	3.79726171548561	4.16134715031483	4.16625714381239	3.91727236131429	4.12117438443128	4.16625714381239	3.59370084460123	4.40092586125043	4.65295734104635	4.32865361683308	4.72271927615271	2.97713944047738	4.2597103128695	4.67969160649485	4.99827856140735	4.80617575360397	3.76851722151063	4.0522425090101	3.80666248977032	3.80666248977032	5.57594910314632	5.57594910314632	4.96284463025991	4.96284463025991	5.11198778835654	5.11198778835654	5.16478597392351	5.16478597392351
4.43081679884331	4.85981240436167	5.4553211153577	5.06259503302697	3.85014760171006	4.85981240436167	4.77912349311153	4.52178857704904	4.8283137373023	4.49980967033027	1.79175946922805	3.85014760171006	4.04305126783455	4.0661736852554	3.60186807712431	3.63758615972639	4.01337549968843	4.06044301054642	3.69717825692863	3.19184715248028	2.63905732961526	3.70540875606515	4.02535169073515	3.16406758837321	3.5742165457938	4.0943445622221	4.16407790023678	4.00733318523247	4.06044301054642	4.11632346894088	3.71357206670431	3.7992275112828	3.87120101090789	2.96183072187831	3.73766961828337	4.18965474202643	4.0943445622221	4.04305126783455	3.66356164612965	4.18459144006988	4.11087386417331	4.84418708645859	4.0943445622221	4.30406509320417	3.2188758248682	4.00733318523247	3.85014760171006	3.25809653802148	3.04452243772342	4.90527477843843
5.23110861685459	4.51085950651685	3.85014760171006	4.43081679884331	4.89783979995091	3.73766961828337	3.52636052461616	5.30330490805908	5.18178355029209	5.4553211153577	4.64713438508712	3.8098320645316	4.74865190946578	3.56347818757266	4.13173209429372	4.21106883653024	4.7779222917659	4.47733681447821	2.84988039654143	3.43398720448515	3.14784005175145	2.84988039654143	4.10382330617664	3.67810735713203	3.30111392310517	3.98367899433458	3.89182029811063	3.78093759853188	4.44768060489532	4.59656181145149	4.4014790606007	3.61091791264422	5.02856876196973	5.05077133912123	4.68740828422506	3.99951045955126	3.72051653905712	3.87417278129705	4.5613675633297	4.36944785246702	4.43081679884331	5.54126354515843	4.76217393479776	4.43081679884331	5.20948615284142	3.71357206670431	3.89182029811063	5.48479693349065	5.67332326717149	5.09375020080676
3.98898404656427	2.83321334405622	2.484906649788	3.8286413964891	3.40119738166216	2.99573227355399	1.79175946922805	5.01063529409626	4.12713438504509	4.04305126783455	3.55891312765391	3.42487321734744	3.95484300261107	2.61419729229586	3.49271249049793	3.40015517208371	3.66756005209634	3.70284399446431	2.45851989461481	3.48699274182514	3.48699274182514	3.73020132367584	3.92567933187563	3.54276927928255	3.45493560144896	3.30505352110925	3.65793688240488	3.16494748284265	3.76555110152789	3.65065824129374	3.07385005281794	3.73020132367584	3.47254858121723	3.55087378109449	3.180654612048	3.29119648644783	3.83473691146807	2.919458496198	3.64577621369643	4.06688771598906	2.99573227355399	3.46573590279973	2.39789527279837	3.80666248977032	4.56434819146784	5.08140436498446	3.87120101090789	5.16478597392351	5.35185813347607	4.71849887129509
3.93182563272433	3.93182563272433	5.31811999384422	5.31811999384422	4.98360662170834	4.98360662170834	4.34380542185368	4.34380542185368	4.72738781871234	4.72738781871234	3.56347818757266	3.67810735713203	3.58747933967221	3.56347818757266	3.72051653905712	4.98262766910935	3.65620867182439	4.27864828022005	3.3770998300831	2.62880082944807	3.72051653905712	4.08236837117538	2.56494935746154	1.27296567581289	2.74543773317383	4.52952256764878	4.7523579050601	4.03802613163188	3.11033565629299	2.496741107435	4.24235397402728	4.19181690503092	3.85620822632175	1.94591014905531	4.26669594669621	3.43398720448515	4.12482757894718	3.89182029811063	3.56347818757266	3.74106520728451	4.04305126783455	4.04305126783455	4.84418708645859	4.84418708645859	3.43398720448515	3.43398720448515	3.17805383034795	3.17805383034795	4.64439089914137	4.64439089914137
5.40267738187228	5.40267738187228	5.18738580584075	5.18738580584075	5.17614973257383	5.17614973257383	6.59167373200866	6.59167373200866	5.05624580534831	5.05624580534831	4.28295940599184	5.50274134021963	4.76372673014082	4.81366146051543	4.86543434467847	4.96538431416467	4.36251941828506	4.45540382038771	4.43621346601547	4.54038921121859	4.52868176042435	4.35554264579941	4.74966399839108	5.01002904976123	5.46652463219619	4.42973396170448	1.77649199709727	4.94229156252175	4.83556014582307	4.90257754146943	3.84627162786537	4.80476592372487	4.7354006820977	4.74966399839108	4.27540269496928	4.33431543366884	4.96538431416467	4.75906109181727	4.93839038722293	5.32300997913841	5.29330482472449	5.29330482472449	4.89034912822175	4.89034912822175	3.93182563272433	3.93182563272433	5.05624580534831	5.05624580534831	5.8171111599632	5.8171111599632
5.48063892334199	4.15888308335967	5.15329159449778	4.91998092582813	4.84418708645859	4.74493212836325	4.95582705760126	4.85981240436167	4.02535169073515	3.29583686600433	4.70161608425634	4.05069740011591	4.29302464135794	4.37889674166495	5.01354771554329	2.97361446830037	3.83270919870842	4.51702179921139	4.60517018598809	3.64577621369643	3.88027430711357	4.07647756039368	4.39290475282106	4.00049165341575	4.10160977321351	3.86466930904468	3.68887945411394	4.0342406381524	4.14412629811383	4.14709512760763	3.9761708252519	4.57277611817709	4.32826318670427	4.62190438497926	4.8019697619627	4.19060126363046	4.36707161372514	3.50967802465623	4.44044293759509	4.78017336197437	5.34710753071747	5.5683445037611	4.71849887129509	4.27666611901606	5.61312810638807	5.56068163101553	4.71849887129509	5.14166355650266	4.91265488573605	4.46590811865458
5.37063802812766	5.37063802812766	5.11799381241676	5.11799381241676	3.97029191355212	3.97029191355212	4.4188406077966	4.4188406077966	4.86753445045558	4.86753445045558	4.54965747605783	2.85647020622048	3.29583686600433	3.50855589998265	0.587786664902119	3.15273602236366	3.40784192438082	3.45946628978613	2.78501124223834	2.39789527279837	3.63230910262554	4.34898678059568	3.8155121050473	3.86702563949741	5.37435205282403	4.35926964755127	3.52046080248897	3.70376806660769	3.48431228837266	4.24563400976833	4.85670681180352	4.772378104972	4.59511985013459	4.76217393479776	4.26829786934554	4.43793426661218	4.67656018207476	4.24563400976833	2.92316158071916	4.50202942706858	3.76120011569356	3.76120011569356	4.88280192258637	4.88280192258637	5.17048399503815	5.17048399503815	4.33073334028633	4.33073334028633	5.16478597392351	5.16478597392351
4.53259949315326	5.06259503302697	5.14749447681345	5.42053499927229	4.98360662170834	4.7361984483945	4.34380542185368	4.85203026391962	3.17805383034795	3.29583686600433	3.25107896536284	3.18560103598333	3.52636052461616	3.80464024438955	4.27540269496928	3.69567449724677	3.26158694296125	2.91531070624342	3.79242013305478	4.44904786678701	4.66343909411207	4.41664762446159	3.90838001414965	4.40338776167325	3.88062615136747	3.25107896536284	4.53747517321674	4.03182420524077	3.99736632531708	4.02209965534877	3.857854768955	3.84042935224114	3.56568407082008	4.24459152856889	4.39669130807813	4.0651341841223	3.15118081209685	2.82246055227995	3.68203792229722	4.42321219945809	3.29583686600433	4.83628190695148	4.36944785246702	4.43081679884331	4.91265488573605	4.92725368515721	4.36944785246702	3.85014760171006	4.40671924726425	4.89034912822175
4.40671924726425	3.80666248977032	2.39789527279837	4.98360662170834	5.67332326717149	5.0998664278242	4.4188406077966	5.77455154554441	4.81218435537242	4.30406509320417	4.30406509320417	4.20469261939097	2.42774823594805	3.87120101090789	4.54329478227	4.18459144006988	4.83097685472178	4.53617731450114	4.06044301054642	4.28128506487235	3.72166927693693	1.38629436111989	3.89182029811063	4.61181472870676	4.56086992709151	3.97656152656572	3.30810695859614	2.39789527279837	4.03718614838215	3.8286413964891	3.8642323415918	3.87812145375246	4.32192271060418	3.99513791213865	4.68521289366163	4.35242616489759	3.62877553004423	4.07187170637004	4.21459369037368	3.55534806148941	4.47733681447821	2.94443897916644	4.45434729625351	4.67282883446191	3.91202300542815	5.17048399503815	4.59511985013459	3.36729582998647	5.02388052084628	5.54907608489522
2.70805020110221	4.26267987704132	5.45958551414416	3.71357206670431	3.71357206670431	2.99573227355399	3.49650756146648	3.68887945411394	4.48863636973214	4.44265125649032	4.13516655674236	4.30979190690184	3.87328217711172	3.47429293673271	3.96982010415436	3.45078088185098	3.96840333886425	3.8155121050473	3.55033551966587	3.69448869287845	3.92641888571188	4.07584109065754	3.85756681963209	3.99498452614249	3.67186044894434	3.84801767545223	4.57006100887452	3.95412418144678	3.93963817246112	4.18889687916332	3.90550178843788	4.34834057701907	3.80220813942094	4.48582342835553	4.48074010760991	4.07329115302427	4.40945939207512	4.24956609705085	4.0355671915196	4.07201374173709	5.54907608489522	5.36129216570943	5.28320372873799	5.02388052084628	4.95582705760126	4.85203026391962	5.09375020080676	5.02388052084628	4.53259949315326	4.74493212836325
5.08759633523238	5.67675380226828	5.14166355650266	5.72358510195238	5.63835466933375	5.61677109766657	3.95124371858143	5.4553211153577	4.87519732320115	5.04985600724954	5.12989871492307	4.78122212976845	5.10138965736472	4.8182634014488	5.21357613809295	4.54063166485052	4.48863636973214	3.68887945411394	4.51633897228148	5.05624580534831	5.19573077777294	4.18205014264121	3.04452243772342	4.59511985013459	4.50534985070588	4.15496918403854	3.69511000386457	4.72295322164447	3.66356164612965	3.77849161280362	3.81220267014594	4.08597631255158	3.9070104636046	3.88670519744386	4.61759270598665	4.93806460126142	3.55534806148941	4.2870289060516	4.57728498249856	3.59731226058845	5.24174701505964	5.11799381241676	5.17614973257383	4.39444915467244	3.71357206670431	5.40267738187228	4.47733681447821	5.65248918026865	5.19849703126583	4.33073334028633
4.17438726989564	4.17438726989564	4.48863636973214	4.48863636973214	3.43398720448515	3.43398720448515	5.51745289646471	5.51745289646471	4.969813299576	4.969813299576	4.15888308335967	3.52636052461616	3.65620867182439	3.500827222611	4.19181690503092	4.03802613163188	4.61794537747681	3.500827222611	4.72231809936209	4.08957128346944	3.81928095372953	3.8286413964891	4.03044076024262	4.10382330617664	3.30111392310517	3.69953674858792	2.46080909820894	3.87417278129705	3.90052862600241	3.85620822632175	4.29045944114839	4.56583518058941	4.22370058343614	4.69918082045033	4.20469261939097	5.10681090017701	5.05897184065755	5.26269018890489	4.86753445045558	4.41193211745279	5.98645200528444	5.98645200528444	3.2188758248682	3.2188758248682	4.36944785246702	4.36944785246702	4.62497281328427	4.62497281328427	5.58724865840025	5.58724865840025
4.79579054559674	4.79579054559674	4.91265488573605	4.91265488573605	4.62497281328427	4.62497281328427	4.15888308335967	4.15888308335967	3.49650756146648	3.49650756146648	4.28411692517192	4.49552700853826	4.23522071084066	4.32158228506897	4.36944785246702	3.76120011569356	3.62331476562105	4.208131018194	4.50832035999817	4.08403519256324	4.10327889095587	3.92880448239015	4.3752731116581	3.15207834394469	4.38394786485178	4.24188000293064	4.55791730113755	4.18732101868021	4.02397712007198	4.29676198301919	4.01568977982341	3.88709959697569	4.49036348587822	4.50577474979874	3.72290920270025	4.27773392477689	3.9333327920149	3.80323782888896	3.5126928858875	4.26808237532466	4.75359019110636	4.75359019110636	5.77765232322266	5.77765232322266	4.85203026391962	4.85203026391962	5.14749447681345	5.14749447681345	4.54329478227	4.54329478227
4.91998092582813	5.14166355650266	4.85981240436167	4.43081679884331	4.84418708645859	4.91265488573605	4.61512051684126	5.48063892334199	5.25227342804663	4.65396035015752	4.38914410244275	4.35670882668959	4.05797691805123	3.9810158769151	3.87417278129705	3.47019025314911	3.50512830451039	3.78743112784243	3.09104245335832	3.61861025826738	3.75787232560089	4.13858926401986	4.60230895370706	4.47082213345701	4.59943951127911	3.72397077392521	4.04054185622912	3.91772102654278	3.21314515015922	3.93741223943297	3.55534806148941	4.02279741093005	4.54632968596516	4.38202663467388	4.5013957134859	4.2089479449611	4.63472898822964	4.43251603459627	4.26669594669621	4.99721227376411	4.82028156560504	4.99721227376411	4.93447393313069	3.73766961828337	4.60517018598809	3.61091791264422	4.66343909411207	3.55534806148941	4.57471097850338	5.78074351579233
5.05624580534831	5.05624580534831	5.39362754635236	5.39362754635236	4.99043258677874	4.99043258677874	5.50938833662798	5.50938833662798	4.4188406077966	4.4188406077966	2.79902197930794	2.22847712084032	4.01766919456313	3.73426245996175	4.14765962098982	2.66921036778595	3.86822038276975	4.32129039948605	4.92206425991498	4.06290303638728	3.56347818757266	4.70953020131233	4.37665509087197	4.82143297621008	4.25053397873921	4.03802613163188	3.54715129428524	4.33261127511053	4.51085950651685	3.47019025314911	4.68872320880637	4.05302641289137	4.22160634183303	4.44600696433729	3.84405002184194	3.20738144544247	2.70805020110221	4.70953020131233	4.09672268462707	3.79388276312392	4.33073334028633	4.33073334028633	4.47733681447821	4.47733681447821	4.91998092582813	4.91998092582813	4.12713438504509	4.12713438504509	2.70805020110221	2.70805020110221
5.14749447681345	5.14749447681345	5.46383180502561	5.46383180502561	5.96870755998537	5.96870755998537	5.51342874616498	5.51342874616498	4.95582705760126	4.95582705760126	4.22683374526818	5.30826769740121	5.45318207710895	4.8019697619627	2.37490575457367	2.81839825827108	4.48582342835553	4.60517018598809	4.37889674166495	4.43378856923247	4.54329478227	4.35990882942026	5.47227067367148	4.70501552095781	4.40671924726425	3.95124371858143	4.85007522908381	2.9041650800285	4.23772314506745	3.15700042115011	3.92197333628131	4.11087386417331	4.77702044291475	4.55912624748668	4.38825718442452	4.15888308335967	4.66343909411207	3.48124008933569	4.72517297838279	4.8142148129228	5.2040066870768	5.2040066870768	5.45958551414416	5.45958551414416	4.85981240436167	4.85981240436167	3.93182563272433	3.93182563272433	3.76120011569356	3.76120011569356
4.0943445622221	4.52178857704904	3.43398720448515	4.46590811865458	4.83628190695148	4.8283137373023	5.2040066870768	4.55387689160054	5.24174701505964	3.85014760171006	4.22317743406507	4.13915857801189	4.28358656186063	3.80666248977032	4.43081679884331	4.41582401425717	4.1782260462028	4.15888308335967	3.63098547569503	3.40119738166216	4.2870289060516	3.55534806148941	3.71965111278069	3.91701054693918	4.38825718442452	3.95124371858143	4.02087741034023	3.55534806148941	4.28013232699254	4.01186834039786	3.72569342723665	4.0943445622221	3.97968165390196	3.9070104636046	3.94642443214548	4.45434729625351	3.8177123259569	3.60413822565885	4.04742764243435	4.10676708222066	5.45958551414416	5.7268477475872	4.47733681447821	4.94875989037817	3.40119738166216	3.71357206670431	4.68213122712422	4.29045944114839	4.11087386417331	4.97673374242057
3.93182563272433	3.93182563272433	4.59511985013459	4.59511985013459	5.25749537202778	5.25749537202778	3.17805383034795	3.17805383034795	2.94443897916644	2.94443897916644	1.29928298413026	3.41224721784874	3.2188758248682	3.0122615755052	2.19722457733622	4.75071249127875	3.2188758248682	4.45821577303143	3.5742165457938	3.13549421592915	3.5742165457938	4.01938152374865	4.6216994879393	4.0661736852554	5.08965183441448	4.99043258677874	4.79579054559674	4.05467930582967	4.00733318523247	3.94481282825114	4.59511985013459	2.90872089656436	4.77912349311153	3.98279207631635	3.34403896782221	3.83586164446258	4.25324584480796	4.69134788222914	3.59273559356103	3.76120011569356	4.74493212836325	4.74493212836325	5.605802066296	5.605802066296	4.89034912822175	4.89034912822175	4.75359019110636	4.75359019110636	5.30826769740121	5.30826769740121
4.20469261939097	4.59511985013459	5.46806014113513	2.77258872223978	5.4249500174814	6.00635315960173	4.91998092582813	4.49980967033027	5.45958551414416	5.30330490805908	4.94423645778635	5.08196885836666	5.20600269572351	4.5183240845959	5.07942612497236	5.19472296715601	4.86122085529873	4.85592890433527	4.88932331175293	4.37117248640987	3.66821281730538	4.17158614761593	4.5018278344865	4.07212993748833	4.08597631255158	4.13516655674236	4.07907709009131	4.19240577539832	4.24459152856889	4.75672008411529	4.7111668628888	4.77183958128317	4.30713163961215	4.5704846280002	4.47733681447821	4.73300355749798	4.5242558864675	4.8301302682287	4.92857034104195	5.31365370683078	5.48893772615669	5.52146091786225	5.86078622346587	6.12029741895095	5.35185813347607	5.58724865840025	5.15329159449778	5.48063892334199	5.19849703126583	5.39362754635236
4.24849524204936	4.24849524204936	4.80402104473326	4.80402104473326	5.14749447681345	5.14749447681345	5.09375020080676	5.09375020080676	4.85203026391962	4.85203026391962	4.42247119948594	4.27954457187358	4.33593330248004	4.52322315050954	4.94661655399167	4.25253021726154	4.65862152747452	4.30889786364288	3.56393641272197	3.83721812866407	3.58613605588813	3.77946149272232	3.77167598626856	4.26533380641219	3.8224698072644	3.88020126731902	3.98232319809888	3.40056825298459	3.71816344299782	4.22972173462331	3.88486509232922	4.01144137313976	4.47153097083934	4.4996000047461	3.91466103220769	3.81999046715136	4.42247119948594	3.86844564604716	4.30125646120339	4.04569589747512	4.74493212836325	4.74493212836325	3.80666248977032	3.80666248977032	4.24849524204936	4.24849524204936	5.68017260901707	5.68017260901707	4.54329478227	4.54329478227
6.00141487796115	5.51745289646471	4.53259949315326	4.14313472639153	4.94875989037817	5.34233425196481	4.72738781871234	4.47733681447821	4.83628190695148	4.46590811865458	4.52868176042435	4.78673387991894	4.72093097626371	4.13734599821529	3.76752258143305	3.76120011569356	4.15461261423622	4.53455261877414	4.08368185647806	3.83455274375215	4.49576108180426	4.12859958677242	4.17158614761593	4.05572972609432	4.06044301054642	4.15461261423622	3.91926941394891	3.69567449724677	4.52277623145031	4.76139663199919	4.44904786678701	3.8749817337478	4.42647839724472	4.64264111741759	4.13734599821529	4.24849524204936	3.64711004123764	4.00733318523247	4.150323829964	4.53747517321674	4.58496747867057	4.74493212836325	4.91265488573605	4.70048036579242	4.48863636973214	5.59098698051086	4.67282883446191	4.43081679884331	5.19849703126583	4.29045944114839
5.11198778835654	5.11198778835654	3.73766961828337	3.73766961828337	4.11087386417331	4.11087386417331	4.89034912822175	4.89034912822175	4.00733318523247	4.00733318523247	3.94835493467554	3.90851686609886	3.57374914686031	4.29558327814826	4.3646897150206	4.23011303405131	3.94835493467554	3.96840333886425	3.70929463885653	4.05525717351405	4.02087741034023	3.90550178843788	3.57794789340665	3.53514535417189	2.91235066461494	3.64283551561253	3.7220724214697	3.60073106733723	3.14091428339849	3.45078088185098	3.55891312765391	3.36124306615512	4.02891675689964	3.87172170865462	3.41690667536733	3.62700405039585	3.89487684659318	3.94980036976218	4.02222179772622	4.26443889244649	3.25809653802148	3.25809653802148	4.44265125649032	4.44265125649032	5.33271879326537	5.33271879326537	4.18965474202643	4.18965474202643	4.34380542185368	4.34380542185368
4.97673374242057	4.97673374242057	1.09861228866811	1.09861228866811	4.63472898822964	4.63472898822964	4.94875989037817	4.94875989037817	5.17614973257383	5.17614973257383	4.45880959727691	4.97673374242057	4.81841878953085	5.29330482472449	4.71229836916995	4.64365098049866	3.46332916276916	2.49129644788677	3.97319046630613	3.41898692322565	4.58888444411731	4.41512658310023	3.23716901791553	4.53590255148251	4.29676198301919	4.07230867382292	2.52880084334523	4.38682280693737	4.06441389597591	4.68284322430631	3.78243985219447	4.02397712007198	3.51955005561363	3.43398720448515	2.8687726460927	3.30716843201388	3.65960907181382	3.5727776966247	4.47471099240054	4.54083677201973	5.04342511691925	5.04342511691925	4.30406509320417	4.30406509320417	4.75359019110636	4.75359019110636	5.14166355650266	5.14166355650266	5.61677109766657	5.61677109766657
3.98898404656427	3.98898404656427	5.47227067367148	5.47227067367148	5.82008293035236	5.82008293035236	5.04342511691925	5.04342511691925	5.17614973257383	5.17614973257383	4.56226268497681	3.7000666435045	3.92197333628131	4.81543111147129	4.79826681595	4.87443367291585	4.27388447605418	4.40121632906702	4.94199950170612	4.3502779363593	4.28634138453947	4.28840253264121	4.36182392735636	4.48919800973567	4.83945148171276	4.38452351487247	4.69683737451392	4.59915211366253	4.56069569588626	4.90379219847821	5.16307021714001	4.71043069664558	5.10017125940711	4.89709325269713	4.67048965210873	5.20263211641363	4.42484663185681	4.47563081463311	4.95688283809701	4.72915616576908	5.61677109766657	5.61677109766657	5.6021188208797	5.6021188208797	5.14166355650266	5.14166355650266	5.61312810638807	5.61312810638807	5.09375020080676	5.09375020080676
4.62497281328427	5.46383180502561	5.42934562895444	5.83773044716594	5.52942908751142	5.58724865840025	5.97380961186926	5.02388052084628	4.89783979995091	5.91889385427315	4.81587303532027	4.98236051562809	4.48043119549295	4.42647839724472	4.21280077191939	4.68002463270709	4.97673374242057	4.58450354917953	4.150323829964	4.067471543971	4.12640097833822	4.5183240845959	4.0486178826066	4.4569865165767	5.05798141469345	5.32234456933233	4.68633114929955	3.95386266377105	4.4215750913162	4.56765710490998	4.44425424908577	4.47111917786734	4.29790364426012	4.73779207422977	4.1197760001139	4.85698953727897	4.41169575739654	4.49118674091815	4.92362391710663	4.81476785930062	4.60517018598809	5.33271879326537	4.969813299576	5.46383180502561	4.99043258677874	5.19295685089021	4.36944785246702	4.46590811865458	5.18178355029209	4.45434729625351
5.07517381523383	3.43398720448515	3.61091791264422	4.74493212836325	3.93182563272433	4.35670882668959	4.66343909411207	4.21950770517611	3.13549421592915	2.99573227355399	4.28814149535491	4.00348455957118	3.59711930352079	4.13820419197454	4.15690048550792	3.62565462369734	4.12326502776497	4.02333759136345	3.62902478228879	4.06625416491421	3.62677927236321	3.67183358684095	3.81662831501065	3.74235346759579	3.73733421663676	3.77486330807738	3.67612237111317	3.68358376653923	4.24486693732312	4.32962078686173	4.07849187012945	4.17525363338929	4.03834537679714	3.8593944983209	4.11433128377506	4.11156630505499	4.39947908462511	4.61400428957314	3.67505189821879	4.86785942473131	4.23410650459726	4.94875989037817	4.85203026391962	5.09375020080676	5.29831736654804	5.76519110278484	5.32787616878958	4.36944785246702	5.03043792139244	4.76217393479776
2.77258872223978	2.77258872223978	5.46806014113513	5.46806014113513	4.99043258677874	4.99043258677874	4.44265125649032	4.44265125649032	5.64190707093811	5.64190707093811	4.48702994368387	4.50377007154636	3.47462485021697	3.83328896488564	4.37215665773511	4.32223871629491	4.16887761408467	3.38439026334577	4.08957128346944	3.34739467566918	3.90052862600241	3.95124371858143	4.48702994368387	3.391627930646	4.56583518058941	3.8961839413984	3.15700042115011	3.71008166176454	3.77111755235091	3.41303183930916	3.52636052461616	3.93042409079904	3.79066214842388	4.03044076024262	3.70482310451107	3.36975585582734	3.84251979966117	4.79401801928332	5.12353871892481	5.03834310089955	4.70048036579242	4.70048036579242	3.66356164612965	3.66356164612965	3.68887945411394	3.68887945411394	4.93447393313069	4.93447393313069	4.76217393479776	4.76217393479776
5.78996017089725	5.78996017089725	5.01727983681492	5.01727983681492	4.48863636973214	4.48863636973214	4.06044301054642	4.06044301054642	4.74493212836325	4.74493212836325	4.96202158494596	5.39922681441412	5.08505134203906	4.97673374242057	5.03350894108051	4.48333483312676	4.40024207456522	3.67555579291547	4.35595439436411	4.61744745215532	3.96137323682028	3.89182029811063	4.44679490882797	4.075541435259	4.16163664177685	4.35595439436411	4.19410116998356	4.04511312423511	3.17559984138638	4.29528260162382	4.075541435259	3.93412978120918	4.60340392117801	4.20994657193212	5.06296726455928	2.78355775361036	3.58188361511538	3.80927345731104	4.45092146213899	4.83581494453347	5.41610040220442	5.41610040220442	5.08759633523238	5.08759633523238	5.50938833662798	5.50938833662798	5.15905529921453	5.15905529921453	4.96284463025991	4.96284463025991
5.47227067367148	4.85981240436167	5.28320372873799	4.46590811865458	3.09104245335832	3.80666248977032	4.81218435537242	1.79175946922805	4.45434729625351	4.21950770517611	4.72164517698446	4.83019432083726	4.39590053373709	4.48731361821652	3.93067156450622	4.2510130780417	3.61091791264422	4.63644082887591	4.19941091697179	4.47130260240394	3.93067156450622	4.47331805488329	4.52242775891804	3.49472343967298	3.89541526902849	4.22037238313746	4.28561290500586	4.1137626480792	4.10507113996074	3.785525639461	4.27093074893131	3.92022457454156	3.75295831079846	3.96137323682028	3.75295831079846	4.34456907213898	4.24849524204936	3.90612328330096	4.18070213075431	4.70101498221787	5.62762111369064	5.64544689764324	5.62040086571715	4.17438726989564	5.31811999384422	3.52636052461616	4.53259949315326	4.30406509320417	5.605802066296	5.00394630594546
5.07517381523383	5.15329159449778	5.77144112313002	5.3890717298165	4.80402104473326	5.45958551414416	5.40267738187228	4.99721227376411	3.8286413964891	2.56494935746154	3.68887945411394	4.12419752537178	4.1197760001139	5.04927308680167	4.57471097850338	3.94069880540481	4.78217460150443	4.15461261423622	4.86122085529873	3.20790679349763	4.62408115027379	3.95124371858143	4.01720168637322	3.76752258143305	4.10639290073828	4.09737028313864	4.46486264025303	4.77988714339683	4.16736969723699	4.47111917786734	4.3520359209902	4.92263168947437	4.18412986609446	5.17563598994758	4.33431543366884	4.56624033961987	4.64001069064881	4.93643407750217	5.01366101501279	5.06489388461408	5.605802066296	4.79579054559674	5.03695260241363	4.71849887129509	4.57471097850338	5.04342511691925	5.01727983681492	5.45958551414416	5.99645208861902	5.38449506278909
3.17805383034795	4.85981240436167	4.55387689160054	4.4188406077966	5.65948221575962	5.34233425196481	5.5683445037611	5.19295685089021	4.29045944114839	4.20469261939097	4.27053625864052	4.4125558397087	3.38235429386068	4.28386238588665	3.9963641538619	4.10098910494077	3.93025577368921	3.69486152579148	3.87949981372259	3.85693303911019	4.46222317666816	4.21715199148365	4.35875800773453	4.16075632774135	4.25020806005303	4.15324220346959	4.57964722875701	5.21623925551243	4.68803966381039	4.44828243045095	4.63589335863093	4.70338523348505	4.18844188560122	3.91601502669768	4.06663072365459	4.03953632572711	4.51349339741619	4.27221176866667	4.83469334426634	4.01818320125654	3.80666248977032	5.57594910314632	4.96284463025991	5.11198778835654	5.16478597392351	4.72738781871234	4.84418708645859	4.86753445045558	5.50125821054473	4.96284463025991
5.80211837537706	5.19295685089021	5.36129216570943	5.12989871492307	4.12713438504509	4.86753445045558	4.79579054559674	4.49980967033027	4.44265125649032	4.00733318523247	4.12943588203337	3.72741311811618	4.04555439805267	3.64880123054653	3.95672318434605	4.16333743370905	4.18531634042783	4.04805127825126	3.57954279007647	3.71008166176454	3.48343547989913	3.73084365321297	3.69953674858792	4.01251454397447	4.20041910861358	4.24440525679783	3.57154274740939	3.88008995832514	4.15216413311093	4.53566698022112	3.97029191355212	4.17438726989564	3.42472787907235	4.23823874188217	4.16111273868694	2.74543773317383	4.17218704898603	3.29053181377464	4.38736947908438	4.26267987704132	5.14166355650266	3.09104245335832	1.94591014905531	3.71357206670431	4.64439089914137	4.35670882668959	3.80666248977032	1.79175946922805	4.29045944114839	4.76217393479776
5.68017260901707	4.55387689160054	4.9416424226093	4.83628190695148	5.2040066870768	3.8286413964891	5.11799381241676	5.65948221575962	6.38856140554563	5.39816270151775	4.35463886113989	4.5666975800296	4.39484732310294	4.13439206335138	4.02650310134019	4.30754638479668	4.10130949795894	4.92045173562967	5.18504029281236	4.5846382605606	3.85151934403764	4.35463886113989	3.91331249625802	4.18426389339155	3.81806674736767	4.27711404735501	4.1783496326826	4.2957481268999	3.98958123977402	4.41025351365666	4.39005880637115	4.40553837721953	4.45058930611118	3.93245794384245	4.43464968969902	4.38765592175484	5.03695260241363	4.95241369668107	4.84266192093671	5.25615038191245	5.32300997913841	5.38449506278909	5.50533153593236	4.0943445622221	4.51085950651685	4.70953020131233	4.23410650459726	4.7361984483945	3.87120101090789	4.94875989037817
5.08140436498446	4.17438726989564	5.15329159449778	5.3890717298165	5.41164605185504	5.36597601502185	4.75359019110636	3.17805383034795	4.81218435537242	5.4553211153577	4.39753082120985	4.95582705760126	4.77068462446567	4.53528405852393	5.21493575760899	4.11087386417331	3.52636052461616	3.12456514539696	4.28013232699254	4.09850257237076	3.87639582778499	3.3322045101752	3.93671561801852	4.06044301054642	4.08597631255158	4.47733681447821	4.42484663185681	4.33073334028633	3.93671561801852	3.59043938130068	2.94443897916644	4.39753082120985	3.8448142557347	4.24849524204936	4.15888308335967	4.24849524204936	4.82631173463163	4.60517018598809	3.38439026334577	4.59005654817804	5.53733426701854	4.57471097850338	4.55387689160054	5.54517744447956	5.38449506278909	4.17438726989564	3.52636052461616	3.80666248977032	4.70953020131233	4.52178857704904
4.93447393313069	4.17438726989564	4.24849524204936	4.52178857704904	4.84418708645859	4.23410650459726	4.85981240436167	4.66343909411207	3.3322045101752	4.02535169073515	4.19941091697179	3.89182029811063	3.9410105423014	3.83247037372619	3.50538073414697	3.61567605009064	3.90256667018611	3.41676189820327	3.50538073414697	3.54690919284355	3.52115669674113	3.56204825405923	2.82626887170341	2.79440776963442	3.13804849573425	3.61091791264422	3.74046682290443	3.78952297989362	3.50006628408347	2.59173667342519	3.86997476918465	4.08449226577909	3.51066709007011	4.47733681447821	4.15057662120192	3.8286413964891	4.15057662120192	3.8286413964891	4.28318080003725	4.38935267476595	4.64439089914137	3.40119738166216	4.59511985013459	3.76120011569356	4.33073334028633	3.55534806148941	4.33073334028633	4.90527477843843	4.969813299576	4.69134788222914
5.04985600724954	5.31320597904179	4.78749174278205	5.07517381523383	5.01727983681492	4.17438726989564	4.48863636973214	3.43398720448515	5.51745289646471	4.969813299576	4.15888308335967	3.52636052461616	3.65620867182439	3.500827222611	4.19181690503092	4.03802613163188	4.61794537747681	3.500827222611	4.72231809936209	4.08957128346944	3.81928095372953	3.8286413964891	4.03044076024262	4.10382330617664	3.30111392310517	3.69953674858792	2.46080909820894	3.87417278129705	3.90052862600241	3.85620822632175	4.29045944114839	4.56583518058941	4.22370058343614	4.69918082045033	4.20469261939097	5.10681090017701	5.05897184065755	5.26269018890489	4.86753445045558	4.41193211745279	5.98645200528444	3.2188758248682	4.36944785246702	4.62497281328427	5.58724865840025	5.06259503302697	4.75359019110636	4.85203026391962	4.29045944114839	4.89034912822175
5.0998664278242	5.0998664278242	4.99721227376411	4.99721227376411	5.14749447681345	5.14749447681345	4.60517018598809	4.60517018598809	3.61091791264422	3.61091791264422	4.99721227376411	5.37989735354046	2.70805020110221	3.17805383034795	2.94443897916644	4.55387689160054	2.19722457733622	0	4.36944785246702	5.24174701505964	4.57471097850338	4.39444915467244	4.7361984483945	4.51085950651685	3.55534806148941	4.39444915467244	3.13549421592915	5.06890420222023	4.99043258677874	4.07753744390572	3.89182029811063	5.16478597392351	4.02535169073515	4.99721227376411	4.83628190695148	4.11087386417331	3.04452243772342	3.97029191355212	4.17438726989564	3.89182029811063	4.91265488573605	4.91265488573605	4.35670882668959	4.35670882668959	5.68017260901707	5.68017260901707	5.82304589548302	5.82304589548302	5.09375020080676	5.09375020080676
3.09104245335832	3.85014760171006	4.30406509320417	4.79579054559674	3.49650756146648	3.73766961828337	5.47227067367148	5.39362754635236	3.8286413964891	4.30406509320417	3.51018766537056	3.13943899422017	3.15118081209685	4.17578489416228	5.05624580534831	4.1416906828193	4.26011577307238	4.26395946774694	4.40004514017656	3.46003788168509	4.14601657276642	4.23673808506332	4.0651341841223	3.398162477967	3.50200208078412	3.26158694296125	3.63278998746289	3.65419389612605	4.10639290073828	3.95647476799898	4.64526464318997	4.89034912822175	4.03182420524077	4.1631353930982	4.73300355749798	4.66857169733859	3.99234539426698	4.54038921121859	4.4927138473488	4.66343909411207	5.56068163101553	5.62762111369064	3.89182029811063	5.15905529921453	5.54126354515843	4.91265488573605	4.33073334028633	5.20948615284142	4.53259949315326	5.34233425196481
5.59471137960184	4.11087386417331	5.07517381523383	5.98393628068719	4.72738781871234	5.17048399503815	4.4188406077966	3.36729582998647	0	4.0943445622221	4.2297491992283	4.37008056365548	4.71267839370338	4.14946386144318	4.25490323834469	4.27597143333338	4.24132675257075	4.42664142743283	4.31147004121075	4.17207691076245	4.1026433650368	4.3267781604434	4.31682122454861	4.16744011729265	4.05525717351405	3.92098274679962	4.39506624818168	4.09600984154116	4.03865565636151	4.46303041882697	3.91202300542815	4.03335529059567	4.14946386144318	4.45143608604605	4.18737942818929	4.2780540442909	4.16976120150686	4.22390976657674	4.275276264727	4.50258359721299	5.2257466737132	4.74493212836325	2.83321334405622	4.79579054559674	5.54517744447956	4.97673374242057	4.02535169073515	4.58496747867057	5.62762111369064	4.97673374242057
5.55682806169954	5.55682806169954	5.78074351579233	5.78074351579233	5.00394630594546	5.00394630594546	4.71849887129509	4.71849887129509	5.28826703069454	5.28826703069454	5.25862697789709	4.40830865157236	3.80279026808781	4.64981096661071	4.98568902614968	4.36282165483783	4.81289106918275	4.92314949628647	4.43649423344829	4.73581698739426	4.65726750488738	4.69373832161444	5.06121819128392	4.49058854214323	5.03779922303708	4.70560554949297	4.08925918983882	4.18503274634359	4.4457156102672	5.50409358370069	4.74945872983066	4.58274673603017	4.76957863356952	4.15275018509097	4.51657653018733	4.26512636144199	3.88111546796507	4.68654979225647	4.27243010663045	4.32557129842513	5.20948615284142	5.20948615284142	6.24804287450843	6.24804287450843	4.85203026391962	4.85203026391962	5.01727983681492	5.01727983681492	3.78418963391826	3.78418963391826
5.52146091786225	5.52146091786225	5.03695260241363	5.03695260241363	3.85014760171006	3.85014760171006	3.68887945411394	3.68887945411394	3.52636052461616	3.52636052461616	3.36729582998647	4.44265125649032	3.55534806148941	2.99573227355399	4.29045944114839	3.85014760171006	4.85203026391962	3.80666248977032	4.51085950651685	3.73766961828337	3.78418963391826	4.21950770517611	3.87120101090789	0	4.45434729625351	4.17438726989564	4.26267987704132	2.94443897916644	3.73766961828337	4.23410650459726	4.81218435537242	4.36944785246702	3.95124371858143	3.3322045101752	2.77258872223978	4.24849524204936	3.91202300542815	3.61091791264422	3.98898404656427	2.19722457733622	1.09861228866811	1.09861228866811	3.40119738166216	3.40119738166216	4.17438726989564	4.17438726989564	4.95582705760126	4.95582705760126	5.68357976733868	5.68357976733868
5.12989871492307	5.15905529921453	4.81218435537242	5.51342874616498	4.58496747867057	4.33073334028633	4.38202663467388	4.89034912822175	2.99573227355399	3.78418963391826	4.90156419904189	4.43675153436313	3.89182029811063	3.8286413964891	3.66356164612965	1.94591014905531	3.48124008933569	3.8177123259569	3.92197333628131	4.07753744390572	3.3322045101752	4.21212759787848	4.1026433650368	3.36729582998647	3.94158180766969	4.26969744969996	3.36729582998647	4.0517849478033	3.87120101090789	4.73180283692146	4.22683374526818	3.06805293513362	3.51154543883102	3.52636052461616	4.49980967033027	4.48863636973214	4.63472898822964	4.12713438504509	4.21950770517611	4.40060302024682	4.51085950651685	4.47733681447821	4.02535169073515	4.77068462446567	4.69134788222914	4.29045944114839	4.91998092582813	4.46590811865458	5.33271879326537	5.03043792139244
5.12396397940326	5.12396397940326	5.35658627467201	5.35658627467201	3.73766961828337	3.73766961828337	4.99721227376411	4.99721227376411	4.26267987704132	4.26267987704132	4.56332066844165	4.53471749697074	4.55890500038965	4.68278307513635	4.89983486545226	4.62068303987544	4.7781761869424	4.80413648484882	4.97381545241172	4.55269012391934	4.22590805736459	4.2985301997917	4.19199940898568	3.77680004205913	3.97135433065073	4.22343535880406	3.74135163081138	3.88141858629721	4.04057724381162	4.19836615375192	4.18043611097861	4.08419937670524	4.20216683400271	4.26347305574639	4.25150880535462	4.16873753735352	4.19327600490373	4.01040145662452	4.62483472034751	4.75225369859226	5.70044357339069	5.70044357339069	5.65948221575962	5.65948221575962	4.43081679884331	4.43081679884331	5.19849703126583	5.19849703126583	4.54329478227	4.54329478227
4.69134788222914	4.34380542185368	3.97029191355212	4.38202663467388	4.85203026391962	5.42053499927229	4.86753445045558	5.60947179518496	4.9416424226093	2.484906649788	4.35821598598016	4.93193155887992	4.27584879163096	4.74185835545134	4.88636064520337	3.95800811866997	3.70202792695744	3.74881179483661	4.0634809875665	4.45912383211766	4.71058952344529	3.68001676685609	3.70637261156145	3.79350440519281	4.11664311094456	4.05739577609095	3.20465757586592	3.4730619428918	4.15888308335967	3.85514136989055	4.5451703689405	4.89034912822175	4.45503105696391	3.86628699610546	3.54690919284355	4.02640155959799	3.23983119004419	4.19675956765017	4.56004975070762	4.83019432083726	5.22035582507832	5.24702407216049	4.64439089914137	4.69134788222914	4.49980967033027	5.39816270151775	5.50533153593236	4.63472898822964	5.4380793089232	3.49650756146648
5.52545293913178	5.52545293913178	4.75359019110636	4.75359019110636	3.04452243772342	3.04452243772342	3.13549421592915	3.13549421592915	3.40119738166216	3.40119738166216	2.62103882411258	1.89085037187229	2.53567897516142	3.76120011569356	3.17283188636679	3.8448142557347	3.515269837922	4.39753082120985	1.94591014905531	3.74360435380318	4.19343546486633	4.37889674166495	4.43378856923247	3.9584293782423	3.55891312765391	2.04769284336526	2.50552593699074	3.59043938130068	3.42181666886489	4.34055338646731	4.32081590362899	3.92197333628131	2.47443534992071	2.79575578152132	3.29119648644783	3.8448142557347	3.9070104636046	3.76120011569356	4.44265125649032	3.30505352110925	1.94591014905531	1.94591014905531	4.18965474202643	4.18965474202643	3.43398720448515	3.43398720448515	4.61512051684126	4.61512051684126	4.99043258677874	4.99043258677874
4.00733318523247	3.78418963391826	2.484906649788	4.92725368515721	5.44241771052179	5.73009978297357	5.54126354515843	4.81218435537242	4.51085950651685	4.54329478227	4.512917826283	3.78702651525346	4.48158912421674	3.97968165390196	4.56499902129881	4.05069740011591	4.33319740724149	5.11537061436016	4.43822973123244	4.09225905573108	3.98666654842391	4.46014441393783	4.86753445045558	4.60704343036977	4.3575097878858	5.05025656803999	5.18283636667289	4.96633503519968	4.86029678315535	4.37181845808136	4.70331724712762	4.81269235639934	3.83270919870842	4.78957290898587	5.27715756871241	4.30575285731789	4.79113094617458	4.53125450303792	4.88185450423033	4.5251795602916	5.9427993751267	5.00394630594546	4.85981240436167	5.82008293035236	6.2841341610708	6.05443934626937	5.2040066870768	4.47733681447821	5.29330482472449	5.34710753071747
5.17614973257383	5.39362754635236	4.98360662170834	5.95842469302978	5.34233425196481	5.29330482472449	5.52942908751142	5.8348107370626	5.29330482472449	4.98360662170834	4.92864624909204	4.58300322740064	4.18381019003014	4.00523307945535	4.14068973739847	4.74793764072753	5.05034898236428	4.4993822285627	4.53713839098069	4.35621560843052	4.77944664709721	4.70397077073218	4.85682643618311	4.08403519256324	4.27291979405643	4.85142912173139	4.61892135760092	4.50832035999817	4.98859940569708	4.29203880446695	4.98938546626421	4.63360812130863	4.80528128434554	5.00883880958897	5.47999769215618	4.67426561631827	4.55185054845531	4.80811102998478	4.77458833794614	4.81187161103836	4.80402104473326	5.52146091786225	5.12396397940326	5.03043792139244	5.90263333340137	5.89715386763674	5.67332326717149	4.93447393313069	3.55534806148941	4.96284463025991
5.65248918026865	5.65248918026865	4.64439089914137	4.64439089914137	2.30258509299405	2.30258509299405	4.85981240436167	4.85981240436167	4.39444915467244	4.39444915467244	3.28391422104742	4.52396013056255	4.59431144265322	4.77979553614758	4.21183125767777	4.90111800285691	4.6935472966055	2.83790818836042	2.67000213346468	2.10413415427021	4.83469334426634	3.72134664425144	3.08557297755378	0	3.9581429410417	3.26575941076705	4.48953484238917	4.50025401603853	3.96726847965412	3.80488312987024	4.09100566095659	4.26380600328645	4.77170105687572	3.49408037580887	3.47196645255036	4.92406018556407	4.49758497530815	4.62064975683648	4.86476137827335	4.20826830854041	5.01727983681492	5.01727983681492	4.34380542185368	4.34380542185368	4.70048036579242	4.70048036579242	5.25749537202778	5.25749537202778	5.33271879326537	5.33271879326537
4.31748811353631	4.23410650459726	4.36944785246702	3.8286413964891	3.78418963391826	5.07517381523383	3.52636052461616	3.43398720448515	4.12713438504509	4.56434819146784	3.93558928037363	3.79548918917219	3.91968587817372	3.7678861223253	3.45607399188799	3.7902898707004	3.3505786235565	3.69892498226357	3.66995144422842	3.8906422104032	3.63555981658115	3.35863776724336	3.69606511377481	3.49183465576709	3.59361735007703	3.93784068845409	3.82989479126359	3.83613830790327	3.84727933504378	3.79937101418898	3.1446495025161	3.94008703908046	4.13516655674236	3.96227729870247	3.47053207506322	3.77320292705211	3.62792424881465	3.54983840567844	4.0250082251642	4.14982778453812	4.59511985013459	4.83628190695148	5.21493575760899	4.66343909411207	4.34380542185368	3.80666248977032	3.73766961828337	3.36729582998647	5.10594547390058	4.60517018598809
3.68887945411394	4.36944785246702	3.97029191355212	4.51085950651685	4.14313472639153	3.66356164612965	3.61091791264422	3.85014760171006	3.58351893845611	3.13549421592915	3.27714473299218	3.61091791264422	4.43822973123244	3.96556377235618	3.77849161280362	3.67946023219744	3.91451988562673	3.95124371858143	3.93671561801852	4.75789127300576	4.11700258611469	4.33565541749176	3.99360299242057	3.91451988562673	4.66343909411207	3.62100203171085	4.55124184396254	4.62005879848184	4.37418345721286	4.21582445975981	4.07329115302427	4.3502779363593	4.19343546486633	4.19907988248601	4.41582401425717	3.53732955598674	4.22683374526818	4.00049165341575	4.1411486284199	4.62374657156103	5.64897423816121	5.00394630594546	4.64439089914137	4.48863636973214	4.39444915467244	5.22035582507832	5.42053499927229	4.47733681447821	5.8111409929767	6.19644412779452
5.25227342804663	5.25227342804663	4.69134788222914	4.69134788222914	5.54907608489522	5.54907608489522	4.17438726989564	4.17438726989564	4.89034912822175	4.89034912822175	4.13035499974513	3.89995042419388	4.79247928429309	4.23410650459726	3.91601502669768	3.65325227647079	4.01457959375324	4.24563400976833	4.79579054559674	4.9600435079802	3.02529107579554	4.0842942263686	4.07753744390572	4.22829253473184	4.48413185761104	5.34041854256667	4.43319492124828	4.37449836825309	5.12277279403311	3.75185425327532	4.13676527810605	3.69386699562498	4.57882621064849	4.76898827121749	3.85014760171006	4.85981240436167	4.7518645651389	4.6802776584749	4.98770778945255	5.12752904556775	5.07517381523383	5.07517381523383	5.01063529409626	5.01063529409626	4.85981240436167	4.85981240436167	5.4380793089232	5.4380793089232	5.77765232322266	5.77765232322266
3.91202300542815	4.82028156560504	4.18965474202643	4.58496747867057	4.94875989037817	3.09104245335832	4.30406509320417	3.76120011569356	2.56494935746154	0	3.42275814076873	4.5530668470038	3.72569342723665	3.21424975647942	3.5727776966247	3.16189839012566	3.34855364817673	3.83862484047328	3.4114015518364	3.7504086440608	3.14713192000936	3.98827154208098	3.5229610879147	4.07623281227905	3.0644687019058	3.76921797601829	3.74223792225375	3.19552846087121	3.73399988939441	4.11653247719746	2.68207471469895	3.82612988407643	4.08209029729863	2.69774083144335	3.5727776966247	3.45242657143095	3.88709959697569	3.28581530754331	3.58565341098474	3.13214412904387	3.25809653802148	5.34233425196481	5.40717177146012	4.04305126783455	4.51085950651685	4.68213122712422	3.17805383034795	2.07944154167984	4.4188406077966	2.07944154167984
3.17805383034795	3.73766961828337	4.31748811353631	3.52636052461616	4.12713438504509	3.58351893845611	4.23410650459726	3.36729582998647	4.15888308335967	3.76120011569356	3.58898130084795	3.51259596944555	3.40774864514938	3.52698170695315	3.24884477134955	3.47993913511925	3.59654020882263	3.18536273585643	3.35089198560143	3.57959890207604	3.49094366951843	3.46551580815814	3.70355989951815	3.29844171248892	3.60174002795325	3.40844802739026	3.48642704715048	3.69204345745659	3.78977579480169	4.04982344171896	4.27058349455242	4.16349391598775	3.92906014423614	4.18848034377048	4.12702079385965	3.78210680051288	3.99729578272696	3.97572490909326	4.14792982897214	4.09340515398017	5.33753807970132	4.00733318523247	2.30258509299405	3.58351893845611	5.48063892334199	5.0998664278242	4.88280192258637	4.24849524204936	4.72738781871234	4.98360662170834
4.17438726989564	4.17438726989564	4.30406509320417	4.30406509320417	5.53733426701854	5.53733426701854	5.19295685089021	5.19295685089021	5.90808293816893	5.90808293816893	4.95582705760126	4.57471097850338	4.26267987704132	4.77912349311153	5.35185813347607	5.10594547390058	2.89037175789616	3.85014760171006	4.45434729625351	2.19722457733622	4.34380542185368	5.44673737166631	5.18178355029209	5.94803498918065	5.09375020080676	5.02388052084628	3.58351893845611	2.89037175789616	5.12396397940326	4.91265488573605	2.77258872223978	4.23410650459726	4.78749174278205	4.34380542185368	4.34380542185368	5.46383180502561	3.36729582998647	2.63905732961526	4.02535169073515	4.84418708645859	5.49306144334055	5.49306144334055	5.52146091786225	5.52146091786225	5.33271879326537	5.33271879326537	5.50125821054473	5.50125821054473	5.62040086571715	5.62040086571715
2.39789527279837	3.09104245335832	4.24849524204936	3.17805383034795	4.04305126783455	4.30406509320417	3.73766961828337	4.56434819146784	1.38629436111989	3.98898404656427	3.23080439573347	3.36901848329792	3.26001776819938	3.00568260440716	2.06686275947298	3.64675452781327	3.74360435380318	3.29953372788566	3.4578927253387	3.18841661738349	2.22462355152433	3.20680324363393	2.77258872223978	2.45530618001171	2.22462355152433	3.13766576944266	3.82209829790016	2.65324196460721	2.84490938381941	3.20680324363393	3.67376581630389	3.57794789340665	3.5307625860168	3.44361809754611	3.61496377116377	3.12456514539696	3.45315712059287	3.20071185424053	2.68444033546308	2.92046978905344	3.78418963391826	2.63905732961526	2.83321334405622	3.85014760171006	4.38202663467388	3.3322045101752	2.07944154167984	3.36729582998647	4.21950770517611	5.19295685089021
5.41610040220442	5.41610040220442	5.67332326717149	5.67332326717149	4.62497281328427	4.62497281328427	5.17048399503815	5.17048399503815	5.06259503302697	5.06259503302697	4.36944785246702	5.21260384827401	3.67810735713203	4.65123555283134	2.89827693740328	4.58350868920691	4.03802613163188	4.56583518058941	3.95945169899926	4.32507828280299	4.16555719044737	3.94296780927757	3.99162605602711	0	3.85620822632175	4.33635659784069	3.90916177314711	3.34739467566918	4.17877324183889	3.99162605602711	5.28465300435398	4.55687989686031	4.16555719044737	4.95280438527467	4.46261864200418	2.94443897916644	3.56347818757266	4.11087386417331	4.48219512362928	5.25823914298063	4.27666611901606	4.27666611901606	4.31748811353631	4.31748811353631	3.73766961828337	3.73766961828337	4.52178857704904	4.52178857704904	5.48479693349065	5.48479693349065
4.99721227376411	5.06259503302697	5.15329159449778	5.53338948872752	4.65396035015752	4.99043258677874	5.34233425196481	4.99721227376411	4.35670882668959	5.2040066870768	4.89851799597555	4.75202156333374	4.66857169733859	4.73300355749798	4.38316235313781	3.89737072864128	4.41003967090156	3.69567449724677	4.19651818695141	4.21683032740539	4.39669130807813	4.1416906828193	4.02209965534877	3.95124371858143	3.90838001414965	3.69567449724677	4.50484746436022	4.28295940599184	4.27918818844877	3.24045939653538	3.62555232016266	4.232788112844	3.40723969611812	3.58099049210275	4.39332618992781	4.41993529865578	4.1197760001139	4.07907709009131	3.2822773362187	3.51018766537056	4.14313472639153	5.06259503302697	1.79175946922805	4.69134788222914	3.43398720448515	4.969813299576	5.04985600724954	4.06044301054642	4.89783979995091	4.55387689160054
4.57471097850338	4.00733318523247	2.94443897916644	4.92725368515721	3.97029191355212	4.34380542185368	0	3.49650756146648	4.43081679884331	4.76217393479776	3.46936303771573	3.84667795758495	3.819499636531	3.31460874828482	3.65877980796827	3.72148171246109	4.01868499937696	3.51397220375921	2.80265541083857	3.89749944257474	3.14355065426828	3.45183154414131	3.97248345508234	3.57833757971411	3.65337276565703	3.60713957061782	3.20765026264839	3.48231285897192	2.65716482024265	3.21046848903223	2.83594558619309	3.16439508141691	2.42706400738903	3.41810785381047	3.55866481411541	3.33717552289722	3.39263368588528	2.64732867536594	3.46718833588004	3.32218773193173	2.63905732961526	3.61091791264422	4.45434729625351	4.60517018598809	4.24849524204936	0	3.2188758248682	4.76217393479776	4.27666611901606	3.2188758248682
4.51085950651685	4.51085950651685	4.20469261939097	4.20469261939097	5.23644196282995	5.23644196282995	5.62762111369064	5.62762111369064	4.24849524204936	4.24849524204936	4.60340392117801	4.45503105696391	4.64155883834165	5.12989871492307	3.70202792695744	4.7661879893596	3.44530808010963	4.51858652500156	4.70740818460094	4.31905551197632	2.8870984325512	3.09903184339179	3.16074808325035	3.9410105423014	3.64836378522021	3.41095355660752	3.82479770181453	3.75295831079846	4.32840865888297	4.51085950651685	4.20994657193212	4.12237926434008	4.98400944145195	4.97916486193239	3.92720134702721	3.785525639461	4.37390551215154	4.19941091697179	5.00315641648891	4.71376077346031	3.71357206670431	3.71357206670431	3.89182029811063	3.89182029811063	5.48479693349065	5.48479693349065	5.67332326717149	5.67332326717149	5.09375020080676	5.09375020080676
2.99573227355399	4.49980967033027	3.43398720448515	3.73766961828337	4.55387689160054	4.47733681447821	4.78749174278205	4.69134788222914	4.51085950651685	4.14313472639153	4.06731588983418	3.13549421592915	2.89037175789616	3.73766961828337	3.79773385902602	3.63230910262554	4.23410650459726	3.71357206670431	4.18661983833127	3.88362353090645	2.53369681395743	3.70868208141012	3.91601502669768	3.93182563272433	3.31054301339402	3.95124371858143	3.86283276123737	4.84576065090602	4.79579054559674	4.29864502573483	3.24259235148552	3.80666248977032	4.2570301444992	4.06044301054642	2.56494935746154	2.98568193770049	1.75785791755237	3.74242022104197	3.70376806660769	4.46820433091493	3.80666248977032	4.57471097850338	4.07753744390572	4.63472898822964	5.33271879326537	5.05624580534831	5.04985600724954	5.25749537202778	3.80666248977032	4.23410650459726
4.53259949315326	5.5834963087817	4.89034912822175	5.57972982598622	5.30826769740121	3.40119738166216	3.04452243772342	4.26267987704132	4.93447393313069	4.24849524204936	4.03580110660949	4.09336368916651	3.25356138285609	3.73626807635808	3.83247037372619	4.10797671101216	4.21517306466567	4.02954456899518	3.74464801366483	4.03891475728277	4.10507113996074	3.92720134702721	4.30008261083985	4.29768548624013	3.69766428366967	2.22938168897075	3.74881179483661	4.30723969904494	4.03267773082722	4.04511312423511	3.48395134269107	3.67555579291547	3.85139838361171	4.41954907399697	3.36932217313171	4.05127330798657	3.97803103454508	3.75295831079846	3.773436842142	3.58678158409093	3.04452243772342	2.484906649788	3.71357206670431	1.79175946922805	1.94591014905531	5.11799381241676	4.79579054559674	3.98898404656427	4.12713438504509	5.15329159449778
3.04452243772342	3.04452243772342	4.70048036579242	4.70048036579242	5.00394630594546	5.00394630594546	4.94875989037817	4.94875989037817	4.70953020131233	4.70953020131233	3.89182029811063	3.83791503327442	4.55687989686031	4.59222967471236	4.72231809936209	3.93462283734539	4.70307440096946	3.56347818757266	3.3770998300831	3.56347818757266	4.67549550270882	2.82477447541035	3.77111755235091	5.12226185133273	4.24235397402728	3.56347818757266	4.01509519056796	3.3322045101752	5.00872871582567	3.95124371858143	4.80985877292894	3.36235754834589	3.77111755235091	3.87417278129705	3.00991690854595	3.500827222611	4.90949864955461	4.41711795448515	3.64507683145554	4.84418708645859	5.47646355193151	5.47646355193151	5.08759633523238	5.08759633523238	3.93182563272433	3.93182563272433	5.0998664278242	5.0998664278242	5.2257466737132	5.2257466737132
5.35185813347607	5.35185813347607	4.02535169073515	4.02535169073515	5.25227342804663	5.25227342804663	4.72738781871234	4.72738781871234	4.57471097850338	4.57471097850338	4.09304163044169	4.54079831762984	4.31016973272863	4.36707161372514	3.90323449939507	4.22820142270955	4.03506994020407	4.25716292605161	4.11547392339662	4.04578874559114	4.23839981138401	4.1784654811375	3.84581642718988	3.96556377235618	3.96999705876597	3.73132512975029	4.17053370057965	3.86859344750081	4.03341064778797	4.15226946464202	4.011585494971	3.95214475483401	3.95932396604611	3.76880196225611	4.05720501527264	3.7131908965072	3.53732955598674	3.80074222173844	3.4826813579013	3.65551655044482	4.8283137373023	4.8283137373023	4.79579054559674	4.79579054559674	4.35670882668959	4.35670882668959	3.78418963391826	3.78418963391826	3.85014760171006	3.85014760171006
4.7361984483945	5.03043792139244	5.15905529921453	4.90527477843843	5.52545293913178	5.15329159449778	5.30330490805908	5.36597601502185	5.31811999384422	4.67282883446191	4.61709875685337	4.51085950651685	4.82510860635335	4.40671924726425	4.16821441078856	5.21493575760899	4.44265125649032	4.45667017766965	3.9963641538619	3.70376806660769	4.42124734782716	3.78872478908365	4.92143971529178	4.90379219847821	4.58700621536042	2.97552956623647	4.26549281841793	4.12066187053947	3.00568260440716	4.11087386417331	4.77068462446567	4.71312732749318	4.52396013056255	4.52396013056255	4.61115225766564	3.5945687746427	3.03495298670727	3.11794990627824	4.36944785246702	5.17840706987548	1.6094379124341	4.88280192258637	4.70953020131233	3.8286413964891	5.11198778835654	5.97888576490112	5.55682806169954	5.66988092298052	4.23410650459726	2.94443897916644
3.78418963391826	3.78418963391826	1.09861228866811	1.09861228866811	3.89182029811063	3.89182029811063	4.04305126783455	4.04305126783455	2.07944154167984	2.07944154167984	3.64383227622334	3.70657903121334	3.17208366336144	3.51083445408724	3.22267811081794	3.44316158076119	2.92418512226194	2.66258782702545	3.80242070186196	3.53888678443534	3.07136968775961	3.38680864421006	3.55806545446591	3.16406758837321	3.11033565629299	2.82759535175199	3.40278342481779	2.75759593765364	3.20738144544247	3.30984760307393	2.89827693740328	2.90872089656436	3.75453342433537	3.64383227622334	3.14374168535917	3.34403896782221	3.25626335693982	3.23399898644242	3.19184715248028	3.44316158076119	4.66343909411207	4.66343909411207	4.52178857704904	4.52178857704904	4.11087386417331	4.11087386417331	3.71357206670431	3.71357206670431	4.18965474202643	4.18965474202643
5.02388052084628	4.56434819146784	3.25809653802148	3.17805383034795	3.52636052461616	1.79175946922805	3.61091791264422	4.33073334028633	3.66356164612965	2.70805020110221	3.51876875470795	3.43674836592647	3.33526105865775	3.31366638917629	3.23249692082017	3.79452564324892	3.29795103169666	3.61091791264422	2.97989320952424	3.09493098709801	3.15517504796301	3.45856741332111	3.87060559558813	3.50855589998265	3.2188758248682	3.28840188751681	3.35340671782581	3.73494482095718	3.34739467566918	2.87919845729804	2.99715982554518	3.30426684216479	3.31366638917629	2.91699823301149	3.57794789340665	3.07136968775961	3.14415227867226	3.40594798442075	3.43950192434366	3.35938283122915	5.25749537202778	4.55387689160054	3.55534806148941	3.68887945411394	3.13549421592915	3.29583686600433	4.33073334028633	3.61091791264422	3.89182029811063	3.13549421592915
4.79579054559674	4.52178857704904	5.22035582507832	4.55387689160054	4.27666611901606	4.17438726989564	4.81218435537242	4.33073334028633	5.35185813347607	5.6970934865054	4.49616003124272	4.32358967964393	4.70077838397373	4.31508084680866	4.18766568120157	4.3682020051298	4.25549643750834	4.23363121941721	4.36944785246702	4.22431771925989	4.11006730410808	4.18766568120157	4.47565880532154	4.20027868382838	3.98746498201575	4.05363640457373	4.26659738406779	4.15657509413154	3.91855897640793	4.53910043847675	3.99654494754666	3.99744842599993	4.01623532117306	4.50598365035587	4.21418982945789	4.26521648626493	4.17034379711334	4.20248808696109	4.27621064189591	4.50271982152924	5.2257466737132	4.74493212836325	2.83321334405622	4.79579054559674	5.54517744447956	4.97673374242057	4.02535169073515	4.58496747867057	5.62762111369064	4.97673374242057
4.17438726989564	5.4380793089232	5.52146091786225	5.96614673912369	5.08140436498446	2.89037175789616	4.81218435537242	5.62040086571715	5.3890717298165	4.4188406077966	4.12828579565013	4.59005654817804	4.48702994368387	4.33635659784069	4.52488935472729	4.66747406932425	4.39884863383192	3.93042409079904	3.88743752995553	4.19181690503092	4.08597631255158	3.56347818757266	3.81928095372953	3.88303546855489	4.42227703729518	4.57249940369854	4.5680615265925	4.11438058898252	4.3829190934569	4.7904635131712	4.09672268462707	4.40671924726425	4.95431686350603	5.04802282616788	4.00733318523247	4.04179734917496	4.86091921133686	4.83401175841694	4.3193910636824	4.75420576514858	4.58496747867057	3.76120011569356	4.24849524204936	4.58496747867057	4.9416424226093	5.75257263882563	5.15905529921453	5.37063802812766	4.39444915467244	5.10594547390058
4.56434819146784	4.56434819146784	4.0943445622221	4.0943445622221	5.24174701505964	5.24174701505964	3.76120011569356	3.76120011569356	4.51085950651685	4.51085950651685	4.07511320029421	3.20158432775814	2.89827693740328	4.72612279640575	4.17877324183889	3.00991690854595	4.06780500698749	3.28519846779927	3.36235754834589	3.89182029811063	2.98856378407538	3.78093759853188	3.79066214842388	4.13858926401986	0	0.356674943938732	4.89034912822175	4.06780500698749	3.56347818757266	4.93447393313069	3.9262076404201	3.69953674858792	4.6388812433304	2.74543773317383	3.59926729542425	3.96759285658296	4.04555439805267	3.44771739729705	4.71466500078437	4.11087386417331	4.18965474202643	4.18965474202643	3.85014760171006	3.85014760171006	5.22035582507832	5.22035582507832	5.29330482472449	5.29330482472449	3.25809653802148	3.25809653802148
4.31748811353631	4.69134788222914	4.77068462446567	4.76217393479776	4.67282883446191	5.42053499927229	4.71849887129509	5.03695260241363	5.52942908751142	4.57471097850338	4.40671924726425	4.46014441393783	3.88156379794344	3.78418963391826	4.06902675423781	3.8607297110406	3.72569342723665	3.59731226058845	4.18205014264121	2.56494935746154	2.39789527279837	3.97029191355212	4.36944785246702	4.40060302024682	1.25276296849537	2.63905732961526	3.3499040872746	3.56953269648137	4.48863636973214	4.11903717481247	4.52720864451838	4.11903717481247	4.29045944114839	3.89182029811063	4.8283137373023	4.23410650459726	3.49650756146648	3.89182029811063	3.80666248977032	3.13549421592915	4.35670882668959	4.04305126783455	2.30258509299405	3.66356164612965	3.89182029811063	4.48863636973214	3.04452243772342	4.31748811353631	5.14166355650266	4.56434819146784
5.8406416573734	5.8406416573734	5.97888576490112	5.97888576490112	5.50125821054473	5.50125821054473	5.86078622346587	5.86078622346587	4.47733681447821	4.47733681447821	5.05624580534831	4.79579054559674	5.37009068273907	5.38799674986885	5.24795243366922	4.0634809875665	3.86997476918465	3.9410105423014	4.67172872433996	5.38152248932609	4.28074276550982	3.847641334734	4.59986200484236	4.75105147433284	4.5376468224805	4.84140415330815	3.73626807635808	3.86258557300228	3.73626807635808	3.63913295044468	4.90090795927209	4.83019432083726	4.49522400883895	3.86258557300228	4.09923454751629	4.97429669815998	4.47934015404638	4.39590053373709	4.10507113996074	4.47532945348297	4.02535169073515	4.02535169073515	3.71357206670431	3.71357206670431	4.27666611901606	4.27666611901606	5.605802066296	5.605802066296	4.44265125649032	4.44265125649032
3.46573590279973	4.48863636973214	5.30826769740121	4.67282883446191	4.66343909411207	5.07517381523383	5.16478597392351	4.44265125649032	4.85203026391962	3.3322045101752	4.5685062016165	4.22683374526818	3.36384159511839	2.69462718077007	4.08597631255158	4.35414143118435	3.8607297110406	3.96840333886425	4.2570301444992	3.74004774068834	4.35414143118435	4.01277290852829	4.41037110768302	4.32280727501391	3.67376581630389	3.26575941076705	3.56953269648137	3.71113006304876	4.19116874685764	4.2312037449393	4.51085950651685	4.29456060889261	4.14472076954717	4.39937527300849	3.54385368206368	3.45315712059287	3.65842024662923	2.4932054526027	2.84490938381941	3.89792408104864	3.58351893845611	3.63758615972639	4.12713438504509	5.24174701505964	5.24702407216049	5.23110861685459	3.04452243772342	4.68213122712422	4.29045944114839	4.0943445622221
5.12989871492307	5.12989871492307	5.74939298590825	5.74939298590825	5.24702407216049	5.24702407216049	4.58496747867057	4.58496747867057	5.43372200355424	5.43372200355424	4.69478234467778	5.33933934107096	4.30068099521993	3.93671561801852	3.82045581190266	4.46014441393783	4.32081590362899	4.77702044291475	4.65276916478737	4.55912624748668	4.97414418551384	4.82330119547876	3.92197333628131	4.47733681447821	4.19907988248601	3.9440060512812	4.73180283692146	4.24849524204936	4.39753082120985	5.45318207710895	4.77068462446567	4.32081590362899	4.44705331789095	4.53528405852393	4.37418345721286	4.35510497710762	4.5976419195673	3.82045581190266	4.8019697619627	4.06044301054642	5.08759633523238	5.08759633523238	4.81218435537242	4.81218435537242	4.79579054559674	4.79579054559674	5.34710753071747	5.34710753071747	5.36597601502185	5.36597601502185
5.14166355650266	5.26269018890489	4.39444915467244	4.58496747867057	4.70953020131233	4.12713438504509	3.78418963391826	4.46590811865458	3.66356164612965	3.09104245335832	4.22926388012147	4.56086992709151	3.7992275112828	4.12713438504509	3.74557479779048	3.93182563272433	3.67207233579756	3.72166927693693	4.23410650459726	2.92673940206704	2.96183072187831	3.10608033072286	3.10608033072286	3.73766961828337	3.43398720448515	3.07577498122753	3.55534806148941	3.60186807712431	2.94443897916644	3.29583686600433	2.81341071676004	3.04452243772342	3.43398720448515	2.79320800944252	3.10608033072286	4.13249632818648	4.12174353641022	4.40264592187662	3.02852209637698	4.11087386417331	3.40119738166216	2.89037175789616	3.04452243772342	4.02535169073515	4.46590811865458	4.20469261939097	4.95582705760126	4.35670882668959	3.98898404656427	4.31748811353631
4.99721227376411	4.14313472639153	4.44265125649032	4.68213122712422	4.56434819146784	4.69134788222914	5.08140436498446	4.61512051684126	4.68213122712422	4.60517018598809	4.85861908679763	4.81093279075348	4.35176566289207	4.56274434188586	4.59589654920276	4.16606874302055	4.60054411759931	4.14068973739847	3.92425557386378	4.22851677511847	4.26159586609506	4.65029062126856	4.39254801341541	4.652494074235	4.24188000293064	4.04439988570584	4.208131018194	4.25506700721259	3.87280229227486	3.72290920270025	3.78243985219447	4.06836907581884	3.83364557707367	3.99040753434913	3.17162294001766	3.37258684762089	4.04439988570584	3.29868181813656	4.3398014125003	4.28411692517192	5.17614973257383	4.89783979995091	4.52178857704904	5.32300997913841	5.24702407216049	5.12396397940326	3.3322045101752	4.9416424226093	4.71849887129509	5.81413053182507
5.65948221575962	5.65948221575962	5.14749447681345	5.14749447681345	3.63758615972639	3.63758615972639	4.63472898822964	4.63472898822964	5.37527840768417	5.37527840768417	5.35658627467201	5.25227342804663	4.7361984483945	3.2188758248682	4.30406509320417	5.54517744447956	4.12713438504509	4.21950770517611	4.14313472639153	4.52178857704904	4.74493212836325	2.63905732961526	3.97029191355212	5.12396397940326	4.27666611901606	3.2188758248682	4.56434819146784	3.91202300542815	1.79175946922805	4.21950770517611	4.57471097850338	4.39444915467244	4.67282883446191	5.08140436498446	4.65396035015752	2.99573227355399	0	4.06044301054642	5.03695260241363	3.95124371858143	4.48863636973214	4.48863636973214	5.63835466933375	5.63835466933375	5.61312810638807	5.61312810638807	5.06259503302697	5.06259503302697	4.49980967033027	4.49980967033027
4.33073334028633	4.33073334028633	4.93447393313069	4.93447393313069	4.63472898822964	4.63472898822964	4.68213122712422	4.68213122712422	5.06890420222023	5.06890420222023	3.62398050767061	3.55457556241662	3.53585426680841	4.27026428958288	3.5592016308054	3.64749423795108	3.32055389295523	3.72861978276345	3.46994998404656	3.62614111348051	3.50952645974826	3.23814836998923	3.34942981645708	3.87849417086449	3.8054605665487	3.67869260880694	3.85987586155084	3.4997782103346	4.06879572732215	4.42241610323584	3.94184417156992	4.31892851709828	4.16771223468159	4.03639091971201	4.13711061178815	4.20469261939097	4.37762507009347	4.03782187631202	3.72861978276345	3.42874243721785	3.95124371858143	3.95124371858143	4.02535169073515	4.02535169073515	4.18965474202643	4.18965474202643	3.85014760171006	3.85014760171006	4.61512051684126	4.61512051684126
3.71357206670431	4.57471097850338	4.82028156560504	3.49650756146648	1.94591014905531	4.0943445622221	4.43081679884331	5.8348107370626	5.62040086571715	5.14166355650266	4.03802613163188	3.18398856586776	4.70501552095781	4.69918082045033	3.33982843528586	3.36975585582734	3.54509156132222	4.37485814519527	3.63946409455059	4.14539973302238	5.00154649677838	3.77111755235091	4.61582748046208	4.35579265621781	4.77972355313554	4.03802613163188	3.16607763930123	4.18531634042783	4.429966096963	4.15552925126124	4.34750912979117	3.40594798442075	3.68887945411394	3.71008166176454	4.78689632746228	3.9262076404201	0	3.81456766927743	3.90485451594953	3.8098320645316	4.96284463025991	4.51085950651685	5.5683445037611	5.11198778835654	5.23110861685459	4.36944785246702	1.09861228866811	1.38629436111989	4.02535169073515	5.03043792139244
5.56452040732269	5.44673737166631	5.78074351579233	5.80211837537706	5.67332326717149	4.76217393479776	4.75359019110636	5.48893772615669	5.36129216570943	4.90527477843843	5.16135151147488	4.72915616576908	4.16821441078856	4.44265125649032	4.79579054559674	4.96424225452655	4.98497554731568	3.90399083373088	4.11087386417331	4.06044301054642	4.29864502573483	4.57471097850338	2.8094026953625	3.8416005411316	4.37701409285034	4.2312037449393	4.80073696953207	3.26575941076705	4.08092154188996	4.17745946893261	4.95159275346247	4.64631212931927	4.59915211366253	4.89485026110255	3.9740583963476	4.09100566095659	4.44265125649032	4.59309760475382	4.39197696552705	4.38452351487247	4.75359019110636	3.93182563272433	4.39444915467244	4.14313472639153	4.55387689160054	3.61091791264422	4.39444915467244	5.09375020080676	4.65396035015752	5.66988092298052
4.77068462446567	4.77068462446567	5.01727983681492	5.01727983681492	4.46590811865458	4.46590811865458	3.95124371858143	3.95124371858143	4.43081679884331	4.43081679884331	3.26575941076705	3.8155121050473	3.39450839351136	3.98527346716774	4.30135873160643	3.02529107579554	2.94443897916644	2.85647020622048	3.20274644293832	3.28091121578765	2.53369681395743	4.87213921684233	4.47049528266149	3.95508249488859	3.02529107579554	2.62466859216316	3.11794990627824	0	4.12390336446365	4.02891675689964	3.15273602236366	3.56671182013973	3.87535902105655	4.09767235231478	3.10009228887823	3.08190996979504	3.96271611974366	4.16200321069592	3.63230910262554	3.60004824040732	4.48863636973214	4.48863636973214	3.95124371858143	3.95124371858143	3.73766961828337	3.73766961828337	3.76120011569356	3.76120011569356	3.80666248977032	3.80666248977032
3.09104245335832	5.04342511691925	4.91265488573605	4.77068462446567	4.38202663467388	2.70805020110221	4.06044301054642	3.76120011569356	2.89037175789616	2.77258872223978	4.13173209429372	4.34194841110647	4.31367131500961	3.85620822632175	3.94296780927757	3.90916177314711	3.69953674858792	4.37485814519527	3.99162605602711	3.48781185449893	3.86523084392139	4.30213272545312	4.6388812433304	3.80029304148484	2.496741107435	3.28519846779927	4.77068462446567	4.64713438508712	3.61091791264422	3.93462283734539	2.62880082944807	2.96674473668074	3.500827222611	2.496741107435	4.49184150068109	2.94443897916644	4.26669594669621	2.82477447541035	3.81928095372953	4.60517018598809	5.01727983681492	4.83628190695148	2.30258509299405	4.66343909411207	5.34710753071747	5.26269018890489	4.77068462446567	4.76217393479776	4.88280192258637	5.43372200355424
4.61512051684126	2.484906649788	4.86753445045558	3.3322045101752	3.76120011569356	4.93447393313069	5.06259503302697	5.59842195899838	4.87519732320115	4.96284463025991	4.36944785246702	4.92089291859539	3.48124008933569	3.4578927253387	3.02042488614436	2.4423470353692	3.09104245335832	3.74360435380318	3.34550847580157	4.49423862528081	4.19907988248601	3.78702651525346	3.64087023492758	3.81220267014594	4.41128199282267	4.39290475282106	3.93671561801852	4.45579972933382	4.41582401425717	4.99467527451753	4.5231463505095	4.43822973123244	4.44705331789095	4.85300634989267	3.86859344750081	3.64087023492758	4.35510497710762	4.33073334028633	4.09225905573108	5.02962059400734	4.31748811353631	4.68213122712422	5.31320597904179	5.62040086571715	5.25749537202778	5.4510384535657	3.52636052461616	3.25809653802148	5.65248918026865	3.89182029811063
2.70805020110221	2.70805020110221	3.68887945411394	3.68887945411394	4.55387689160054	4.55387689160054	4.74493212836325	4.74493212836325	4.12713438504509	4.12713438504509	3.4534788881722	3.36612623920987	3.86660004720839	3.3448362570811	4.12904617041503	2.50863421094896	3.49753425560184	3.28574214305732	3.2188758248682	3.16024074801772	3.95026540446459	3.62185196235102	3.84290906123689	3.58304801779754	4.12247620426971	3.97920633106959	3.0652899572559	3.77295573696542	3.82753540559295	3.66443045591497	3.58304801779754	3.87928967818439	3.94240424377165	3.42077842686126	3.7445065642799	3.63535351758441	3.51280950169685	3.88557461507357	3.70776773863414	3.78688246108885	4.34380542185368	4.34380542185368	4.83628190695148	4.83628190695148	2.484906649788	2.484906649788	4.02535169073515	4.02535169073515	4.97673374242057	4.97673374242057
5.01727983681492	5.65599181081985	5.14166355650266	4.44265125649032	5.48893772615669	4.77068462446567	5.03043792139244	5.05624580534831	5.20948615284142	5.74300318780948	4.98497554731568	5.73850591071459	5.53101513066706	4.78582368568135	5.25957653823161	4.28220629939167	5.58424790596101	4.83945148171276	3.45315712059287	4.27388447605418	3.56104608260405	3.78872478908365	2.73436750941958	4.28220629939167	3.00568260440716	2.61006979274201	4.11087386417331	4.13035499974513	4.36944785246702	4.13035499974513	3.87949981372259	2.84490938381941	3.03495298670727	3.71843825635548	3.50855589998265	4.4636066216663	3.50855589998265	4.765586907394	5.09006242772758	4.36182392735636	4.44265125649032	4.12713438504509	4.51085950651685	5.07517381523383	4.66343909411207	5.5834963087817	5.16478597392351	5.82304589548302	4.89034912822175	5.14166355650266
3.78418963391826	3.04452243772342	2.30258509299405	4.20469261939097	4.46590811865458	4.52178857704904	4.51085950651685	4.85981240436167	3.61091791264422	4.04305126783455	3.92269753667507	3.76629206446072	3.25339507190968	3.79301971336653	3.62855966388041	3.23915657792056	3.46649780759849	3.39057202628322	3.55185765654965	3.87525781160351	2.95972590106335	3.37065435539361	2.99695104274812	3.39057202628322	3.57261964799807	3.45961967578229	3.19218120960716	0	0	0	1.95630885627621	2.94443897916644	2.85590935370999	3.10753540555216	3.15231900817913	2.59270322024371	3.45500783055973	2.99695104274812	3.16783923693823	3.43398720448515	2.63905732961526	3.71357206670431	4.24849524204936	4.18965474202643	3.73766961828337	4.33073334028633	3.3322045101752	0	0	0.693147180559945
5.07517381523383	5.07517381523383	5.34233425196481	5.34233425196481	5.39816270151775	5.39816270151775	5.22035582507832	5.22035582507832	4.45434729625351	4.45434729625351	4.9961448479378	3.49331267056996	4.30335360260141	4.42390070714494	4.11603738683336	4.72831891747607	4.91149322055217	4.57796125222068	3.89182029811063	4.0522425090101	3.14006043390873	4.19522135679848	4.63472898822964	4.64994226338538	3.68492427427101	4.2597103128695	3.68492427427101	4.77735279765109	4.2597103128695	4.64994226338538	3.72378926925096	4.34517154228473	3.8657034709487	4.71708810219208	4.76127384472799	4.25074834101227	5.0702273912985	4.60989584455931	3.55835106674918	4.72271927615271	4.85203026391962	4.85203026391962	4.78749174278205	4.78749174278205	5.57215403217776	5.57215403217776	4.97673374242057	4.97673374242057	4.06044301054642	4.06044301054642
4.47733681447821	4.47733681447821	4.70953020131233	4.70953020131233	3.58351893845611	3.58351893845611	4.07753744390572	4.07753744390572	4.77912349311153	4.77912349311153	4.26717679299494	4.4312928759768	3.81021173928146	3.91601502669768	4.41109988215959	3.78328012953542	4.32598524379026	3.52988372262348	3.98527346716774	4.22595744902399	4.23988686751276	3.98527346716774	4.19750265432473	3.64909858410209	3.61091791264422	3.96271611974366	3.799525974201	3.3017453026905	3.85693303911019	3.64909858410209	3.1896529661913	3.64283551561253	4.19388819255836	4.07482189573324	3.89182029811063	4.14186407819008	3.84673753872952	4.12260802749496	4.13035499974513	4.12260802749496	4.78749174278205	4.78749174278205	5.32300997913841	5.32300997913841	5.07517381523383	5.07517381523383	4.02535169073515	4.02535169073515	4.31748811353631	4.31748811353631
4.45434729625351	4.07753744390572	3.17805383034795	4.58496747867057	3.8286413964891	4.06044301054642	5.42934562895444	4.14313472639153	2.30258509299405	4.21950770517611	3.70745583968687	3.9070104636046	2.4423470353692	4.09850257237076	4.38825718442452	3.50405476710186	4.07329115302427	3.4578927253387	4.74493212836325	4.46014441393783	3.15700042115011	2.37490575457367	4.09850257237076	3.79548918917219	3.12456514539696	4.47733681447821	3.3322045101752	3.50405476710186	2.81839825827108	3.74360435380318	3.8448142557347	3.48124008933569	3.3322045101752	3.56953269648137	4.15888308335967	4.50258359721299	3.79548918917219	4.11087386417331	4.07329115302427	4.08597631255158	5.23110861685459	4.34380542185368	3.85014760171006	5.4380793089232	4.77912349311153	4.56434819146784	4.95582705760126	3.58351893845611	5.03695260241363	3.29583686600433
4.46590811865458	4.00733318523247	3.13549421592915	2.484906649788	4.23410650459726	3.93182563272433	5.35658627467201	4.83628190695148	4.83628190695148	5.06259503302697	4.17254611111961	4.13045984536006	4.21774784551064	4.20420580396553	4.19195775340788	4.09958443327686	4.06268936117279	3.57867631398032	3.69050856118073	3.83851685883005	3.96370752762394	3.9056987012827	4.07827409218949	3.94558391938324	4.00851825351258	3.99300172975089	4.16700220779818	4.04228820026605	3.93671561801852	3.5463010492292	3.47721863619491	3.55005457256012	3.38439026334577	3.53209850656918	3.60206568605687	3.56861371954428	3.3899019436593	3.60028579831318	3.48023624116707	3.66411890443328	2.99573227355399	3.46573590279973	2.39789527279837	3.80666248977032	4.56434819146784	5.08140436498446	3.87120101090789	5.16478597392351	5.35185813347607	4.71849887129509
3.78418963391826	3.17805383034795	4.81218435537242	3.80666248977032	4.40671924726425	4.54329478227	5.4971682252932	5.2257466737132	3.3322045101752	3.04452243772342	4.25837879514192	4.29310160573629	4.16229731261772	4.28177939491692	3.77428904821873	3.83755841637625	3.81794811384322	3.67363509165339	3.55473475266921	3.48341665583821	3.67657227081149	3.59442727522025	3.82499602160584	3.91210883865424	3.67820031697344	4.29556134343328	4.20392363505317	4.05487775298136	3.71336268646904	4.12803388346243	3.99413685831428	4.10515855491334	3.78691708544346	4.04680897554798	3.9630587559245	3.97352580755004	3.81681582461109	3.97328362793231	4.21273145303516	4.2431468138447	3.85014760171006	5.3890717298165	3.13549421592915	4.7361984483945	4.63472898822964	4.59511985013459	4.78749174278205	5.28826703069454	4.7361984483945	4.59511985013459
3.61091791264422	3.91202300542815	2.56494935746154	3.09104245335832	1.94591014905531	3.43398720448515	2.56494935746154	3.25809653802148	4.56434819146784	3.73766961828337	3.32526806617855	3.37284215590703	3.74988351057731	3.63673690277513	2.23243948362729	3.87187282819886	3.5348631738568	3.22658794535454	3.34933799611881	3.88786250930321	3.46775000217143	3.7878486208033	3.82019064197137	3.74303156142475	3.40227207279192	3.65191425988046	3.82019064197137	3.57902858515448	3.40227207279192	3.51778495991377	3.30771349016691	3.39580653302728	2.42964397111295	3.10415261928252	3.86985602079256	3.52920278138509	3.74073710535123	3.75215710003718	3.00855296198305	3.71749825941959	3.63758615972639	4.02535169073515	3.87120101090789	1.6094379124341	4.35670882668959	5.55682806169954	4.66343909411207	4.99721227376411	4.40671924726425	4.969813299576
5.61312810638807	3.04452243772342	3.61091791264422	4.88280192258637	4.64439089914137	5.66642668811243	3.8286413964891	4.52178857704904	4.65396035015752	4.54329478227	4.03665124598908	2.73790316425189	3.09104245335832	3.05314318076733	4.3414413545588	4.00733318523247	3.4162352590267	4.92263168947437	4.83339173152924	4.81587303532027	4.05572972609432	4.35554264579941	3.32241650380904	3.95124371858143	3.93538435534132	3.00026742871938	4.42321219945809	4.30896706380438	4.29418846970826	4.69384684229678	4.20469261939097	4.85486714525482	5.05798141469345	5.35056475110133	4.45223089334713	4.6812891218113	4.37289415111061	4.94034287726722	4.36251941828506	4.613318714552	5.57972982598622	4.0943445622221	4.64439089914137	5.46806014113513	5.52545293913178	4.48863636973214	4.79579054559674	5.50938833662798	5.75257263882563	5.46383180502561
3.68887945411394	5.42934562895444	5.34233425196481	3.76120011569356	5.19849703126583	5.04985600724954	4.00733318523247	4.49980967033027	5.53338948872752	5.73009978297357	3.72781732184036	4.45092146213899	4.34685653024658	4.17800064329415	4.38496349434719	4.90090795927209	3.68445792885606	4.31905551197632	3.79350440519281	3.87364899254653	4.30247400297193	4.26598839949688	4.2125632328233	4.5489110216813	3.74464801366483	4.40240579701053	3.59650613398292	3.54181147577188	3.7652956845583	3.68001676685609	3.76120011569356	2.72746828695931	3.78151225614754	4.14500039857448	4.22554480846245	3.66205221188079	4.57106577398105	3.95800811866997	3.30667120817004	4.1137626480792	3.52636052461616	3.97029191355212	3.98898404656427	5.17048399503815	4.63472898822964	2.99573227355399	4.43081679884331	4.54329478227	3.09104245335832	4.23410650459726
4.60517018598809	4.31748811353631	4.18965474202643	4.0943445622221	6.01615715969835	6.19031540585315	5.26785815906333	4.40671924726425	4.45434729625351	5.51745289646471	4.04805127825126	4.73995079801305	4.56285898791637	3.500827222611	4.19827548507033	4.19612725653204	4.30019661642625	4.20255814686233	3.6070494358663	4.11321304652648	4.14539973302239	4.27069595202955	4.09196077086682	4.21950770517611	4.20255814686233	4.58933112195835	4.3658246600976	4.1178750596323	4.07024701064304	4.09196077086682	2.72691868540659	3.97029191355212	4.16998197642772	4.40322884232448	3.28519846779927	4.10382330617664	4.37665509087197	3.90341463089155	4.48863636973214	4.70953020131233	4.14313472639153	4.12713438504509	5.04985600724954	4.92725368515721	5.03043792139244	3.25809653802148	1.6094379124341	2.89037175789616	3.93182563272433	3.91202300542815
5.12396397940326	5.35658627467201	3.73766961828337	4.99721227376411	4.26267987704132	4.77068462446567	3.98898404656427	4.48863636973214	5.13579843705026	4.51085950651685	4.67868614620263	4.58175532814989	4.47928297143369	4.88582764350291	4.6746962486367	4.80846082302747	4.55957491271518	5.09111746563096	4.63805217046268	4.535973212041	4.16821441078856	4.20852322633081	4.24604325880207	3.70587703048251	4.03953632572711	4.18661983833127	3.68458452983106	4.01818320125654	4.03953632572711	4.24727000195326	4.19569705648239	4.0104452209391	4.30560830338698	4.19311196241028	4.27864828022005	4.06486670908504	4.23493431921407	4.03044076024262	4.6322293341021	4.75972894580469	5.70044357339069	5.65948221575962	4.43081679884331	5.19849703126583	4.54329478227	5.28826703069454	5.36597601502185	4.87519732320115	5.79909265446053	4.78749174278205
3.71357206670431	4.29045944114839	3.80666248977032	3.8286413964891	5.3890717298165	5.34710753071747	4.04305126783455	2.484906649788	3.09104245335832	3.91202300542815	3.79548918917219	3.39702201025167	4.17630850007353	4.00733318523247	3.68887945411394	4.11700258611469	3.79548918917219	4.28013232699254	4.15300647487069	3.23376443736195	4.02087741034023	2.22462355152433	3.20376218705815	3.2188758248682	3.72569342723665	2.04769284336526	2.47443534992071	2.96398357523941	3.88413780193861	3.31872115983792	3.68887945411394	3.66995144422842	3.8286413964891	2.30258509299405	4.06688771598906	3.64087023492758	3.86859344750081	3.8286413964891	5.3211790356913	4.20469261939097	4.49980967033027	3.91202300542815	4.8283137373023	5.0998664278242	5.16478597392351	4.21950770517611	4.69134788222914	4.23410650459726	3.61091791264422	4.31748811353631
5.73009978297357	5.4249500174814	4.96284463025991	4.97673374242057	3.68887945411394	5.51745289646471	4.52178857704904	5.57972982598622	4.12713438504509	5.16478597392351	4.57471097850338	4.73838902977431	5.04664573161929	4.29045944114839	4.22683374526818	3.59043938130068	3.76988323826702	4.23229326747308	4.35510497710762	4.14709512760763	4.12309397550809	3.12456514539696	4.13516655674236	3.91451988562673	4.00049165341575	4.69478234467778	4.30575285731789	4.39753082120985	3.9584293782423	3.3322045101752	3.92197333628131	4.46014441393783	4.32578691635101	4.11087386417331	4.29558327814826	4.04742764243435	4.04085587727111	4.05395650131681	4.39753082120985	4.25915253652335	4.12713438504509	1.94591014905531	4.31748811353631	3.61091791264422	4.14313472639153	5.06259503302697	5.28320372873799	5.08140436498446	4.55387689160054	4.12713438504509
4.58496747867057	4.75359019110636	3.2188758248682	3.73766961828337	4.84418708645859	5.62040086571715	5.24702407216049	4.21950770517611	3.58351893845611	3.13549421592915	4.32713836936847	3.3322045101752	1.9061698204058	3.51018766537056	3.63997564712377	4.04145509830173	3.3322045101752	2.90042209374967	3.5960661545082	4.6660086886737	3.68887945411394	4.52277623145031	2.75539632169941	3.04018403612482	2.60605103314709	3.98222726410139	3.63278998746289	3.89182029811063	3.51018766537056	3.46003788168509	4.07445102170253	4.10639290073828	4.09737028313864	3.66122792278343	4.42321219945809	3.98729912619936	3.48542711568991	3.13943899422017	2.88530845593962	4.03665124598908	5.18178355029209	2.07944154167984	4.23410650459726	4.23410650459726	4.31748811353631	3.85014760171006	2.63905732961526	3.2188758248682	4.81218435537242	3.61091791264422
5.27299955856375	5.08759633523238	4.89034912822175	4.26267987704132	5.85793315448346	5.03695260241363	4.92725368515721	4.30406509320417	2.99573227355399	4.38202663467388	4.03802613163188	3.77849161280362	4.07511320029421	4.02471373218082	4.66343909411207	3.79789399995037	3.32452201400319	3.68887945411394	3.1055471395612	3.83096788067144	3.76617112841558	4.12828579565013	3.99951045955126	3.69953674858792	3.80507392708518	3.99951045955126	4.0492973843315	3.74613706938247	4.26066577766961	3.86971180735642	4.37215665773511	4.01895371625549	3.96353056257408	4.77521430154477	4.5155580272984	4.29631311639985	4.5013957134859	4.08597631255158	4.17218704898603	4.60837931692904	4.31748811353631	5.13579843705026	4.20469261939097	4.4188406077966	4.14313472639153	4.78749174278205	5.09375020080676	4.47733681447821	3.36729582998647	4.00733318523247
4.11087386417331	3.80666248977032	0	4.12713438504509	5.09375020080676	4.70048036579242	5.61312810638807	4.969813299576	4.14313472639153	4.47733681447821	3.51749783735832	4.21360798304892	3.74004774068834	4.14472076954717	4.53367418428302	4.80320103648723	4.29045944114839	4.94306997460049	4.85826081367025	4.17284762371004	4.20020495292158	3.60277675506052	4.2780540442909	4.34639945703073	4.70501552095781	4.47392189937814	4.30676415017333	0.78845736036427	3.58629286533884	4.21360798304892	3.90399083373088	4.58394654953646	4.23988686751276	4.40671924726425	3.58629286533884	3.13113691056019	4.13035499974513	4.20916023665068	4.65205377188694	4.35414143118435	4.27666611901606	4.23410650459726	5.2257466737132	5.41164605185504	2.484906649788	5.98141421125448	5.40717177146012	5.24174701505964	5.44673737166631	4.47733681447821
4.18965474202643	4.18965474202643	4.95582705760126	4.95582705760126	5.48479693349065	5.48479693349065	5.02388052084628	5.02388052084628	4.99721227376411	4.99721227376411	4.25370811223789	4.87482488371826	4.3731458535996	4.85791989811931	4.00999040557366	4.61897687254833	4.43747287898072	4.39143347084294	4.47149941082797	4.12042427500515	3.87980212641698	3.84910918001758	4.03618133957013	4.31030792603057	4.53783099867625	4.48644158147113	4.32590785239614	4.07173311583555	4.84187983682902	4.79820649201043	4.48973196009097	4.04390669987987	4.02317161574919	4.51085950651685	4.46982530329413	4.22843474178555	4.31618645373651	4.17588708270022	4.19811845400403	3.90074007974769	4.60517018598809	4.60517018598809	5.01063529409626	5.01063529409626	4.71849887129509	4.71849887129509	4.39444915467244	4.39444915467244	5.74939298590825	5.74939298590825
2.89037175789616	3.63758615972639	2.63905732961526	4.46590811865458	3.43398720448515	3.85014760171006	2.19722457733622	1.79175946922805	2.70805020110221	1.09861228866811	0	2.07944154167984	2.72457950305342	2.60268968544438	2.62103882411258	2.77258872223978	3.88156379794344	1.94591014905531	2.77258872223978	1.65822807660353	2.56494935746154	2.70805020110221	1.74919985480926	2.32727770558442	3.03254624667671	3.42588999425253	2.65675690671466	3.22882615572137	3.15700042115011	2.22462355152433	3.75536919538277	1.98100146886658	2.27726728500976	2.52572864430826	2.89037175789616	1.79175946922805	3.3499040872746	3.16758253048065	2.86220088092947	3.07961375753469	3.73766961828337	1.94591014905531	2.94443897916644	3.29583686600433	2.63905732961526	3.40119738166216	3.61091791264422	2.99573227355399	4.55387689160054	4.0943445622221
4.62497281328427	5.46383180502561	5.87211778947542	5.69035945432406	5.13579843705026	4.64439089914137	3.43398720448515	5.5683445037611	4.91998092582813	4.47733681447821	4.66141548465254	4.09315337685195	4.22370058343614	4.28457129852317	3.83328896488564	3.96353056257408	4.12482757894718	3.98766041963377	4.17877324183889	4.46508676337227	4.23617475766132	4.79932620042905	4.53183114889725	4.20148919967343	4.02279741093005	4.66747406932425	4.88873665810619	4.23307077172373	4.15216413311093	3.8286413964891	3.91345055741933	4.59656181145149	4.15888308335967	3.68350791031203	4.40671924726425	3.56347818757266	4.08957128346944	3.26084002396723	3.22741072731804	3.90485451594953	3.8286413964891	3.43398720448515	4.18965474202643	4.04305126783455	0	3.73766961828337	4.70048036579242	5.605802066296	4.95582705760126	2.99573227355399
5.4249500174814	5.15905529921453	4.61512051684126	4.89783979995091	5.66988092298052	5.64897423816121	4.49980967033027	4.80402104473326	3.04452243772342	3.89182029811063	4.22514787805237	3.75581893678905	5.02337431987369	5.03395109940987	4.43447311004642	4.73078571528775	4.21155763491065	3.7718763736849	4.5818228219911	4.14800684321553	3.91048335924255	4.51339222209613	3.98183605329899	4.57708721724527	4.3982406284087	3.84850959970582	4.38106463363769	3.47768347622084	4.137011008541	4.77068462446567	3.81855727742247	4.12215925040498	3.73399988939441	3.65960907181382	4.31234671403589	3.49883585122607	4.59822303338511	4.69557324062832	5.11059664507631	4.08014161204411	4.20469261939097	4.52178857704904	5.65599181081985	5.62401750618734	4.0943445622221	5.44673737166631	5.13579843705026	4.64439089914137	4.72738781871234	4.02535169073515
5.23110861685459	3.25809653802148	3.63758615972639	5.26269018890489	5.57972982598622	4.91265488573605	4.79579054559674	5.95324333428778	5.77144112313002	5.06259503302697	4.46686551461091	4.9909993195794	4.74854876883344	4.88406375240679	4.63876613541661	4.42684065046367	4.54639281528559	4.54329478227	4.54550864193002	4.47638939612217	4.51451581771996	4.55999846734137	4.09086629784578	3.60866312025714	4.11835943842597	4.55781648960462	4.42684065046367	4.42134750306787	4.11428334582593	4.29615097614818	4.21212759787848	4.45046379622711	4.42783617070518	4.5494812801275	3.9943707467769	4.24670793147526	4.57342148767351	4.53170303410622	4.54771761124001	4.0697387514199	4.45434729625351	4.07753744390572	4.11087386417331	5.4380793089232	5.18178355029209	4.9416424226093	4.66343909411207	5.2040066870768	5.11198778835654	5.4380793089232
3.73766961828337	4.30406509320417	2.99573227355399	3.49650756146648	3.58351893845611	5.50125821054473	5.11198778835654	5.06259503302697	1.38629436111989	1.6094379124341	3.74360435380318	3.56953269648137	3.20376218705815	3.05635689537043	3.72569342723665	3.03855227073692	4.11700258611469	3.42181666886489	3.76120011569356	4.1411486284199	3.63098547569503	3.97264762724458	3.70745583968687	3.02042488614436	3.64087023492758	4.24312369824745	2.26436388017385	3.39702201025167	4.17630850007353	2.4423470353692	3.89944422322129	3.05635689537043	3.8286413964891	3.55891312765391	2.96398357523941	2.9041650800285	2.98315349134713	2.4091948280523	3.23376443736195	3.18841661738349	3.13549421592915	4.54329478227	3.66356164612965	4.02535169073515	4.20469261939097	4.47733681447821	3.40119738166216	3.13549421592915	4.24849524204936	2.94443897916644
3.95124371858143	4.35670882668959	4.71849887129509	4.24849524204936	4.38202663467388	5.01063529409626	4.88280192258637	4.67282883446191	3.97029191355212	3.66356164612965	4.24581307682942	3.47545415226865	3.03855227073692	3.82455697964687	3.61091791264422	3.76120011569356	3.4578927253387	3.03855227073692	2.35730999268329	3.48124008933569	3.40327854786598	3.58525354426832	3.3780140462065	1.83258146374831	2.80714110374644	3.79126680429235	3.73468899014523	3.2700441114426	4.38358791524083	3.60073106733723	3.08248319996265	2.59338729278207	4.07329115302427	3.19611883774558	4.04414715835519	2.78423933945976	3.58525354426832	3.87639582778499	3.63594006881972	3.97264762724458	3.3322045101752	3.58351893845611	3.09104245335832	3.46573590279973	2.39789527279837	4.20469261939097	4.67282883446191	4.00733318523247	3.91202300542815	3.87120101090789
5.36129216570943	4.21950770517611	4.69134788222914	5.25227342804663	5.10594547390058	5.66988092298052	5.37527840768417	5.26269018890489	3.80666248977032	3.63758615972639	4.91265488573605	3.96556377235618	3.97968165390196	3.93671561801852	4.62742079492291	4.30068099521993	4.90712491772659	4.44265125649032	3.8286413964891	4.33073334028633	4.20469261939097	4.36944785246702	4.51085950651685	4.51906748693468	2.94443897916644	4.83230575857184	4.44265125649032	3.48124008933569	4.28013232699254	3.43398720448515	4.25915253652335	4.28013232699254	3.65065824129374	3.56953269648137	2.62103882411258	3.3322045101752	3.72569342723665	3.99360299242057	3.18841661738349	3.68887945411394	3.3322045101752	4.46590811865458	4.63472898822964	4.45434729625351	4.58496747867057	3.29583686600433	4.96284463025991	4.47733681447821	4.00733318523247	5.23110861685459
3.52636052461616	3.52636052461616	5.12989871492307	5.12989871492307	5.19295685089021	5.19295685089021	4.88280192258637	4.88280192258637	5.02388052084628	5.02388052084628	3.70880163428252	3.80122769378436	4.23481321840759	4.21555442060249	4.7086508871207	4.1577391366191	4.78972501951982	4.15544730979472	3.54554406139279	4.89802180013341	4.1577391366191	4.44265125649032	4.27835845314817	3.96104543066006	3.63050078386876	2.96728261208591	4.12042427500515	4.43226754623253	4.22201531888489	4.04646861417607	4.46310070524415	4.58670812314836	4.1577391366191	4.52681304881203	3.52851029255265	3.67969102805953	4.2884527515118	4.4129461020764	3.8302308007972	3.98309501482215	4.34380542185368	4.34380542185368	4.81218435537242	4.81218435537242	5.35185813347607	5.35185813347607	4.59511985013459	4.59511985013459	4.59511985013459	4.59511985013459
4.51085950651685	4.57471097850338	3.52636052461616	2.39789527279837	1.09861228866811	4.23410650459726	3.52636052461616	3.55534806148941	3.52636052461616	3.78418963391826	3.5945687746427	3.19458313229916	3.78872478908365	2.51769647261099	1.85629799036563	3.41444260841218	2.51769647261099	2.46809953147162	2.56494935746154	2.97552956623647	3.35340671782581	2.77258872223978	2.91235066461494	2.61006979274201	3.37416870927424	1.52605630349505	3.03495298670727	3.41444260841218	3.74714836223791	3.24259235148552	3.50855589998265	2.30258509299405	2.24070968927596	3.57794789340665	1.22377543162212	2.84490938381941	2.46809953147162	2.84490938381941	5.22789490225149	4.39197696552705	3.52636052461616	5.11799381241676	1.94591014905531	3.17805383034795	3.76120011569356	3.71357206670431	3.87120101090789	2.77258872223978	4.38202663467388	4.97673374242057
5.40267738187228	5.15329159449778	5.40267738187228	5.11799381241676	4.75359019110636	4.84418708645859	4.90527477843843	4.7361984483945	3.76120011569356	4.30406509320417	4.93267375262654	4.01186834039786	4.69134788222914	4.30743777768281	4.23772314506745	3.92197333628131	4.11903717481247	4.11496384942484	3.5481795720108	4.1026433650368	3.91202300542815	3.94158180766969	3.36729582998647	4.12713438504509	3.83406146395843	4.07329115302427	3.70745583968687	4.0943445622221	3.85545265393975	4.20841701848195	4.73180283692146	5.44349937639254	4.51085950651685	4.49423862528081	3.97968165390196	4.29045944114839	3.75536919538277	4.98702542845712	4.39135796210277	4.74493212836325	5.32300997913841	4.81218435537242	5.3890717298165	5.87211778947542	4.49980967033027	3.04452243772342	3.46573590279973	4.06044301054642	5.35658627467201	5.01727983681492
4.77912349311153	4.77912349311153	6.16751649088834	6.16751649088834	4.75359019110636	4.75359019110636	5.19849703126583	5.19849703126583	3.80666248977032	3.80666248977032	4.12482757894718	3.0513021247088	3.52636052461616	3.46126162240481	4.99721227376411	4.51085950651685	4.4274096405217	3.91772102654278	3.46126162240481	4.13173209429372	4.59222967471236	2.82477447541035	3.83791503327442	4.33073334028633	5.27811465923052	3.83791503327442	4.70307440096946	4.83059684331687	4.97673374242057	4.55687989686031	4.63472898822964	4.3640081291712	4.69134788222914	3.25258688221051	4.08957128346944	4.19181690503092	3.61091791264422	3.12926366617851	3.89182029811063	4.93755243735778	4.36944785246702	4.36944785246702	5.30826769740121	5.30826769740121	4.23410650459726	4.23410650459726	4.02535169073515	4.02535169073515	4.43081679884331	4.43081679884331
5.13579843705026	5.13579843705026	5.57594910314632	5.57594910314632	5.54126354515843	5.54126354515843	5.61677109766657	5.61677109766657	6.00881318544259	6.00881318544259	4.65123555283134	3.80029304148484	5.03416579150645	5.18418836107026	5.08847778086019	4.84418708645859	4.82373182779719	4.94673149211678	5.09899496807406	4.93447393313069	3.78093759853188	5.72124810626383	4.88388358845711	5.44858295816372	5.64544689764324	3.07136968775961	2.06142303617716	4.52952256764878	4.85759510855302	5.33547551451497	5.20792365252353	4.45268478547989	4.81681935787657	4.45268478547989	3.65620867182439	3.83791503327442	2.164963715118	3.51367536508885	4.91580119142542	4.42227703729518	4.75359019110636	4.75359019110636	5.13579843705026	5.13579843705026	5.19295685089021	5.19295685089021	5.63478960316925	5.63478960316925	5.14166355650266	5.14166355650266
3.80666248977032	3.80666248977032	3.85014760171006	3.85014760171006	5.2040066870768	5.2040066870768	5.12989871492307	5.12989871492307	5.34710753071747	5.34710753071747	4.19343546486633	4.09100566095659	4.29864502573483	4.6662652853479	3.18221184049661	3.69262244039277	3.71843825635548	3.91002100275747	4.47049528266149	4.31079912538551	4.09351088147352	2.94443897916644	3.89182029811063	4.28220629939167	3.69635146895264	3.71479083589844	3.75770564504379	3.77505715035499	3.93084475966873	4.21803603456465	4.63763737612559	4.02356438016105	4.4479314095616	4.34834057701907	4.1034694699991	3.95412418144678	4.02356438016105	3.92789635458444	4.10098910494077	4.4230486091968	3.80666248977032	3.80666248977032	5.52146091786225	5.52146091786225	3.2188758248682	3.2188758248682	4.4188406077966	4.4188406077966	4.30406509320417	4.30406509320417
5.23644196282995	5.64544689764324	2.70805020110221	3.85014760171006	3.91202300542815	4.0943445622221	4.39444915467244	4.34380542185368	4.87519732320115	5.27299955856375	3.44185609754706	3.08825564245114	3.61091791264422	3.94533935189105	3.85750216654973	4.05302641289137	3.6240687871045	3.70256094444119	3.72937486469922	3.90176650526096	3.90547097543685	3.88177416924957	4.10483357735198	3.48406185010439	3.90176650526096	3.32782174202011	4.03478230107076	4.17218704898603	4.32831365904123	4.26066577766961	4.07094363205749	4.20194745982045	4.50883907704966	4.32264486264856	4.34671663206114	4.256336141811	4.47175540464001	4.002870552315	4.00063174540973	4.5255525580234	3.71357206670431	4.17438726989564	4.61512051684126	4.51085950651685	5.27811465923052	3.97029191355212	4.44265125649032	3.89182029811063	4.56434819146784	5.35185813347607
4.57471097850338	3.13549421592915	3.3322045101752	3.89182029811063	4.00733318523247	4.51085950651685	4.18965474202643	3.93182563272433	2.19722457733622	3.40119738166216	3.71357206670431	2.01490302054226	1.87180217690159	2.39789527279837	2.01490302054226	2.30258509299405	3.61091791264422	3.67630067190708	2.70805020110221	3.93182563272433	3.71357206670431	2.77258872223978	3.52636052461616	3.09104245335832	3.54095932403731	3.51154543883102	1.38629436111989	2.91777073208428	3.76120011569356	2.60268968544438	3.70130197411249	3.09104245335832	2.70805020110221	3.2188758248682	2.60268968544438	3.87120101090789	3.13549421592915	3.79548918917219	2.56494935746154	2.01490302054226	3.3322045101752	1.79175946922805	1.38629436111989	3.04452243772342	4.04305126783455	4.23410650459726	4.33073334028633	3.89182029811063	4.44265125649032	3.17805383034795
4.66343909411207	2.70805020110221	4.0943445622221	5.15329159449778	4.80402104473326	3.17805383034795	1.6094379124341	4.39444915467244	4.39444915467244	4.85203026391962	4.24645234041956	3.97834564835922	3.8098320645316	3.98898404656427	4.58496747867057	4.03044076024262	3.8098320645316	4.02023659006838	3.66356164612965	3.57954279007647	3.95398720452718	4.12135736146817	4.04805127825126	4.07632605671942	4.12943588203337	4.00473240353241	3.95535613013452	3.88743752995553	3.91202300542815	4.4350594865821	3.95945169899926	4.55161870471695	4.20148919967343	3.86373271630036	3.8177123259569	4.48300255201388	4.52875185470119	5.03787981620282	4.38381075646738	5.04756400532936	4.46590811865458	5.54907608489522	5.01063529409626	5.92157841964382	4.92725368515721	4.12713438504509	4.68213122712422	4.94875989037817	4.51085950651685	5.80513496891649
5.65599181081985	5.18178355029209	5.37063802812766	5.44241771052179	4.87519732320115	4.93447393313069	5.62040086571715	4.93447393313069	4.40671924726425	4.64439089914137	4.26258470692466	4.73233847151245	4.27111394741072	4.19435294288573	4.32054649497934	4.31134314570902	4.46621872589423	4.57178108453443	4.76188514281261	4.7429913508552	4.63019234216358	4.59600670764744	4.64976882378868	4.35106228430138	4.27844756433271	3.87765536192394	4.22238511947474	4.4101740504044	4.2747874785988	4.48216237629137	4.02776191123189	4.43619164632611	4.40523495574082	4.12145130964016	4.15316575703938	3.88767492807329	4.12931161211896	4.22831223353711	4.12767913637958	4.09681897581168	5.97126183979046	4.15888308335967	3.89182029811063	3.68887945411394	4.43081679884331	4.85203026391962	3.2188758248682	5.21493575760899	4.31748811353631	4.94875989037817
4.66343909411207	4.66343909411207	5.24174701505964	5.24174701505964	2.56494935746154	2.56494935746154	5.71042701737487	5.71042701737487	5.0998664278242	5.0998664278242	5.32300997913841	5.55392810799975	4.04742764243435	4.85007522908381	4.48582342835553	4.93447393313069	4.46014441393783	4.33073334028633	4.71177992104635	5.03207057481632	4.72517297838279	3.93671561801852	4.07329115302427	4.58241319886548	4.53528405852393	4.52720864451838	3.76120011569356	4.13516655674236	3.97968165390196	4.17053370057965	4.07329115302427	4.26969744969996	4.21582445975981	5.12989871492307	3.68887945411394	4.8142148129228	4.24849524204936	3.61091791264422	4.02087741034023	4.82631173463163	5.20948615284142	5.20948615284142	6.24804287450843	6.24804287450843	4.85203026391962	4.85203026391962	5.01727983681492	5.01727983681492	3.78418963391826	3.78418963391826
5.78689738136671	4.71849887129509	5.23644196282995	5.20948615284142	5.2257466737132	5.04985600724954	5.01727983681492	4.60517018598809	3.80666248977032	4.89034912822175	4.23772314506745	4.15888308335967	3.92493923069469	4.02624414951817	4.76813901426623	3.09783749649114	3.94255221046297	4.16821441078856	3.65842024662923	3.60277675506052	4.50092016461429	2.27212588550934	3.89487684659318	4.54009818924438	3.88567903008854	3.89792408104864	3.65842024662923	3.20680324363393	2.55334381134123	4.07838454264337	4.01277290852829	4.13995507347415	3.96556377235618	4.14234076049036	3.88567903008854	3.85439389259151	4.64775063352321	3.89792408104864	4.02624414951817	3.3375473545857	3.63758615972639	4.33073334028633	3.73766961828337	3.43398720448515	1.79175946922805	3.87120101090789	4.51085950651685	3.49650756146648	3.87120101090789	3.55534806148941
5.35185813347607	5.35185813347607	3.93182563272433	3.93182563272433	5.32787616878958	5.32787616878958	5.16478597392351	5.16478597392351	4.30406509320417	4.30406509320417	4.6882850926986	4.76785576826519	4.41077604795987	3.59273559356103	4.43081679884331	4.56781439944432	4.8336328987799	4.40671924726425	4.52178857704904	4.82028156560504	5.22395295125917	4.66343909411207	3.62877553004423	3.96398274435886	4.55387689160054	3.78418963391826	4.48111753731811	3.53611669956153	3.23212105161822	3.54577861047326	4.14313472639153	3.74557479779048	3.98279207631635	3.92526823217817	4.94402054501427	4.6216994879393	4.32633772881329	3.9576335166802	3.80666248977032	4.58836306767171	5.33271879326537	5.33271879326537	4.90527477843843	4.90527477843843	4.86753445045558	4.86753445045558	4.96284463025991	4.96284463025991	5.09375020080676	5.09375020080676
5.30330490805908	4.24849524204936	4.81218435537242	4.40671924726425	4.77068462446567	5.39362754635236	4.38202663467388	4.56434819146784	4.54329478227	5.63478960316925	4.33536655320782	3.90966729173569	4.29045944114839	4.23325362608074	4.62612555116408	4.64495635010357	4.2560298109713	4.31434592713324	3.49472343967298	2.49466282473337	4.01691282208928	1.4294665329851	3.5670441012526	3.72356501210183	3.51592564732358	4.44265125649032	4.82312382237397	3.92022457454156	4.03580110660949	4.03580110660949	4.04511312423511	3.34473076999438	5.12045643459358	4.53575705813858	4.40671924726425	4.49915586187285	4.97795004096906	5.10772641827158	4.88101780079287	5.01961446822553	5.18178355029209	4.70048036579242	5.37063802812766	5.07517381523383	4.35670882668959	5.3890717298165	4.29045944114839	4.33073334028633	5.65948221575962	5.05624580534831
5.34710753071747	5.34710753071747	5.30826769740121	5.30826769740121	4.75359019110636	4.75359019110636	4.8283137373023	4.8283137373023	5.42934562895444	5.42934562895444	5.18636954559069	4.88004330014729	4.03665124598908	4.72093097626371	4.90257754146943	4.5548333718265	4.70624882018916	4.52573335534006	3.78625361813911	4.90662067366178	4.15461261423622	4.89648202649045	4.32713836936847	4.22084371071885	4.25238377578905	4.41003967090156	4.49879905882434	3.65419389612605	2.88530845593962	4.17158614761593	3.86359641152267	4.56907186581561	3.55013971638228	3.96167859587401	3.88062615136747	4.20875491339985	4.39332618992781	3.79854885499615	4.04145509830173	4.8069972374063	3.63758615972639	3.63758615972639	4.99043258677874	4.99043258677874	5.11799381241676	5.11799381241676	3.17805383034795	3.17805383034795	5.64544689764324	5.64544689764324
4.47733681447821	4.27666611901606	4.00733318523247	4.14313472639153	4.38202663467388	4.02535169073515	2.39789527279837	2.89037175789616	3.55534806148941	4.38202663467388	3.18841661738349	3.11794990627824	3.30505352110925	3.84801767545223	3.84801767545223	4.49925396039654	4.37701409285034	2.4423470353692	3.70745583968687	3.59868118619579	3.94835493467554	2.76316950032329	2.04769284336526	4.10841181943354	3.44839898314645	3.27146827498737	4.05785345363969	3.94835493467554	4.28840253264121	4.16821441078856	4.4496852831477	4.06302587896467	4.02087741034023	4.49591320005114	2.65324196460721	3.97123486505999	4.26549281841793	4.17515620495851	3.25424296870549	2.86220088092947	4.11087386417331	4.9416424226093	3.49650756146648	4.36944785246702	4.93447393313069	4.60517018598809	4.75359019110636	5.18178355029209	5.00394630594546	5.31811999384422
4.23410650459726	4.72738781871234	4.02535169073515	3.80666248977032	2.77258872223978	2.70805020110221	4.48863636973214	4.12713438504509	4.33073334028633	3.43398720448515	4.17918344215913	3.70284399446431	3.34550847580157	3.6603513704994	3.95484300261107	3.4578927253387	3.60073106733723	2.89383796587265	2.84053938414829	3.88027430711357	3.35863776724336	3.39072608179486	3.08248319996265	3.39702201025167	3.27714473299218	2.99260238054506	3.17283188636679	3.52636052461616	3.55356075091532	3.40327854786598	3.6603513704994	3.71661620908554	3.73020132367584	3.23376443736195	3.86859344750081	3.74360435380318	3.96911197241227	3.49271249049793	3.50405476710186	4.17630850007353	4.12713438504509	3.76120011569356	3.58351893845611	4.71849887129509	5.08759633523238	4.70048036579242	4.35670882668959	4.65396035015752	2.94443897916644	3.8286413964891
5.04342511691925	4.92725368515721	4.31748811353631	4.07753744390572	4.49980967033027	3.93182563272433	3.95124371858143	4.17438726989564	3.80666248977032	4.20469261939097	4.55912624748668	4.26969744969996	4.33073334028633	3.51154543883102	4.21950770517611	2.80336038090653	4.27666611901606	4.0943445622221	3.06805293513362	4.11903717481247	3.41772668361337	4.3502779363593	4.38202663467388	3.52636052461616	4.24849524204936	4.06902675423781	3.89182029811063	4.62986279857846	4.76643833358421	3.65065824129374	4.06044301054642	4.22683374526818	3.87120101090789	4.86753445045558	4.11903717481247	4.77068462446567	4.46014441393783	4.21950770517611	3.85014760171006	4.21950770517611	4.29045944114839	4.94875989037817	5.47227067367148	5.8636311755981	4.93447393313069	4.04305126783455	4.12713438504509	5.50938833662798	5.55295958492162	4.86753445045558
3.68887945411394	3.68887945411394	5.15905529921453	5.15905529921453	4.64439089914137	4.64439089914137	3.66356164612965	3.66356164612965	4.35670882668959	4.35670882668959	3.78181231916303	3.95038226842047	3.99091694789781	4.19123648453223	4.01866628008829	4.42779161636001	3.67648958283614	4.09010673960161	3.9382433910413	3.66738136047591	4.54377101055109	3.74439888043955	4.08559997183335	4.23626726602568	4.36490325081832	3.92064246732332	3.72082636039596	4.25296285930907	3.84887654974357	4.40288957175295	4.12689362423979	4.37171243165712	4.30265223597046	3.91886521567068	4.38853525830127	3.98760111175667	3.92948165274694	4.01544133776089	4.77030509381401	4.5948182819779	4.85981240436167	4.85981240436167	4.97673374242057	4.97673374242057	5.51342874616498	5.51342874616498	4.75359019110636	4.75359019110636	4.78749174278205	4.78749174278205
3.85014760171006	3.52636052461616	4.04305126783455	3.36729582998647	3.04452243772342	2.70805020110221	3.85014760171006	5.12396397940326	4.30406509320417	5.37527840768417	3.77882769077688	3.79878843333941	3.79878843333941	3.7652956845583	3.99981838872998	3.97250920936077	3.78685986247414	3.95688389145769	4.03059004739674	3.70202792695744	3.79085188374368	3.80010508922416	3.70925861645059	3.51066709007011	4.21690917621284	3.59972674868296	3.99549872758547	3.74325622499201	3.86382090361027	3.57860492365368	3.8650547100592	3.97250920936077	4.03891475728277	3.9410105423014	3.63448538204814	3.73345908574702	4.22983481933196	4.10118386587234	4.14779239666551	3.85887039845041	4.68213122712422	4.02535169073515	4.18965474202643	3.46573590279973	4.44265125649032	4.78749174278205	4.7361984483945	3.97029191355212	5.47227067367148	5.47227067367148
3.40119738166216	3.40119738166216	5.19849703126583	5.19849703126583	4.78749174278205	4.78749174278205	4.02535169073515	4.02535169073515	5.29330482472449	5.29330482472449	3.62555232016266	4.00733318523247	4.95966092811198	4.05572972609432	4.51085950651685	3.857854768955	3.65419389612605	4.28671645486956	4.14601657276642	4.04623598390207	4.01720168637322	4.10639290073828	4.66086287972029	3.5960661545082	3.36100650107891	4.10639290073828	4.80476592372487	4.61871441109585	3.94069880540481	4.20875491339985	4.36251941828506	4.40671924726425	4.26011577307238	4.19240577539832	4.99351996187699	4.30160506736331	4.96157236545725	4.83121860499493	4.76837070133527	4.43297896184781	5.04985600724954	5.04985600724954	4.51085950651685	4.51085950651685	5.12989871492307	5.12989871492307	5.30826769740121	5.30826769740121	5.5834963087817	5.5834963087817
4.52178857704904	4.52178857704904	4.11087386417331	4.11087386417331	3.43398720448515	3.43398720448515	3.76120011569356	3.76120011569356	3.49650756146648	3.49650756146648	4.14518076291093	4.12973246392922	3.17131071646306	3.60040072543036	3.56816874991848	3.67179892499613	3.89968919117254	4.16641513001525	4.28514263642159	4.62148793727213	4.37433584590591	4.43120074970232	4.68063668193495	4.16641513001525	4.1872079583247	4.41961760861269	4.62907570684165	4.2931072802947	2.92385506202295	3.36283651378971	4.7466137431093	4.66435164170391	4.01084606940705	4.03851354025241	3.60567314537693	3.29344452036571	3.3006044554878	3.60567314537693	3.76120011569356	4.27979741211361	4.67282883446191	4.67282883446191	5.83773044716594	5.83773044716594	4.47733681447821	4.47733681447821	5.28320372873799	5.28320372873799	5.03043792139244	5.03043792139244
3.73766961828337	3.73766961828337	4.36944785246702	4.36944785246702	5.19849703126583	5.19849703126583	4.11087386417331	4.11087386417331	1.94591014905531	1.94591014905531	4.49522400883895	4.44886031403725	4.40024207456522	4.58556753869458	4.91783177391559	4.42590278404088	3.98132955320374	4.32374302055942	4.26846262756323	4.98521692801444	4.18070213075431	4.4631999247177	4.42590278404088	4.63301421215926	4.33767513445629	4.44472522888945	4.67831130433465	4.46523175745193	4.33536655320782	4.11087386417331	3.38737682604352	4.29528260162382	4.23069061741585	4.37390551215154	4.28561290500586	3.70202792695744	4.19941091697179	4.34227636956801	4.73102513111427	4.48133948826786	4.27666611901606	4.27666611901606	6.11368217983223	6.11368217983223	5.03043792139244	5.03043792139244	5.64190707093811	5.64190707093811	5.37989735354046	5.37989735354046
3.43398720448515	3.73766961828337	4.0943445622221	4.56434819146784	1.94591014905531	3.29583686600433	4.17438726989564	5.08140436498446	3.46573590279973	5.05624580534831	4.32081590362899	4.0342406381524	3.96556377235618	4.61264220082679	3.43398720448515	3.5481795720108	2.77258872223978	3.89182029811063	3.65065824129374	3.65065824129374	3.8286413964891	3.8607297110406	3.8607297110406	4.60517018598809	3.35863776724336	4.12309397550809	4.37889674166495	4.29045944114839	3.59043938130068	4.26969744969996	3.59043938130068	3.24843462710975	4.04742764243435	4.06044301054642	3.92197333628131	4.26969744969996	3.95124371858143	3.93671561801852	4.18205014264121	3.48124008933569	4.62497281328427	5.03695260241363	4.34380542185368	4.99721227376411	5.44241771052179	4.81218435537242	4.24849524204936	4.71849887129509	5.29831736654804	4.47733681447821
4.02535169073515	4.36944785246702	3.91202300542815	3.61091791264422	4.48863636973214	4.52178857704904	3.68887945411394	3.97029191355212	5.79909265446053	3.63758615972639	4.0943445622221	3.23212105161822	3.3557350075854	4.44656515581145	3.77658503453304	3.72166927693693	3.55534806148941	4.54329478227	4.11087386417331	2.36712361413162	3.67207233579756	4.57126863431241	3.99513791213865	3.32022831912849	4.10539439840869	4.46590811865458	3.80666248977032	3.09104245335832	3.76120011569356	4.10539439840869	3.89182029811063	4.17950237056241	4.11087386417331	3.44468249360189	4.28128506487235	4.14313472639153	4.06044301054642	5.01063529409626	4.98588712440706	4.16924587039522	3.13549421592915	3.98898404656427	5.56452040732269	5.3890717298165	4.59511985013459	5.4510384535657	5.50125821054473	4.04305126783455	3.98898404656427	4.79579054559674
4.24849524204936	4.24849524204936	2.70805020110221	2.70805020110221	3.40119738166216	3.40119738166216	4.66343909411207	4.66343909411207	4.48863636973214	4.48863636973214	3.55710475935005	3.20399644310108	3.2727810897044	3.84949272283924	3.35662906218228	3.44876579858126	3.63067977436285	2.88437088262303	3.65960907181382	3.69003263509893	3.95920014776533	3.94679597218319	3.87088044671217	3.91785213682857	3.91601502669768	3.27975380825104	3.64765673828998	3.71056567586418	3.90863264927569	4.05165115958985	3.64283551561253	2.84222241399858	3.76120011569356	3.8573231054264	3.94143243131569	3.46332916276916	3.25513357289082	3.59330000729127	3.48052977795268	4.51793500773305	4.07753744390572	4.07753744390572	4.72738781871234	4.72738781871234	4.52178857704904	4.52178857704904	4.20469261939097	4.20469261939097	4.71849887129509	4.71849887129509
5.14166355650266	3.8286413964891	5.37527840768417	5.2040066870768	4.89783979995091	4.53259949315326	5.11198778835654	4.64439089914137	4.60517018598809	4.70953020131233	3.93182563272433	3.04452243772342	4.58496747867057	3.27714473299218	4.51085950651685	2.91777073208428	3.78418963391826	4.37575702166029	4.29045944114839	4.68213122712422	5.17048399503815	5.21493575760899	4.43081679884331	4.89783979995091	4.1026433650368	3.66356164612965	3.77276093809464	4.46014441393783	3.87120101090789	3.3499040872746	3.80666248977032	4.39444915467244	3.8177123259569	4.39444915467244	3.49650756146648	4.40671924726425	3.48124008933569	4.43081679884331	3.87120101090789	3.85014760171006	4.26267987704132	5.0998664278242	4.36944785246702	3.40119738166216	5.06259503302697	5.24174701505964	5.16478597392351	5.11198778835654	4.8283137373023	4.74493212836325
4.94875989037817	5.09375020080676	3.73766961828337	3.85014760171006	3.73766961828337	3.89182029811063	4.34380542185368	5.4510384535657	5.32300997913841	4.70048036579242	4.37975132083675	4.36251941828506	4.62140138091667	4.26778844498404	3.4162352590267	3.63997564712377	4.02697375110702	4.85486714525482	3.50200208078412	4.6660086886737	4.25238377578905	4.613318714552	4.33431543366884	4.20469261939097	3.95647476799898	0	4.873808434089	3.82269489730137	4.78673387991894	3.92466996712891	4.24067251636815	3.84042935224114	4.22484105115147	4.8069972374063	3.89182029811063	3.95124371858143	4.5018278344865	3.83455274375215	4.53162149796528	4.28671645486956	3.04452243772342	4.12713438504509	5.47227067367148	4.69134788222914	5.61677109766657	5.11799381241676	4.79579054559674	5.09375020080676	5.52545293913178	5.14749447681345
4.69134788222914	5.6970934865054	4.85203026391962	4.70048036579242	5.04342511691925	5.65948221575962	4.59511985013459	4.99043258677874	5.99645208861902	4.21950770517611	4.93177244567053	4.66697058689354	4.95053137002655	4.03755372787536	4.38358791524083	4.10779535994622	4.06367055503729	4.77859814505637	4.16180848768878	5.09834087451536	4.28272412109997	3.80805041504517	4.02423499603507	3.9761708252519	3.98666654842391	4.59385642608782	4.44924710304867	4.98702542845712	4.88327529537628	4.07009455999864	4.39983585488506	3.92567933187563	4.32578691635101	4.75305125280175	4.64378975695315	4.78801244052878	4.53528405852393	5.25194614936591	5.65795666245078	5.10518761103748	4.90527477843843	5.46806014113513	5.08140436498446	5.88610403145016	5.86078622346587	4.89034912822175	4.44265125649032	4.78749174278205	5.61677109766657	5.24174701505964
4.06044301054642	4.93447393313069	4.96284463025991	5.35658627467201	4.77912349311153	4.969813299576	4.40671924726425	3.52636052461616	5.48063892334199	5.13579843705026	4.35903711644918	4.36425603232497	4.20469261939097	4.56907186581561	4.46014441393783	4.33788474144396	4.74017776124598	4.48351603084416	4.30713163961215	4.28295940599184	4.49118674091815	4.1610114984945	3.95647476799898	3.8607297110406	3.61459664150169	3.56568407082008	4.17578489416228	4.26203946715712	4.11087386417331	4.10639290073828	4.41169575739654	4.49118674091815	4.02209965534877	4.26395946774694	4.7111668628888	4.29604778229844	4.60653289344403	4.150323829964	3.51830678980906	4.26778844498404	4.85981240436167	5.17048399503815	4.66343909411207	5.07517381523383	5.2257466737132	5.15905529921453	3.78418963391826	5.15905529921453	4.72738781871234	4.66343909411207
3.52636052461616	1.79175946922805	4.4188406077966	4.62497281328427	4.0943445622221	4.60517018598809	3.71357206670431	3.93182563272433	4.20469261939097	4.66343909411207	3.28117970820436	4.20947858970691	3.8961839413984	3.66447697800133	3.63098547569503	3.76368871092233	3.08125444699215	3.73340885342251	3.30111392310517	2.2699143107045	2.77926282932747	3.89182029811063	3.2102674503316	3.34739467566918	3.34739467566918	3.56651002415478	4.15720757333352	3.72051653905712	3.46461920809965	3.22315238163546	3.73084365321297	2.792478880719	3.500827222611	3.12456514539696	3.41655503731648	3.80268634139068	3.35115643559107	3.17058553574042	3.56043713099688	2.92737695388972	4.21950770517611	4.17438726989564	5.01727983681492	4.8283137373023	4.00733318523247	3.71357206670431	3.55534806148941	3.66356164612965	2.19722457733622	1.79175946922805
4.06044301054642	4.06044301054642	4.63472898822964	4.63472898822964	4.85203026391962	4.85203026391962	4.61512051684126	4.61512051684126	4.7361984483945	4.7361984483945	4.30213272545312	3.46126162240481	3.24147565678544	3.56347818757266	3.47903986842609	4.55086484113055	3.12299405316492	3.76782265645406	4.44265125649032	3.23023958351852	3.97029191355212	3.18398856586776	3.43398720448515	3.73426245996175	3.8255309740747	4.21740465497933	3.56347818757266	3.78093759853188	3.73426245996175	3.29583686600433	4.32507828280299	3.56347818757266	3.7744016275521	3.56347818757266	4.12019794104843	4.02279741093005	4.13402304604028	3.93182563272433	3.23023958351852	3.96488649498521	4.27666611901606	4.27666611901606	4.06044301054642	4.06044301054642	4.79579054559674	4.79579054559674	3.49650756146648	3.49650756146648	4.26267987704132	4.26267987704132
5.27299955856375	5.08759633523238	4.89034912822175	4.26267987704132	5.85793315448346	5.03695260241363	4.92725368515721	4.30406509320417	2.99573227355399	4.38202663467388	3.92451606967561	4.20341248266825	3.40024454690688	4.68977390498919	3.81739830491491	3.29795103169666	3.51622530272212	3.64283551561253	3.70587703048251	4.2312037449393	3.79645180756836	3.72878674470579	3.99478728099902	3.92451606967561	4.04104424257478	4.027390427425	4.28928458297527	4.10240720964545	4.49280104017579	4.55957491271518	4.31137422364731	4.29514511938173	4.14946386144318	4.59828942489587	4.28457129852317	4.2881083428867	3.90744109592303	4.27268997063642	4.33635659784069	3.58510498161174	3.66356164612965	4.7361984483945	4.74493212836325	4.45434729625351	2.484906649788	3.76120011569356	4.76217393479776	4.29045944114839	4.64439089914137	5.26785815906333
5.27299955856375	4.78749174278205	3.63758615972639	5.59471137960184	5.06259503302697	6.0330862217988	5.06259503302697	5.16478597392351	5.6021188208797	3.43398720448515	4.26549281841793	5.50695623165936	5.08264583007253	4.73444252169223	4.52396013056255	3.35340671782581	3.85439389259151	2.61006979274201	3.00568260440716	3.85439389259151	3.28840188751681	4.60517018598809	3.68887945411394	4.53044663979215	4.61709875685337	3.37416870927424	4.05004430332552	4.24849524204936	3.8416005411316	3.77505715035499	4.15888308335967	4.51743127168008	4.2570301444992	4.08092154188996	3.68887945411394	4.50424426739813	3.86702563949741	3.8155121050473	4.02891675689964	4.16821441078856	4.43081679884331	4.46590811865458	4.00733318523247	4.46590811865458	4.89783979995091	4.43081679884331	3.55534806148941	4.21950770517611	3.49650756146648	4.55387689160054
5.48063892334199	5.48063892334199	4.15888308335967	4.15888308335967	5.15329159449778	5.15329159449778	4.91998092582813	4.91998092582813	4.84418708645859	4.84418708645859	4.48582342835553	4.73345345627834	3.92937164376276	4.26179920767572	4.42259859793893	4.98060554764456	2.97361446830037	3.91077222352649	4.49633140595394	4.58432952011624	3.78276816957088	3.75683011602244	4.11394292029073	4.39058366860686	4.05395650131681	4.07647756039368	3.94763143289551	3.80805041504517	3.95124371858143	4.11700258611469	4.11087386417331	4.01073647836418	4.55912624748668	4.43601161572042	4.60891317226693	4.71009310591487	4.3575097878858	4.26179920767572	3.72569342723665	4.51906748693468	4.48863636973214	4.48863636973214	4.26267987704132	4.26267987704132	4.43081679884331	4.43081679884331	4.94875989037817	4.94875989037817	5.3890717298165	5.3890717298165
4.88280192258637	4.88280192258637	4.83628190695148	4.83628190695148	4.48863636973214	4.48863636973214	4.11087386417331	4.11087386417331	4.43081679884331	4.43081679884331	3.94959400690676	3.14784005175145	4.07656845158184	3.41725818981234	4.00733318523247	4.40567340439396	3.48255790195777	3.8416005411316	4.27864828022005	3.78872478908365	3.99793854411101	3.9262076404201	3.91601502669768	4.14131902003705	3.70376806660769	3.81928095372953	4.55867738086734	4.29514511938173	3.93294545367001	3.85620822632175	4.43658245836306	3.78093759853188	4.22745920135028	3.9820819750971	3.58747933967221	4.73142516964184	4.42638522520247	4.05599965591421	4.22745920135028	3.78093759853188	4.97673374242057	4.97673374242057	5.27299955856375	5.27299955856375	5.07517381523383	5.07517381523383	4.11087386417331	4.11087386417331	2.99573227355399	2.99573227355399
4.53259949315326	4.53259949315326	5.89715386763674	5.89715386763674	4.60517018598809	4.60517018598809	4.65396035015752	4.65396035015752	5.8636311755981	5.8636311755981	4.50718977762789	4.33946702025509	3.58351893845611	4.03718614838215	4.75645963353432	3.3322045101752	4.14313472639153	4.0661736852554	4.01337549968843	4.29501525768425	4.17950237056241	4.70048036579242	4.42684065046367	4.34380542185368	4.27666611901606	3.7992275112828	4.78749174278205	4.9744322454323	4.39444915467244	4.54683460897513	5.01727983681492	4.45821577303143	4.77068462446567	3.9576335166802	4.76501888692999	4.75359019110636	2.73002910782099	4.46973221509299	4.65396035015752	4.41481645749687	4.62497281328427	4.62497281328427	4.00733318523247	4.00733318523247	4.68213122712422	4.68213122712422	5.36129216570943	5.36129216570943	4.00733318523247	4.00733318523247
5.53338948872752	5.86929691313377	5.56452040732269	5.70044357339069	5.25227342804663	5.89715386763674	4.82028156560504	5.10594547390058	5.82304589548302	5.0998664278242	4.66125965263913	4.32769228371055	4.01360716886589	4.49681373399995	4.43035881852846	4.8460025181221	3.94456465850176	4.62685640773833	4.77847687168583	5.18113511192504	4.8550305662003	4.13885206459953	4.41930389249333	4.38682280693737	4.30614193714901	4.03831673075244	4.26159586609506	4.73586100955208	4.35917127560686	4.58418224109587	5.20864510989866	4.80054717419414	4.73484800929662	5.06064571467092	4.64918707140487	4.50832035999817	4.39539837163977	4.50959073916543	4.57827322252364	4.55549501493095	2.99573227355399	5.64190707093811	3.95124371858143	4.75359019110636	5.07517381523383	4.33073334028633	4.53259949315326	4.97673374242057	5.4553211153577	2.94443897916644
3.36729582998647	4.9416424226093	4.46590811865458	4.04305126783455	5.25227342804663	5.23110861685459	5.25749537202778	2.99573227355399	4.11087386417331	3.93182563272433	4.13516655674236	3.96353056257408	3.95945169899926	2.79902197930794	4.07874736540843	3.43398720448515	4.02662638816715	3.65065824129374	4.21740465497933	4.04555439805267	3.71531271118209	4.08957128346944	3.85166620488725	4.429966096963	3.26084002396723	4.08236837117538	4.04555439805267	3.64507683145554	3.72051653905712	2.84988039654143	4.34473263564288	4.07511320029421	3.97968165390196	3.78581169429013	4.3640081291712	3.72569342723665	4.22055757403894	4.27268997063642	4.21740465497933	3.81456766927743	3.87120101090789	4.70048036579242	5.30330490805908	4.40671924726425	4.43081679884331	4.70953020131233	4.65396035015752	3.61091791264422	4.47733681447821	4.29045944114839
5.52146091786225	4.68213122712422	4.85981240436167	4.4188406077966	4.49980967033027	5.78382518232974	5.27299955856375	4.72738781871234	5.01727983681492	5.23110861685459	4.05004430332552	4.30135873160643	4.21064501791826	4.2570301444992	4.58087749341905	4.47278099794235	3.80220813942094	3.64283551561253	4.19870457754634	4.45201900649392	4.1174098351531	3.93182563272433	3.76584049525006	4.55176940926098	4.62888671260541	4.70592008908823	4.50202942706858	3.75185425327532	3.26575941076705	3.92395157629342	4.34898678059568	4.61115225766564	4.23700086262362	4.01818320125654	3.89995042419388	3.94352167248752	4.2710950739666	4.31214050720972	4.27388447605418	4.31481788498043	4.29045944114839	4.30406509320417	5.0998664278242	4.71849887129509	5.14749447681345	3.95124371858143	4.49980967033027	3.8286413964891	4.17438726989564	4.44265125649032
5.04985600724954	5.04985600724954	4.48863636973214	4.48863636973214	4.29045944114839	4.29045944114839	4.06044301054642	4.06044301054642	3.80666248977032	3.80666248977032	4.52396013056255	4.57718214944792	3.75560308615684	4.06250983870208	4.27053625864052	4.26380600328645	4.02463714979728	4.16449232212418	4.11087386417331	4.44828243045095	3.29286950477653	3.41048742856925	3.46448512089807	4.02463714979728	3.75560308615684	3.69783919548541	4.14946386144318	4.28386238588665	4.27053625864052	3.72134664425144	3.99415583496667	3.76676599277101	4.10297388892015	4.00733318523247	4.18661983833127	4.27053625864052	4.63005790149587	5.30648392921443	5.51423487277051	4.86661094723465	4.84418708645859	4.84418708645859	5.63478960316925	5.63478960316925	3.40119738166216	3.40119738166216	5.45958551414416	5.45958551414416	5.64544689764324	5.64544689764324
4.90527477843843	4.90527477843843	5.77144112313002	5.77144112313002	5.45958551414416	5.45958551414416	4.75359019110636	4.75359019110636	4.78749174278205	4.78749174278205	4.91127525801665	4.99467527451753	4.11394292029073	4.39753082120985	4.50050387375974	3.60073106733723	3.76988323826702	3.92937164376276	4.54129810939368	3.73468899014523	4.31079912538551	4.55912624748668	4.31079912538551	4.44485470945675	4.32578691635101	4.88752559693415	3.55356075091532	4.54727620756919	4.41808731209243	4.25649884190988	3.8607297110406	3.86466930904468	4.02758134606242	5.11311666900324	5.20056671120435	5.25879660838575	5.12098335126512	5.41304016890783	4.9818928252306	5.50406040318208	4.53259949315326	4.53259949315326	6.00881318544259	6.00881318544259	5.15905529921453	5.15905529921453	3.78418963391826	3.78418963391826	5.61677109766657	5.61677109766657
5.23110861685459	5.01063529409626	3.63758615972639	5.54907608489522	4.80402104473326	3.09104245335832	5.08140436498446	5.27811465923052	5.37527840768417	4.77912349311153	3.80220813942094	3.71843825635548	4.12066187053947	3.24259235148552	2.56494935746154	3.26575941076705	3.98527346716774	3.67376581630389	2.30258509299405	4.08092154188996	4.73444252169223	4.29864502573483	4.35414143118435	4.50424426739813	4.45667017766965	3.67376581630389	3.37416870927424	4.7397010789457	4.66343909411207	4.78582368568135	5.20510498482586	3.47196645255036	4.85826081367025	3.31054301339402	3.00568260440716	5.19517660762852	4.47049528266149	4.69683737451392	4.65205377188694	5.1334427233578	5.24702407216049	5.29330482472449	3.87120101090789	4.82028156560504	5.24702407216049	4.20469261939097	5.15329159449778	5.07517381523383	4.11087386417331	4.97673374242057
5.3890717298165	5.3890717298165	4.00733318523247	4.00733318523247	4.15888308335967	4.15888308335967	4.06044301054642	4.06044301054642	5.39816270151775	5.39816270151775	4.19870457754634	3.91601502669768	4.13035499974513	4.52828914165213	3.85014760171006	4.19870457754634	4.25134831103177	3.49650756146648	4.21656219494635	2.43361335540045	4.07073469658297	4.48863636973214	4.54965747605783	4.67656018207476	3.73289633953071	4.27388447605418	3.90801498403061	4.74144780428064	4.31748811353631	4.37449836825309	4.9315920867558	4.39937527300849	4.23410650459726	4.39937527300849	4.10429489307527	3.98527346716774	4.4236483093647	3.93963817246112	4.32280727501391	4.60716818865076	5.33271879326537	5.33271879326537	4.77912349311153	4.77912349311153	4.81218435537242	4.81218435537242	4.51085950651685	4.51085950651685	5.18178355029209	5.18178355029209
3.58351893845611	5.33271879326537	5.43372200355424	4.17438726989564	4.59511985013459	3.36729582998647	4.63472898822964	5.71042701737487	5.4249500174814	2.07944154167984	3.9262076404201	3.81928095372953	4.52023457518231	3.57555076880693	3.36235754834589	4.19827548507033	3.8098320645316	3.500827222611	3.85620822632175	4.34194841110647	4.26066577766961	2.82477447541035	4.21740465497933	4.14539973302238	3.47462485021697	4.64713438508712	4.53872508657994	4.30213272545312	4.13173209429372	3.11033565629299	4.98556165654414	4.21106883653024	4.46261864200418	4.10382330617664	4.15216413311093	4.71466500078437	4.13173209429372	4.39091558209113	4.82373182779719	4.35303909780063	3.97029191355212	4.68213122712422	4.60517018598809	5.08759633523238	4.53259949315326	5.46806014113513	5.02388052084628	4.74493212836325	3.93182563272433	4.82028156560504
3.36729582998647	5.46383180502561	5.92692602597041	4.31748811353631	4.07753744390572	3.55534806148941	4.04305126783455	5.2040066870768	4.86753445045558	4.46590811865458	4.54832132175594	4.32238836835415	4.68844652622869	4.14396979950895	4.27739684612201	4.07396281990276	4.66045550164518	4.29045944114839	3.98995823076212	3.72378926925096	4.29045944114839	3.65679113956244	4.16870312954065	4.19759759554036	3.83888622143752	4.07396281990276	4.03284236246431	3.68095338884152	4.33487985624818	4.04397420283315	4.09522137069564	4.00445824314687	3.9603117907954	3.80432056832524	3.95124371858143	3.89824430307198	4.1880585724936	3.87557738550769	3.23764592755019	4.0384237723025	2.83321334405622	2.77258872223978	5.06259503302697	3.17805383034795	3.87120101090789	5.38449506278909	5.77765232322266	4.96284463025991	3.78418963391826	3.13549421592915
5.01727983681492	5.01727983681492	5.06259503302697	5.06259503302697	5.50533153593236	5.50533153593236	5.10594547390058	5.10594547390058	4.59511985013459	4.59511985013459	3.7504086440608	4.79579054559674	3.55973403343267	4.51085950651685	4.85861908679763	4.40952955356351	4.85142912173139	5.19338411002937	5.03545297703886	3.5727776966247	4.31543472472447	4.76085814513424	4.04843486091802	4.83322473550893	5.12716398213393	4.97034734498255	4.70397077073218	3.23716901791553	3.79289290904656	4.64365098049866	4.5794578228596	4.29676198301919	3.73949944496044	4.19778014947034	4.04034856348667	3.83364557707367	4.36358846070313	5.29330482472449	5.0823594748947	5.05624580534831	5.02388052084628	5.02388052084628	4.88280192258637	4.88280192258637	5.46383180502561	5.46383180502561	5.95064255258773	5.95064255258773	4.71849887129509	4.71849887129509
4.0943445622221	4.87519732320115	5.11198778835654	5.18178355029209	4.77912349311153	5.26785815906333	4.45434729625351	4.87519732320115	5.04985600724954	4.84418708645859	4.86383530936938	4.83755094265478	4.49222542697196	4.37248122183035	3.72424659795123	4.40964180170686	4.39494285994043	3.86199207182258	3.56784112573688	4.13804241748782	4.22420254948031	3.87452880100057	3.69783919548541	3.94661765019264	4.13612609623706	4.00076621526253	4.22945803602927	4.27053625864052	4.36182392735636	3.60114053980593	4.20289996877645	4.34950344296832	4.05629649458457	4.39494285994043	4.01818320125654	4.14376944554962	4.30999343177405	3.88444623765791	4.29537882794821	4.86105194589007	5.11198778835654	5.48893772615669	4.70953020131233	5.14166355650266	4.04305126783455	3.89182029811063	4.35670882668959	4.21950770517611	4.99043258677874	5.01063529409626
3.89182029811063	4.91265488573605	5.41164605185504	6.01859321449623	5.83188247728352	4.83628190695148	4.30406509320417	4.21950770517611	4.89034912822175	4.56434819146784	4.58836306767171	3.71357206670431	3.87120101090789	3.87351315066627	4.33510971488613	4.23249490070292	4.23732194145123	4.15191441404358	3.84303013394119	4.46973221509299	4.70048036579242	4.33365305038967	3.84778073669979	4.42816779067174	3.68330840906448	4.41077604795987	3.99718081376845	4.07753744390572	3.96187081115571	4.19803702077923	3.94910468033268	3.69717825692863	3.56796652544863	4.37365838500337	4.49609909093373	4.53020714751464	3.45174966082499	4.29045944114839	4.84506159460352	4.62060599411793	4.38202663467388	4.9416424226093	4.80402104473326	4.63472898822964	4.54329478227	5.18178355029209	2.99573227355399	3.93182563272433	4.26267987704132	2.89037175789616
4.30406509320417	4.76217393479776	4.57471097850338	4.34380542185368	4.96284463025991	4.89034912822175	5.03695260241363	4.02535169073515	3.04452243772342	4.26267987704132	3.82319179172153	4.17053370057965	3.28653447334202	3.03254624667671	3.53732955598674	3.85280364576817	3.3322045101752	4.56694897316789	3.66676164886032	4.09225905573108	4.00049165341575	4.42634251844839	3.43398720448515	3.71357206670431	4.14313472639153	4.34218072612668	4.2714441750349	3.53732955598674	3.06805293513362	3.52267727919986	4.18205014264121	4.11292094779504	4.50396768047893	3.80943641665304	4.14511688759552	4.06044301054642	4.50396768047893	3.59388172549166	4.16083430349093	4.26267987704132	3.52636052461616	3.66356164612965	3.55534806148941	4.75359019110636	4.98360662170834	4.33073334028633	4.89034912822175	4.96284463025991	5.28826703069454	4.969813299576
4.97673374242057	5.5834963087817	5.59098698051086	4.14313472639153	4.89034912822175	5.30330490805908	4.82028156560504	4.07753744390572	4.27666611901606	4.21950770517611	4.00398807897256	4.74439959972725	4.47594437981368	3.79755080941906	4.06675660570327	4.01840340898672	3.78789334185575	3.92861921715155	4.09264243415157	4.4647345473428	4.01840340898672	4.29045944114839	3.87924678795478	4.16650700847033	4.44768060489532	3.53532383529799	3.65304077054783	3.88051127705899	3.64347640433346	4.15696798542357	3.92499966765393	3.74974414315035	4.12284607235432	4.16745592519502	4.11887124101967	4.09672268462707	4.18345124818683	3.99726410892489	4.13467664083479	3.9042376762055	4.02535169073515	1.79175946922805	4.66343909411207	4.65396035015752	4.52178857704904	3.68887945411394	5.19295685089021	3.98898404656427	4.35670882668959	4.49980967033027
4.75359019110636	4.07753744390572	4.54329478227	4.20469261939097	4.63472898822964	2.70805020110221	3.55534806148941	4.06044301054642	4.34380542185368	1.09861228866811	3.94232835492347	3.68695452570435	3.97463659815613	3.8791818992389	3.97463659815613	4.19662341134252	4.36847366826918	3.98183605329899	3.61506729619104	3.92273466102307	3.89024920587859	4.02122229739314	3.48948998880783	4.21269723617358	4.10454873239634	4.03219634442511	4.18965474202643	4.06176839178749	3.83031224065391	3.97463659815613	4.08403519256324	4.08014161204411	4.00453206295276	3.88077046192404	3.62945603364314	3.87280229227486	4.39159608569003	4.04305126783455	4.60670746530698	4.66778377871608	5.22035582507832	5.08759633523238	5.37989735354046	3.8286413964891	4.46590811865458	3.68887945411394	5.6937321388027	5.11799381241676	5.40267738187228	4.52178857704904
4.12713438504509	4.12713438504509	5.03695260241363	5.03695260241363	5.25227342804663	5.25227342804663	4.91998092582813	4.91998092582813	4.71849887129509	4.71849887129509	4.45268478547989	4.95884062090652	4.06780500698749	4.48219512362928	3.34739467566918	4.68345310438214	4.27864828022005	4.48219512362928	4.65938777189289	4.63472898822964	4.31367131500961	5.39167759448328	4.83059684331687	4.06780500698749	4.56583518058941	2.68881883917432	5.28465300435398	3.72051653905712	4.93447393313069	5.09899496807406	3.61091791264422	5.01727983681492	5.22189903526113	5.79692580637544	4.87737597330037	4.30213272545312	4.58350868920691	4.24235397402728	3.58747933967221	4.90315613357814	5.7037824746562	5.7037824746562	5.93489419561959	5.93489419561959	5.29831736654804	5.29831736654804	5.88332238848828	5.88332238848828	4.86753445045558	4.86753445045558
2.89037175789616	2.99573227355399	2.07944154167984	4.59511985013459	3.58351893845611	4.34380542185368	5.06259503302697	4.17438726989564	3.8286413964891	4.58496747867057	3.45225255246244	3.80666248977032	3.68887945411394	3.87861394329702	3.45451244042988	3.63758615972639	3.47241000988742	3.37465782642754	3.2102674503316	3.32194801000801	3.45225255246244	3.64320941728075	3.31936736341452	3.74950407593037	3.56145184442743	3.88303546855489	3.41538201665411	3.38922119061544	3.83637538708883	3.63758615972639	3.10073558256398	3.53264326779566	3.88890058800729	3.56550043295343	3.24147565678544	3.74782198974739	3.20158432775814	3.59926729542425	3.47683479586778	4.17108512049988	4.33073334028633	2.83321334405622	4.20469261939097	3.63758615972639	4.74493212836325	4.29045944114839	4.0943445622221	3.95124371858143	3.8286413964891	5.10594547390058
4.99721227376411	5.06259503302697	5.15329159449778	5.53338948872752	4.65396035015752	4.99043258677874	5.34233425196481	4.99721227376411	4.35670882668959	5.2040066870768	4.90925544903459	4.69557324062832	4.3752731116581	4.76872703819615	4.15888308335967	4.46943857245397	3.47768347622084	4.12589291995703	4.3398014125003	4.36358846070313	3.98613097758187	3.87280229227486	3.88235650507968	4.3428059215206	4.26484438005089	4.01984203492418	3.5331249247047	3.84357943359796	4.16964230251141	2.90732131620994	4.29676198301919	4.42346382453805	3.99890616907059	3.99890616907059	3.43398720448515	4.11841158830474	4.50066400613618	4.18732101868021	4.48777169177079	4.24849524204936	5.36597601502185	3.97029191355212	4.0943445622221	4.8283137373023	4.46590811865458	4.59511985013459	5.00394630594546	3.63758615972639	4.12713438504509	3.43398720448515
3.63758615972639	5.12396397940326	4.61512051684126	4.7361984483945	4.38202663467388	4.33073334028633	4.52178857704904	5.21493575760899	3.8286413964891	4.35670882668959	3.91279194049102	3.21424975647942	4.45479442346865	4.32921396800113	4.50832035999817	4.04237627624632	4.45076306302569	4.13331869665388	4.11464982838285	4.03628076126734	3.75851314587274	3.76387988505068	3.20024174532331	3.45242657143095	4.01776806252505	3.57601220079236	3.87997649602287	4.00312855395044	4.10518304894156	3.5229610879147	3.72846992138494	3.81602027817588	3.7088706005925	3.72569342723665	3.02042488614436	3.5727776966247	3.7088706005925	3.91048335924255	3.79807874607893	4.17320313713442	5.04985600724954	4.91265488573605	4.00733318523247	2.56494935746154	4.54329478227	4.36944785246702	4.0943445622221	5.04985600724954	4.15888308335967	4.26267987704132
4.11087386417331	1.94591014905531	4.34380542185368	5.11799381241676	5.08140436498446	5.32300997913841	4.39444915467244	4.07753744390572	4.21950770517611	5.04342511691925	4.56510548040974	4.39669130807813	3.97917175332152	4.00931469182533	3.81310633002971	3.61091791264422	3.58099049210275	4.05761770651667	4.02112197888178	3.87611316890527	4.37151705656202	4.08184249360509	3.92466996712891	3.86015538346666	3.64568722857172	3.96271611974366	4.10908388756173	3.57794789340665	3.65419389612605	3.90399083373088	4.0955559494084	3.79364888602527	3.61826188689998	3.68066398116055	3.69024216156987	3.41264673842936	3.64283551561253	3.84627162786537	4.18910362600256	4.00435354389538	5.18178355029209	3.91202300542815	3.46573590279973	4.0943445622221	3.91202300542815	2.56494935746154	4.51085950651685	5.36597601502185	4.91998092582813	3.40119738166216
3.36729582998647	2.99573227355399	4.98360662170834	4.51085950651685	5.34233425196481	5.17614973257383	5.4553211153577	5.82008293035236	5.66988092298052	5.33271879326537	4.71849887129509	5.34829729885306	5.03207057481632	4.67749084756772	4.60517018598809	3.95124371858143	3.77849161280362	3.15700042115011	4.26969744969996	3.68887945411394	4.00733318523247	5.42384808899525	4.13516655674236	3.3322045101752	5.05624580534831	5.28952886051496	4.13516655674236	4.25915253652335	3.87639582778499	4.08597631255158	4.73838902977431	2.14006616349627	4.5976419195673	5.14312447714233	4.25915253652335	4.37889674166495	4.04742764243435	4.07329115302427	3.30505352110925	4.56694897316789	5.70711026474888	4.12713438504509	4.12713438504509	4.70048036579242	4.24849524204936	4.49980967033027	4.48863636973214	6.11146733950268	5.30330490805908	4.84418708645859
5.17614973257383	4.60517018598809	4.51085950651685	5.49306144334055	5.41164605185504	5.44673737166631	5.15329159449778	5.56068163101553	2.484906649788	6.06610809010375	4.39937527300849	5.11559572973274	5.3082676974012	4.38452351487247	4.09100566095659	4.36944785246702	4.765586907394	4.53044663979215	3.43398720448515	3.95124371858143	4.13995507347415	2.94443897916644	3.80220813942094	4.40671924726425	4.40671924726425	5.15790521283129	5.77827132664694	5.03695260241363	3.95124371858143	3.57794789340665	5.20510498482586	4.99721227376411	2.30258509299405	4.32280727501391	4.38452351487247	5.47980524259341	4.40671924726425	4.78080275463125	4.90379219847821	5.25957653823161	6.00388706710654	5.75574221358691	4.60517018598809	4.55387689160054	5.37989735354046	5.4510384535657	5.63121178182137	4.65396035015752	4.54329478227	5.52545293913178
4.33073334028633	4.33073334028633	4.52178857704904	4.52178857704904	5.21493575760899	5.21493575760899	3.8286413964891	3.8286413964891	4.35670882668959	4.35670882668959	3.91279194049102	3.21424975647942	4.45479442346865	4.32921396800113	4.50832035999817	4.04237627624632	4.45076306302569	4.13331869665388	4.11464982838285	4.03628076126734	3.75851314587274	3.76387988505068	3.20024174532331	3.45242657143095	4.01776806252505	3.57601220079236	3.87997649602287	4.00312855395044	4.10518304894156	3.5229610879147	3.72846992138494	3.81602027817588	3.7088706005925	3.72569342723665	3.02042488614436	3.5727776966247	3.7088706005925	3.91048335924255	3.79807874607893	4.17320313713442	5.04985600724954	5.04985600724954	4.91265488573605	4.91265488573605	4.00733318523247	4.00733318523247	2.56494935746154	2.56494935746154	4.54329478227	4.54329478227
4.35670882668959	4.35670882668959	5.14749447681345	5.14749447681345	5.60947179518496	5.60947179518496	4.55387689160054	4.55387689160054	3.68887945411394	3.68887945411394	4.32713836936847	4.69134788222914	4.28295940599184	4.90257754146943	4.79579054559674	4.36251941828506	3.2188758248682	3.90289052186487	4.21280077191939	3.34189763938086	3.94598516132796	3.94598516132796	4.21280077191939	5.58588579617908	5.05971401691724	4.59143999317619	4.82247856392558	4.19651818695141	4.77299320571414	4.5969547130347	4.41664762446159	4.17996608492268	3.2822773362187	4.20469261939097	5.20450606286745	3.66821281730538	4.52868176042435	4.17996608492268	4.48659137924441	4.36944785246702	5.6021188208797	5.6021188208797	5.93753620508243	5.93753620508243	4.4188406077966	4.4188406077966	4.52178857704904	4.52178857704904	5.06890420222023	5.06890420222023
5.34233425196481	5.34233425196481	5.5683445037611	5.5683445037611	5.19295685089021	5.19295685089021	4.29045944114839	4.29045944114839	4.20469261939097	4.20469261939097	4.11464982838285	4.3398014125003	4.36064583964893	4.46943857245397	3.01478046852469	3.88709959697569	4.3752731116581	4.12215925040498	3.96008030038193	4.26484438005089	4.00733318523247	3.91509520446512	4.0564562943026	3.30716843201388	3.38829397682625	4.36358846070313	3.70603907439676	3.67727390799363	3.99040753434913	4.51085950651685	4.3752731116581	3.67727390799363	4.55063276872292	3.67142023274217	4.71022296199124	4.12589291995703	4.26808237532466	4.35769453401435	4.28093051780251	3.74496892076498	3.66356164612965	3.66356164612965	4.96284463025991	4.96284463025991	4.20469261939097	4.20469261939097	4.20469261939097	4.20469261939097	3.58351893845611	3.58351893845611
3.52636052461616	1.6094379124341	2.30258509299405	5.36129216570943	5.95842469302978	4.62497281328427	4.97673374242057	3.85014760171006	5.02388052084628	2.484906649788	4.54329478227	3.95124371858143	4.00733318523247	4.0943445622221	3.8607297110406	4.51633897228148	4.59005654817804	2.83321334405622	4.27666611901606	2.70805020110221	3.74950407593037	3.13549421592915	4.04305126783455	5.21764946348058	5.07517381523383	4.53796143629464	4.60517018598809	4.45434729625351	3.76120011569356	3.29583686600433	3.38439026334577	3.96081316959758	4.16666522380173	3.8607297110406	4.30406509320417	3.41772668361337	5.15617759938691	4.70953020131233	4.17438726989564	5.02388052084628	4.54329478227	4.61512051684126	3.93182563272433	4.40671924726425	4.18965474202643	4.62497281328427	5.63835466933375	5.73334127689775	5.16478597392351	5.92692602597041
4.47733681447821	4.98360662170834	4.99721227376411	5.26269018890489	5.17048399503815	4.74493212836325	5.31320597904179	4.29045944114839	4.33073334028633	4.40671924726425	4.6759392568763	4.0661736852554	3.85721476893315	4.36733591926388	4.14313472639153	4.63957161270542	4.7303333289421	5.0227834280319	4.68521289366163	4.60183128472258	4.14841178349238	3.89521588711176	4.13782967416184	4.31079912538551	3.88156379794344	3.83586164446258	4.63148749430546	3.85721476893315	3.76892216178747	4.07470858770524	3.68470408270346	4.15888308335967	4.56781439944432	4.58836306767171	4.17950237056241	3.65065824129374	4.50165980961843	4.37575702166029	4.76785576826519	4.46973221509299	4.97673374242057	5.82894561761021	4.33073334028633	4.06044301054642	5.14166355650266	5.4249500174814	4.60517018598809	4.95582705760126	4.72738781871234	5.18178355029209
5.33753807970132	5.21493575760899	5.00394630594546	4.67282883446191	4.80402104473326	5.36597601502185	6.07073772800249	5.94017125272043	4.71849887129509	5.24702407216049	5.09375020080676	5.22789490225149	4.5685062016165	5.61093592428985	4.95582705760126	5.33175214263427	4.84418708645859	3.47196645255036	5.27811465923052	5.1191907006506	5.11559572973274	5.55450877190845	4.83945148171276	4.84890037091069	4.85359154448657	3.50855589998265	4.78080275463125	4.03953632572711	4.89485026110255	2.97552956623647	4.33073334028633	4.93014804318357	4.85826081367025	3.4904285153901	5.55450877190845	3.93963817246112	5.12634210180823	5.42053499927229	5.58874566466784	5.46467890376326	3.43398720448515	5.66296048013595	5.02388052084628	5.73979291217923	6.37161184723186	6.23441072571837	5.68697535633982	5.2257466737132	6.17586727010576	6.10479323241498
2.83321334405622	4.4188406077966	4.43081679884331	5.35185813347607	5.37989735354046	5.03695260241363	4.90527477843843	3.93182563272433	5.21493575760899	4.8283137373023	3.85207996946111	4.59143999317619	4.68633114929955	4.51085950651685	4.59970071018356	4.53747517321674	4.76837070133527	4.60517018598809	5.04048825724594	4.74966399839108	4.85274023910031	3.92466996712891	4.06044301054642	4.1197760001139	4.0651341841223	3.68203792229722	3.45142950714849	4.0651341841223	3.61826188689998	4.71606083676766	4.31262783665406	4.35903711644918	3.82269489730137	3.20790679349763	4.09282826170414	3.32241650380904	3.12755766633341	3.97200571002986	4.95197843193997	4.49576108180426	4.75359019110636	4.88280192258637	5.14749447681345	3.97029191355212	4.56434819146784	5.73009978297357	5.50938833662798	4.84418708645859	5.15329159449778	4.88280192258637
4.88280192258637	4.88280192258637	5.0998664278242	5.0998664278242	4.47733681447821	4.47733681447821	3.89182029811063	3.89182029811063	2.30258509299405	2.30258509299405	4.00733318523247	3.25424296870549	4.02356438016105	4.22244456484942	4.58394654953646	4.67749084756772	4.7397010789457	3.52636052461616	4.42484663185681	4.33467293829041	4.99721227376411	4.4320065669789	3.80220813942094	4.39568296112137	3.8286413964891	3.85439389259151	4.10098910494077	3.82209829790016	3.64283551561253	2.92852352386054	4.28634138453947	3.13113691056019	3.55248682920838	4.75272775034571	4.47049528266149	4.46705688385846	4.61709875685337	3.97968165390196	4.51743127168008	4.22244456484942	3.68887945411394	3.68887945411394	5.31320597904179	5.31320597904179	4.78749174278205	4.78749174278205	5.24702407216049	5.24702407216049	5.63835466933375	5.63835466933375
4.33073334028633	5.17614973257383	4.65396035015752	5.11799381241676	4.35670882668959	4.75359019110636	4.04305126783455	4.99043258677874	3.58351893845611	5.17614973257383	3.91495986510146	3.95463163825336	3.88095718585326	3.95463163825336	3.74673207138336	3.62512493928857	4.0185005440423	3.60613702704388	4.28318080003725	4.08151754866235	4.13798610748246	4.15057662120192	3.91143459705577	4.0185005440423	3.92197333628131	3.95632130353849	3.84008462371144	4.59541689454491	3.66205221188079	4.25477798522885	4.55077611392229	4.21907508565822	4.04511312423511	3.94272336030507	3.39923467249431	4.63301421215926	4.42061083307743	4.965719965985	4.89630218295384	4.83861345382256	3.17805383034795	5.42053499927229	5.27299955856375	4.15888308335967	3.2188758248682	4.14313472639153	5.08140436498446	4.54329478227	5.33753807970132	5.54517744447956
5.84932477994686	5.55682806169954	5.48063892334199	4.77912349311153	4.75359019110636	3.17805383034795	4.9416424226093	4.63472898822964	4.29045944114839	4.45434729625351	4.29045944114839	4.41582401425717	4.17053370057965	3.89944422322129	3.89944422322129	4.40213558759659	3.60073106733723	4.65276916478737	3.515269837922	3.6603513704994	3.82045581190266	3.5481795720108	4.23772314506745	4.40213558759659	4.02087741034023	4.26443889244649	4.23229326747308	4.23229326747308	3.92197333628131	4.49003987873446	3.4578927253387	4.38825718442452	3.20376218705815	4.00733318523247	4.33565541749176	4.53528405852393	4.46447030388496	4.28530921517208	4.46014441393783	4.50258359721299	4.26267987704132	3.29583686600433	2.99573227355399	1.79175946922805	4.00733318523247	4.55387689160054	4.14313472639153	3.98898404656427	4.9416424226093	5.89715386763674
6.5191472879404	5.6970934865054	5.4510384535657	5.21493575760899	3.40119738166216	5.18738580584075	5.18738580584075	5.33753807970132	5.42934562895444	5.27299955856375	4.74952514485819	4.50404903751432	4.68891643432047	4.89101233151787	4.65171693923345	5.19898440029505	4.67584791182029	4.86004037655005	4.67502543062245	5.03695260241363	4.33767513445629	4.21647543081459	4.46116395523261	4.92618747330654	4.73645641305477	4.8252502260104	4.38496349434719	4.62526112235359	4.15612192191834	4.6766697170987	4.7862655010588	4.52720864451838	4.05280744277991	4.69053805629745	4.61918910716742	4.54984400262286	4.60517018598809	4.25226962270965	4.60251961750948	4.7192863762577	4.79579054559674	5.17048399503815	3.68887945411394	4.95582705760126	5.06890420222023	5.40267738187228	4.34380542185368	5.80814248998044	4.63472898822964	4.68213122712422
5.17614973257383	5.39362754635236	4.98360662170834	5.95842469302978	5.34233425196481	5.29330482472449	5.52942908751142	5.8348107370626	5.29330482472449	4.98360662170834	5.10080407440016	4.72055719106125	4.70397077073218	4.44536250984569	4.23187436081332	4.12961270105956	4.06836907581884	3.93784068845409	4.30924913799176	3.93784068845409	4.6546926826692	4.83322473550893	4.80149579086606	5.25307858106919	4.62346337903542	4.35769453401435	4.87107845889031	4.03219634442511	4.65907545082429	3.94679597218319	5.17918727016645	4.10327889095587	4.60977495237484	4.7881325630539	4.37236472376214	5.18178355029209	4.30614193714901	3.79807874607893	4.27452708076731	4.27130991981553	5.03695260241363	4.99043258677874	4.67282883446191	5.08140436498446	4.45434729625351	3.76120011569356	5.51745289646471	5.28320372873799	4.40671924726425	4.11087386417331
4.65396035015752	2.83321334405622	4.29045944114839	4.18965474202643	4.18965474202643	4.23410650459726	3.46573590279973	4.51085950651685	4.29045944114839	4.9416424226093	4.39704487319672	3.03191193013149	4.17600539322605	4.01019988571455	3.96929837149324	3.97820491230945	4.45557053799625	4.05771697523718	2.72198770894599	4.26637947430578	4.06316163478541	4.17842767943264	3.3322045101752	3.59370084460123	3.1867875103167	3.38171049398866	4.21407501816288	4.15393665942435	4.01590874993487	3.73516020667794	3.648605554976	3.54476595215888	4.26193831230581	4.34106756935634	3.87557738550769	4.14396979950895	3.68887945411394	3.8078313969753	4.19759759554036	4.49688141055118	4.00733318523247	4.30406509320417	2.70805020110221	4.91265488573605	5.16478597392351	4.77912349311153	5.44673737166631	4.98360662170834	4.99721227376411	4.9416424226093
5.21493575760899	5.21493575760899	4.969813299576	4.969813299576	5.00394630594546	5.00394630594546	3.25809653802148	3.25809653802148	4.74493212836325	4.74493212836325	3.81436223907162	4.405127312728	3.88648220714301	4.04913493678816	4.405127312728	4.35949201802138	4.78930169802729	4.42406528007855	4.31864686221753	4.03539426258336	3.53018950185326	4.66712384751352	4.51372210389148	3.57502889352328	4.72892568906542	5.16924805371162	4.4457156102672	4.71499896494199	3.93352921064911	3.95874062999561	3.83147292268483	3.79695367564336	2.8125407732515	0.578077850775158	1.94591014905531	4.74945872983066	4.18899576341938	4.01677464010339	3.85935576990392	4.21630565312863	4.84418708645859	4.84418708645859	4.77912349311153	4.77912349311153	4.48863636973214	4.48863636973214	5.24702407216049	5.24702407216049	4.80402104473326	4.80402104473326
4.35670882668959	4.40671924726425	5.27299955856375	4.43081679884331	4.55387689160054	5.8664680569333	5.65948221575962	5.59098698051086	4.85203026391962	5.91620206260743	5.04939802693469	4.86588473878091	3.9756682705885	4.29045944114839	3.99162605602711	4.24542932242752	4.47733681447821	4.23926913867607	4.13516655674236	3.66721795733276	3.68350791031203	4.44516909248266	4.46754880811204	4.26066577766961	4.03044076024262	3.68887945411394	4.4551775163095	4.57028292698765	4.44516909248266	4.92828834639798	4.68146963265748	3.72569342723665	3.06138624377543	4.53413441287134	4.97525481683674	4.91422927598516	4.51789903500038	4.21106883653024	4.7779222917659	5.0576097519112	5.29330482472449	5.39816270151775	5.32300997913841	5.16478597392351	5.04985600724954	4.67282883446191	4.11087386417331	1.38629436111989	3.80666248977032	3.73766961828337
4.0943445622221	4.45434729625351	5.23110861685459	4.44265125649032	5.09375020080676	3.89182029811063	4.93447393313069	4.64439089914137	4.85981240436167	4.36944785246702	3.99206571310168	3.89182029811063	3.69511000386457	3.90197266957464	3.59043938130068	3.29583686600433	3.93019030938359	4.27782285714388	4.06044301054642	3.93996237411739	4.02237106259701	4.04158820978279	3.85191908135844	3.40119738166216	3.56482680544396	3.9576335166802	4.01488039086785	3.86772274653157	3.53368656470823	3.68679394762292	3.60186807712431	3.91035494832745	3.0985896589937	3.39282913199164	3.38439026334577	3.50905477751857	3.40397130854488	3.53854094317303	2.9041650800285	3.41499070379449	3.61091791264422	2.99573227355399	3.68887945411394	3.49650756146648	3.87120101090789	3.87120101090789	3.85014760171006	2.89037175789616	4.17438726989564	4.65396035015752
4.14313472639153	4.14313472639153	5.97126183979046	5.97126183979046	6.23244801655052	6.23244801655052	5.04985600724954	5.04985600724954	3.87120101090789	3.87120101090789	3.3322045101752	3.84042935224114	4.02209965534877	3.53434991464964	2.86996288626496	3.398162477967	4.52868176042435	3.96685548405354	4.07445102170253	4.64526464318997	5.55366405835688	4.59420115461752	4.24849524204936	4.29045944114839	4.15461261423622	4.79127246562195	4.80476592372487	4.02697375110702	4.08368185647806	5.24845844964763	4.62408115027379	4.79579054559674	4.15888308335967	4.48659137924441	3.90289052186487	3.55013971638228	4.24849524204936	3.4162352590267	4.45223089334713	4.17158614761593	4.99721227376411	4.99721227376411	3.91202300542815	3.91202300542815	3.52636052461616	3.52636052461616	0	0	3.73766961828337	3.73766961828337
4.969813299576	4.969813299576	4.57471097850338	4.57471097850338	4.53259949315326	4.53259949315326	4.27666611901606	4.27666611901606	4.91998092582813	4.91998092582813	4.56360386690798	3.66172846504799	3.85166620488725	4.27864828022005	4.04555439805267	4.3829190934569	4.47733681447821	4.44265125649032	4.14200029632092	4.09315337685195	3.87861394329702	4.13516655674236	3.79548918917219	4.02662638816715	4.3640081291712	4.28161417463342	4.4576640488795	4.04179734917496	4.33635659784069	4.72991307257953	4.60087526170521	4.49663001741289	4.33073334028633	4.58350868920691	4.48219512362928	4.79401801928332	4.55462848877985	5.34676733680366	4.96484063890662	4.04555439805267	4.60517018598809	4.60517018598809	5.74300318780948	5.74300318780948	4.98360662170834	4.98360662170834	5.4249500174814	5.4249500174814	5.2257466737132	5.2257466737132
5.29330482472449	5.63121178182137	5.63478960316925	4.46590811865458	4.58496747867057	4.27666611901606	5.41164605185504	5.6021188208797	4.55387689160054	5.36597601502185	4.54619193543116	4.7980419536772	4.11533483811394	4.63207763890802	4.51981033703693	4.96918178708264	4.27540269496928	4.48043119549295	4.37975132083675	4.61060990928391	4.27540269496928	0	4.60789374645513	2.246495626343	3.34189763938086	4.06980345330598	4.348516855775	4.61602020201216	4.64526464318997	4.00236217251045	3.68203792229722	4.07907709009131	4.19651818695141	4.40671924726425	4.44585467620785	4.67622154339899	4.42321219945809	4.26778844498404	3.15118081209685	4.53455261877414	4.80402104473326	5.03695260241363	4.8283137373023	4.70048036579242	3.36729582998647	3.46573590279973	3.89182029811063	4.77912349311153	3.63758615972639	5.29330482472449
5.27811465923052	4.49980967033027	4.93447393313069	5.3890717298165	5.35185813347607	4.95582705760126	4.58496747867057	5.00394630594546	4.52178857704904	4.85981240436167	5.26888855585722	4.15888308335967	4.36944785246702	4.30676415017333	2.8094026953625	4.2312037449393	4.45667017766965	4.06044301054642	4.52396013056255	4.47049528266149	4.70229689671881	3.89182029811063	3.3322045101752	3.16968558067743	4.19569705648239	3.39450839351136	3.70376806660769	5.29028519485077	4.79579054559674	4.26549281841793	2.61006979274201	4.18661983833127	3.61091791264422	3.86702563949741	3.09104245335832	3.8286413964891	4.00733318523247	4.38452351487247	5.01727983681492	4.89485026110255	4.80402104473326	5.00394630594546	4.36944785246702	4.63472898822964	5.88332238848828	5.2040066870768	4.76217393479776	4.20469261939097	4.20469261939097	1.94591014905531
4.61512051684126	4.82028156560504	5.07517381523383	4.27666611901606	5.25227342804663	4.66343909411207	3.87120101090789	1.09861228866811	3.04452243772342	4.02535169073515	2.30258509299405	4.09100566095659	4.2017030805426	3.56671182013973	3.90399083373088	4.75359019110636	4.11087386417331	4.26829786934554	4.39937527300849	4.45201900649392	3.14415227867226	3.74242022104197	4.54965747605783	4.22537282462851	3.15273602236366	4.48413185761104	3.86283276123737	3.10009228887823	4.38949864951258	4.2570301444992	3.30321697330195	3.67376581630389	4.47733681447821	3.37416870927424	3.30321697330195	2.8094026953625	3.38777436133001	3.49650756146648	4.51743127168008	4.56017282005736	4.98360662170834	5.03695260241363	5.08759633523238	4.21950770517611	4.55387689160054	2.83321334405622	4.39444915467244	3.98898404656427	5.29330482472449	5.28320372873799
5.57972982598622	4.49980967033027	3.09104245335832	5.06890420222023	5.82894561761021	5.90536184805457	5.54907608489522	5.54907608489522	5.92692602597041	5.65948221575962	5.35469769998414	5.12989871492307	5.37156782828763	5.36316833886765	5.39906726964818	4.78582368568135	5.22143632221208	5.37989735354046	5.21493575760899	4.95582705760126	3.9963641538619	4.21360798304892	4.33859707674655	4.56226268497681	4.42843300748804	4.14946386144318	4.09100566095659	4.42124734782716	4.22244456484942	5.00528768776966	4.61115225766564	5.27811465923052	5.15444699612833	4.44265125649032	4.00733318523247	4.60517018598809	4.63472898822964	4.23988686751276	5.36597601502185	5.42846805101308	5.32787616878958	5.03695260241363	2.99573227355399	5.32787616878958	5.55682806169954	6.10255859461357	5.87773578177964	5.72358510195238	5.79909265446053	5.39816270151775
5.53338948872752	5.86929691313377	5.56452040732269	5.70044357339069	5.25227342804663	5.89715386763674	4.82028156560504	5.10594547390058	5.82304589548302	5.0998664278242	5.12989871492307	4.52540521751923	3.88499433304023	4.65078069724014	4.21459369037368	3.7992275112828	3.95124371858143	4.17950237056241	4.46206934234742	5.03478575432854	2.90872089656436	4.29501525768425	3.98898404656427	4.56434819146784	5.18738580584075	4.43477720005941	5.04557334545754	3.99513791213865	4.11632346894088	3.73766961828337	4.5503619494931	4.55737952215174	4.56781439944432	4.66028948520917	4.84942270051254	4.95582705760126	5.13579843705026	5.06470251536653	5.23110861685459	4.71849887129509	4.85981240436167	5.40717177146012	4.63472898822964	5.52942908751142	4.57471097850338	3.68887945411394	3.43398720448515	3.93182563272433	4.26267987704132	5.10594547390058
5.96357934361845	5.13579843705026	5.32787616878958	4.96284463025991	3.89182029811063	4.87519732320115	5.03043792139244	5.82008293035236	4.72738781871234	3.89182029811063	4.93367425296013	4.44330463776152	4.40196541827771	4.52329710049094	4.29387824789718	4.16494108544359	4.35848787003375	4.10950680996178	4.30256246331964	4.03128642625496	4.32450050617636	4.00733318523247	4.00985525466518	3.77912633196171	3.79298918787011	4.0575653107188	3.7514629404157	3.83526194429468	3.62656068971468	3.41499070379449	3.74031162774621	3.77276093809464	3.80295191037378	3.90141134483355	3.72703122007831	3.92471983622255	3.88328053656249	3.69648931442808	3.96924314575804	3.66924347959708	4.58496747867057	0	3.66356164612965	3.40119738166216	3.68887945411394	4.29045944114839	3.63758615972639	3.55534806148941	3.52636052461616	2.07944154167984
4.61512051684126	4.61512051684126	4.82028156560504	4.82028156560504	5.07517381523383	5.07517381523383	4.27666611901606	4.27666611901606	5.25227342804663	5.25227342804663	3.82520299768606	3.16702836033624	1.49821227732388	3.83206801320574	4.22337020515	4.32448114902728	3.79015268080651	3.57618214839226	3.83888622143752	4.79055721485634	4.46105668403303	4.38136852342933	3.49331267056996	3.9603117907954	4.7826555056134	4.47193950002649	4.67969160649485	2.8393862031633	3.29193061103726	3.72378926925096	4.60674788812971	4.37343721946006	4.56817856550807	3.28011945010892	2.91063294303599	4.45740259957739	4.25523936652473	4.19045187239944	0	3.54019625646881	4.34380542185368	4.34380542185368	4.55387689160054	4.55387689160054	4.70048036579242	4.70048036579242	4.35670882668959	4.35670882668959	4.04305126783455	4.04305126783455
2.94443897916644	2.94443897916644	4.40671924726425	4.40671924726425	4.81218435537242	4.81218435537242	5.07517381523383	5.07517381523383	4.78749174278205	4.78749174278205	4.19343546486633	3.27714473299218	4.26969744969996	3.87639582778499	1.17865499634165	3.3322045101752	2.14006616349627	3.99360299242057	4.22683374526818	4.46014441393783	2.72457950305342	3.38439026334577	4.50258359721299	4.0342406381524	2.77258872223978	2.77258872223978	2.62103882411258	4.57471097850338	4.67048965210873	4.13516655674236	2.9041650800285	4.31079912538551	4.29045944114839	4.78957290898587	4.85592890433527	3.72569342723665	4.90712491772659	4.25915253652335	5.22305488204749	4.78331637137157	5.22035582507832	5.22035582507832	5.24702407216049	5.24702407216049	4.64439089914137	4.64439089914137	4.69134788222914	4.69134788222914	4.49980967033027	4.49980967033027
1.38629436111989	3.46573590279973	0	2.89037175789616	4.00733318523247	2.99573227355399	4.81218435537242	5.03043792139244	2.89037175789616	0	0	0.424883193965266	0.162518929497775	1.2443240998495	0.722134717433197	0.63252255874351	1.34117392583942	0.63252255874351	0.80437281567017	2.24819102092825	3.44530808010963	3.81317717079151	3.25356138285609	3.13804849573425	3.64375901883347	3.51592564732358	3.41676189820327	0.80437281567017	3.81317717079151	4.68158641643245	5.21397621811429	4.58556753869458	4.58196176555708	3.57696153790995	4.5376468224805	4.60693333660647	3.5315374127957	4.97916486193239	4.66343909411207	2.84695926496085	3.95124371858143	3.66356164612965	4.91265488573605	5.52942908751142	4.49980967033027	4.63472898822964	5.08140436498446	4.99721227376411	4.21950770517611	4.9416424226093
3.3322045101752	3.3322045101752	5.93753620508243	5.93753620508243	5.5834963087817	5.5834963087817	5.48479693349065	5.48479693349065	4.24849524204936	4.24849524204936	4.07329115302427	4.0561233494019	4.30068099521993	4.62986279857846	4.77068462446567	4.08597631255158	4.35990882942026	4.14313472639153	4.38514676201012	4.70048036579242	4.33073334028633	3.88670519744386	4.72072852662236	4.20095429728036	4.29045944114839	5.20948615284142	4.92906364040244	4.52450228292064	4.2870289060516	4.75143269296634	3.71357206670431	4.25206030821386	3.98898404656427	3.95124371858143	4.85398148405088	4.15496918403854	4.39444915467244	4.34380542185368	4.18965474202643	4.11496384942484	3.97029191355212	3.97029191355212	5.15329159449778	5.15329159449778	5.01727983681492	5.01727983681492	4.93447393313069	4.93447393313069	2.77258872223978	2.77258872223978
5.0998664278242	4.43081679884331	2.83321334405622	3.93182563272433	5.10594547390058	4.51085950651685	4.20469261939097	5.23644196282995	5.62762111369064	4.24849524204936	4.63836315334386	4.46877756108254	4.56304525968742	5.2450484376687	3.76988323826702	4.60891317226693	4.09850257237076	4.04742764243435	4.15888308335967	4.69134788222914	4.41128199282267	3.09104245335832	2.72457950305342	3.14091428339849	4.10470734925765	3.5481795720108	3.46963454321538	3.88413780193861	3.81220267014594	4.27492849911751	4.51906748693468	4.44265125649032	3.53732955598674	5.05385441321623	5.00729639283074	4.42034549897602	3.42181666886489	3.81220267014594	4.55912624748668	4.32081590362899	4.43081679884331	5.54126354515843	4.76217393479776	4.43081679884331	5.20948615284142	3.71357206670431	3.89182029811063	5.48479693349065	5.67332326717149	5.09375020080676
3.13549421592915	3.58351893845611	4.68213122712422	5.16478597392351	4.55387689160054	4.57471097850338	4.31748811353631	4.74493212836325	4.84418708645859	4.4188406077966	4.59832865417137	4.613318714552	4.43621346601547	3.71909999675682	4.26395946774694	3.79242013305478	3.46431443845235	3.17994597849998	4.36598963576406	3.66821281730538	4.44745254605515	3.89737072864128	3.27714473299218	3.97712954702973	4.68507302374043	4.08138212376653	3.90289052186487	3.5960661545082	2.14006616349627	3.26158694296125	4.30713163961215	4.36772023902264	4.17368772457155	4.05099412134849	3.9948590110073	4.65179350207243	4.13298235492751	4.97861285352785	4.51683561992019	4.31079912538551	5.26785815906333	4.17438726989564	5.12396397940326	5.60947179518496	4.43081679884331	5.34710753071747	4.83628190695148	4.34380542185368	5.11799381241676	4.00733318523247
4.75359019110636	4.75359019110636	3.95124371858143	3.95124371858143	3.49650756146648	3.49650756146648	5.25227342804663	5.25227342804663	4.30406509320417	4.30406509320417	3.8286413964891	3.47462485021697	3.76120011569356	3.47462485021697	4.03802613163188	3.14784005175145	3.500827222611	2.38482319123102	3.87417278129705	4.57471097850338	4.59222967471236	3.89182029811063	3.43398720448515	3.59926729542425	3.87417278129705	3.26902560855367	4.44768060489532	3.69953674858792	4.53872508657994	4.75972894580469	4.3640081291712	5.26712151077956	3.66721795733276	4.27268997063642	3.9262076404201	4.72991307257953	4.25459902498738	5.18418836107026	3.9756682705885	4.82028156560504	5.32300997913841	5.32300997913841	5.12396397940326	5.12396397940326	4.70953020131233	4.70953020131233	5.41164605185504	5.41164605185504	4.0943445622221	4.0943445622221
4.92725368515721	5.03695260241363	4.88280192258637	4.52178857704904	5.62040086571715	5.40267738187228	5.13579843705026	4.56434819146784	5.00394630594546	4.24849524204936	4.70048036579242	4.60641940538852	4.65396035015752	4.52110899836166	4.76270798020431	4.70275051432696	4.60141313711038	4.82330119547876	4.74438850236454	4.49772416383924	4.92225935014483	4.44117958587886	4.33155537074775	4.13915857801189	4.08702618141442	3.53003025350512	4.45652515555352	3.49839970961852	3.77849161280362	4.16956798345969	3.92937164376276	3.6778816999044	4.09330235264366	4.54528747638671	4.60141313711038	4.76590627717368	4.64378975695315	4.52246769422285	4.94476254994555	4.74221103824889	4.00733318523247	5.29330482472449	4.85203026391962	5.16478597392351	5.87773578177964	5.02388052084628	4.00733318523247	5.08759633523238	5.62401750618734	5.24702407216049
4.43081679884331	4.43081679884331	4.49980967033027	4.49980967033027	4.29045944114839	4.29045944114839	4.80402104473326	4.80402104473326	4.91998092582813	4.91998092582813	4.48528387617074	4.13363346726739	4.09611604187048	4.28695578792924	4.51784928334405	3.87870822214248	2.88206310475715	3.72184084766738	3.66137704668081	3.3919347575469	3.45839519582913	3.58646966352417	3.98858995788922	4.06154291899828	3.75524476310488	3.24905414184303	2.84565131534843	3.05860717760516	3.12245864959169	4.16781910178354	3.75524476310488	3.88659608074344	3.83830775483989	4.19319456873155	4.78198012779828	4.66283674493212	4.01887177478896	4.13363346726739	4.27991143828274	4.20469261939097	4.34380542185368	4.34380542185368	4.31748811353631	4.31748811353631	4.04305126783455	4.04305126783455	4.69134788222914	4.69134788222914	5.06259503302697	5.06259503302697
5.80814248998044	5.80814248998044	3.63758615972639	3.63758615972639	3.85014760171006	3.85014760171006	4.23410650459726	4.23410650459726	4.02535169073515	4.02535169073515	4.39784907294966	4.14094294469219	4.03698328805079	3.28298321860095	4.19849745244204	4.18283951250196	4.36419619925921	3.65468059308569	4.65264585769089	3.59967130862751	4.24997198364187	4.1475039305022	3.89603378749036	4.00733318523247	4.06932143524775	4.12434964361866	4.02226812369116	4.25878692808591	4.21696898840259	3.88758898009086	4.84418708645859	4.38503933331582	4.42298655071701	4.07636785312912	4.29328963171678	4.01855524813873	4.39018293659771	3.82638998840864	4.75744719039909	4.99930700279726	5.15329159449778	5.15329159449778	5.40267738187228	5.40267738187228	5.44673737166631	5.44673737166631	3.78418963391826	3.78418963391826	4.06044301054642	4.06044301054642
4.84418708645859	4.84418708645859	4.85203026391962	4.85203026391962	3.93182563272433	3.93182563272433	4.89783979995091	4.89783979995091	2.77258872223978	2.77258872223978	4.49088103958596	4.69683737451392	4.62301010411642	5.02912987673242	3.95124371858143	4.06044301054642	3.47196645255036	4.16821441078856	3.14415227867226	3.14415227867226	4.42843300748804	4.24849524204936	3.67376581630389	4.17745946893261	4.02891675689964	3.4904285153901	3.77505715035499	3.19458313229916	3.92789635458444	3.06339092202781	3.92789635458444	3.92789635458444	3.64283551561253	3.5945687746427	3.67376581630389	3.28840188751681	4.13035499974513	4.39937527300849	3.41444260841218	3.24259235148552	4.17438726989564	4.17438726989564	5.32787616878958	5.32787616878958	5.40717177146012	5.40717177146012	2.77258872223978	2.77258872223978	3.3322045101752	3.3322045101752
4.57471097850338	3.2188758248682	3.25809653802148	2.77258872223978	4.36944785246702	5.24702407216049	4.18965474202643	3.49650756146648	2.89037175789616	4.30406509320417	3.44899498991884	3.13277312581479	3.73468899014523	3.81012869774681	3.60073106733723	3.14496014191803	4.11852891558933	3.43700683435887	3.48699274182514	3.35863776724336	3.6384081901878	3.4125905654916	3.44301887651549	3.12043575205495	3.57217006064746	3.24112643380302	3.03855227073692	3.45493560144896	3.58784982439395	3.12867755695005	3.40015517208371	3.46963454321538	3.62100203171085	3.14091428339849	3.28770201579805	3.00661039170117	3.13277312581479	3.180654612048	3.20756206496793	3.5481795720108	4.06044301054642	3.25809653802148	3.58351893845611	4.0943445622221	3.95124371858143	4.39444915467244	3.66356164612965	4.69134788222914	2.70805020110221	2.89037175789616
2.56494935746154	4.27666611901606	1.79175946922805	2.30258509299405	3.46573590279973	2.63905732961526	4.07753744390572	3.36729582998647	3.58351893845611	3.61091791264422	2.68102152871429	3.44680789291421	2.76000994003292	2.72129542785223	2.65324196460721	2.51769647261099	2.46809953147162	3.15273602236366	2.00148000021012	2.36085400111802	1.88706964903238	2.72129542785223	2.10413415427021	1.79175946922805	2.83321334405622	2.91235066461494	4.28771595520264	4.41400968052693	3.55534806148941	3.79323946943818	3.62700405039585	3.79773385902602	3.80220813942094	3.91601502669768	3.71357206670431	3.85014760171006	3.85014760171006	3.66867674679642	4.40915530206213	4.23410650459726	4.23410650459726	4.33073334028633	3.8286413964891	4.58496747867057	5.00394630594546	4.53259949315326	3.3322045101752	4.87519732320115	4.70048036579242	4.06044301054642
4.70048036579242	4.85203026391962	3.46573590279973	5.08759633523238	4.29045944114839	4.71849887129509	4.04305126783455	5.37063802812766	5.33271879326537	4.62497281328427	4.82028156560504	2.98315349134713	2.50552593699074	3.87639582778499	3.99360299242057	4.13516655674236	3.24843462710975	4.54329478227	4.52720864451838	4.51906748693468	3.56953269648137	2.77258872223978	4.15888308335967	2.62103882411258	4.44265125649032	3.95124371858143	3.18841661738349	4.97154790538821	3.38439026334577	3.66995144422842	3.81220267014594	4.02087741034023	2.77258872223978	2.30258509299405	3.70745583968687	3.92197333628131	3.4578927253387	3.70745583968687	2.62103882411258	3.35863776724336	4.81218435537242	3.76120011569356	2.63905732961526	3.71357206670431	3.93182563272433	4.15888308335967	4.14313472639153	3.8286413964891	3.91202300542815	4.38202663467388
3.78418963391826	3.78418963391826	5.07517381523383	5.07517381523383	5.02388052084628	5.02388052084628	3.36729582998647	3.36729582998647	4.95582705760126	4.95582705760126	4.94457928228261	4.85889999553925	4.08350167629739	4.65059334360962	4.42449433310383	4.12237926434008	4.2984851664107	3.75846038795244	4.11087386417331	4.27748277892261	4.11472372455875	4.53133367019943	4.28236878212824	4.08745816019247	4.4188406077966	4.47398897070852	4.63244196607784	4.55139703912076	4.40886901520075	3.79614990938123	3.92022457454156	3.95688389145769	2.30845021244644	2.91935929476942	0	0.302280871872934	0.211309093667207	0.302280871872934	2.81927583621243	4.04098515139708	3.2188758248682	3.2188758248682	5.50938833662798	5.50938833662798	5.33271879326537	5.33271879326537	3.52636052461616	3.52636052461616	4.17438726989564	4.17438726989564
4.64439089914137	4.06044301054642	4.94875989037817	4.07753744390572	5.02388052084628	4.83628190695148	5.35658627467201	4.92725368515721	4.64439089914137	4.36944785246702	4.95306758934708	4.74209256185517	4.32384467929115	4.11939059414819	4.16599091494273	4.09796120269229	4.10228397599429	3.84411650015342	3.78221139390616	4.07716891616984	3.66077068701962	3.63529520797983	3.97724064373953	3.80714546490649	3.98575823731539	4.00495882717201	4.54951958623159	4.1087332996742	4.0061467108991	4.22778537103389	4.62005879848184	3.75816213867349	4.15069749877323	3.73663388540984	4.30904678848851	3.79841602052984	4.31079912538551	4.47288025845163	4.45181629009347	4.5672877074341	4.72738781871234	4.49980967033027	5.04985600724954	4.45434729625351	5.55295958492162	4.66343909411207	5.46383180502561	4.94875989037817	3.97029191355212	3.09104245335832
4.78749174278205	4.74493212836325	4.17438726989564	4.86753445045558	4.61512051684126	4.79579054559674	4.91265488573605	4.62497281328427	4.15888308335967	3.49650756146648	4.28411692517192	4.49552700853826	4.23522071084066	4.32158228506897	4.36944785246702	3.76120011569356	3.62331476562105	4.208131018194	4.50832035999817	4.08403519256324	4.10327889095587	3.92880448239015	4.3752731116581	3.15207834394469	4.38394786485178	4.24188000293064	4.55791730113755	4.18732101868021	4.02397712007198	4.29676198301919	4.01568977982341	3.88709959697569	4.49036348587822	4.50577474979874	3.72290920270025	4.27773392477689	3.9333327920149	3.80323782888896	3.5126928858875	4.26808237532466	4.75359019110636	5.77765232322266	4.85203026391962	5.14749447681345	4.54329478227	4.88280192258637	4.97673374242057	2.30258509299405	4.68213122712422	4.91265488573605
4.97673374242057	4.97673374242057	5.5834963087817	5.5834963087817	5.59098698051086	5.59098698051086	4.14313472639153	4.14313472639153	4.89034912822175	4.89034912822175	4.65157655880225	4.3141492122708	3.73766961828337	2.81839825827108	4.51906748693468	4.60517018598809	4.7361984483945	4.84615365543063	4.48017369581341	4.94875989037817	4.40060302024682	4.68675017298051	4.42184812886055	1.38629436111989	3.98898404656427	4.39444915467244	2.84781214347737	4.68675017298051	4.5136029924626	3.97968165390196	2.77258872223978	0.559615787935423	4.56954300834494	4.03865565636151	3.5481795720108	3.85014760171006	3.68260984110034	4.0342406381524	3.93671561801852	3.49650756146648	3.97029191355212	3.97029191355212	4.55387689160054	4.55387689160054	4.72738781871234	4.72738781871234	4.4188406077966	4.4188406077966	1.6094379124341	1.6094379124341
6.07073772800249	6.07073772800249	5.80814248998044	5.80814248998044	5.04342511691925	5.04342511691925	5.32300997913841	5.32300997913841	6.13339804299665	6.13339804299665	5.53930083599058	5.35540633353216	3.4578927253387	4.29045944114839	5.04181091156471	3.79548918917219	3.52636052461616	5.22708985725967	5.00729639283074	4.12309397550809	2.77258872223978	3.65065824129374	2.56494935746154	4.95053137002655	5.26656866823346	4.98702542845712	5.30826769740121	5.06101150142132	3.8448142557347	4.69820505195528	5.75336597484503	5.14749447681345	3.72569342723665	4.00733318523247	5.24702407216049	5.24306889231756	4.89597238577612	4.53528405852393	5.30454791629867	5.34472373936219	5.32300997913841	5.32300997913841	5.2040066870768	5.2040066870768	5.14749447681345	5.14749447681345	4.62497281328427	4.62497281328427	4.67282883446191	4.67282883446191
4.04305126783455	4.04305126783455	5.62762111369064	5.62762111369064	4.89783979995091	4.89783979995091	4.12713438504509	4.12713438504509	5.66642668811243	5.66642668811243	4.51683561992019	4.0651341841223	3.99736632531708	4.13734599821529	3.53434991464964	4.93447393313069	5.04225140786432	4.27540269496928	4.17996608492268	4.56907186581561	5.30691665013422	4.22084371071885	4.29045944114839	3.88062615136747	4.65049113592351	4.85698953727897	4.89851799597555	4.48659137924441	5.1070467955978	4.88623953339683	3.58099049210275	4.28295940599184	4.30529284044249	4.74017776124598	4.52868176042435	4.44265125649032	4.82247856392558	3.53434991464964	4.79579054559674	4.90662067366178	5.67332326717149	5.67332326717149	4.67282883446191	4.67282883446191	5.07517381523383	5.07517381523383	5.73009978297357	5.73009978297357	4.00733318523247	4.00733318523247
4.80402104473326	5.08140436498446	4.96284463025991	4.38202663467388	4.99043258677874	4.07753744390572	3.61091791264422	4.87519732320115	3.29583686600433	4.65396035015752	3.91601502669768	4.42664142743283	4.33270507934117	4.78582368568135	3.75770564504379	2.9041650800285	3.77849161280362	4.49758497530815	3.25424296870549	3.72569342723665	3.80220813942094	4.56382722245371	2.71469474382088	4.31481788498043	3.87639582778499	4.01277290852829	4.05525717351405	4.56538931597625	3.8607297110406	3.80220813942094	3.4578927253387	4.45318382899021	4.1658897293852	4.39197696552705	4.48074010760991	4.50920979484218	4.41763506214125	4.7397010789457	4.93878119032827	4.62595272517062	4.77068462446567	4.86753445045558	4.45434729625351	5.28826703069454	4.99721227376411	4.99721227376411	4.56434819146784	4.91998092582813	5.03043792139244	5.5834963087817
4.54329478227	4.54329478227	1.79175946922805	1.79175946922805	3.78418963391826	3.78418963391826	5.35658627467201	5.35658627467201	5.09375020080676	5.09375020080676	4.3982406284087	4.06836907581884	4.60517018598809	4.52095210690407	4.04439988570584	4.25506700721259	3.9333327920149	4.22851677511847	4.29989842050932	4.20469261939097	3.99890616907059	4.49552700853826	4.35473449238587	3.81347682619005	4.18381019003014	3.19079285612538	3.67727390799363	2.81494799607892	3.68309351704689	3.66553209011695	4.10708358799953	4.25833676489415	4.44536250984569	3.40375820252383	2.74331833993967	3.98613097758187	2.12639852476761	4.20469261939097	4.2451930926536	3.46332916276916	4.85981240436167	4.85981240436167	5.19849703126583	5.19849703126583	4.56434819146784	4.56434819146784	4.54329478227	4.54329478227	2.63905732961526	2.63905732961526
4.43081679884331	4.43081679884331	3.09104245335832	3.09104245335832	4.88280192258637	4.88280192258637	5.55295958492162	5.55295958492162	4.77912349311153	4.77912349311153	4.62572667687067	4.81093279075348	3.7718763736849	2.75806062167687	4.18381019003014	4.20469261939097	4.8295437497575	3.95567177009716	4.7368729846764	4.01568977982341	4.64808230237333	5.10501263801204	5.21618915238348	5.47517530698684	4.30302505150876	4.08791367189181	4.58888444411731	4.56994149410435	4.44806643217809	4.69978082046833	4.84781465996503	3.89182029811063	4.42622752965967	4.45345244160766	4.42622752965967	4.19778014947034	4.38682280693737	3.93784068845409	4.66994906285329	5.2886554556363	4.67282883446191	4.67282883446191	5.20948615284142	5.20948615284142	5.46806014113513	5.46806014113513	4.7361984483945	4.7361984483945	6.24222326545517	6.24222326545517
3.3322045101752	3.3322045101752	5.93753620508243	5.93753620508243	5.5834963087817	5.5834963087817	5.48479693349065	5.48479693349065	4.24849524204936	4.24849524204936	4.04439988570584	4.43720659694208	3.95124371858143	4.65907545082429	4.44536250984569	4.52095210690407	4.00733318523247	4.44536250984569	4.56994149410435	4.28411692517192	4.09177716671685	4.68284322430631	4.19778014947034	4.22851677511847	5.31509884351004	4.71229836916995	4.47471099240054	4.82584916427414	3.96008030038193	3.97319046630613	4.14800684321553	3.95124371858143	4.74693680661563	4.19430591320216	4.43720659694208	4.36652244813792	3.90119536677608	4.39539837163977	4.55063276872292	4.21155763491065	4.14313472639153	4.14313472639153	5.24702407216049	5.24702407216049	3.63758615972639	3.63758615972639	4.21950770517611	4.21950770517611	5.06890420222023	5.06890420222023
4.34380542185368	4.34380542185368	4.44265125649032	4.44265125649032	5.23110861685459	5.23110861685459	5.41610040220442	5.41610040220442	4.58496747867057	4.58496747867057	4.63869287802673	4.30160506736331	3.74198927942788	4.65957227941209	4.90054982870978	3.93271650138013	4.1610114984945	3.77380532461254	4.50484746436022	3.51425546758989	4.18205014264121	4.12640097833822	3.91111350104531	3.20790679349763	3.63997564712377	3.55404851614733	4.43459752168322	4.17578489416228	4.00485076773922	4.21481757932569	4.32713836936847	3.91926941394891	3.45574295740221	3.857854768955	4.31990942222532	4.14601657276642	4.25818837125502	4.09510185116401	4.02453967282614	4.07212993748833	3.98898404656427	3.98898404656427	5.01063529409626	5.01063529409626	4.89783979995091	4.89783979995091	3.52636052461616	3.52636052461616	4.54329478227	4.54329478227
5.28826703069454	5.28826703069454	5.01063529409626	5.01063529409626	5.27299955856375	5.27299955856375	4.68213122712422	4.68213122712422	4.66343909411207	4.66343909411207	4.83826406815547	5.06575459331733	4.29558327814826	3.07385005281794	4.08597631255158	4.33565541749176	2.6479462770325	4.49841981604121	3.3322045101752	4.51906748693468	4.51497191806994	4.12309397550809	2.92450476426562	3.8286413964891	4.20469261939097	3.27714473299218	3.48124008933569	4.00733318523247	4.29558327814826	3.24843462710975	3.55891312765391	4.32578691635101	5.05863149236451	4.92634747757367	4.17053370057965	3.48124008933569	3.4578927253387	4.60141313711038	4.28530921517208	4.77385755150624	3.80666248977032	3.80666248977032	4.29045944114839	4.29045944114839	5.16478597392351	5.16478597392351	5.14749447681345	5.14749447681345	3.3322045101752	3.3322045101752
3.71357206670431	4.44265125649032	4.90527477843843	4.66343909411207	4.66343909411207	3.36729582998647	3.78418963391826	4.30406509320417	5.34233425196481	4.77912349311153	4.47629053390984	4.54015711464157	4.48732579875649	4.56709237775231	4.15369325912092	4.26673282959914	4.29373166792183	4.42693841412011	4.36664825502451	4.45256228274895	4.12733226770132	4.20962503713661	4.02260910769853	4.03538011574388	4.19281019708083	4.07524720763504	3.77438151269627	3.92760647150192	4.03277368507631	4.25895741245634	4.21426119834287	4.14469160128029	4.41854490290792	4.4613139839884	4.20414306817728	4.31830577507001	4.03797977058751	4.0347291446891	4.23472869918646	4.51710973688457	3.29583686600433	4.34380542185368	3.29583686600433	5.50938833662798	5.62040086571715	5.39362754635236	5.57215403217776	4.46590811865458	5.18178355029209	5.42934562895444
3.78418963391826	3.78418963391826	5.06259503302697	5.06259503302697	4.54329478227	4.54329478227	3.80666248977032	3.80666248977032	4.63472898822964	4.63472898822964	3.70376806660769	3.35340671782581	4.20213070509477	4.09386825833122	4.46261864200418	4.46261864200418	3.96596991870983	4.1628928904699	4.24971898276908	4.3044511190727	4.2881083428867	3.79645180756836	3.95289071318925	3.62472181281338	4.31367131500961	4.25945536799995	4.0104452209391	4.05896408496259	3.66062694116205	3.91601502669768	3.8155121050473	3.73698911468446	4.26909786938821	3.68243013043403	4.33635659784069	4.19181690503092	4.09672268462707	4.00421143451829	4.24971898276908	4.34306303132219	3.52636052461616	3.52636052461616	4.39444915467244	4.39444915467244	5.05624580534831	5.05624580534831	5.4510384535657	5.4510384535657	4.89034912822175	4.89034912822175
3.13549421592915	5.28320372873799	4.0943445622221	3.93182563272433	3.52636052461616	3.55534806148941	3.98898404656427	4.40671924726425	3.46573590279973	4.29045944114839	3.79548918917219	3.79173683955364	3.85014760171006	3.62877553004423	3.95124371858143	3.90533401727735	3.3557350075854	3.86772274653157	3.65927898433765	3.85721476893315	3.8177123259569	3.64631983969514	3.5742165457938	3.72166927693693	3.58351893845611	3.93834031374552	4.15103990589865	3.25809653802148	4.03128642625496	4.01035890614901	4.13249632818648	3.88499433304023	3.24519313318557	3.36153212526972	3.92855230737936	4.00125413915609	4.19217681145914	4.33510971488613	3.68470408270346	3.97656152656572	4.38202663467388	3.98898404656427	3.97029191355212	4.80402104473326	3.58351893845611	5.11198778835654	5.90808293816893	4.26267987704132	3.93182563272433	3.68887945411394
4.71849887129509	4.80402104473326	5.0998664278242	5.15905529921453	3.93182563272433	4.4188406077966	4.23410650459726	3.63758615972639	4.43081679884331	4.72738781871234	4.1026433650368	4.06902675423781	3.72569342723665	3.8969093676181	4.33073334028633	4.14709512760763	3.76120011569356	4.2870289060516	4.40671924726425	3.89182029811063	3.3322045101752	3.94642443214548	3.65713075579936	4.20469261939097	4.67048965210873	3.95603989084492	3.37587957367787	4.39753082120985	4.26267987704132	4.07753744390572	4.11087386417331	4.74275584894065	4.42783617070518	4.0517849478033	3.75536919538277	4.77280102737204	3.96556377235618	0.693147180559945	4.00733318523247	4.90342120978911	3.40119738166216	4.57471097850338	5.11799381241676	5.77455154554441	4.80402104473326	4.51085950651685	4.85203026391962	4.68213122712422	4.21950770517611	5.06890420222023
4.69134788222914	4.34380542185368	3.97029191355212	4.38202663467388	4.85203026391962	5.42053499927229	4.86753445045558	5.60947179518496	4.9416424226093	2.484906649788	4.52990770148754	4.6225188243227	4.74493212836325	4.21212759787848	4.71402459090017	4.73838902977431	4.98702542845712	4.24849524204936	3.42588999425253	3.9070104636046	3.83406146395843	3.39282913199164	4.23410650459726	4.43378856923247	4.63472898822964	4.62005879848184	3.56246552925828	3.9269116179219	3.4578927253387	3.81220267014594	4.13115853534482	4.1026433650368	3.68260984110034	3.31418600467253	3.53368656470823	3.85014760171006	4.11903717481247	3.9070104636046	4.68213122712422	4.26969744969996	5.4380793089232	5.30330490805908	4.29045944114839	3.8286413964891	5.34233425196481	2.94443897916644	4.40671924726425	4.81218435537242	5.07517381523383	4.78749174278205
3.73766961828337	3.73766961828337	5.47227067367148	5.47227067367148	5.39362754635236	5.39362754635236	3.8286413964891	3.8286413964891	4.30406509320417	4.30406509320417	3.46709367626019	3.16529157873409	3.30863704077129	4.08048078672232	4.9927959556779	4.25035686219606	4.66712384751352	4.07162464027861	3.96370752762394	4.10228397599429	3.37327492104253	4.62454646495123	3.54536046286107	2.73097384100415	3.46709367626019	3.74283225236218	3.41701367110544	4.22397342232647	3.99300172975089	4.60124946652435	4.82552724995422	4.00733318523247	4.14864059026606	4.95306758934708	4.32901561870738	4.27968089368415	4.22778537103389	4.66712384751352	4.91934600517187	5.22270324399663	4.91265488573605	4.91265488573605	4.33073334028633	4.33073334028633	5.20948615284142	5.20948615284142	4.53259949315326	4.53259949315326	5.34233425196481	5.34233425196481
4.54329478227	4.39444915467244	4.0943445622221	3.91202300542815	2.56494935746154	3.68887945411394	4.60517018598809	4.7361984483945	4.61512051684126	2.83321334405622	3.76752258143305	3.32241650380904	4.30896706380438	3.48542711568991	4.20875491339985	3.56568407082008	4.36944785246702	4.3520359209902	3.55794209666646	3.35149771310988	4.150323829964	3.90838001414965	3.38900210856834	3.73550277019828	3.88062615136747	3.2822773362187	3.57336656699209	4.65828001130204	3.67514926130203	4.70378069882107	4.37975132083675	3.78004884125223	3.82269489730137	3.80464024438955	3.06593653222724	3.75483742190573	3.4162352590267	4.21683032740539	3.53434991464964	3.3322045101752	4.72738781871234	3.71357206670431	3.46573590279973	4.14313472639153	4.20469261939097	4.70953020131233	5.26785815906333	5.12989871492307	5.09375020080676	5.17048399503815
5.28826703069454	5.01063529409626	5.27299955856375	4.68213122712422	4.66343909411207	4.23410650459726	5.42053499927229	4.68213122712422	5.06890420222023	5.4553211153577	4.30068099521993	3.2188758248682	4.22134425298341	4.23229326747308	3.07385005281794	4.44265125649032	3.49271249049793	4.00049165341575	4.6844433668826	4.28530921517208	2.74887219562247	3.8286413964891	4.33565541749176	3.23376443736195	3.46963454321538	3.6603513704994	4.52720864451838	3.10794426416092	3.515269837922	4.27492849911751	4.91540844415324	5.02223442993961	4.08597631255158	3.70745583968687	3.65065824129374	4.38358791524083	3.9584293782423	5.08218046125935	4.12309397550809	4.65276916478737	4.02535169073515	4.58496747867057	5.39362754635236	4.07753744390572	5.00394630594546	4.47733681447821	3.91202300542815	2.63905732961526	3.04452243772342	3.97029191355212
4.00733318523247	4.55387689160054	5.55682806169954	5.29831736654804	4.45434729625351	5.30330490805908	3.85014760171006	4.85203026391962	5.13579843705026	5.54126354515843	4.62454646495123	4.71616696196012	4.57873692891994	4.80970691648361	3.61443697785942	4.33586887225795	4.07384604067376	4.38093908698648	4.33927796646872	3.79695367564336	4.15275018509097	4.32038247156267	4.63346182860918	4.8359367818402	4.46989814888578	4.81922911856876	4.30816946718644	4.35949201802138	3.93097275420781	4.03308568133489	3.85107224347728	4.54329478227	3.74591708771339	3.58593148486149	4.07384604067376	3.39974705508451	4.0848796207948	4.21630565312863	4.65230266225202	4.405127312728	4.57471097850338	4.52178857704904	4.58496747867057	4.68213122712422	4.63472898822964	4.91998092582813	4.8283137373023	5.09375020080676	5.04342511691925	5.14166355650266
4.62497281328427	5.46383180502561	5.42934562895444	5.83773044716594	5.52942908751142	5.58724865840025	5.97380961186926	5.02388052084628	4.89783979995091	5.91889385427315	4.81797475950712	4.98262766910935	4.60944674275535	4.27666611901606	4.30983989269805	4.64713438508712	4.87192042239884	4.78510795142677	4.15664844555826	4.21106883653024	4.07511320029421	4.42911467077278	4.29436569611546	3.8098320645316	4.67149282891916	5.31390946130787	5.22189903526113	4.39621126966584	3.96488649498521	4.54935540688169	4.47733681447821	4.4576640488795	4.46754880811204	4.22160634183303	4.5776521570942	4.40845989174204	4.83514747688087	4.42399083377291	4.5613675633297	4.9406214934752	4.14313472639153	3.71357206670431	5.00394630594546	5.73979291217923	5.01727983681492	4.45434729625351	3.3322045101752	3.63758615972639	4.80402104473326	4.56434819146784
3.89182029811063	3.89182029811063	3.8286413964891	3.8286413964891	4.27666611901606	4.27666611901606	5.08759633523238	5.08759633523238	2.56494935746154	2.56494935746154	3.23716901791553	3.37258684762089	3.1014773306509	3.50578837054095	3.03716946341816	2.43226291630258	2.78690877601453	3.77717206125961	2.69774083144335	2.78690877601453	2.93221886783166	3.17162294001766	5.09939727463708	4.26159586609506	3.11180444480675	2.20573526700413	3.23716901791553	3.31558362893916	2.72835546726296	2.85558564181075	1.91238745701667	3.62945603364314	3.28148941759619	2.72835546726296	3.24619163551516	3.04817874892653	2.91984757602912	3.7504086440608	3.23716901791553	3.5983654465731	3.95124371858143	3.95124371858143	3.04452243772342	3.04452243772342	4.07753744390572	4.07753744390572	2.83321334405622	2.83321334405622	3.66356164612965	3.66356164612965
3.76120011569356	2.94443897916644	3.3322045101752	4.06044301054642	3.52636052461616	3.09104245335832	3.29583686600433	3.29583686600433	5.08140436498446	4.15888308335967	3.85341557847467	3.56137382609308	3.88709959697569	3.79548918917219	4.0564562943026	3.76254089801733	3.63707995875379	3.9545665940775	3.90236109451641	3.4651347606115	3.01194626728881	0.379489621704904	0	0	0	0	0	0	0	0	0	3.63707995875379	4.05044625951771	3.78112550370296	3.63707995875379	3.67288686707986	3.96665686774649	4.01256423465002	3.5808444249603	3.54151658234095	4.18965474202643	3.95124371858143	4.24849524204936	3.89182029811063	3.63758615972639	3.25809653802148	3.3322045101752	3.85014760171006	4.80402104473326	4.18965474202643
4.85203026391962	5.42053499927229	5.42053499927229	5.03695260241363	5.11799381241676	5.50938833662798	5.04985600724954	5.52545293913178	3.73766961828337	4.48863636973214	4.20469261939097	4.20469261939097	4.33073334028633	4.07329115302427	4.63472898822964	4.46877756108254	5.24702407216049	2.4423470353692	3.97968165390196	5.07985036311773	4.56694897316789	4.42484663185681	3.81220267014594	5.03695260241363	4.92362391710663	3.59043938130068	4.77068462446567	4.24849524204936	4.92906364040244	5.53042065923372	3.99360299242057	2.86220088092947	4.21582445975981	1.83258146374831	4.90156419904189	3.40949618447685	3.65065824129374	3.40949618447685	4.46014441393783	4.3502779363593	4.87519732320115	4.33073334028633	5.71373280550937	4.29045944114839	5.04342511691925	4.91265488573605	4.86753445045558	5.03043792139244	4.47733681447821	5.03695260241363
4.99721227376411	4.53259949315326	3.46573590279973	5.19849703126583	5.26785815906333	4.47733681447821	5.2257466737132	4.00733318523247	4.89034912822175	3.25809653802148	4.6073899427264	4.54801177214814	4.72443360681491	4.53736708263673	3.92745881355799	4.28281998459043	4.14136950086696	4.50596353590464	3.96398274435886	4.48863636973214	4.47227351252166	3.2099471941239	3.13065159145336	4.10172466951972	3.86888351276753	3.51650822817315	3.93400191214692	4.04499868811895	3.95124371858143	4.08129684682963	4.42284862919414	4.36663094919591	4.47607339043143	4.09804142410343	4.07565242920995	4.15016463231979	3.75601875695156	3.85955943589241	4.30855948279201	3.88727483573895	4.969813299576	4.71849887129509	4.87519732320115	3.29583686600433	3.80666248977032	4.64439089914137	4.30406509320417	5.27299955856375	4.969813299576	5.55295958492162
5.37527840768417	5.37527840768417	5.37527840768417	5.37527840768417	4.83628190695148	4.83628190695148	5.12396397940326	5.12396397940326	6.0591231955818	6.0591231955818	3.55534806148941	4.12713438504509	4.64439089914137	4.52178857704904	4.91998092582813	4.55912624748668	3.40119738166216	4.53259949315326	3.31418600467253	5.02716459604747	4.99382817577987	4.88280192258637	5.20675017302255	4.48300255201388	4.33729074083249	5.07517381523383	4.75359019110636	4.93087032562739	3.71357206670431	4.31748811353631	3.96081316959758	3.17805383034795	4.64439089914137	4.92725368515721	3.43398720448515	3.88156379794344	4.28358656186063	4.68213122712422	4.29045944114839	4.24849524204936	4.24849524204936	4.24849524204936	4.54329478227	4.54329478227	4.21950770517611	4.21950770517611	4.59511985013459	4.59511985013459	5.03043792139244	5.03043792139244
3.93182563272433	3.93182563272433	4.06044301054642	4.06044301054642	5.90263333340137	5.90263333340137	4.61512051684126	4.61512051684126	4.0943445622221	4.0943445622221	3.76937454813312	3.96361037421864	4.12428402682074	4.43291543550023	4.3604724743389	3.97472159964371	3.77208457689199	3.94329364831597	3.80404468722824	4.14313472639153	4.24933522529908	4.19410116998356	4.80064021562555	3.87730976539621	3.51066709007011	4.28074276550982	3.87242575080379	4.17438726989564	4.23920855648116	3.72781732184036	3.59165567984917	3.69620549420601	4.17800064329415	4.41600171305817	3.55534806148941	3.19506517617448	4.67502543062245	4.43709954202281	3.847641334734	3.47123545836576	3.25809653802148	3.25809653802148	4.46590811865458	4.46590811865458	4.55387689160054	4.55387689160054	3.68887945411394	3.68887945411394	5.2040066870768	5.2040066870768
4.43081679884331	4.43081679884331	3.09104245335832	3.09104245335832	4.88280192258637	4.88280192258637	5.55295958492162	5.55295958492162	4.77912349311153	4.77912349311153	4.77068462446567	4.49184150068109	3.63381967693091	3.72051653905712	3.86523084392139	4.50613880538191	4.52488935472729	4.66747406932425	3.93462283734539	4.27864828022005	5.21958332600553	5.22189903526113	5.40138955168785	4.22995712105045	4.34750912979117	4.62216776235666	4.28457129852317	4.72991307257953	4.73745079671096	4.4274096405217	4.41193211745279	4.10382330617664	4.68740828422506	3.75118333745009	4.60517018598809	3.86523084392139	4.64301632847821	5.28029886104536	4.88063507450128	5.6634563888989	6.18414889093748	6.18414889093748	5.80513496891649	5.80513496891649	4.27666611901606	4.27666611901606	4.81218435537242	4.81218435537242	5.59098698051086	5.59098698051086
5.27299955856375	4.78749174278205	3.63758615972639	5.59471137960184	5.06259503302697	6.0330862217988	5.06259503302697	5.16478597392351	5.6021188208797	3.43398720448515	4.55387689160054	5.63300229259515	4.12713438504509	4.96284463025991	3.3322045101752	3.74950407593037	3.27714473299218	2.77258872223978	3.65065824129374	4.51085950651685	3.58351893845611	4.68675017298051	4.15103990589865	4.06044301054642	4.08597631255158	3.78418963391826	3.78418963391826	4.40671924726425	4.46014441393783	3.90197266957464	3.96081316959758	4.47163879336357	3.46573590279973	4.00733318523247	4.18965474202643	4.32413265625498	4.06902675423781	4.67282883446191	3.8607297110406	4.15888308335967	3.78418963391826	3.36729582998647	3.46573590279973	2.83321334405622	5.03043792139244	4.26267987704132	2.99573227355399	5.15905529921453	4.67282883446191	3.98898404656427
[truncated: 9,414 more rows]
