# Supplementary material for: Genome-wide analysis of the interplay between chromatin-associated RNA and 3D genome organization in human cells
Source: Nat Commun. 2023 Oct 16;14:6519. doi: 10.1038/s41467-023-42274-7 (PMC10579264; doi:10.1038/s41467-023-42274-7)
Supplement: Supplementary file 6 — Source Data [file 41467_2023_42274_MOESM6_ESM.zip › SourceData/Figure_1b_cRAL.tsv]

V1	V2	V3	V4
chr	start	end	cRAL
chr8	1	500000	20
chr8	500001	1000000	72
chr8	1000001	1500000	91
chr8	1500001	2000000	106
chr8	2000001	2500000	67
chr8	2500001	3000000	59
chr8	3000001	3500000	67
chr8	3500001	4000000	49
chr8	4000001	4500000	56
chr8	4500001	5000000	53
chr8	5000001	5500000	64
chr8	5500001	6000000	44
chr8	6000001	6500000	73
chr8	6500001	7000000	125
chr8	7000001	7500000	24
chr8	7500001	8000000	4
chr8	8000001	8500000	58
chr8	8500001	9000000	106
chr8	9000001	9500000	110
chr8	9500001	10000000	96
chr8	10000001	10500000	114
chr8	10500001	11000000	125
chr8	11000001	11500000	116
chr8	11500001	12000000	119
chr8	12000001	12500000	11
chr8	12500001	13000000	68
chr8	13000001	13500000	62
chr8	13500001	14000000	58
chr8	14000001	14500000	37
chr8	14500001	15000000	37
chr8	15000001	15500000	44
chr8	15500001	16000000	42
chr8	16000001	16500000	52
chr8	16500001	17000000	49
chr8	17000001	17500000	68
chr8	17500001	18000000	83
chr8	18000001	18500000	64
chr8	18500001	19000000	80
chr8	19000001	19500000	88
chr8	19500001	20000000	96
chr8	20000001	20500000	118
chr8	20500001	21000000	101
chr8	21000001	21500000	84
chr8	21500001	22000000	101
chr8	22000001	22500000	125
chr8	22500001	23000000	140
chr8	23000001	23500000	103
chr8	23500001	24000000	112
chr8	24000001	24500000	62
chr8	24500001	25000000	80
chr8	25000001	25500000	72
chr8	25500001	26000000	89
chr8	26000001	26500000	93
chr8	26500001	27000000	85
chr8	27000001	27500000	101
chr8	27500001	28000000	127
chr8	28000001	28500000	110
chr8	28500001	29000000	86
chr8	29000001	29500000	86
chr8	29500001	30000000	95
chr8	30000001	30500000	75
chr8	30500001	31000000	85
chr8	31000001	31500000	71
chr8	31500001	32000000	51
chr8	32000001	32500000	56
chr8	32500001	33000000	50
chr8	33000001	33500000	58
chr8	33500001	34000000	71
chr8	34000001	34500000	52
chr8	34500001	35000000	61
chr8	35000001	35500000	56
chr8	35500001	36000000	50
chr8	36000001	36500000	45
chr8	36500001	37000000	55
chr8	37000001	37500000	74
chr8	37500001	38000000	94
chr8	38000001	38500000	109
chr8	38500001	39000000	118
chr8	39000001	39500000	46
chr8	39500001	40000000	67
chr8	40000001	40500000	89
chr8	40500001	41000000	81
chr8	41000001	41500000	112
chr8	41500001	42000000	112
chr8	42000001	42500000	98
chr8	42500001	43000000	87
chr8	43000001	43500000	21
chr8	43500001	44000000	12
chr8	44000001	44500000	0
chr8	44500001	45000000	0
chr8	45000001	45500000	0
chr8	45500001	46000000	0
chr8	46000001	46500000	16
chr8	46500001	47000000	18
chr8	47000001	47500000	27
chr8	47500001	48000000	66
chr8	48000001	48500000	82
chr8	48500001	49000000	110
chr8	49000001	49500000	53
chr8	49500001	50000000	51
chr8	50000001	50500000	41
chr8	50500001	51000000	29
chr8	51000001	51500000	44
chr8	51500001	52000000	49
chr8	52000001	52500000	72
chr8	52500001	53000000	71
chr8	53000001	53500000	56
chr8	53500001	54000000	77
chr8	54000001	54500000	82
chr8	54500001	55000000	72
chr8	55000001	55500000	97
chr8	55500001	56000000	90
chr8	56000001	56500000	85
chr8	56500001	57000000	53
chr8	57000001	57500000	51
chr8	57500001	58000000	46
chr8	58000001	58500000	76
chr8	58500001	59000000	65
chr8	59000001	59500000	42
chr8	59500001	60000000	30
chr8	60000001	60500000	66
chr8	60500001	61000000	88
chr8	61000001	61500000	77
chr8	61500001	62000000	81
chr8	62000001	62500000	55
chr8	62500001	63000000	51
chr8	63000001	63500000	75
chr8	63500001	64000000	51
chr8	64000001	64500000	54
chr8	64500001	65000000	57
chr8	65000001	65500000	57
chr8	65500001	66000000	84
chr8	66000001	66500000	118
chr8	66500001	67000000	128
chr8	67000001	67500000	92
chr8	67500001	68000000	102
chr8	68000001	68500000	94
chr8	68500001	69000000	74
chr8	69000001	69500000	69
chr8	69500001	70000000	107
chr8	70000001	70500000	94
chr8	70500001	71000000	77
chr8	71000001	71500000	93
chr8	71500001	72000000	92
chr8	72000001	72500000	88
chr8	72500001	73000000	97
chr8	73000001	73500000	112
chr8	73500001	74000000	103
chr8	74000001	74500000	106
chr8	74500001	75000000	90
chr8	75000001	75500000	65
chr8	75500001	76000000	40
chr8	76000001	76500000	40
chr8	76500001	77000000	74
chr8	77000001	77500000	47
chr8	77500001	78000000	61
chr8	78000001	78500000	52
chr8	78500001	79000000	56
chr8	79000001	79500000	95
chr8	79500001	80000000	130
chr8	80000001	80500000	141
chr8	80500001	81000000	153
chr8	81000001	81500000	112
chr8	81500001	82000000	119
chr8	82000001	82500000	53
chr8	82500001	83000000	54
chr8	83000001	83500000	45
chr8	83500001	84000000	51
chr8	84000001	84500000	78
chr8	84500001	85000000	54
chr8	85000001	85500000	110
chr8	85500001	86000000	76
chr8	86000001	86500000	105
chr8	86500001	87000000	62
chr8	87000001	87500000	46
chr8	87500001	88000000	46
chr8	88000001	88500000	72
chr8	88500001	89000000	58
chr8	89000001	89500000	44
chr8	89500001	90000000	95
chr8	90000001	90500000	98
chr8	90500001	91000000	159
chr8	91000001	91500000	104
chr8	91500001	92000000	79
chr8	92000001	92500000	143
chr8	92500001	93000000	98
chr8	93000001	93500000	140
chr8	93500001	94000000	155
chr8	94000001	94500000	236
chr8	94500001	95000000	221
chr8	95000001	95500000	255
chr8	95500001	96000000	165
chr8	96000001	96500000	230
chr8	96500001	97000000	194
chr8	97000001	97500000	206
chr8	97500001	98000000	246
chr8	98000001	98500000	271
chr8	98500001	99000000	159
chr8	99000001	99500000	99
chr8	99500001	100000000	147
chr8	100000001	100500000	320
chr8	100500001	101000000	376
chr8	101000001	101500000	445
chr8	101500001	102000000	320
chr8	102000001	102500000	264
chr8	102500001	103000000	419
chr8	103000001	103500000	363
chr8	103500001	104000000	189
chr8	104000001	104500000	215
chr8	104500001	105000000	201
chr8	105000001	105500000	153
chr8	105500001	106000000	215
chr8	106000001	106500000	203
chr8	106500001	107000000	194
chr8	107000001	107500000	261
chr8	107500001	108000000	179
chr8	108000001	108500000	198
chr8	108500001	109000000	212
chr8	109000001	109500000	298
chr8	109500001	110000000	317
chr8	110000001	110500000	153
chr8	110500001	111000000	257
chr8	111000001	111500000	283
chr8	111500001	112000000	270
chr8	112000001	112500000	280
chr8	112500001	113000000	277
chr8	113000001	113500000	194
chr8	113500001	114000000	153
chr8	114000001	114500000	189
chr8	114500001	115000000	136
chr8	115000001	115500000	238
chr8	115500001	116000000	166
chr8	116000001	116500000	262
chr8	116500001	117000000	371
chr8	117000001	117500000	315
chr8	117500001	118000000	390
chr8	118000001	118500000	379
chr8	118500001	119000000	396
chr8	119000001	119500000	251
chr8	119500001	120000000	431
chr8	120000001	120500000	354
chr8	120500001	121000000	349
chr8	121000001	121500000	329
chr8	121500001	122000000	322
chr8	122000001	122500000	270
chr8	122500001	123000000	809
chr8	123000001	123500000	684
chr8	123500001	124000000	1000
chr8	124000001	124500000	1211
chr8	124500001	125000000	1717
chr8	125000001	125500000	1894
chr8	125500001	126000000	2562
chr8	126000001	126500000	2407
chr8	126500001	127000000	4024
chr8	127000001	127500000	5271
chr8	127500001	128000000	5506
chr8	128000001	128500000	6577
chr8	128500001	129000000	4400
chr8	129000001	129500000	3985
chr8	129500001	130000000	4719
chr8	130000001	130500000	1911
chr8	130500001	131000000	1101
chr8	131000001	131500000	491
chr8	131500001	132000000	562
chr8	132000001	132500000	1036
chr8	132500001	133000000	940
chr8	133000001	133500000	1275
chr8	133500001	134000000	772
chr8	134000001	134500000	335
chr8	134500001	135000000	679
chr8	135000001	135500000	478
chr8	135500001	136000000	468
chr8	136000001	136500000	236
chr8	136500001	137000000	205
chr8	137000001	137500000	232
chr8	137500001	138000000	376
chr8	138000001	138500000	545
chr8	138500001	139000000	702
chr8	139000001	139500000	619
chr8	139500001	140000000	845
chr8	140000001	140500000	698
chr8	140500001	141000000	306
chr8	141000001	141500000	529
chr8	141500001	142000000	599
chr8	142000001	142500000	453
chr8	142500001	143000000	319
chr8	143000001	143500000	304
chr8	143500001	144000000	202
chr8	144000001	144500000	185
chr8	144500001	145000000	156
chr8	145000001	145138636	36
