# Supplementary material for: Genome-wide analysis of the interplay between chromatin-associated RNA and 3D genome organization in human cells
Source: Nat Commun. 2023 Oct 16;14:6519. doi: 10.1038/s41467-023-42274-7 (PMC10579264; doi:10.1038/s41467-023-42274-7)
Supplement: Supplementary file 6 — Source Data [file 41467_2023_42274_MOESM6_ESM.zip › SourceData/Figure_S2i.tsv]

treatment	number_of_foci	total_volume	normalized_variance	mean_nuclear_fluorescence
control	21	2.007	1193.042875	5080.692
control	30	2.041	1579.355615	5802.152
control	34	3.188	2855.484226	6312.489
control	32	2.285	2614.160909	7027.299
control	18	1.496	1283.729554	5616.915
control	20	1.491	1609.021563	7157.519
control	22	1.209	1991.086035	4985.939
control	20	2.178	2028.15521	5773.164
control	31	1.795	2244.599366	5683.511
control	32	3.194	1764.758173	4849.907
control	47	3.615	2206.754094	4771.905
control	62	5.945	2189.845951	4800.283
NH4OAc	25	2	2654.001195	6247.645
NH4OAc	4	0.182	1050.754687	8346.266
NH4OAc	14	0.942	1377.450456	5685.631
NH4OAc	4	0.168	1734.592857	7690.294
NH4OAc	12	0.751	64.27344292	3845.648
NH4OAc	15	0.993	58.23636054	3947.658
NH4OAc	19	1.5	1278.820905	3740.67
NH4OAc	22	1.96	1178.274682	3672.286
