# Supplementary material for: Genome-wide analysis of the interplay between chromatin-associated RNA and 3D genome organization in human cells
Source: Nat Commun. 2023 Oct 16;14:6519. doi: 10.1038/s41467-023-42274-7 (PMC10579264; doi:10.1038/s41467-023-42274-7)
Supplement: Supplementary file 6 — Source Data [file 41467_2023_42274_MOESM6_ESM.zip › SourceData/Figure_S1e.tsv]

cRAL	PC1
97	-0.0422099053493559
18879	0.0263828730941918
65338	0.0544226655985059
49719	0.063262231008822
62383	0.0639017757754997
34909	0.0193473407653778
42910	0.0328683328385014
61327	0.0560091368809454
31013	-0.00989362057240047
27307	-0.0251251651746943
23700	-0.0275335507873031
44553	0.0130134250057449
69269	0.063728551786574
51768	0.0678757518567294
34192	0.0326390451776183
38973	0.061003397609025
39180	0.0657123483431362
36892	0.0675829899880478
46642	0.0667416246402747
54707	0.0669766124358974
38163	0.0662359258148353
49612	0.066416037681156
46592	0.0650579968076168
66303	0.0623898670730671
57899	0.06362814001503
35074	0.0484046677799656
9405	-0.0137071840465527
25118	0.026651688729869
26342	0.0316817202204187
37445	0.0525856486555429
43506	0.0620262723490577
50449	0.0622165937080113
59902	0.0573953110674349
32573	0.0315836659519285
44818	0.0570986560688572
38338	0.0358783981918177
33329	0.0376684841493993
43960	0.0489914993624785
49019	0.0576687301247154
35907	0.0555793102528192
39215	0.0513398201856201
36858	0.0563616109656615
40195	0.0552774955384239
58130	0.0536366252144756
46236	0.0571631283260729
45558	0.0526426046550122
43081	0.0574359304366489
46787	0.055309059965111
43087	0.0566482354238657
40025	0.0560126806434928
37150	0.0539788018061603
57664	0.0573039295118573
63300	0.0537893471750464
59190	0.0547987994347514
58916	0.0548861006252857
58054	0.0561068310170861
46901	0.0566594106481832
47202	0.0581953756021436
45217	0.0544531872432264
37543	0.0348743164232949
40582	0.0398937564731099
60441	0.0591244319750949
43199	0.0613935325823313
58256	0.0621196384381606
55482	0.0598257340505347
47637	0.0608085274046815
41454	0.0552105359957989
28715	0.0150806321064911
25285	0.0058146016877062
34737	0.0322916885648259
32646	0.0565238488952836
42492	0.0615108029277908
58958	0.0623774664579412
48186	0.0438117043474994
42551	0.0425033538708694
49501	0.061911605898253
46524	0.056897671050786
44073	0.059090624607469
43204	0.0595838071671582
48794	0.0602971663790336
36333	0.0597808174651846
54612	0.0614133992898702
46240	0.056778580515293
39493	0.0428723347790082
26585	0.0464220052494309
43539	0.0592564771714302
47171	0.05938096041025
60726	0.0617624028397639
52049	0.0630203984339321
69472	0.0633926574785921
45906	0.0609112913763993
48450	0.0623463518962352
72442	0.0632423950693389
57190	0.0488090510528985
52376	0.0412920335378495
64000	-0.00410434291518635
26124	-0.0481887499128624
27528	-0.0479772644702623
9631	-0.0508610301447363
8979	-0.0506265925546097
35940	-0.0419899901947149
33568	0.00357681790858161
49449	0.0351719471260234
48727	0.0558400455626213
43443	0.0625293397708083
50665	0.064031148085877
68764	0.0636928273543747
62035	0.0588704158560681
78214	0.0556238925293878
63386	0.0425529802082558
39523	-0.0185126125396882
21508	-0.0519852345185396
20433	-0.0521380038055632
25129	-0.0505911204132764
27735	-0.0469286111680241
23483	-0.0517033250565133
27588	-0.0481787781524362
40614	0.00883979892604055
30287	-0.012570413780773
22982	-0.0489665334456533
13816	-0.0513331271504278
27745	-0.0495245150937823
37365	0.00760407543710842
26062	-0.0383180025980462
29961	-0.0235782076329716
23253	0.000795782927883128
25397	-0.0140545657297278
25564	-0.0312210040541657
25187	-0.0365923027520087
33485	0.01276654597009
38665	0.0456715083292095
26214	-0.0274935066280498
22629	-0.0490041860366575
26447	-0.029910261779376
37218	0.0256112646363226
47656	0.0164769164760652
26602	-0.0489986893523202
9224	-0.0522219326834448
12707	-0.0524617363447414
15238	-0.0526231657598778
27358	-0.00929595327080173
26801	-0.0382252451521159
11374	-0.0506779348119798
6198	-0.0513413354446162
5131	-0.0505768853151662
5840	-0.0511931802211942
5567	-0.0513412069606287
6305	-0.0514502662460826
9014	-0.0515400443713111
13293	-0.0498086297103332
19244	-0.046263869164205
24459	-0.0326388681116466
15724	-0.0510330919707586
12686	-0.0511751243463073
24270	-0.0487635734420475
31476	0.00877773522563096
19378	-0.0443667296092689
7301	-0.047085517228335
5581	-0.0480282610762184
5563	-0.0488854288111006
5406	-0.048873321324812
5275	-0.0493984722715199
6564	-0.0494777103353622
7564	-0.0500536375954198
6616	-0.0497528632621427
6481	-0.0495714495247733
2885	-0.0487650944955395
16453	-0.0491501804138408
22042	-0.0345692438003031
32698	-0.0149178863155605
29444	-0.032099258483488
16391	-0.0493039215996904
18145	-0.0492910805685845
27009	-0.0128865071433088
30384	-0.0380734617573471
16177	-0.0510060046775425
10980	-0.0498867495103199
24096	-0.0334172820775839
25003	-0.0466226838695079
38953	0.0327312095497279
25843	-0.043540392106787
25583	-0.0258759294407897
24625	-0.0162348183859856
40690	0.0595353829807558
26801	0.0518087971839704
29046	0.0613294881718198
29252	0.058633439111382
35252	0.0457817200711011
27707	-0.0255097802694262
30835	-0.0246305677403844
27947	-0.0354389865066292
9508	-0.0493884391832373
7945	-0.0493787870142336
13214	-0.0496060346086874
6398	-0.0486508007848922
5979	-0.048858848855107
6655	-0.0481382123104737
8092	-0.0484537939673873
18101	-0.0481326369348274
34724	-0.00436245096072012
33993	0.0361472755764481
26557	-0.0299098621687898
26573	-0.0205016207888439
6793	-0.0477239219041326
5324	-0.0480512922003205
5746	-0.0481861033935736
5061	-0.0474628344541241
4665	-0.0469413916039407
5958	-0.0478037609666292
5043	-0.0469909729232302
5734	-0.0486207314418911
5183	-0.0477258572345916
5153	-0.048272722126808
7547	-0.048656386798411
14348	-0.0474070004462637
22349	-0.0453806235141413
19330	-0.0361214667940663
43089	0.0411902620296171
66752	0.0580774409152066
71339	0.0577959554757496
61872	0.0559659313254461
37146	0.0474135216471071
32105	0.0472110343138639
40308	0.0458891990770883
34171	0.0354709559974263
47053	0.0543146636231058
33272	0.0447212113678622
34851	0.0472307832897081
40268	0.0428620538009088
27196	0.0319280986491068
30262	-0.00687421558626915
28742	0.00734573580341769
45707	0.0377721850842514
47562	0.0539858771461477
35297	0.0356018363239122
48632	0.0225955498231339
17154	-0.0439879238963266
15491	-0.0446379861072352
27497	-0.0296001006403586
31127	0.0188046669384035
1861	-0.0276540721353365
1288	-0.0250338236384781
4128	-0.0223703892418574
3200	-0.0428116240067172
53	-0.0428254238323893
1	-0.0433030574345379
0	-0.0434189237679623
0	-0.0433998262824667
0	-0.0431653915862661
486	-0.0441370931446206
564	-0.0384927435489443
0	0
0	0
0	0
0	0
0	0
0	0
0	0
0	0
0	0
0	0
0	0
0	0
0	0
0	0
0	0
0	0
0	0
0	0
0	0
0	0
0	0
0	0
0	0
0	0
0	0
0	0
0	0
0	0
0	0
0	0
0	0
0	0
0	0
0	0
0	0
33	-0.0357320147772604
8158	-0.0149982971174754
888	-0.0400141701600244
949	-0.035832304834776
599	-0.0237913198119263
25056	0.050709532460342
5145	-0.00575296040175303
1040	-0.00879660157787352
16063	0.0424911791926206
18839	0.0436812910886494
8286	0.033040088556296
686	-0.0277636629543642
594	-0.015603844749046
8899	0.0256780889752744
29657	0.0482679379000664
36869	0.046488810664884
42227	0.0488613081459891
33886	0.0484798853235512
19876	0.0240620596881555
19717	0.0137666232990791
24470	0.037558885153354
47161	0.0492586729457654
35436	0.048461756436799
44151	0.0494568405604751
48086	0.0500497266335097
35694	0.0504705336446122
53915	0.0524069903927232
62681	0.0570450847898315
39374	0.0388428264162048
22852	-0.0402667519182783
21233	-0.0479342860076863
19352	-0.0397657176861379
15916	-0.05057885263616
30482	-0.0368887494463261
45692	0.0483127979628535
32479	0.0540078454049268
46548	0.0581683101928441
28269	0.0501370912897079
38208	0.0269812374840577
36266	-0.0123108501123427
21371	-0.0500919657652832
10266	-0.0515316860569532
10172	-0.0520288775289317
30500	-0.0447253395676863
36052	-0.0431336137886688
43964	0.0136035542644642
33540	-0.0228644838643009
37036	0.0166134047284627
44247	0.0396803546091711
60954	0.0527937501285799
54811	0.0332983545083003
31405	-0.0390202259004567
28646	-0.0261081586110118
28481	-0.044556049265998
13443	-0.0523788176290476
14897	-0.0525955801652838
24977	-0.0519914621020096
40754	-0.0339063360980358
27877	-0.0505848305431869
30654	-0.0337636230748962
31058	-0.0293667811714638
40539	0.0356517192478411
33300	0.0195114510549853
30200	-0.00150565949681081
42505	-0.00804977437659221
41089	-0.0279930121794927
24317	-0.0439477665807106
30636	-0.0508693508570246
22647	-0.0524655781127992
18748	-0.052139996615389
22001	-0.0526549372885442
37430	-0.0409665966828201
40491	-0.00211646053259596
44816	0.00273482952935564
50201	0.0331200347739266
50162	0.048383915988373
58335	0.0373455055426903
37872	-0.00614911990544813
55953	0.0492194647409078
39819	0.0357025621480688
37376	0.0179339504295656
40808	0.0150460543604987
37268	-0.00501993462362091
40056	0.00233761876213343
37522	-0.000879228760420608
23632	-0.040679365546486
26111	-0.0338280850731287
13969	-0.0494001594564707
12093	-0.0508821888069025
7491	-0.0520842570116073
8012	-0.0529123313745825
7390	-0.0524828868828896
8200	-0.0532163408390323
7727	-0.0525470782187931
7490	-0.0522416599865048
9439	-0.0521468379944049
12884	-0.0499782634399737
17688	-0.0465810743414758
16208	-0.0446323772794894
26418	-0.047749374283743
28094	-0.0313956548438001
10855	-0.0519630658906843
11040	-0.0523119984393836
15390	-0.0504100404377364
8521	-0.0525152157099832
14627	-0.0509962517344861
12582	-0.0495318560910499
12268	-0.0499028574083287
26032	-0.0433321990955212
28021	-0.0285448560003217
26792	-0.0390942662259294
22364	-0.0509485490789542
10404	-0.050943755701477
18557	-0.0511941227115828
36793	-0.0329043580552068
53418	0.0121622791774493
79865	0.0398263977720276
80456	0.061937380413894
59872	0.0641367759080654
52818	0.0635682881459717
64710	0.0609690007541802
52720	0.061130334446254
59696	0.0603582952680964
61431	0.0612038795302209
62052	0.0616229574822878
59256	0.0617285763632629
30224	0.0519945663410589
71965	0.0612548777586174
43616	0.0486958002915195
49784	0.0261869890553016
71064	-0.0174458546266585
24719	-0.0497143340536242
29553	-0.0489066320928735
51580	-0.0294528104474094
25885	-0.0501292712713513
36141	-0.047674131092182
44301	-0.0184501007211697
71310	0.0307867138139281
61277	0.0450632768988626
55663	0.0389546509387737
44603	-0.00462004130414789
39180	-0.034203724456905
39629	-0.0324256756010092
27493	-0.0464958392753821
13112	-0.0509036873420063
17013	-0.0497943745517532
8941	-0.0509969518314662
11699	-0.0512290699185201
12818	-0.0508432378135877
10295	-0.0505547395951379
27438	-0.0478464934144682
22009	-0.0513119201760538
32542	-0.0482908289276386
43307	-0.0328872564853812
51273	-0.0150818280806522
36519	-0.0483558088176616
19236	-0.0510635577018087
35222	-0.0456227732721628
28168	-0.0519256417442669
31787	-0.0347565143978863
53846	-0.0166173714218995
47879	0.0178932445463274
50568	0.044399107304451
49169	-0.018037909550829
35440	-0.0247917897590218
66200	0.0530590279385926
62275	0.0649892915536137
61299	0.0634462643527073
39732	0.0647299727116688
46948	0.060321228705012
76489	0.0638712501492347
32979	0.037975307539882
51090	0.0574145544636195
48446	0.0549277217996598
57131	0.0529338118257019
48794	0.0385852910327518
52128	0.0370113561153625
36923	-0.025345847316128
28251	-0.0469733245641341
32908	-0.0420146060552449
31728	-0.0444452881873165
39037	-0.0277002091372455
46662	-0.00942765717172197
81875	0.0349044277872539
54439	0.0494823422893341
46242	-0.00414697581892736
49952	0.00134229603177092
46364	-0.0206064183521617
24691	-0.0495836417858497
14611	-0.0500963084995932
10065	-0.0505133408114802
8555	-0.0508074667720323
10471	-0.0506805258557982
13759	-0.0487717650360704
19839	-0.0482346805913667
16672	-0.0490686404828199
18432	-0.0489771790839594
49476	-0.00966799033549666
24497	-0.0501659005502384
16889	-0.0507585386192954
26105	-0.0321681955524987
28531	-0.0496776286737858
52615	-0.0158638468543274
44544	0.0294414493180143
46723	0.0257917197584595
49022	0.0233493177249847
47423	0.036474604015842
50700	0.0304225752988967
42440	-0.0169493423753731
21542	-0.0469467104740255
8554	-0.0496961338442137
25999	-0.0367286433349955
24699	-0.00980645300349329
30105	0.0202621653596367
22856	-0.0251400254271116
33194	-0.0110861631311621
22114	-0.0434727226496942
38774	-0.017760296748706
47200	0.0260322740313599
42018	0.00188659658340176
10226	-0.0476629743669613
8296	-0.0485871202460462
9935	-0.0487688384039117
13279	-0.0478307206219507
10041	-0.0484659203349156
28261	-0.0242507716947204
31204	-0.0353844193051585
27933	-0.0444151400481337
36796	0.001227318548493
48482	0.0447316212512717
49922	0.0600641210714438
52353	0.0626698783469818
69573	0.0638492730057057
46019	0.0637221061083209
38408	0.0604508696405589
48398	0.0474428039648149
40189	0.0290512655668964
34013	-0.0080780352131317
10233	-0.0500044122415731
6548	-0.0505486164979336
8191	-0.0499040975598442
20536	-0.0485885427548837
34759	0.00959769909952265
45655	0.0155643518786948
35131	-0.0150869778940848
30052	-0.02482761454444
23164	-0.0444347737780918
30155	-0.0244447660073182
15510	-0.0473887276328204
13549	-0.0484083065022712
15996	-0.0480051099893007
37115	-0.0237916776266849
50358	0.0375791572532758
48999	0.0122753436125542
23315	-0.0436908443348364
8484	-0.0490011444061103
6522	-0.0489311889917264
11481	-0.0489824711728307
37077	-0.0244521837476447
44815	0.0439975279496262
44580	0.0605414754175949
36342	0.0631052009665356
46430	0.0643455319844066
35839	0.0618912004970034
44093	0.0593171829713121
52282	0.0562348360399474
60774	0.0509366010925768
32570	0.0567478289462496
36043	0.0587761139869096
38338	0.0627629437946528
33939	0.0386516637776821
28357	0.0218866234163295
41293	0.0610760317046513
34140	0.037174056862441
32777	0.00687529377738722
26867	0.030756571782977
33656	0.0600994032667309
37020	0.0455429536572996
29575	0.0258548311610481
18377	-0.0388550181530271
8172	-0.048487907962625
5925	-0.0487436084338112
5704	-0.0493169217488272
6976	-0.0491780712504309
15490	-0.0457207440218531
29544	-0.00124669270609905
30018	0.0343706961764857
26768	0.0309307779899969
36486	0.0495100945664146
43239	0.0574932741269593
32079	0.0349857031462734
27769	-0.0216350944707696
10543	-0.0482996155432475
6628	-0.0494186522597599
7442	-0.0488151134059298
23677	-0.0340163835280945
33417	0.0245061274859101
47357	0.0592387505523011
56572	0.0638549450500589
29214	0.0646708105735172
25078	0.0635072270785081
26761	0.0496632132156461
29276	0.0489142028585147
31913	0.0631642780643977
41436	0.0661011768679517
43644	0.0656895579072466
53133	0.0638175403380388
37845	0.0508339235265317
37041	0.036472054567015
29525	-0.0232004190558222
9048	-0.0482853388663246
7296	-0.0483985086147155
7240	-0.0483188724036318
6318	-0.0472498241036032
5932	-0.048544822389434
5689	-0.0488581822352725
6109	-0.0485564504296533
7051	-0.0481479187377171
10536	-0.0481329551679648
27644	-0.00165095419690866
29840	0.0128755260919396
41483	0.0391418750583299
42725	0.0521561025556804
28497	0.00998810187290401
18959	-0.0439160646308472
6610	-0.0486443666575252
6280	-0.0483624916421695
12062	-0.0456168323523222
17849	-0.0324002173224602
25734	-0.0128567027803658
14195	-0.0489058679135565
15431	-0.0490483311176804
26570	-0.0374127324089355
35978	0.0282024608934723
31784	0.0604659877322103
32233	0.0639308525671015
40518	0.0646783143250931
22904	0.0479195491760285
16400	0.0130197292291092
21960	0.0501729961232993
33347	0.0651652604382171
43921	0.0654393042677841
38399	0.0632842296887623
30986	0.0244024337176037
21158	-0.0321398027024893
16582	-0.0447235735162466
14294	-0.0452852048283801
25246	-0.0331767506372456
29539	0.0515335143335162
29444	0.0621247645023771
31085	0.0634379987265592
40939	0.0612633849228262
40776	0.0605286575435565
36628	0.0612991754424352
28783	0.061611099820693
37635	0.0487117741980214
20058	0.0230433174383142
24937	0.0482179073983413
36164	0.0633630347395466
30689	0.0645092488906946
53294	0.0630227006546719
40766	0.0486334477873006
23927	-0.0112057220042495
21296	-0.0209566438928097
10448	-0.0427375423728007
6394	-0.0477226259565943
5030	-0.0482261443035958
5398	-0.0479440010457696
9070	-0.0410468373213613
12556	-0.0412575257418565
12710	-0.0411661342897851
10947	-0.041902948536348
26955	-0.00863812990831695
8623	-0.0458604056510361
6391	-0.0470186247204293
5929	-0.0470232595129456
5241	-0.0477592623775395
6349	-0.0475274013841678
6094	-0.0475882122257662
13873	-0.0371218348544477
22271	-0.0232006440971802
26447	0.011881890356433
48296	0.0550605682035237
57389	0.0605074483963565
35386	0.0620740573921735
14120	0.0510626174099659
2306	0.00679961124383749
1065	0.00291460945079868
27702	0.0568953883355965
25440	0.0488967187619389
1729	-0.0396026713922903
1950	-0.0373576663461312
3383	-0.0442840024929945
0	0
259	-0.0461084060308516
3052	-0.0409758694251438
375	-0.0453744944328231
115	-0.0447008038335218
142	-0.0446807620047874
74	-0.0447050448327251
625	-0.0480927567664665
10943	-0.0278103282113346
27813	0.0510569255501649
9644	0.0510113013333224
38233	0.0581571500519316
57969	0.0573255125537025
4872	0.0152076304479879
25718	0.0534360595090482
25069	0.0483282175356057
26315	0.0450486175563531
19933	0.0540677672487261
24987	0.0460076928327916
24543	0.0497400816406086
29563	0.0528655561661195
28750	0.0599033561820082
27613	0.0596950525793295
34249	0.0531288939716164
24539	-0.00568358503155882
11133	-0.0472847647167023
7011	-0.0487600268614054
11934	-0.0483591688398016
23689	-0.0357330978464133
34142	0.0525056702687653
35720	0.0520312053757012
20024	-0.00731241458362625
19169	-0.0452770217113498
10319	-0.0483174763852191
14422	-0.0453917342487583
24406	-0.0123239742265106
25356	0.0561307542828132
33435	0.0429491536948701
12121	-0.0102874677255319
6423	-0.0176020572040746
21540	0.0445094464201543
16746	0.0434408756418173
19343	0.0512202314539097
26259	0.0600633617755166
44819	0.0639209723602692
36583	0.0628745353722878
21036	0.0348370620794539
15503	-0.04682369576488
8748	-0.0491782807532179
5957	-0.0492914984957937
5103	-0.0498457958509505
5724	-0.0495436801133743
6281	-0.0493804628547303
7599	-0.0489642494661659
19311	-0.0374485987222619
23804	-0.00153744295201622
30597	0.0447363719905172
42176	0.0585685413064498
28051	0.0647346106759616
38217	0.0650086893878221
49053	0.0567121359725949
43116	0.0546165002339829
41447	0.0472850810052116
27752	-0.0351044099103437
8122	-0.0497355113315891
5682	-0.0497238329002419
6599	-0.0493241407558273
10346	-0.0490390064434978
12428	-0.0495545590603091
6609	-0.0499468185373359
9668	-0.0498057074238874
17775	-0.0467728508032578
37533	0.00148416767750361
46763	0.0567932734982639
45593	0.0670492847573228
44217	0.0652471413522909
31241	0.0208705747250377
23838	-0.00196595822756036
26453	0.0151459761311874
21069	0.0590225707905477
20323	0.0344590761543475
24196	0.0632769546785511
15461	-0.020752248629489
10313	-0.0491454748509806
23971	-0.047433209085407
14053	-0.0491817243287658
23343	-0.0441440642015936
36137	0.0427391794407945
27878	0.0505040071084538
22936	0.057223500192992
33038	0.0603187513554668
34698	-0.00294254549926401
17203	-0.0494705079939542
8353	-0.0499311472008205
14684	-0.0452144138023479
21855	-0.00952311328763335
19073	-0.0347506595740941
7159	-0.0490365321620766
7647	-0.0496092484913116
5869	-0.0496473273598788
5569	-0.0487457906812394
6334	-0.0492162288065056
5790	-0.0486218239923515
6215	-0.0482070255364755
11214	-0.0448067050912339
12334	-0.035338837466167
22657	0.00785011418682486
27281	0.0579088435636081
29551	0.05679747583208
18107	-0.0145526187528399
19580	-0.0191324254102713
7921	-0.0473002210481956
7617	-0.047065272353093
9268	-0.0488856387043164
18489	-0.0458953828157919
14874	-0.019162711198225
49074	0.0289749897454805
34464	-0.0335833940573446
16978	-0.0447588744812032
17837	-0.0450234835816395
18036	-0.0458317371288158
34631	0.0115643855730292
39186	0.0607218426938585
34553	0.00501747585386144
26655	-0.0139705058787259
11296	-0.0489678394463621
9452	-0.0491725111254145
8469	-0.0495607752460238
8373	-0.0499705618879669
9743	-0.0482972745496736
10693	-0.048980114924005
28081	-0.00672474747774706
20936	-0.0351900029258725
37785	0.0112630644678375
39031	0.0555826618453382
35797	0.045239630932588
43656	0.0407040958623574
48980	0.0572712797081659
33344	0.0487995084210895
30858	-0.0349092403095402
14929	-0.047702359283216
29428	-0.00802328601719155
10245	-0.0488926760861633
15892	-0.0465335823412394
7463	-0.0475497363967783
8802	-0.0475414192722084
9626	-0.0478562508222618
8969	-0.0476554700346234
11057	-0.0458698460188956
11304	-0.0473067564188327
19657	-0.0440086612440442
27188	-0.0346657810396811
12491	-0.0490614476935833
10303	-0.049196606255167
28488	-0.0292245782321589
38925	0.00812537558705423
47707	0.0469856356459906
43734	0.0579327301441444
47446	0.0583200346330108
46350	0.0593631322393435
49111	0.0589119195407222
41103	0.056921573879719
46149	0.0565485310279192
50126	0.0531484034622698
34784	0.044240841895489
39246	0.0517358189930028
34278	0.050824935015596
36065	0.0583691467112249
37748	0.0446468248971763
31258	0.0466668253155615
31688	0.0374437209495166
37187	0.0458880371481475
39202	0.0264961446956357
46556	0.0606629897506443
47991	0.054820362739804
47156	0.0484790156354447
33549	-0.0187583971752361
22021	-0.0465413687366299
24485	-0.0426684587729057
16625	-0.0461951798251715
19110	-0.0408446401305484
14812	-0.0458586949311481
24858	-0.0294519440017235
14093	-0.045258699423478
35078	0.00465323819614589
31976	0.00981677254655002
10014	-0.0449600196543949
10848	-0.0451517243215441
8492	-0.0445211678862793
8414	-0.0451591469603894
8963	-0.0450505509334926
13920	-0.0375209290416647
33704	-0.000687179308744658
18008	-0.0290886267436139
21600	-0.0340011138885784
15923	-0.0236152464150073
7253	-0.0464728525059716
16177	-0.036192147389651
23276	0.0267435205040726
23098	0.042625093751313
25041	0.03681331826274
20125	-0.02725607848028
24781	-0.00339004417414791
10333	-0.042766861650635
4869	-0.0464743278374867
4171	-0.0461102570792406
4994	-0.0463671615404266
4449	-0.0461546115417639
4734	-0.0465041834896795
12603	-0.0387164189810783
17548	-0.0211314376655448
22955	0.00828407052840595
17339	-0.0144518385307706
22961	0.00927914847102218
21340	0.0273462844554391
18966	-0.0261778493342927
7146	-0.0483025729165177
16067	-0.0411281875594304
18138	-0.0182706959182388
23734	0.0400070778721799
27507	0.0560023609997902
27568	0.0564589341933485
23911	0.0541117985813569
23958	0.0574055482997792
20223	0.052686442786305
20370	0.0524213312992244
19399	0.00786818275393385
18333	-0.00843379963923677
12970	-0.0163590184100687
13023	-0.0154665020363616
23321	-0.00525195608719414
19409	0.0116683040361917
17069	-0.0268029632760562
24298	0.000835915791875396
30678	0.0352052529401928
23670	0.000619140588654005
16638	-0.0320853406258801
8448	-0.0468040829179687
8381	-0.0469607382812029
11649	-0.039982600096133
6478	-0.045636812085524
5110	-0.0455205206175434
4347	-0.0459103567323167
4119	-0.0461138727358677
5729	-0.0443720545459643
6801	-0.0449188128438077
4718	-0.0468292902475221
6151	-0.047484012615001
14648	-0.0451003101760971
19194	-0.0333685967037394
27423	-0.00660720007081414
30667	0.0292296402627547
34162	0.0428618694557347
25130	0.0376589627246502
34765	0.0386536637390233
38644	0.0579595070193745
34699	0.0544846639745492
49593	0.0462121256654201
41658	-0.000794812719072443
13389	-0.0467376078323194
6306	-0.0478244001625167
7707	-0.04749558237158
7729	-0.0466454326934046
13456	-0.0468440400567417
24159	-0.000350488745766502
19329	-0.0428722165348141
22676	-0.0263195541408173
19886	-0.0311703634553161
14587	-0.0394302289912103
9018	-0.0454687058394884
8662	-0.0460812269516007
8596	-0.0474742951298305
20795	-0.035805209274023
19488	-0.0264129540246262
17565	-0.0303962957889753
5173	-0.0472936601901495
5530	-0.0474367011322689
11254	-0.0467769024449329
20739	-0.0121067519151339
23238	0.0182365608471718
29677	0.0408666000332986
29861	0.0552230311368365
30341	0.0598552378007957
26466	0.0564391345335639
27110	0.0596730298752599
36594	0.061195141371726
18696	0.0462928464806279
17048	0.0233025421860118
17730	0.0161234049242744
24820	0.043006819610498
24430	0.0451583480670106
18948	0.0279471094577325
18547	0.0170483133941881
18357	0.033808048632315
25577	0.0553656612762941
30903	0.0558722257308234
19402	0.0356438157156992
30371	0.0514608651969477
25056	0.0409209105208387
25418	0.0441338704416042
30305	0.0419250640794607
27262	0.0513250085368535
33838	0.0495321369778028
5087	-0.0183221044236535
10154	-0.0319869175853298
8551	-0.0378005732134707
8307	-0.0405659917335362
8647	-0.0423768822768467
10139	-0.0418446780396422
12952	-0.0399381800071106
23179	-0.0197303689519486
15673	-0.042158097040561
41009	0.0170918919788423
72533	0.0611790753481156
59213	0.0463151056441977
30102	-0.00705787733020792
15586	-0.0438471828730589
18563	-0.0317956265489587
10827	-0.046582284186487
12609	-0.0448075150222489
22529	-0.0348367751529049
52046	0.0283215090135472
52687	0.0620745438004071
76663	0.0746404997810371
70733	0.0758541001948008
57524	0.0549274560630015
44911	0.063402056221539
45380	0.0605864079193557
36899	0.0548706206357253
78970	0.0743561131718378
83370	0.0732086617554338
62424	0.0684651699625097
77828	0.0741914045446777
63500	0.0752976263507229
60649	0.0742980854155814
40609	0.0631048110009833
52345	0.0395084105637288
37780	-0.00834358873187386
37648	-0.00179366007857667
37949	0.0126382312506798
20451	-0.0460161326071913
10938	-0.0488029135221984
10486	-0.0491548879129206
27831	-0.0280326354657326
43540	0.0152142323226566
18244	-0.041739628249991
14437	-0.0442685510618469
14457	-0.0428645637394933
9389	-0.0468508420246104
11470	-0.0467565209355432
16167	-0.0455701260421898
45582	0.0225583657108
42008	0.0343124586568647
28875	-0.0265037893962792
22685	-0.0425244606173536
35690	0.00242096138428634
11008	-0.0469199590793281
10699	-0.0452951587082363
14519	-0.0411196543203762
20617	-0.0384038147627199
16625	-0.0370799677782857
11382	-0.0466850469596638
9730	-0.0484338188461128
8785	-0.0471205162543559
10419	-0.0464382789847434
19211	-0.0443450814860129
35229	-0.0310187499343911
35879	0.00786750579721144
44314	0.0421270274271342
52353	0.0696191271323506
49428	0.0643095371130808
45215	0.0474813316516695
33623	-0.0337757263588681
14065	-0.0475090708266353
9620	-0.0487120242385265
10505	-0.0484213019559386
14098	-0.0465727414239049
50849	0.0095815985139684
50393	0.0613450384690617
61821	0.0574442014030483
65432	0.0728732303259376
51224	0.053552215923884
54936	0.067012734982254
29046	-0.0236851274151109
44482	0.0480898204340152
37617	0.0189923428834287
35580	0.0158867403197149
25963	0.00633037933629146
46144	0.0558680218475396
54870	0.0726881586379766
42636	0.0624737160853335
44161	0.0680353065810667
42753	0.0670085070191624
40471	0.0682118766894017
59559	0.0700605154053628
55751	0.0681696583256331
44693	0.0631759828074788
63620	0.0672252895443388
62393	0.0661417916507644
55493	0.0650531668736667
37420	0.0566715031642641
31765	0.0498041677700808
33001	0.0486385577621446
37279	0.0479099197827053
42155	0.0525454051198182
24666	0.0354861811175682
17314	0.0300415611320185
26870	0.0522790111561123
47901	0.0572320516911089
29693	0.0601027749298813
27181	0.0609134620572006
20160	0.037451632066006
13752	0.00274220003792456
13519	-0.00272925456502064
11265	-0.0100190239224134
13825	-0.00681960361257124
12972	0.000575920388767524
17275	0.0482727248655922
19138	0.0572363455815835
22497	0.0674770283621351
29645	0.0691990114185606
20224	0.0327215933596601
14004	-0.00158067286086641
11628	-0.0153376719482484
13620	0.0153205805775112
9919	-0.0255224187375084
11583	-0.0143236438496543
13511	-0.0176402519943608
13853	-0.020027542885666
14182	-0.0327899517524867
13333	-0.0386068937897655
14909	0.00207652782759191
17442	-0.00459973627164024
16289	0.0266924133864758
19339	0.0446017689594434
20862	0.0520285979126784
20037	0.0124124553470916
18030	-0.0165969195123929
14419	-0.037754921833504
13837	-0.0443597843708499
6079	-0.0506381348804004
11852	-0.0471837542076949
21433	0.0381077516391695
22074	0.0415520164169532
14214	-0.0362233879606634
14952	-0.0250648829019609
24882	0.0611796984620206
24089	0.0618344129944043
36812	0.0748040674652483
27873	0.07036810239127
19859	0.00145995885525765
13064	-0.0471708315678049
5162	-0.0503862926484443
5129	-0.0503967983278152
11104	-0.0174540938518255
6265	-0.0434399102226122
3989	-0.0500967590741549
5633	-0.0500184359515232
11295	-0.0357428731169307
5289	-0.0493871124095264
4844	-0.0497340483667512
4489	-0.0482763107303442
3742	-0.0488733799087197
3487	-0.0488879168509106
3678	-0.049291353482348
4674	-0.0468579498908867
6821	-0.0464119851271131
11994	-0.0212510225104041
5556	-0.0486868925351595
3658	-0.0494882059125559
3502	-0.0500366906667333
3568	-0.048804077450213
5923	-0.0458837837089463
3912	-0.0492070881936616
5222	-0.04653863384798
4761	-0.0468556639920205
3497	-0.0487010695016841
6512	-0.0476335097297524
10637	-0.0378758411206554
11727	-0.00797738684132015
10510	-0.0305712573343399
3618	-0.0497110777279588
3246	-0.04944960730289
3385	-0.0493316759368518
2603	-0.0482344780009257
220	-0.0486391130680909
716	-0.0492711255322839
63	-0.0482604754752145
3	-0.0481968770209018
0	-0.0481896923909971
2	-0.0488254596828059
6226	-0.0365666454802131
10639	-0.0328806562265739
4824	-0.0470031349819585
3472	-0.048101608118845
3406	-0.0492876528289969
3392	-0.0490739852490746
3863	-0.0483733593738105
3790	-0.0487248543019811
10153	-0.0394569350482211
9852	-0.0467058510125065
16445	-0.0147805319278937
7271	-0.0492392199196849
17928	-0.00562920381538769
24086	0.0636108252119246
18115	0.0413856956453605
17562	0.0536297288139912
24629	0.0463105865159397
10560	-0.0420583311880699
5075	-0.0474342379003229
3483	-0.0487434859763733
3443	-0.0491861153311572
3724	-0.0485224833301567
3866	-0.0485088283354297
4324	-0.0485413082703839
10799	-0.0249941114046498
12860	-0.0337172132236849
6542	-0.0472549464518269
13414	-0.0318444276404901
16119	0.0164282740992773
19363	0.0451165093478118
13944	-0.025339243492666
11630	-0.0440404431788131
4467	-0.0500051486623163
5721	-0.0498996534278188
9858	-0.047120098567849
5875	-0.0502195593975992
13072	-0.0456551230421873
13407	-0.0397361953891191
16325	0.0255186820269541
18359	0.00750718832384231
16746	0.0436932154547056
17021	-0.0232315285115973
8909	-0.0493187194598686
11386	-0.0438059410369718
16450	-0.0368334696235912
14601	-0.0341303186933104
5705	-0.0505743123860574
4721	-0.0509985870244177
5047	-0.0510238768739131
5055	-0.0510561108226563
11971	-0.0433694026417943
20100	0.0274713475509883
21030	0.0623643851290645
18901	0.0219492151563047
16857	-0.0262776313367982
10300	-0.0484899537529699
18465	0.0545230434538945
18017	0.0445766424487254
22392	0.0692678399121633
29211	0.0671710879401105
22134	0.0586497629993413
19937	0.0404957731516906
25994	0.0663426402644701
22222	0.0646239952022613
13762	0.058037120555324
25615	0.0569544896168151
28760	0.0577936131544711
27783	0.0486797893165786
26649	0.0586633143267991
40771	0.0603332924084868
30023	0.0602404199576043
36522	0.059982970182229
29246	0.0639888246425137
15474	0.0591403036424619
17729	0.0644751004932872
16294	0.0315300778655526
12724	0.00168183613755459
14434	0.0156973934715182
15741	0.0359575918709819
17806	0.0113565604690696
26095	0.0676018817922527
21157	0.0548899721981924
22117	0.0141325530604803
16866	-0.0172868319401386
16692	-0.0213448883149278
19314	0.0489935107076162
19698	0.0570526064462862
12918	-0.0465117381683019
12366	-0.0466653301438286
27286	0.0574158289569948
38120	0.0705306629276364
39982	0.0688783871404567
28043	0.0285410116544675
30131	0.0266072481925412
26144	0.0302161778741648
44203	0.0711045040300892
35752	0.0707374224863265
29383	0.0692800945192628
34482	0.064525388256573
43393	0.0507417329307549
23045	-0.0232766962002768
11659	-0.0470642657383874
6818	-0.0511837909095882
5595	-0.0510807807215884
6136	-0.0505617537498242
14253	-0.0450400492437922
10131	-0.0468817073721687
9382	-0.0493679625688486
6671	-0.0495175481612183
5997	-0.0497486677322117
12300	-0.047549904672102
25377	0.00194890783202955
22726	0.00621576630567953
30823	0.0483932868256507
34283	0.0701479720461235
24694	0.024311315643752
22738	0.0520301665603884
25962	0.0615211198315431
25503	0.0229639217490129
26283	0.00468895603866292
13676	-0.0505771588618178
17067	-0.0481142919141204
14568	-0.0493761632082943
26474	0.00209370117171627
27701	0.0456382101470508
31872	0.0327773995527278
32302	0.0665069424302448
34375	0.0482304719132093
22896	-0.0374813587007723
20057	0.000554875324570986
33290	-0.0100313641398092
12159	-0.0498986211847343
20160	-0.0470433272832859
33723	0.0256844368876574
24353	-0.0363557710030079
19016	-0.041698836568863
6970	-0.0462215077476787
5371	-0.0492055425100822
5874	-0.0496059269154072
6302	-0.0486227378387688
6865	-0.0478878730839295
8555	-0.0491228533532583
6590	-0.0500062995141197
5643	-0.0474652065540238
8231	-0.0472402328124121
7674	-0.0454190130605731
6217	-0.0500009801080342
8572	-0.0492271702958499
19079	-0.0344914917173298
19827	-0.035438222301936
8818	-0.0498199108180289
23044	-0.037679275054707
32199	0.0125086521157229
35509	0.0700088703935385
40905	0.0739472132177147
35938	0.0740794066134516
36556	0.0751989477940808
29300	0.0689675237456641
33691	0.0170667083666822
17023	-0.0451172777271856
8597	-0.0500428049472136
7677	-0.0496190755212407
6032	-0.0507648502211114
6218	-0.0506534749121239
6423	-0.0500339514827391
7482	-0.0495241944099139
22320	-0.0395898087722085
34903	0.05047950719643
30740	-0.0113386844554053
23717	-0.0169310021473253
19059	-0.044980292369654
33379	0.0396075836699515
29810	-0.012253665421308
8383	-0.0498760280281881
19820	-0.0412721074361924
10398	-0.0506252699563452
17129	-0.0470930292149699
25404	-0.0358993861856862
33859	0.0350516174926617
43375	0.070232808573307
43484	0.0737573770206701
52289	0.0697979076342485
43896	0.0724650764524835
31747	0.0730202217525657
36371	0.0754919991962808
37885	0.0711878022510341
42282	0.06898879175766
37844	0.0334377031148682
30708	-0.00860183180599271
25596	-0.0388345499638891
13464	-0.0497208126035202
10382	-0.0486271920476731
10305	-0.0478616042585608
10093	-0.0482598212107705
8001	-0.0486948627995449
14521	-0.0353178290799693
11782	-0.042274333491295
9429	-0.0491907216063726
17731	-0.046218488605338
22526	-0.0441088951024629
44616	0.0452368025734585
57823	0.0607633518944786
48455	0.0696146148882116
46961	0.0719298066511263
47189	0.0718960553595866
47885	0.0651286618981399
37277	0.0660606672572545
32508	0.0664106712093239
37316	0.0645600506598088
8559	0.0239418443683558
11250	0.0107049667074914
46412	0.0609333373278783
44649	0.060713529573385
57901	0.0652653189069141
57318	0.0675234547384871
46159	0.0665677204153134
45471	0.0667860618365905
32492	0.0646219763242748
24995	0.0686453715566973
30803	0.0641858186310379
24799	0.0460548750876895
27959	0.0452355318835033
37450	0.0636721106075499
53893	0.0696274766370454
50273	0.0680770634855093
35671	0.062240951438234
52555	0.0672623953048101
40633	0.0574999760090848
5154	-0.0108979816402389
26528	0.0360039088409902
54335	0.0537662174866795
18596	-0.0256580702650738
10942	-0.0427971675733547
7081	-0.0445960549231108
6057	-0.0455414791454893
12031	-0.0403711713360142
21967	0.00303042714830803
16494	-0.0294493920147832
7771	-0.0451261133924651
15868	-0.0293782483855784
22954	0.00501905234149249
27313	0.0331777935145933
23448	0.0195269438654924
20980	-0.00923473096529708
24249	-0.00294892945955652
26975	0.0438446921474282
15541	-0.0318430343068431
8356	-0.0421558552150609
5308	-0.0453195193396425
6022	-0.0450118875315896
8355	-0.0420616009624268
13937	-0.031780985661592
6938	-0.042762940854823
7494	-0.0406912303640457
8849	-0.0393591713426696
11863	-0.0314681897339273
9654	-0.0221038461331719
13889	-0.0277696160391277
24888	0.00647700619760189
27434	0.0431898713549427
32008	0.0528274667029824
33068	0.046119372333767
28292	0.0402311010122672
24448	0.0427829565697957
18118	-0.0161673452770516
6193	-0.0386995429008225
5869	-0.0417256346285021
5917	-0.040258830873215
4658	-0.0428436062871095
4447	-0.0421836583451772
4907	-0.0403034801364667
5529	-0.0379165167617093
6755	-0.0355090778613938
7006	-0.0360584273066486
9632	-0.0185011938098555
5266	-0.0398404144371502
4882	-0.0396828159544733
6006	-0.0358805718782556
6525	-0.0331580880598763
4030	-0.0424767029323412
5619	-0.0384801000797303
5133	-0.0367688437888659
9542	-0.036242070329372
13079	-0.0319287761305818
17998	-0.0186997662154478
25786	0.0356462272456509
32493	0.0566678940021912
32824	0.0622323770582896
30976	0.0658831712113468
31472	0.067428970639366
37576	0.0689672586404895
29931	0.0560209193041169
23433	0.0225110338647632
22884	0.0302856193369499
21005	0.0199586805609686
14327	-0.0327196364255823
5947	-0.042508058083681
5120	-0.0448772093596116
5641	-0.0432668685214094
10861	-0.0279267071634657
5767	-0.0443677758555886
5617	-0.0443019627778679
5902	-0.042061823879765
7809	-0.0417330980660728
13703	-0.0320796622988361
22400	0.0192117094196453
32353	0.0604963401628429
27612	0.0615427265581868
6050	-0.0294517715810478
1159	-0.0461516526741673
18	-0.0505470764418142
27	-0.0505517194192654
44	-0.0505532000798144
9289	-0.0281737741434972
18805	-0.00718251260329872
27368	0.0643261188223584
20937	0.0688775242628592
26448	0.0628553124829348
23077	0.0639649279784894
29491	0.0660362379881591
27412	0.071334862744668
31995	0.0739647127592699
27580	0.0737134622441927
29993	0.071544441361092
24121	0.0133228869403364
9068	-0.0420137885773578
6501	-0.0466782290934395
4441	-0.0485952289666154
4352	-0.0481904733860511
4615	-0.0468449763490157
4762	-0.0445585905148773
4823	-0.0457162424322492
6358	-0.0452916895365567
5551	-0.0451822323095893
5292	-0.0440728273946094
4416	-0.0433047755212314
4393	-0.045140153627505
4018	-0.0470565380857626
4508	-0.0430771611114352
4676	-0.0430187921345265
5549	-0.0469326715508701
4870	-0.0484782367191463
4925	-0.0489679424320086
6112	-0.0473579235878016
17271	-0.0103529479592821
24987	0.0590086047506274
17569	0.0156336058744559
10068	-0.0403627602605728
6568	-0.0438624528872958
7210	-0.0488807755670873
7770	-0.0503780747723144
31345	0.0694636337890192
22421	-0.00794341167644959
16097	-0.037330665349508
17027	-0.00997182116390968
18220	0.0424639561161005
21687	0.0714752016595339
25352	0.0703058896463928
25822	0.0740626125406494
21350	0.0623356570054093
19320	0.0446044617385642
28458	0.0732913536803167
28799	0.0715068239170778
26855	0.069863809423603
31906	0.067348331218481
23843	0.0689438577890334
25926	0.0640372449301052
34973	0.0705469137359494
21543	0.0643368644460139
16481	0.0633876541786598
28408	0.0717368633906411
13678	-0.0287472586673368
20494	0.0278655683207831
25013	0.061796120172255
24219	0.0716025653122394
29172	0.0731659792340946
31547	0.0743877151766317
24305	0.0667689906161166
18665	0.0195588246261669
20536	0.0606394201881842
16926	-0.0352803738547197
18613	0.0456548584163641
15943	-0.0337294066684478
24969	0.0530233523172841
28849	0.076730094156017
20529	0.0186373681044937
24514	0.0603323376057118
24885	0.0731185697682291
21103	0.00683926136071676
11263	-0.0455963416927121
7275	-0.047112612434474
5224	-0.0502338899697209
5400	-0.0504468229423542
5134	-0.0508495910539433
6984	-0.0491782439088337
5302	-0.0508511041395118
5496	-0.0494867091527185
11160	-0.0413134387696226
23028	0.0672243483946921
20833	0.058458926939593
23956	0.0405708878011824
10549	-0.0474829574591196
8464	-0.0495300243821072
6982	-0.0513936045774241
6394	-0.0507745829408694
6215	-0.0508002270788892
18589	0.0245197891752252
30651	0.075614976785283
22681	0.0353117962834598
27192	0.0571822124947716
13694	-0.047288823091595
7561	-0.0515579397046147
9314	-0.0503737293735562
7706	-0.0513730528322127
20933	0.0202731642000226
27359	0.0775937784090758
20498	0.0147139630456244
6750	-0.0517796814001708
6360	-0.0525876546119692
8865	-0.0515228729199556
17880	0.0431482365387189
20260	0.0441543624091142
17131	-0.015486248960298
7623	-0.0527197874891833
9406	-0.0516902898271876
23127	0.0370930064414044
36586	0.0781948350220171
28393	0.077633937503444
30080	0.0765571890321017
29500	0.0769226496551768
28374	0.0742013719804073
13768	-0.0467155592949892
6849	-0.0520547271572404
9368	-0.0512545397783604
24249	0.0622922342527959
23631	0.0554752173646988
12866	-0.0468192878136534
12310	-0.0449493759647135
7974	-0.0505595151955168
9704	-0.0450145315813542
5240	-0.0505458803047599
4770	-0.0517906587098755
5689	-0.0501681171965992
5815	-0.0509391680333787
5399	-0.0515240584739382
6792	-0.0505923311387997
12765	-0.0240411460124896
18072	0.0700899443596504
17462	0.0626577333555972
13746	-0.0429777818192267
10561	-0.0481283383871726
8484	-0.0512601826978334
18855	-0.0435071063252589
29209	0.069491907459682
23135	0.0757466049021694
35940	0.0764814148576416
28561	0.066783488644094
18303	0.000493290018670087
11303	-0.0497779301866512
14290	-0.0443988714498184
12013	-0.0479633680935481
15954	-0.0309211411895323
15074	0.0287427456722189
19134	0.0600709800510413
19546	0.0272666286833143
27889	0.0723724105141659
34022	0.0732348942581439
32377	0.0703705303997638
19966	0.00674389337264515
7040	-0.0455612294689294
6622	-0.0475123625676338
6107	-0.0475882848124937
6678	-0.048175382973028
3623	-0.0499364344864444
8196	-0.0431709159038037
5500	-0.0474021740336474
7301	-0.0374856293201709
6911	-0.0298880234681759
8008	-0.0329405859292252
5893	-0.0461313008896079
4879	-0.0477391482145123
5114	-0.0484087513071998
5699	-0.0481238725887724
7230	-0.044036585889538
6292	-0.0474169094371316
9019	-0.0375354294923015
22685	0.0498818105493597
29288	0.0503906412945536
35566	0.0732446752394708
36991	0.0702550849292714
26805	0.0615875792857036
23705	0.0248805971901761
18475	-0.0259471766737051
13722	-0.0445658150954875
10060	-0.0489743064234048
8902	-0.0494313871193821
24052	0.0344973329115193
19406	0.0599643911090749
19038	0.00811431209563103
18529	-0.0338654737800524
22330	0.0562999123762337
21809	0.0428065208641851
23637	0.0456367091354924
18982	-0.00528083549739615
15956	-0.0417905626675798
24448	0.0287423423680368
17252	-0.0390754871708584
9126	-0.0478765122084077
8255	-0.0482911197766005
10736	-0.0465741910211973
31654	0.0563713512482088
26317	0.0704052142940343
30093	0.069823840349466
33740	0.0626870002283884
27951	0.068017586256512
31049	0.0739409650916023
37749	0.07505220520676
31086	0.0628721069734958
28780	0.0444081449748215
24300	-0.00606641143236851
10593	-0.0464546756496839
9628	-0.045702085168937
6039	-0.0482915174685579
6894	-0.0475594372929968
6778	-0.0477334447511698
7513	-0.0472707222347935
21910	-0.013002499252658
35478	0.0660471966336612
31709	0.0633008510705366
6531	-0.0437891989417428
2671	-0.0518186507650866
1852	-0.0521841632395679
2130	-0.0518501851777241
1779	-0.0520280786672318
2179	-0.0514669817178157
12108	-0.034884661634151
24457	0.0418984988212827
11071	-0.0375619598284274
6444	-0.046049902794507
15840	-0.0157880168477322
23578	0.051780867359842
13183	-0.0376741115002663
5865	-0.0469223654539217
5234	-0.0477952130571778
5673	-0.0474369359714647
6145	-0.0470249245122396
12894	-0.0289032387001521
22808	0.0181171991809428
25624	0.0435586903108608
26255	0.0588689157628019
14782	-0.0293950051655258
6190	-0.0480878022630773
6529	-0.0490125737298601
10061	-0.0439324284780165
10959	-0.0351261550638992
16664	-0.027889391214538
31284	0.0616325624167718
23506	-0.0025962193168849
24921	0.0390968409384748
15723	0.00198141292509834
6935	-0.0473783110323224
6753	-0.0470979514400677
15678	-0.0262401748129403
7747	-0.0445667398962392
18644	0.00369392562583019
11430	-0.0313456563151087
6234	-0.0458647130384463
5150	-0.046941142111956
5719	-0.0458491280281785
7782	-0.037708705189195
5779	-0.0446096501992016
7001	-0.0431107955686444
9356	-0.0433927942803159
13723	-0.0404516605364006
20408	-0.0105293637611434
25214	0.0267351474448781
29807	0.0586552655297929
30683	0.0636290669149616
37691	0.0669380555786559
37666	0.0703348125021959
33789	0.0702062278012816
26402	0.0505296138764722
23114	0.0448628379856606
26425	0.0521817943434763
19014	-0.0143955099223946
12153	-0.0382991700537059
15986	-0.0239089603216191
6872	-0.0454561530175531
8278	-0.0439230927275168
12398	-0.0175095641847649
1786	-0.0191324424793852
46940	0.0687824756874978
44450	0.0680663841456279
62081	0.0689313806166714
47865	0.0520251260835365
33323	0.0202818397470017
30269	-0.00285619241592461
26905	-0.0150045724441603
27313	-0.0287026035989862
16106	-0.0455057791665734
16592	-0.0398045156300471
32322	0.0104223099620646
30340	0.0176485605161098
39149	0.0297965279896592
39786	0.0292540990038414
19658	-0.0344813622873848
27363	-0.0107813861267133
19226	-0.0453718748304362
9690	-0.0512016241478437
18759	-0.0469359126973
30825	-0.0353639345451115
51751	0.0491393279117102
51319	0.0447520353168195
30550	-0.0177636320788303
10594	-0.0500880619038939
7647	-0.0537107985542807
14019	-0.0374052834149195
8792	-0.0514140225068509
14418	-0.0426828299531654
33339	0.0199952018087024
34697	0.0255469448699074
13901	-0.0447833897960432
12063	-0.0457959874859501
24183	-0.0245902764412732
29174	0.0167388601040651
26245	0.00750386040133133
11652	-0.0447752786828235
8541	-0.0482462443477445
10663	-0.044283924064166
11564	-0.0419667972363979
7783	-0.0502350489251434
6347	-0.0507933526366301
4479	-0.0423463455450932
6190	-0.0340277824899203
5728	-0.0454103203657771
5460	-0.0467145988039516
6165	-0.048416991803762
6543	-0.0475250079895899
5643	-0.0464548557635906
6040	-0.0466064863277008
5790	-0.0452273811751752
5775	-0.0481219272045137
5768	-0.0489947383744272
7158	-0.0483837793197211
5871	-0.0477945869619088
9051	-0.0404434104222874
6641	-0.0494257418077513
6794	-0.0475717117713243
10246	-0.0304751269162847
10336	-0.0301405935565312
10471	-0.0429263970845846
8582	-0.0483858515405049
7962	-0.0488410302226608
22928	-0.0109919373095484
38082	0.0257155053711044
41409	0.0545631877017759
25935	-0.0169900635052006
16835	-0.034495195876698
31060	-0.011366426985534
13928	0.000705560076035165
43101	0.0580672486155407
21918	-0.0358550855601401
18833	-0.0393051005899765
31165	0.0215744107950801
27966	0.0438991587611071
27370	0.0573239669472989
29342	0.0376775170981761
34075	0.0246433505553081
32438	0.0411021174455482
34110	0.0429731258832962
19705	-0.0405482328668993
15476	-0.0499741090427108
32161	-0.00425573520667129
15779	-0.0476699739631514
22481	-0.0251829217661665
15306	-0.0485379948335916
31474	-0.00622951958844724
42901	0.0541828816647044
22769	-0.00802001167141612
8981	-0.0496709968234259
11671	-0.042822990877996
6943	-0.048329009528423
6473	-0.0497997000384208
4400	-0.0557813035231323
14	-0.0548690452537485
20	-0.0551310749906432
0	0
0	0
0	0
0	0
78	-0.0564076729221862
3505	-0.0586503839281863
9863	-0.0540545213000606
8031	-0.0552559231636673
4734	-0.0549554302008973
5272	-0.0544476968696801
15436	-0.0364355600016172
21093	0.0352363213791082
21724	0.0665247207470457
25007	0.0775042250317595
32486	0.0688895513127769
23584	0.0796038332826018
23271	0.0796371110386547
30070	0.0796860088154452
27723	0.0776671596428195
26386	0.068187933344844
19254	-0.0372799412872755
12401	-0.0474490898520278
13917	-0.0503389043693094
10095	-0.052948634681261
8850	-0.0538250117295308
11700	-0.0536813174756718
20338	0.0350141406473339
22080	0.0591875877887193
27574	0.0179525267134476
29725	0.063937554182854
20544	-0.0173754498737844
7485	-0.0568221542395468
6267	-0.0563988908166654
7821	-0.0558438485066267
19902	-0.0170981148962537
22362	0.0220383015415402
29728	0.0793537071733533
25671	0.0679731599406504
22947	0.0172928826331805
22363	0.0302567640850243
15848	-0.0273547192396158
31805	0.0687679316653931
23749	0.0569166455912781
31226	0.0736115342599653
2208	-0.0427506063648621
91	-0.0507827225798172
54	-0.0521394208602306
4750	0.0173615750660105
25673	0.0702207506393882
30917	0.0722716390669937
25894	0.0709338498666587
26863	0.0703462593785866
21511	0.0629070966388795
22882	0.0539916218569359
20997	0.0642488885209793
22215	0.063403025017535
22229	0.0637812724506763
30626	0.069231083964573
29275	0.0727873219635728
24835	0.0644924259808747
23073	0.0685662049285959
19606	0.0714396134614458
28857	0.072430315397977
24001	0.0717996753242338
28564	0.0715941934657818
29184	0.0752715947464459
24040	0.0747308174248399
27662	0.0732971918104892
30008	0.0765491175592605
30028	0.0668087119420221
19444	-0.0131771616218131
17979	-0.00191966342017396
13184	-0.0429821869160815
6214	-0.0566678215664869
5847	-0.0580891501516474
6348	-0.0584053829141571
9144	-0.0505060543338599
8828	-0.0511694152240085
15268	-0.0284364301217135
20848	0.0174756582854077
8468	-0.0551629118961608
15946	-0.0245591538256212
19853	0.0155442698749838
19825	0.0553832097586945
14087	-0.042089671901675
22811	0.000554196861894587
29686	0.0805786519517688
35180	0.0700909447680289
7798	-0.0527536678078354
5662	-0.0587473511813917
6668	-0.0586191510407231
7895	-0.0582564665648305
9948	-0.05549587865239
12625	-0.0511159528618522
19425	-0.0131441725491988
27056	-0.0101801538645483
40198	0.079579553243725
26148	0.0315732965069141
33310	0.0725674287370603
20872	-0.000731288305213447
6996	-0.0591705534515034
8350	-0.0589094575880745
19625	-0.0117512364745694
11557	-0.0475802385618952
5321	-0.058950264453442
5480	-0.0589876159670158
13430	-0.0556351087931484
6261	-0.05729363528058
5930	-0.0561476320098325
7225	-0.0559506649498675
17347	-0.0353870800207531
21801	0.0404885420658294
16800	-0.0270325093749463
10874	-0.0286740047388658
7856	-0.0542363105702702
10275	-0.0347379849764858
9613	-0.055317065279911
7377	-0.0575644853005394
5855	-0.0576325190845831
11642	-0.0546938259303248
12976	-0.051287953164288
14714	-0.00998411441435631
22675	0.0687340592586275
22515	0.0616447133130033
26660	0.0501737863974832
11608	-0.0580311817396822
12394	-0.0557566780199336
19645	-0.0382091601939108
19977	-0.0512484176356241
24573	-0.00029297740485708
38231	0.0751279699616331
37796	0.0551228458430868
17439	-0.0433453031634567
9171	-0.0567033106145281
7949	-0.0560110331601014
24433	0.00239253414654546
25287	0.039162858450918
20568	0.0131659894595514
20069	-0.0351911953247505
7367	-0.0560273150495874
6246	-0.0574359167430554
7508	-0.0566300379207514
17711	-0.0340732427528907
[truncated: 4,189 more rows]
