# Supplementary material for: Genome-wide analysis of the interplay between chromatin-associated RNA and 3D genome organization in human cells
Source: Nat Commun. 2023 Oct 16;14:6519. doi: 10.1038/s41467-023-42274-7 (PMC10579264; doi:10.1038/s41467-023-42274-7)
Supplement: Supplementary file 6 — Source Data [file 41467_2023_42274_MOESM6_ESM.zip › SourceData/Figure_2e_KI.tsv]

V1	V2	V3	V4	V5	V6	V7	V8	V9	V10	V11
206.528740654288	120.687576843246	49.2949257528752	31.4467629802825	25.4973753894182	NA	16.1483377466315	6.79930010384486	11.8987751817285	6.79930010384486	4.24956256490304
63.7434384735456	146.184952232665	33.9965005192243	19.547987798554	11.0488626687479	NA	6.79930010384486	4.24956256490304	5.09947507788365	4.24956256490304	3.39965005192243
4.24956256490304	4.24956256490304	33.1465880062437	5.09947507788365	0.849912512980608	NA	0.849912512980608	0	0	0	0.849912512980608
72.2425636033516	75.6422136552741	137.685827102858	432.605469107129	176.781802699966	NA	84.9912512980608	62.893525960565	27.1972004153794	34.8464130322049	25.4973753894182
16.9982502596121	31.4467629802825	30.5968504673019	62.893525960565	195.47987798554	NA	23.797550363457	32.2966754932631	9.34903764278668	14.4485127206703	8.49912512980607
NA	NA	NA	NA	NA	NA	NA	NA	NA	NA	NA
20.3979003115346	20.3979003115346	19.547987798554	48.4450132398946	45.0453631879722	NA	354.413517912913	61.1937009346037	26.3472879023988	28.8970254413407	17.8481627725928
16.1483377466315	5.94938759086425	9.34903764278668	23.797550363457	21.2478128245152	NA	33.9965005192243	133.436264537955	102.839414070654	30.5968504673019	14.4485127206703
7.64921261682547	7.64921261682547	11.8987751817285	13.5986002076897	10.1989501557673	NA	23.797550363457	70.5427385773904	245.624716251396	68.8429135514292	30.5968504673019
2.54973753894182	0	0	1.69982502596122	1.69982502596122	NA	2.54973753894182	5.09947507788365	16.9982502596121	25.4973753894182	10.1989501557673
0.849912512980608	0	0	0.849912512980608	0	NA	0	0.849912512980608	3.39965005192243	4.24956256490304	40.7958006230692
