# Supplementary material for: Genome-wide analysis of the interplay between chromatin-associated RNA and 3D genome organization in human cells
Source: Nat Commun. 2023 Oct 16;14:6519. doi: 10.1038/s41467-023-42274-7 (PMC10579264; doi:10.1038/s41467-023-42274-7)
Supplement: Supplementary file 6 — Source Data [file 41467_2023_42274_MOESM6_ESM.zip › SourceData/Figure_S1d.tsv]

cRAL	PC1
53	-0.0233071701560202
3628	0.0339295127558715
10427	0.0558840739680686
10744	0.0610009291024684
10006	0.0547770442287876
3674	-0.0296241322318492
5250	-0.00962919386912637
9708	0.0177535226506952
2600	-0.0435069601886371
2798	-0.0468795905541928
3058	-0.0476291123244549
4697	-0.0396955424155176
11345	0.0432393978045707
13887	0.0608093494672555
9029	0.0531683961153169
10712	0.0549598913631853
16113	0.0597838921070209
15941	0.0597384519501644
14566	0.0603816417609793
14978	0.0596961041540532
15415	0.0611360001417717
11713	0.0609684821272752
11589	0.0532628142036601
11666	0.0580655393629461
15449	0.0278529242813772
6459	-0.0369007197085122
1081	-0.0536478808818884
5282	-0.0470761767431486
3198	-0.0526902515619608
5844	-0.0416736485256063
12031	0.0241347948464784
17240	0.0598553086181811
14837	0.0615635018495915
8922	0.0299628166009417
13247	0.054849237566603
10569	0.00411964288295852
3268	-0.0478838713792492
7910	-0.00840552677592595
16623	0.0567587235343052
13412	0.055407145603753
8842	0.0399979248344773
15627	0.0540712735571627
15537	0.0530783674002942
14728	0.0476419819064667
12605	0.0483465616676873
12875	0.0494975533300404
17273	0.0491577032345266
15455	0.0483933411517573
14247	0.0506893607956031
14751	0.0496617077047635
11966	0.0484769036892099
15142	0.0515551192086245
14661	0.0517705950801971
17229	0.0535032690859677
15879	0.0556903013547529
15918	0.0601352182010503
16905	0.0624338998390577
13059	0.0535545428863364
10032	-0.017286511843588
4350	-0.0549132772433248
3819	-0.0553894904186318
13353	0.0151655332444259
14783	0.0645768758326449
16715	0.0641506865112747
17415	0.0640484633694536
15848	0.0639854000328485
14751	0.0354664697940958
5224	-0.048012778668606
3915	-0.0533921409120544
5780	-0.0444942897061772
13383	0.0442824211482938
14123	0.0587620681325912
16651	0.0466765735818943
4227	-0.0470186784262706
5200	-0.0470991234540627
13087	0.0230155180469199
7016	-0.0492782291095883
7321	-0.0457650507848062
19086	0.0570314739793414
13914	0.0671079231723328
14008	0.0645511231449234
14438	0.0619973038994674
14284	0.0592834746329236
12814	0.0550156414386417
8190	0.0362155086482923
11495	0.0487018548399225
13261	0.0544921749764846
15542	0.0580085858194941
12231	0.0601219548501798
15785	0.0615378356584668
9109	0.0455773429277443
16007	0.0662387311035673
15342	0.0596116995878061
8484	-0.0291768853884919
7921	-0.0274604265130439
5275	-0.0416575745380033
3616	-0.0522386796424047
3355	-0.0501682640828191
2776	-0.0540372426830699
2605	-0.0549701351727237
4872	-0.0498291118494617
10406	-0.00656581701488184
12834	0.0375465235842616
17449	0.0641051391780227
13950	0.0653856834633397
13757	0.0650388537874035
15916	0.0647336020468636
16245	0.0635710952881314
14453	0.0638595133809654
13854	0.0632373421954183
14323	0.0294078711190158
12492	-0.00783919776916803
6180	-0.0600922609611044
8036	-0.0479058155720353
4829	-0.0604654264752374
3755	-0.0603088207238168
6652	-0.0557749429508018
14478	0.0299518258842749
13518	0.0470852471132463
10014	-0.0295181394567045
5238	-0.0616474593174255
4182	-0.059944858262869
12130	-0.0271545855139356
9577	-0.0500972597385386
7100	-0.051920543466944
10924	-0.0263143033936817
6258	-0.058497150540667
13785	0.0374758231273497
11282	0.0112779392283348
12391	-0.0158984008820324
11835	0.00543018512069618
11539	0.000911234330337722
13895	0.02659775684373
14253	0.0377890956036633
10106	0.00632629043675132
14804	0.0414120695363292
10522	-0.0131734388087286
2769	-0.0572751867260859
2807	-0.0573062990383082
3289	-0.0563112405969013
10175	-0.0205297013382908
5094	-0.0529563259181733
7376	-0.0451969578373425
8960	-0.0191458285669814
9135	-0.00644511405155155
5672	-0.056727502602327
2651	-0.0586696034410771
2870	-0.0557857459209407
3625	-0.0545821182979982
5012	-0.0495831448336231
3057	-0.0543756829053914
5285	-0.0513335788188623
5013	-0.054158064920156
5014	-0.0560901396843946
11179	0.012913671508746
16325	0.0546487567369024
15521	0.0597419344808169
10638	0.0174610345688489
8522	-0.0226026393179463
6438	-0.0528188571374202
3400	-0.0521211402536232
2769	-0.0536015291552921
5270	-0.0509920842465131
6326	-0.0425784010414301
2663	-0.053822658671379
2916	-0.0525615576836717
1212	-0.0521023700327713
5844	-0.0494869792229095
11653	0.0270823102098157
15191	0.0481113338105805
15709	0.0518739309405498
14414	0.0446670783995097
11114	-0.0164561086856575
10051	-0.0207422119822744
10273	-0.0386463489672144
10164	-0.0495609918490457
4249	-0.0573779127402972
9520	-0.0355914401496192
5387	-0.0556908421859831
12387	-0.00242413308440135
4172	-0.0546803110997822
5426	-0.0548304675823295
4670	-0.0555733789225532
16049	0.0416348397889978
10038	-0.0193756690448583
13152	0.0557992176029754
13139	0.0585226862626658
14679	0.0575045971849173
15569	0.0603206375247743
16953	0.0581049435926072
7036	-0.0431813037420317
3088	-0.0542338216816491
4569	-0.0563853354384492
8933	-0.0444080038368876
12296	0.0273656881053111
13312	0.0456807339707528
12459	0.0404723361389488
7616	-0.0486316196070023
4777	-0.0570416336879397
9120	-0.0356075031317749
11246	0.0142624779420246
10199	-0.0424793955991717
10490	-0.00306513395610586
3347	-0.0530591579134283
3446	-0.0547160568179123
9379	-0.0055286507471923
11955	0.0365171848293759
3218	-0.0481957548315853
2922	-0.0496554845101643
2635	-0.0488869515186224
3237	-0.0501322544547533
3245	-0.0501870345864961
2748	-0.0514680561126991
3353	-0.0525896398683965
4385	-0.0487733623872509
3641	-0.0499166133750536
3529	-0.0464997608194181
14000	0.0397655410731062
16873	0.0555761407365424
16861	0.0553763206984037
16232	0.0466017519822036
4879	-0.0459535895761153
8025	-0.0350282397033045
10996	-0.000986990063380559
7895	-0.0309110784491262
15506	0.0517029362604281
9430	0.0346707129321078
13329	0.0479663419570095
9836	0.0442584946974993
9444	0.0313206393135788
14799	0.0518267463894547
9298	0.0264232177333194
9212	-0.0124412423463235
5760	-0.0273998624742333
9589	-0.0136172574316156
12564	0.0166019977862206
4963	-0.0514904513500848
5196	-0.0501625409337691
8067	-0.0318068452819273
11582	0.0322441563638552
743	0.0128489371386116
293	-0.000276742112598989
1174	-0.00621521877028572
845	-0.0265369230268452
9	-0.0235764277525217
3	-0.0239024852059805
0	-0.0237681516525132
0	-0.0236038717788713
0	-0.0242633379300376
451	-0.0321426696999935
415	-0.0444821529053091
0	0
0	0
0	0
0	0
0	0
0	0
0	0
0	0
0	0
0	0
0	0
0	0
0	0
0	0
0	0
0	0
0	0
0	0
0	0
0	0
0	0
0	0
0	0
0	0
0	0
0	0
0	0
0	0
0	0
0	0
0	0
0	0
0	0
0	0
0	0
20	-0.0469456389055978
1194	-0.0454802697774512
101	-0.0222364264825106
162	-0.0201085472823884
243	-0.00867565262646073
11511	0.0580821782806817
2151	0.0036403308606584
318	-0.0399447046983117
5074	-0.0451780110258826
6615	-0.0375394548921891
1748	-0.0300702820204359
507	-0.0102830440569503
257	-0.00970508381485642
4056	0.0231096193094118
15160	0.0574978986273409
17551	0.0560615168233022
17854	0.058437553964379
15279	0.0484786747262449
5595	-0.0429967795173572
3689	-0.0487289784816349
4457	-0.0447774877726382
16107	0.0496845040675239
14087	0.055983048923469
12519	0.0524260529765516
14317	0.0516203649918607
15444	0.0512681158223415
16933	0.0557100687572924
16184	0.060067989292616
7741	-0.0324306452732105
4393	-0.0533265038525298
6586	-0.0461087436343277
2932	-0.0560196557289692
8958	0.00683347010824679
11878	0.0382842732810969
13190	0.0233908235780208
4936	-0.042806994957067
13621	0.0526214247007568
10853	0.0544178512900464
11249	0.010796250835523
15991	0.0487693619275769
10728	-0.000604074478290358
8344	-0.0493218574439646
3971	-0.0606249446962214
10392	-0.0361403201966679
4928	-0.0535731655810274
11044	-0.0205551979831026
3137	-0.0554463444692347
4957	-0.0529372041162637
6878	-0.0417879984889327
12381	0.0300462134635989
13662	0.0161237792572583
4917	-0.056495098202625
7835	-0.0460063582458477
9066	-0.0454863962472998
11861	0.0459489159511438
12304	0.0306727720365868
12048	-0.0336430038396001
12815	0.00650819100808246
13245	0.0489578862407551
14491	0.0574009495318315
11996	0.0580291540186734
10845	0.0312946440856745
9408	-0.0199252157691957
8235	-0.0441680810868804
4615	-0.0508373246344342
5133	-0.0529519197872445
6275	-0.0467069927921015
3252	-0.0525781793117333
3759	-0.0555841564891294
7480	-0.0520682295301598
14415	0.0270798652214612
15129	0.047247774968993
12861	0.00904388992923892
9174	-0.0210646580528684
13916	0.0414374382307943
12774	0.0243604784501437
9596	-0.0372262861483097
3213	-0.0530262268789834
7014	-0.0459122707815924
10287	-0.0230054372551196
16490	0.0621136655607627
15272	0.0629075372438675
13763	0.0563304275863419
14141	0.0555768354150487
13997	0.053560721551553
13905	0.0431224254732853
14157	0.0240572769699792
10197	-0.0303772911834282
3031	-0.0418516511902053
4070	-0.0478994806082875
5600	-0.0402216935550961
2658	-0.0490290173150746
2403	-0.047799079346392
2581	-0.0456445668612059
2672	-0.0456531990552849
2505	-0.04698802101499
2622	-0.0471699149046365
2936	-0.0460424163053591
4282	-0.0410854598664733
10971	-0.0195440521193105
12010	-0.00786419843537591
9803	-0.0402603170148094
8219	-0.0461242061940303
6328	-0.0510428701859442
7025	-0.0512677831429895
8306	-0.038261318437516
8921	-0.0496165759929366
7784	-0.0475005635277037
12952	-0.0311665443931854
12840	0.0322407628928496
14352	0.0484403539511279
14270	0.0334428749966009
10276	-0.0180944213727583
10423	0.0356586231704106
14355	0.0596090534392025
13288	0.0628671867167858
13547	0.0603339986519409
19154	0.060234130745865
13801	0.0577860781294677
14385	0.0577697039244166
15314	0.0565645175406214
16780	0.0592946673274239
16564	0.0605818635060497
9434	0.0398522030528879
13534	0.0595124863684317
13363	0.0633600231560222
6892	0.056478111828407
16325	0.0666129930090402
9461	0.000537879942605418
11029	0.0235615975211302
12144	-0.0412864276357452
4178	-0.0600007831452739
8672	-0.0509214620793844
14524	0.040045883795458
13288	0.0605013618431274
10100	0.0442593340236878
10451	0.0584768628485192
13403	0.064536559278437
13703	0.0638655659340561
13168	0.0522725751983132
7925	-0.0467621652077254
3030	-0.0581427690696544
11745	-0.0267803005240959
15445	0.0469721056207517
13091	0.0414936287255407
10748	-0.0167450303298196
8584	-0.0422899040026555
6021	-0.0561233527751557
4424	-0.0590962200048075
5414	-0.0518580394043334
9082	-0.0400582488061893
8981	-0.0494227130348475
8099	-0.0541839158772895
4228	-0.0533300848408742
10164	-0.0394214335979457
9093	-0.0414399292872897
12609	0.0263773194910348
13402	0.0579174711157962
10856	0.0538581609010006
13033	0.0641663472411645
8128	0.0510650325713754
8930	0.0610008612843363
14147	0.0609497455443462
11222	0.00741796431853668
6713	-0.0487573136882639
17213	0.0596081393994339
11745	0.0567315802302988
11920	0.0491075646937393
12792	0.0454783578525198
5825	-0.0282239587309774
7484	0.0042520334367086
3306	-0.0542441830312643
7590	-0.0438480990878902
7440	-0.0410213584959124
8405	-0.0399019503089371
10102	-0.0361834441721581
8868	-0.0316087013789863
8785	-0.0378206613280873
3856	-0.0578627268754561
4296	-0.0563171949349136
7295	-0.0471543129242839
3039	-0.0547643292489111
6398	-0.0432368334084622
17525	0.0329778670766588
16150	0.0581321959381385
15686	0.0544011387310328
8009	-0.0138973199797492
7509	-0.045853238296864
3147	-0.0544397004654002
5122	-0.0496336256529964
6638	-0.0308061787901187
8223	-0.0128368795012728
6094	-0.0497085712991614
7290	-0.0465877992691966
17208	0.0452087802676166
13669	0.0211320118049405
6616	-0.0389722286463743
10342	-0.027001967790702
2895	-0.0545059071918711
2564	-0.0556151956798718
9104	0.00976880733577295
14540	0.0505940881838004
14754	0.055479405953195
12846	0.0559426035318618
12475	0.0560301497025097
14700	0.0561427555509018
14483	0.0552983565021304
14056	0.0467632271468425
6144	-0.0251505494502674
3461	-0.0439628132356268
2141	-0.0487219797979869
4502	-0.0340957347231356
4501	-0.039170410402939
4438	-0.0305489177616721
3793	-0.0359627416172433
10012	0.0163016755427601
3105	-0.0444027816147986
2891	-0.0445610338525322
7015	-0.00633543532824829
5802	-0.0222557430802136
2760	-0.0411975284775167
2926	-0.0422592448153857
2943	-0.0432113043722359
2802	-0.0439174484565918
3819	-0.0431759779285171
3806	-0.0416767480748821
3481	-0.0454989386860224
7844	-0.0370907664381585
9128	-0.0193498993381946
12686	0.0318893755115073
16689	0.0557243021405323
17836	0.0577342428742067
14367	0.0574693472275055
13140	0.05765726299714
13646	0.0583079675341054
12886	0.0543036092061088
14551	0.0466044754919781
14862	0.0448253023146918
4123	-0.0476146591812222
2829	-0.0530684131418253
3729	-0.053150577698329
4592	-0.0468601717366545
8927	-0.0137556551216079
6981	-0.0302915077900137
3096	-0.0448770455999613
3157	-0.0437163934970027
2990	-0.0476438340533409
8649	-0.0257582005008365
9368	-0.00738736558415106
13098	0.0460959783985317
11215	0.0395913419837944
14055	0.0500828913368345
19177	0.0555895621884646
11713	-0.00653528369474457
3433	-0.0439092232192261
3084	-0.0458618474352631
2766	-0.0469421504346857
3233	-0.0480385821782928
7685	-0.0336940884725248
12481	0.0331007101161351
13036	0.0561666342819567
12634	0.0561073120778928
10047	0.0527456867214789
13478	0.0556529269327619
14447	0.0557889967656441
12445	0.0520353938361146
16942	0.0498747820480454
15580	0.0561019571576349
15130	0.0579325190641379
16759	0.0608163575943827
11238	0.014289422064172
5291	-0.0431506790112017
11858	0.0361940467973844
7321	-0.0268281262881112
9548	-0.0220555155365996
7544	-0.0360190667652259
14163	0.0561652726382459
15931	0.0579971447421808
15816	0.0434617334369884
6893	-0.039126864905351
3279	-0.0461913943246828
2580	-0.047564016030378
2776	-0.0477891674640063
3478	-0.04732210073824
10806	-0.0175243352371148
16176	0.044877650488987
16164	0.0608120988332789
14533	0.060548354256373
11233	0.0508131555650123
17149	0.0606362841597805
15199	0.0602620264541657
14146	0.0494359809412441
14045	0.0310545510583139
8525	-0.0246239475237329
3408	-0.0533414129466813
6336	-0.0458322687046857
12886	0.0299226485906752
13405	0.0604487852224658
15595	0.0616881078312214
12658	0.0564317684452234
12774	0.0538435790601954
8263	-0.0118587123797141
10030	0.0332216384627991
14782	0.0623016251912804
16086	0.061853464231064
17348	0.0610810479062545
16228	0.060534347698963
9950	0.0207617841631145
10049	-0.0116008457181476
5426	-0.0406385834929835
2842	-0.0443157672787118
2947	-0.0442138575382008
3249	-0.0426429033378982
3655	-0.0437058375665997
5568	-0.0431855744422383
5988	-0.0386748742811497
6478	-0.0374335395194781
7101	-0.0349371471165823
10500	0.0188940310115666
13708	0.051200124025691
14381	0.0611796229862549
15448	0.0612934394204338
16383	0.0605470709763173
15080	0.0595652838004122
11057	0.0414871659668512
9745	0.0277646100545676
7296	-0.00209707696174771
6610	-0.0357019805223237
7018	-0.0358324503653727
5459	-0.0444253074127426
3204	-0.0496199651698428
2896	-0.0476989672737543
3497	-0.0439966607751705
9718	0.00384855050867922
15295	0.05648868626939
12372	0.0583540604556708
12091	0.0454250912551884
13444	0.0425337869527345
7904	-0.0344437503492887
14544	0.054741683718273
13237	0.0577259105249848
15956	0.0603270029883798
15047	0.0564935630722633
7180	-0.0361925885677407
5785	-0.0451033081552793
12201	0.0220511745500691
11786	0.0280535374517704
13387	0.0379072508677445
12346	0.0488695544608247
10560	0.0321187156442238
15518	0.0577211916177646
15724	0.0581097536176742
12729	0.0538647554700611
7994	0.0223891592731493
9546	0.046163390791227
12753	0.0486590671782993
9614	0.0314940954025389
11569	0.0529067815160568
10731	0.050225075957711
9435	0.0501793881583263
13892	0.0542475631216067
15218	0.0556910504714752
11986	0.0476017171486352
9124	-0.00938324708046073
3017	-0.040904754594992
2604	-0.0417070604233198
2772	-0.0417420230653553
2525	-0.0413340285538711
2668	-0.0412226288494657
2928	-0.0399808475609054
2969	-0.0384176677117906
5227	-0.0226066901776771
5307	-0.0271071849349474
2715	-0.0396503262036894
2603	-0.0411030481249211
2618	-0.0433200730534746
2727	-0.0463721288863434
4723	-0.0395609486489303
5238	-0.0296482474988004
2672	-0.0415151516900139
5147	-0.0293428090151526
10954	0.0340787240706968
15664	0.054724096309065
17865	0.0553737883338564
11899	0.0510482899387544
4778	0.0224590649024689
622	0.00482727233670038
315	-0.00127864426362419
4889	-0.032613778335168
7095	-0.0176542445288551
296	-0.0471404500503606
390	-0.0465896728353796
512	-0.0491829192766212
0	0
69	-0.03862002551892
559	-0.0467156280461456
111	-0.0318725549231226
53	-0.0271700671209105
101	-0.0270271309354714
80	-0.0269747351680251
286	-0.0403082450685415
2014	-0.0552385338144755
6375	0.0281844079402079
3565	0.0471605940605458
11295	0.052207136679965
13452	0.0525677067934143
1222	0.00672460577363672
7800	0.0463190588520664
7815	0.0331549569079354
6600	-0.0106265688267986
9487	0.0194629006926648
8905	-0.00973148834204781
7437	-0.0223459062314992
12032	0.0521087925066346
12398	0.0555118526237643
13194	0.0552479876643422
11247	0.00110942399936836
4438	-0.0516700447304562
2788	-0.05342165207691
2622	-0.0540142805273915
2762	-0.0543080803618752
3203	-0.0535522625788982
11552	0.0178061977071083
7709	-0.00837693019738103
4476	-0.050115338414631
5370	-0.0501881467784875
4238	-0.0571671193822783
3492	-0.0580201770437151
8366	-0.0104954404357376
10892	0.056792428850158
12777	0.0557377051668785
6898	0.0501038761724579
4772	0.0454229228660009
4545	0.0281832973940863
4595	0.029284832457047
5999	0.0425100832551567
9645	0.051596709153216
14919	0.0546931805597024
9368	0.0551575359550081
10965	0.0449336687390465
3740	-0.05498803478244
3069	-0.0551538070876296
2612	-0.054237380896761
2642	-0.0541251847348934
2541	-0.054147557070679
2803	-0.0544484770874695
2757	-0.0547182307677713
6245	-0.0405944789805412
5605	-0.050653059266097
5411	-0.0478603540288054
7577	-0.0229730918375095
8342	0.0071526633065986
11594	0.0563864261030861
14570	0.0583942694685158
11407	0.0524660503371011
11420	0.039737048615556
4298	-0.0501853600807984
2909	-0.0559431030396993
2705	-0.0549455637831366
2855	-0.053713786042207
2962	-0.0520236464855727
3014	-0.0542582668804057
2692	-0.0568368048148415
2771	-0.0552850917098857
2921	-0.0540827462841058
4703	-0.0355004840733836
14485	0.0545708770023597
14629	0.0583620375045271
11642	0.0431276672615761
5584	-0.0458500832361821
2843	-0.0590908010406596
3168	-0.0572280108108707
3499	-0.0401086784234824
2499	-0.0548758355554085
5498	-0.0397468922417594
2533	-0.0566229886542397
3804	-0.0410563207054503
9725	0.0397438685753926
10888	0.0499927077654436
13649	0.0570989690261542
13915	0.0563510052812194
7295	-0.0203756537255419
9488	0.0142648356032768
13398	0.0358961379901193
3719	-0.0568032224417255
3299	-0.0582067291745059
8405	-0.0233745530372324
4058	-0.0551709464417407
7034	-0.046516121023705
4720	-0.0501923025272398
2752	-0.0501840324307553
2844	-0.0515982054105339
2740	-0.0519937198729998
3318	-0.0531291487265126
4162	-0.0521347349360843
3112	-0.0509811988768408
3231	-0.0482374010468641
5315	-0.0492557497476512
7830	-0.0356944621953707
11942	0.029033038025266
12730	0.0425765443182427
11023	0.0375131293637274
10981	0.0344552746579004
7872	-0.0263130981319651
4792	-0.0524877831418716
4503	-0.050999007315529
3091	-0.0568273219209653
5443	-0.0551462966290978
10310	-0.00349608052532554
9948	-0.00834033211372387
11890	0.0487560735263076
12662	0.0557377066821377
14600	0.0589908633391862
15244	0.0587643811516012
14381	0.0524101720961852
6135	-0.0436628232830432
13300	0.0430211543963908
10745	-0.00515630106292189
2950	-0.0562571566661364
2726	-0.0531525496136078
2949	-0.0517756570741811
2814	-0.0518317133117407
2685	-0.0513809238633753
2751	-0.0556645648649379
6740	-0.0473730780664759
7847	-0.0356805543677366
9428	-0.0325484162137722
7394	-0.0362772183180931
7872	-0.0377049835889061
12727	0.0385573856361818
17128	0.0612501067963205
14495	0.059723732006137
16926	0.0620665475616928
14275	0.0614411198595898
14527	0.0239003928683731
4674	-0.0552191348411661
13015	-0.0218696940078976
3095	-0.0519804269422977
4614	-0.0517928103492747
5900	-0.0507919999084957
3635	-0.0544013275031473
13025	0.00361061706478791
5086	-0.0520339987056728
6052	-0.0492909057305223
10566	-0.0119856345234901
4044	-0.0529217836375847
4323	-0.0545601265892471
3965	-0.0558199718047432
10685	-0.017212019325212
9132	-0.0363287705296463
4668	-0.0543288842402411
13561	0.0233874996035792
6080	-0.0555026453747693
7072	-0.0501650119102069
14703	0.059564901870433
15895	0.0608506242521112
17435	0.0601713572866011
14871	0.0603377159815342
12624	0.0580171836610944
8428	0.0499088865465669
12403	0.0613794081380644
16581	0.058757390043179
8895	-0.0426523582342711
6338	-0.0572448691800448
8872	-0.00977318032037558
7424	-0.0537725366650198
11459	-0.0220729368906614
8468	-0.050464315258551
11040	-0.00849184591745068
6306	-0.0526962916637604
8172	-0.037498604126511
10489	0.00653530684534312
10935	0.0286084384274185
12067	0.0540435077776963
12475	0.0283911184786995
12327	0.0490322350894242
12837	0.0549172593121586
14092	0.044140926528039
8106	-0.0308107342145238
2806	-0.0521009620033308
2902	-0.0504716790892946
3022	-0.0505630857244399
2978	-0.0506273992164173
2791	-0.051016660045947
4445	-0.0492073665551428
12084	-0.0176302271479088
7377	-0.0505444394120617
13812	0.00614858534634777
13335	0.0412593353270602
12937	0.0569970563702435
17574	0.0580221553254607
14945	0.054297823892438
12245	0.0515125746851033
19455	0.0612990844572482
17735	0.0517759622185259
15188	0.0132474039260336
6765	-0.0380119861202243
2719	-0.0500699685708829
2314	-0.050093833326308
2805	-0.0508810466753367
2662	-0.0508044297462267
2602	-0.0506777867479365
5544	-0.0381692476465306
10365	-0.013534863264286
14044	0.0206207069064862
12600	0.0386153019015649
13896	0.0408207432029908
6543	-0.0454520109807966
3559	-0.052784238978717
3051	-0.056330489283001
8124	-0.035974682080321
6562	-0.0468152362423106
13341	0.0179235548520167
18123	0.0579927737667155
16068	0.059317775158218
17049	0.0584562049863841
15246	0.0580640807691744
11072	0.0472294551460437
15941	0.0551498415888241
15364	0.0428174819221083
12002	-0.0142989709846893
14121	0.0402595976016356
12792	0.0403925857422721
14284	0.0385794210118009
9951	-0.0314832178539544
6913	-0.0522567315823557
14313	0.0325745552233519
15072	0.040082793905802
9124	-0.0158399404686919
2741	-0.0527956258290443
5116	-0.0487726297300466
7012	-0.0461310988533495
6505	-0.0408407939602889
3632	-0.0492786530003961
3292	-0.0518065097020841
4198	-0.0519635539022263
6232	-0.0440077589795488
10705	-0.00206596029175081
10366	-0.00437853502156973
7330	-0.0428925202302501
9547	-0.0235924489833985
10285	-0.0301978948999213
11855	0.0100416812614439
16464	0.0552036038984384
17798	0.0596630363582516
14757	0.0548264938373741
15186	0.0552496902446627
14959	0.0530034942749704
14354	0.0520515033676251
14404	0.0535800130049314
16393	0.056873123995643
14516	0.0451135210593682
12331	0.0269867204125679
11151	-0.0162332142319368
10338	-0.0454684990977701
5990	-0.0494189698202931
6962	-0.0508872032037305
15030	0.0386138420314701
12196	0.0371284229568139
15409	0.0566669222507981
14211	0.0608300960755867
14450	0.048563400949889
9543	-0.00590182566261796
9098	-0.00630408615923034
12443	0.0528785793783393
13443	0.0519831710181305
11304	0.015387147759582
8827	-0.0219448233063558
6886	-0.050844685084988
9291	-0.0123689786678434
10851	-0.00678158010397522
12070	0.0337283640219431
10353	0.0479969751508013
13008	0.058512531514253
16947	0.0587550778210506
13541	0.0580384725328786
10951	0.0539492701415078
13063	0.0579771164908588
11106	0.0501097656268028
6250	-0.0466165012449224
9162	0.00835894437950802
13325	0.0507999052805648
8636	-0.018975984984933
9094	-0.0191289882184612
4151	-0.0523561147484104
8222	-0.0350603584751232
18169	0.0529597915277517
15037	0.0590641237219845
14121	0.0587017618272069
13116	0.0544563410196791
9854	0.0396786590187818
4472	-0.0270934412906108
10032	0.052104586940587
9561	0.0532158535877405
13664	0.0527448074975703
12610	0.0527988109225472
1882	0.0181559867328691
3238	-0.0490322010076321
2606	-0.0497266882054918
2881	-0.049849374041801
2752	-0.0507949347523785
3231	-0.0513566628342641
3026	-0.0532867605991197
4347	-0.0488364050203986
3085	-0.0548894309204026
6518	-0.0365031787318932
14243	0.0461600692929241
9939	0.0112249157809321
2825	-0.0557268022150132
2824	-0.0597791862915412
2870	-0.0603150845530327
3197	-0.0610634369996422
3071	-0.0601319878589035
6388	-0.0290158067767392
14783	0.0566971896622907
11202	0.0644722970818473
13984	0.0642826988348559
13916	0.0664856697799266
6020	0.0439911590454653
15063	0.0667478858228021
12886	0.0575443200711671
9654	0.041687325040714
16520	0.0668498585411667
8101	0.0548828499015632
7939	0.0346924241731165
14499	0.0617851260745383
9108	0.0592197581932005
13455	0.067176225321342
16599	0.069012199505406
17288	0.0690048247788102
13167	0.0634514096797398
12598	0.0496348749769589
11056	0.0251324869990404
9667	-0.0194676669913365
2932	-0.0601181889712636
2789	-0.059336525309305
4604	-0.056543249169953
7938	-0.0322060091031476
11358	0.0299000692362978
10962	0.0381424950286853
7761	-0.0463226575812106
3028	-0.0574675862298899
3366	-0.0585511827010327
10274	0.0110771883202034
14790	0.0517041983268184
8240	-0.046566433392551
3489	-0.0594040130825544
6828	-0.0526702111367549
8178	-0.0356358126066918
2789	-0.0582162146759627
2827	-0.0577003780093309
12257	0.00353834615991905
9494	-0.00772212054508082
5677	-0.0561216863420068
5939	-0.0515876563135822
12730	0.0281965932761829
11987	0.0287288833129378
14119	0.0658700331231921
12891	0.0647755687582031
14007	0.0656683845200147
11619	0.059246392928377
10580	0.0572088400721634
12799	0.0673855224438111
13135	0.0691308452600022
11321	0.0455773096424722
3664	-0.0597851708297534
2952	-0.0612494240609906
2872	-0.0609610939469867
3325	-0.0602534486648304
2902	-0.0610710318270651
8117	-0.0237821618653861
15425	0.0571382086556169
9123	0.00126039026348481
11416	0.0633377585530091
6730	-0.0275436439720652
10395	0.0202605359206586
4690	-0.0606075236760852
8387	-0.0386275268376466
4194	-0.0630075489766911
7013	-0.0571597603173303
9159	-0.006483782630472
10766	0.0184176851034287
10926	0.0614878729629015
10681	0.0614357963349188
10098	0.0661458122319465
9137	0.0548555191420854
9604	0.0584702250571019
14541	0.0652402032558445
14440	0.0642506339527772
8914	0.054152618271245
11467	0.0592956434847867
16192	0.0582603670160874
15761	0.0568291690196951
15063	0.0562847306741094
15556	0.0550232403079651
15419	0.0558676350829232
15037	0.059100350826935
15676	0.066912868187179
7496	-0.036949973342658
6761	-0.0516301304032367
9772	0.0458495427636879
17392	0.065145345498841
16135	0.0677721003978788
12099	0.0489889952491594
6434	-0.0415227263479953
2950	-0.0563139132027842
7259	-0.0456681605869057
13869	0.054997658495888
8365	-0.0269949939212351
3670	-0.0555682492572022
12015	0.031792754489784
8508	0.022166715923685
15786	0.0683017313851084
17545	0.068617623755447
9061	0.00376744787012491
5746	-0.0470841746576967
5318	-0.0543123773169042
3232	-0.0586146995730429
5406	-0.0547511281854665
3581	-0.0547028873435044
12985	0.042953900130154
9283	-0.00972721926201171
5886	-0.0528005691883166
4597	-0.0553951954280944
11778	0.00948953199624822
17390	0.0593493049697723
4967	-0.0536771569724983
5747	-0.0515797622982389
12428	0.0487073630611241
13837	0.0411280625370187
6947	-0.043772640507111
5934	-0.0466777682936588
8775	-0.01300825892802
3237	-0.0578653898581317
4189	-0.0508856231092712
10225	-0.0185718269036465
10208	-0.0248633395685166
3771	-0.0543797198686754
8909	0.00857642017769813
13746	0.0643447852830594
10019	0.0358499674054633
12183	0.0629220283094879
12142	0.0622779537510889
9060	-0.00494587240212713
11382	0.0176603895118808
6739	-0.0428052802864441
6391	-0.0428187907042934
3495	-0.0310037947221535
2420	-0.0453481474464805
3067	-0.0539699392677408
2963	-0.0551835493443132
6356	-0.0543667558769717
5220	-0.0584165389539736
9298	-0.0265267910649753
10274	0.0214265406342777
6649	-0.0474288001789163
2756	-0.0545443089435517
2558	-0.0549643521439653
2473	-0.055147619523736
5662	-0.0355141756259287
8632	0.00105370940424287
3439	-0.0537393479072082
2660	-0.056246863143001
2445	-0.0563887304019003
2739	-0.0555190112154252
2401	-0.0562310105461032
2518	-0.0553039324236046
2634	-0.0553742660435028
2823	-0.0550386962040439
2608	-0.057763765126596
8862	-0.0241709398880073
9708	0.0315551372498436
5464	0.00599683918200321
6504	-0.0418040325390429
3593	-0.0599889639477522
3726	-0.0616134975721344
2623	-0.0622493661045471
2363	-0.0621901890716034
1362	-0.0159205212153573
687	-0.0587494395191634
181	-0.0225615659738239
1	-0.017389073363651
2	-0.0174832537798657
3	-0.0204190066094417
2106	-0.0393427346256152
6383	-0.0243903708469531
2899	-0.0467614618221894
2669	-0.0476463288938686
2537	-0.0479420947741046
2563	-0.0477824206871463
2611	-0.0466155942155157
2642	-0.0476852220818204
6819	-0.0258031967426491
3227	-0.0469448890154614
11137	0.0262195962364793
11253	0.0595572049454669
16567	0.0660633654610741
16926	0.0672070611108568
13763	0.0659512734244794
11555	0.0651513558717749
15290	0.0542446955536814
10302	-0.0158418685803428
3556	-0.0503602494564622
2666	-0.0506796184938358
3094	-0.0503941768207752
8455	-0.0218945251337704
11437	0.0295354616868074
10422	0.0340773640904863
13138	0.061571154118799
13797	0.0666209838555248
12257	0.065096424214209
12067	0.0548141881469981
11413	0.0334861418348449
10226	0.00767178958760232
6403	-0.0439543012563536
4270	-0.0494221771617234
7801	0.00481427912617503
9519	0.0412731914177728
11513	0.0571348543225663
10486	0.0255339490561898
16342	0.0673700789313339
9434	0.0256602655005878
12792	0.0538576272397249
11133	0.061899766173204
12255	0.0591577528614171
12134	0.039761920268601
11666	0.0338878328184649
9302	-0.0193988114651447
7168	-0.0435631322347132
3214	-0.0517237215954905
2986	-0.0501693924956234
3112	-0.0509196995675138
4666	-0.0482311564131739
2761	-0.0511763498693773
3712	-0.0486583896834919
11415	0.0166634967965241
12970	0.0585206502243543
14812	0.0690935948956418
10775	0.0490823252943287
5329	-0.0493978431695925
8307	-0.0242074351601975
7945	-0.0181370793815641
11888	0.0704970126118197
13397	0.0681087828925673
16712	0.0672059538683806
11989	0.055499992870733
15422	0.0626094086732051
16916	0.0607675521551939
8817	0.0569920420837898
11235	0.0578415533284817
12268	0.0568921140689191
8481	0.0485401923133868
12913	0.0597339187066397
14807	0.0608544681175321
13509	0.0613709042143993
16365	0.062945968578685
14705	0.0706217217582656
3925	-0.0314776468613732
8255	-0.0478724563492325
7850	-0.0462264980403373
5762	-0.0555735209563602
8722	-0.0368016759568045
10263	-0.0276895170509216
6264	-0.0557084151028188
9187	0.00685033308531712
14994	0.0647137299941003
7771	-0.0154292098413396
3896	-0.0595083638471771
6124	-0.0458629636561217
13178	0.0576689296469256
13178	0.0662860153852347
4131	-0.0564004418427144
3165	-0.0573890832332761
14053	0.05781658221179
11503	0.0586421809086853
9828	-0.0220434519630897
2899	-0.0572016603442134
3437	-0.0586035298874715
4679	-0.0547024885627327
12661	0.0301841543434257
12835	0.0706534112665402
13148	0.0704914234568179
10931	0.052142587567959
11122	-0.0234576202505734
4105	-0.0537316595843092
3129	-0.0548438346811524
2913	-0.0548852556898327
2598	-0.0534487583073179
4571	-0.0516255654111593
11554	0.0149855861859615
9821	0.0231014056587908
8773	0.0207289329132653
7508	-0.0157414127164766
6333	-0.0373750440464204
9824	0.0037519178646998
16580	0.0699957577697074
15631	0.0702409849142667
17442	0.0702582887018471
9594	0.0415719376323997
9719	-0.00994049484002808
9208	-0.035061104457853
17195	0.0549270780477255
5124	-0.0573447869946998
10450	-0.00983756512327297
4105	-0.0589435739952357
4823	-0.0577347441789519
7019	-0.0548971637619068
11746	0.0130694408482545
9575	-0.0191754542549312
6285	-0.0595900307989733
15121	0.0503211987009044
17121	0.0578374376742424
8928	-0.0342364310982057
7761	-0.021562503218143
10659	-0.0248938409853289
6026	-0.058570251604016
14652	0.0472988672888009
16135	0.0676290325713269
7469	-0.0423656724725278
5163	-0.0513609700978171
5140	-0.0340548789133527
9076	0.0230744342385593
5959	0.0136667091656271
3240	-0.0479227964369727
2329	-0.0540228982305077
2572	-0.0533439915916815
2719	-0.0517587243784474
2718	-0.0443096037210285
2749	-0.0512917416630455
2694	-0.0517500478916616
2583	-0.0527263172593615
2830	-0.0530949326610374
5001	-0.0506198366436802
7165	-0.0456869497998181
5463	-0.0573730449338633
9377	-0.0283355376762007
7847	-0.0287480744675205
15970	0.0669012886895018
15271	0.0684990249365421
15839	0.066632367471493
16034	0.0661874437759609
16569	0.0645525028733075
13905	0.0215054337065778
5660	-0.0528773077091373
13029	0.0409722517604627
11719	0.0327346221730269
9984	0.0266399690766666
10915	0.0241564034108703
9334	-0.00116861778178064
7374	-0.0380224459816608
6251	-0.0483230523680008
12578	0.0523063219794471
13861	0.0540730132268106
12355	0.0127096210873796
4048	-0.062322362283531
13656	0.0397197537536286
11747	0.0301905058364783
8738	-0.0133344026254681
7922	-0.0481706862858243
3001	-0.0613127153486897
3189	-0.0607932993982939
2990	-0.0620486454528735
8654	-0.0115605232963996
10096	0.0574217870391819
14883	0.0638078164262788
14259	0.0553071560251281
15186	0.0595716030603083
11307	0.0538714163584686
16558	0.0618623336501261
9197	0.0494734526512514
9919	0.0539814279595806
13842	0.0556036184478579
16091	0.0597833832633849
14909	0.060929436748641
14451	0.0454344957878883
6281	-0.0644133870140062
6715	-0.065259983153405
14277	0.0287404886295789
10216	-0.0434996810468961
10179	0.00366379620246109
5397	-0.0625232086258299
5061	-0.0636158929507868
7680	-0.0468209563169901
3599	-0.0641418481937265
7239	-0.00124270859833839
12507	0.0547974516821801
13480	0.064967314240187
12948	0.063941132846825
8319	0.0581186122351752
13080	0.0569800178221044
13097	0.0558262765662323
16724	0.0571061514700776
16318	0.0570414310147946
2005	0.0211896624490204
3670	-0.0359307340155443
9326	0.0600510533303058
9341	0.0641914871803493
11948	0.0616303652840937
12676	0.0602230427091521
15008	0.0591345642562902
14254	0.0629571493024812
5948	0.0638846111293269
7229	0.0630351241751914
10913	0.0603300238172842
4052	-0.0264950242905883
8244	0.0372384105827724
5119	0.0209974215298484
13040	0.0675758822282268
11554	0.06594308453552
13845	0.0657891359184278
12392	0.067214295773791
6524	0.0441994093307239
1255	-0.0116802110590068
2376	-0.0188344570386752
11847	0.0458621312429317
4505	-0.00861045120792104
3024	-0.0313707933205871
4122	-0.0303385544764788
2676	-0.033336988547179
2988	-0.0273664162812582
5183	-0.0163684448246105
9190	0.0334893145625954
6694	0.0339204247557036
3479	-0.0312812988082971
11106	0.0454016520206136
12147	0.0638210829231416
7967	0.0476567725782201
13346	0.0668556065873382
12447	0.0668546859074098
9093	0.0353584433932963
3544	-0.0373591712024229
9099	-0.00553147350462409
10187	0.0441419923049704
12003	0.0660053171713217
12771	0.0637180509336634
8986	0.00857399564765877
2860	-0.0323872753108153
5906	-0.0112296306740322
4627	-0.0130076204458407
3624	-0.0243757901692514
2718	-0.0346074928761246
2898	-0.0351276935766514
4275	-0.01777259338317
10953	0.0596626896124358
9868	0.0588919213695897
10037	0.0577587717678671
14602	0.065384137844901
10312	0.050489841734262
4069	-0.0156683965877846
7737	0.0142544712091479
10157	0.0553377435300592
9355	0.0542594257720714
9215	0.0472883272800038
5342	0.0110652016073096
2819	-0.0257412029001588
3186	-0.0229581783389541
2698	-0.0248612557012888
2463	-0.0249293032642174
2414	-0.0256586676173182
2503	-0.0263254905813465
2536	-0.0235024023453827
6959	0.0233282664280384
7253	0.030138168740607
2759	-0.0140745836740093
2924	-0.0234377497801816
2351	-0.0232124956420162
2693	-0.0283845689910918
2573	-0.0325269395625668
3288	-0.0256346488639397
9740	0.0495325179240543
10171	0.0549455248662543
10930	0.0607459561074648
15111	0.0649677310966312
15458	0.0589228358510424
13888	0.0622565218711274
13360	0.0655005961911875
14215	0.066583532130139
9659	0.0623835680627694
4582	-0.00275989875624088
3193	-0.0319180632164
2933	-0.0345703387104413
2602	-0.0353231753587945
2738	-0.0341452352181626
4175	-0.0246470737323026
2710	-0.039050842187742
2559	-0.0389000726418988
2484	-0.0400990204892844
3054	-0.0296041332472992
6914	0.0131630399276914
10591	0.043574677918399
10157	0.0479817459689735
10619	0.0641841721705331
696	-0.0377157813927919
59	-0.00905648157339334
4	-0.00482620774082758
12	-0.00490286539196295
19	-0.00519319830327847
3256	0.0103472216195436
4911	-0.0384461068177642
9799	0.0553711133401564
12412	0.0667769733836555
15512	0.0678830371946924
11114	0.0605976648389972
6722	-0.0331890953174446
8079	0.0154120171278865
7829	0.0219523238656991
8131	0.0276119073829523
8155	0.0613791962539288
9077	0.0155234956170913
2711	-0.0534053589617475
2994	-0.0569745848499753
2280	-0.056769221054161
2371	-0.0570183336785818
2673	-0.0566975300436784
2839	-0.0441488904324383
6618	0.0161301155539937
2848	-0.0580269847788614
2768	-0.0565029255975398
2775	-0.0570347928748577
2472	-0.0576832165114751
2483	-0.0599292791311854
2466	-0.0607307758710107
2452	-0.0599155721810174
2652	-0.0582863175810102
2662	-0.0613769884596865
3543	-0.0561052956266959
4822	-0.0358839996029597
4396	-0.0577321849645136
4069	-0.0516065506891994
9415	0.0305330833916507
6605	-0.0343246936862558
3080	-0.0636598186175932
3184	-0.0597775423612513
2635	-0.0646363967836553
2629	-0.0658157076043334
12892	0.0582728162279943
12141	0.0660512604231514
5221	-0.0539541764818238
5605	-0.056672328958151
6252	-0.0400333037650872
11580	0.0581557439406065
12680	0.0658510617573833
13420	0.0674668839556027
8188	0.00259390526051875
3404	-0.0637098607258076
14482	0.0662443217293838
11798	0.064418414181704
18240	0.0674165422402894
11223	0.0436860923810861
8977	0.0412567685757453
8484	0.0073950118427842
15078	0.0636417821953093
3083	-0.0672299951983922
5561	-0.0559917316092954
14957	0.064811861686906
8453	0.029048940358972
4454	-0.060661172218667
3001	-0.0649082912747299
6489	-0.0297596453917523
13575	0.0660819845904054
15045	0.0690524640432066
8104	0.0184145009439856
3436	-0.0633817442035558
10957	0.053242052116282
5607	-0.0579479876261113
11448	0.0450924053833163
8122	-0.0308580760590316
15432	0.0696495912885947
13055	0.0690970032110144
7570	0.0519106062569766
9658	0.060332210158688
13886	0.0697762596717042
9100	0.0194728188244983
6150	-0.041851696822817
2661	-0.0555672643435958
2629	-0.0608752042569378
2477	-0.0630088973486316
2335	-0.0643712854647348
2666	-0.0637549438139833
2852	-0.0626599936847425
2762	-0.0608374778517596
2600	-0.0548876683199068
8380	0.0147318381621732
9448	0.0437098193624722
3779	-0.0552270990994505
2881	-0.0654581073000729
2823	-0.06542464023725
2660	-0.0659781697047664
2770	-0.066259932942898
2592	-0.0649938502035504
9942	0.0272730872994715
12546	0.0643657168598691
7528	-0.0272553797919694
7323	-0.0307288478798842
9323	0.013170238624502
6537	-0.0332909619649016
11066	0.05793921016519
6653	-0.0482788394408721
6359	-0.0430678923214752
12157	0.0658645712314232
8451	-0.0210880188498656
3374	-0.065035922847691
2792	-0.0669610329595225
2688	-0.067668139436929
7965	-0.00403074710702667
8335	-0.0341739339480435
11237	0.0446942629329892
9357	0.0405893725652525
9353	0.0351575625465204
12147	0.0577039055678056
6254	-0.053087238046639
8635	-0.00872600412729897
6345	-0.0458671715279348
8379	0.0474768480353443
8530	0.049303953854019
11456	0.0669775651261162
10288	0.0673691330332004
9886	0.0545013240644675
10834	0.0594434359589119
10221	0.0152400797955283
11934	0.0241865515584139
14572	0.0620630923459727
9795	0.0428635690313716
3422	-0.063738631967388
2836	-0.063114347935491
2467	-0.06350641835069
2683	-0.0628291179991917
2664	-0.0642398613018105
2741	-0.0647747102798883
2875	-0.0654058704771211
9747	0.0294704400102191
13150	0.0667706864569731
13438	0.0535533432873109
11428	0.00160943726852211
4653	-0.0649891934505475
6931	-0.040784176824787
6019	-0.0528431962242254
9958	0.00883032078748074
7478	-0.0261926320030706
13348	0.0638650201960994
13362	0.0656884368171312
13277	0.0671177075165831
11465	0.0577643617854119
11745	0.0622810426994793
11527	0.0566107374221558
10568	0.0346182780096335
6276	-0.0608322239122607
9358	0.0365530366967783
5749	-0.0527016500657181
9313	0.0333303728304695
13431	0.0647434752555493
12808	0.0618201942038031
5721	-0.0483101266634997
3384	-0.0625692372837799
5709	-0.0490951881987493
5627	-0.054270454695911
4129	-0.0629915910531571
3236	-0.0596066580966709
6060	-0.0571849310464154
4379	-0.0574107733615643
6928	-0.0404971923021403
7485	-0.0219463679833881
7255	-0.0355416005048925
6988	-0.0482813397991118
5749	-0.0526039626911099
4357	-0.0596410854065247
2592	-0.0638182438001189
3241	-0.0573877439973811
9248	0.0286444690776152
11230	0.056821941850895
13154	0.0612426212476906
9408	0.0397024558533243
17135	0.0659321557671704
15685	0.0656836822573602
13830	0.0639270843688398
12972	0.0666026206698738
14632	0.0670902770145293
13760	0.0683576030149227
14609	0.0687402824655889
12255	0.0627950217998946
11964	0.0374239242397688
3913	-0.0639719063436334
3207	-0.0638831853583754
6037	-0.0316565400443717
8828	0.0160151655723781
11237	0.0686264664865354
9099	0.0488699084505346
5707	-0.0583012011709724
9151	-0.00321919335694827
15594	0.0670456053252748
5460	-0.0636958183737116
3137	-0.0697884398742664
6027	-0.0617190747110097
8051	-0.0287958454041
16305	0.0688579859758683
11897	0.0655813309805001
14595	0.0670065485654707
15919	0.0645242934705099
14634	0.0653976582535655
13161	0.0678815167254276
14116	0.0671224555240138
7308	-0.0210255279105835
3454	-0.0651134481670738
4436	-0.0609216594779843
3654	-0.065497613973283
6000	-0.0602638282694984
8646	0.0235928959394134
14115	0.0666275645717347
5861	-0.0345129054335157
3160	-0.0643905831964179
10406	0.00183211512994057
13652	0.0528630043224779
14153	0.0563152476715454
2776	-0.0610046714285515
2441	-0.0643133127255699
2486	-0.0623154439687973
2619	-0.0618398921945328
2582	-0.0604598860305625
2621	-0.0596490690229016
2895	-0.0608421879125575
5000	-0.0365470155667945
5300	-0.0519411238440342
2558	-0.0629256578540757
2994	-0.0596954890366828
6324	0.00586693451036148
6914	-0.040962360115215
6830	-0.00781291269225616
3601	-0.0625518147248492
2737	-0.065110007705045
5175	-0.0374046182071821
11695	0.0616247763670992
16615	0.0673202638898469
16083	0.0666465889836651
10820	0.0578031305773419
4027	-0.036077177161974
2707	-0.0637542546778629
2697	-0.065044339574126
3197	-0.0588581346182848
4499	-0.0413904339972891
3508	-0.0559788016152437
8827	0.0257394520808118
3442	-0.0580526328610195
6187	-0.0358709272236579
2780	-0.062227574098118
5366	-0.0396382831576489
3627	-0.057090939762948
11738	0.0523137836804184
14859	0.0675046159528781
13492	0.0625522470828018
7225	0.00535691929946253
2801	-0.0577455363325907
2454	-0.063577186996596
2496	-0.0608874785355919
2642	-0.0605614230353225
2649	-0.0598169664505469
3168	-0.0592868501315594
3277	-0.0616655879270277
7936	0.0211573232222772
12831	0.0584353019454047
13093	0.060847351807842
15155	0.0679226433155566
8352	0.0345063267003608
8093	0.0330942374025525
9472	0.058748268147659
12092	0.0669670585766391
9220	0.0501529621467161
4855	-0.0179117485443423
12944	0.0599665859931516
12684	0.0668178188334577
7600	0.0385992594585243
5274	0.0186686599328888
6309	0.0272790288895652
4413	-0.0368989220426722
2444	-0.0486075709844446
349	-0.00884808410469871
11289	0.0684232091614399
7386	0.0711826410119906
6571	0.0693137886137882
6987	0.0421623936204362
2812	-0.040560493118332
3404	-0.047311937520898
2640	-0.0505548432640519
2859	-0.0511676692476944
2840	-0.0490064807705875
3487	-0.0385409754161942
8253	0.0259036065735792
3064	-0.0524852794746359
4089	-0.0440424644643275
6922	0.0035762436784534
3030	-0.0514417508161251
5269	-0.041514702742876
4980	-0.0485634094732717
9066	0.0291883994120842
13627	0.072308188881217
15114	0.075518441734508
15616	0.0738147777286801
12945	0.0572958282065171
4372	-0.039258969413797
2913	-0.0514207266548879
3099	-0.049911853512453
2864	-0.0540214440037715
3339	-0.0513185717910631
6429	-0.0185580723733444
17237	0.0713144962727319
14211	0.0675921313016928
6562	-0.0393925195188722
12121	0.042482349210601
5805	-0.0426132947723864
13559	0.0714080682822823
14110	0.0665927728703427
2765	-0.0515182467337928
3170	-0.0474066640268436
3053	-0.0445984077342901
2837	-0.0485987880444925
6045	-0.0011121385606018
3677	-0.0362327621322856
1754	-0.0236740515688786
2157	-0.039311641268667
2269	-0.04178203554188
2237	-0.0427319037677315
2689	-0.0477244621788468
2758	-0.0462486822474918
2679	-0.044871966562667
2594	-0.0445635461094572
2581	-0.0392513254315076
2475	-0.0430506280715201
2611	-0.0449510774326455
2611	-0.0452446239392697
2629	-0.0432458724979093
7278	0.0210433409053489
3398	-0.0358376475845915
2474	-0.0432746047840667
2437	-0.0423578678631421
2397	-0.04478677195046
2570	-0.0459393817615255
2684	-0.0482189665042051
3720	-0.0446836169854943
10243	0.0233032995300419
8692	0.0529884041050512
15577	0.0704824832442563
14031	0.0662643624205088
14625	0.0666085238102284
14779	0.0673240651574244
6292	0.0394991046487467
16909	0.0738066632924414
8902	-0.0193218794244526
8779	-0.00645644997497954
10801	0.0296247490940112
9407	0.0381662889475431
13195	0.0628614632960984
11345	0.057206090589918
6852	0.00107915168943647
11099	0.0486902383463279
15005	0.0695743395639423
8272	0.016416007845031
8762	0.0457990101985908
10689	0.0526346637663536
7308	0.0221322362477647
7681	-0.006713009095132
3097	-0.0477670234120238
5992	-0.0239250805528426
10663	0.0479347095126265
7529	-0.0135169571262288
3038	-0.0477078297625342
3769	-0.0438414552124345
2762	-0.047666162435999
2800	-0.0506509933713223
2491	-0.0513409998288269
13	-0.0177758827679267
10	-0.0182926207083082
0	0
0	0
0	0
0	0
44	-0.0270383844286159
1409	-0.0615922430300844
3844	-0.0525896703478814
4068	-0.0570766955193051
3573	-0.0595231518697317
3046	-0.0588109913646128
11832	0.0297197287707666
15126	0.0737929731984986
11574	0.067978933349993
13471	0.0689202437315656
16371	0.0676336334642281
14124	0.0684013349146551
13665	0.0694072986729118
14681	0.071811274964257
11206	0.0625213604564526
11699	0.0592531386880042
12650	0.0636096015584204
12255	0.0682806856570277
4749	-0.061976378199761
8433	-0.025721546438351
7544	-0.0558834314802713
3813	-0.0672836992543928
7035	-0.0371473303028804
13621	0.0666355277950423
7786	-0.0417705409312771
7836	-0.0311746236062971
5393	-0.0533395878393912
2782	-0.065172718692158
2731	-0.0645626738256295
2769	-0.0631349009414577
8885	0.00851955749000101
14509	0.0731940020179291
17337	0.0747649631309666
9468	-0.00612511312935776
6210	-0.0554158959869198
9693	-0.0271052438402077
5393	-0.0665901091846591
13537	0.0535468604155725
7636	-0.0393071333495868
11686	0.0720806905580219
1019	0.00100160937858071
18	-0.0141580018450848
8	-0.014259479381183
1865	-0.00406983420987028
8951	0.0600670147817805
15957	0.0745150790054571
14532	0.0718864144774889
16083	0.0712025328183175
16323	0.0757385636173072
14679	0.0747530851710862
12068	0.0702896552270335
9053	-0.0141469002932759
7205	-0.0570570784578651
4327	-0.0661045089705727
12600	0.06626632076418
14129	0.0766740629075212
9644	0.065951160170516
12439	0.0764545045796407
15482	0.077117910947996
10107	0.0693188172225322
10252	0.0415052265371962
9287	0.0533716083434845
8992	0.0124051118112948
9279	-0.0124716428489861
11061	0.0674759526883057
11144	0.0150381482976636
4141	-0.0587083650904707
9761	0.0370885856438071
6996	-0.0196217773989307
4970	-0.0412578380957903
3007	-0.059561044553952
2804	-0.0633030997463637
2494	-0.0629121172428272
2520	-0.0601575247528089
4495	-0.0390788843652101
12600	0.0519868850884596
2859	-0.0599280551799138
4435	-0.057064458316828
6778	-0.0256221790814367
6248	-0.0448881110806858
3886	-0.0613088968286352
4322	-0.0498615979130508
4363	-0.0557736715548627
12624	0.0218654589123762
3623	-0.0583902921615313
6355	-0.0564117677689691
11721	0.0473843478952758
11930	0.073408662030258
10328	0.0382934539057595
10284	-0.0317473587752118
9509	-0.0221222948524504
8646	-0.024873172486528
19496	0.0772097033161731
16111	0.0751270064095611
15380	0.076843557732466
9244	0.0641715936355772
8026	0.0677710210038014
11761	0.0765595945702652
12465	0.0734275923606226
3178	-0.0569792377215905
2365	-0.0674375774752415
2194	-0.0688365029314363
4142	-0.063582696907421
2361	-0.0660789242142857
2612	-0.0619966614445392
2695	-0.0644863327256779
10720	0.0225361823508275
13400	0.0607696239446881
4881	-0.0583022909289719
2916	-0.0652385865622728
2775	-0.0665649957558316
2571	-0.066385979245229
2647	-0.0665550778293938
2642	-0.0668751536197539
2583	-0.0673714599227707
3386	-0.0655093374601847
5367	-0.0608752293861044
7349	-0.0468746689795422
8897	0.0212473204910581
9067	0.0218144456373323
7924	-0.0334595044522112
2930	-0.0663997599310439
4581	-0.0637722517778508
7973	-0.0268504070562878
14179	0.0668036674159784
7380	-0.0239267291511322
12910	0.0442765334116195
10777	0.00253829710986013
6064	-0.0522603137284129
10342	0.0267247068519269
2754	-0.0636406310783813
11336	0.0364767505003681
12312	0.0345074678506349
7936	-0.0165312170266398
3275	-0.0573082818769629
3242	-0.0584506203836357
6388	-0.014961107097
3582	-0.0574404342665859
4755	-0.0487599764812425
[truncated: 4,189 more rows]
