# Supplementary material for: Genome-wide analysis of the interplay between chromatin-associated RNA and 3D genome organization in human cells
Source: Nat Commun. 2023 Oct 16;14:6519. doi: 10.1038/s41467-023-42274-7 (PMC10579264; doi:10.1038/s41467-023-42274-7)
Supplement: Supplementary file 6 — Source Data [file 41467_2023_42274_MOESM6_ESM.zip › SourceData/Figure_S1h.tsv]

cRAL	gene_density
97	33
18879	39
65338	51
49719	27
62383	20
34909	14
42910	9
61327	21
31013	2
27307	4
23700	2
44553	7
69269	17
51768	14
34192	7
38973	13
39180	12
36892	21
46642	12
54707	20
38163	17
49612	9
46592	19
66303	24
57899	17
35074	24
9405	28
25118	9
26342	3
37445	3
43506	15
50449	31
59902	23
32573	38
44818	16
38338	4
33329	6
43960	9
49019	13
35907	14
39215	14
36858	16
40195	15
58130	13
46236	14
45558	13
43081	20
46787	21
43087	13
40025	12
37150	15
57664	21
63300	28
59190	25
58916	24
58054	28
46901	19
47202	28
45217	13
37543	4
40582	5
60441	12
43199	14
58256	20
55482	31
47637	18
41454	18
28715	6
25285	5
34737	14
32646	14
42492	15
58958	22
48186	5
42551	10
49501	28
46524	10
44073	12
43204	9
48794	25
36333	18
54612	22
46240	12
39493	4
26585	13
43539	22
47171	20
60726	15
52049	20
69472	28
45906	12
48450	20
72442	20
57190	18
52376	20
64000	7
26124	15
27528	2
9631	4
8979	5
35940	13
33568	5
49449	16
48727	18
43443	20
50665	24
68764	24
62035	10
78214	17
63386	20
39523	11
21508	4
20433	6
25129	12
27735	2
23483	4
27588	7
40614	15
30287	7
22982	7
13816	3
27745	5
37365	3
26062	7
29961	13
23253	9
25397	15
25564	16
25187	7
33485	8
38665	17
26214	4
22629	3
26447	10
37218	12
47656	9
26602	16
9224	2
12707	3
15238	4
27358	13
26801	6
11374	9
6198	4
5131	3
5840	4
5567	3
6305	3
9014	7
13293	9
19244	7
24459	16
15724	4
12686	7
24270	12
31476	16
19378	12
7301	7
5581	5
5563	1
5406	8
5275	3
6564	6
7564	9
6616	1
6481	3
2885	2
16453	4
22042	13
32698	10
29444	14
16391	9
18145	7
27009	14
30384	9
16177	2
10980	3
24096	10
25003	14
38953	13
25843	2
25583	8
24625	5
40690	7
26801	17
29046	15
29252	15
35252	18
27707	9
30835	11
27947	13
9508	5
7945	6
13214	7
6398	3
5979	9
6655	6
8092	3
18101	6
34724	11
33993	22
26557	12
26573	11
6793	7
5324	1
5746	2
5061	4
4665	12
5958	3
5043	0
5734	1
5183	6
5153	3
7547	5
14348	2
22349	4
19330	12
43089	17
66752	20
71339	26
61872	24
37146	13
32105	28
40308	13
34171	5
47053	20
33272	9
34851	14
40268	11
27196	12
30262	7
28742	12
45707	12
47562	15
35297	12
48632	11
17154	2
15491	3
27497	19
31127	18
1861	11
1288	12
4128	20
3200	5
53	0
1	0
0	0
0	0
0	0
486	0
564	0
0	0
0	0
0	0
0	0
0	0
0	0
0	0
0	0
0	0
0	0
0	0
0	0
0	0
0	0
0	0
0	0
0	0
0	0
0	0
0	0
0	0
0	0
0	0
0	0
0	0
0	0
0	0
0	0
0	0
0	0
0	0
0	0
0	0
0	0
0	0
33	9
8158	28
888	16
949	12
599	16
25056	24
5145	15
1040	7
16063	19
18839	13
8286	35
686	9
594	14
8899	36
29657	17
36869	30
42227	30
33886	33
19876	16
19717	31
24470	28
47161	44
35436	26
44151	20
48086	42
35694	25
53915	29
62681	31
39374	10
22852	14
21233	20
19352	22
15916	19
30482	25
45692	26
32479	21
46548	34
28269	22
38208	13
36266	11
21371	9
10266	3
10172	3
30500	12
36052	6
43964	17
33540	11
37036	11
44247	13
60954	13
54811	15
31405	11
28646	11
28481	12
13443	11
14897	7
24977	20
40754	16
27877	7
30654	8
31058	9
40539	17
33300	10
30200	9
42505	10
41089	8
24317	10
30636	3
22647	7
18748	5
22001	10
37430	10
40491	16
44816	20
50201	10
50162	13
58335	7
37872	5
55953	15
39819	18
37376	7
40808	10
37268	9
40056	5
37522	19
23632	6
26111	10
13969	7
12093	3
7491	6
8012	4
7390	6
8200	3
7727	4
7490	4
9439	3
12884	4
17688	2
16208	5
26418	11
28094	10
10855	3
11040	5
15390	1
8521	1
14627	0
12582	2
12268	10
26032	9
28021	8
26792	3
22364	10
10404	5
18557	5
36793	14
53418	10
79865	17
80456	22
59872	20
52818	21
64710	20
52720	13
59696	17
61431	11
62052	19
59256	16
30224	15
71965	19
43616	16
49784	13
71064	2
24719	5
29553	9
51580	13
25885	8
36141	4
44301	13
71310	15
61277	18
55663	20
44603	4
39180	7
39629	6
27493	7
13112	3
17013	4
8941	4
11699	1
12818	2
10295	5
27438	9
22009	4
32542	7
43307	7
51273	21
36519	13
19236	2
35222	7
28168	7
31787	16
53846	7
47879	12
50568	17
49169	8
35440	5
66200	17
62275	16
61299	10
39732	11
46948	15
76489	33
32979	28
51090	17
48446	11
57131	7
48794	14
52128	14
36923	8
28251	7
32908	10
31728	5
39037	4
46662	13
81875	18
54439	16
46242	19
49952	9
46364	9
24691	4
14611	9
10065	7
8555	2
10471	3
13759	5
19839	9
16672	15
18432	5
49476	11
24497	11
16889	6
26105	14
28531	7
52615	11
44544	15
46723	9
49022	4
47423	7
50700	21
42440	25
21542	33
8554	26
25999	26
24699	12
30105	15
22856	5
33194	7
22114	2
38774	5
47200	10
42018	16
10226	2
8296	4
9935	1
13279	9
10041	5
28261	10
31204	6
27933	7
36796	3
48482	9
49922	13
52353	13
69573	21
46019	14
38408	14
48398	17
40189	4
34013	6
10233	1
6548	4
8191	3
20536	4
34759	2
45655	14
35131	10
30052	6
23164	3
30155	6
15510	2
13549	7
15996	5
37115	8
50358	19
48999	11
23315	8
8484	8
6522	6
11481	3
37077	6
44815	11
44580	19
36342	11
46430	12
35839	10
44093	15
52282	13
60774	41
32570	18
36043	12
38338	15
33939	6
28357	5
41293	12
34140	6
32777	7
26867	12
33656	14
37020	14
29575	5
18377	10
8172	5
5925	7
5704	6
6976	1
15490	3
29544	10
30018	15
26768	7
36486	15
43239	21
32079	10
27769	5
10543	2
6628	2
7442	1
23677	9
33417	10
47357	9
56572	11
29214	12
25078	10
26761	15
29276	5
31913	4
41436	12
43644	16
53133	15
37845	14
37041	6
29525	12
9048	4
7296	4
7240	2
6318	8
5932	4
5689	5
6109	6
7051	8
10536	3
27644	9
29840	9
41483	10
42725	17
28497	12
18959	8
6610	1
6280	4
12062	3
17849	8
25734	2
14195	6
15431	7
26570	8
35978	17
31784	16
32233	16
40518	10
22904	10
16400	8
21960	13
33347	15
43921	19
38399	12
30986	11
21158	9
16582	7
14294	5
25246	3
29539	16
29444	9
31085	9
40939	16
40776	19
36628	19
28783	19
37635	2
20058	4
24937	7
36164	14
30689	19
53294	30
40766	21
23927	7
21296	11
10448	4
6394	4
5030	4
5398	6
9070	3
12556	3
12710	8
10947	8
26955	5
8623	3
6391	4
5929	3
5241	5
6349	7
6094	1
13873	3
22271	6
26447	10
48296	25
57389	22
35386	12
14120	16
2306	15
1065	11
27702	15
25440	25
1729	35
1950	17
3383	24
0	0
259	0
3052	19
375	2
115	0
142	0
74	0
625	0
10943	24
27813	23
9644	23
38233	16
57969	17
4872	27
25718	11
25069	6
26315	10
19933	14
24987	3
24543	9
29563	11
28750	15
27613	5
34249	13
24539	7
11133	4
7011	6
11934	8
23689	20
34142	13
35720	3
20024	15
19169	9
10319	3
14422	10
24406	14
25356	10
33435	7
12121	16
6423	24
21540	8
16746	16
19343	15
26259	10
44819	21
36583	16
21036	27
15503	7
8748	3
5957	3
5103	1
5724	0
6281	4
7599	6
19311	8
23804	6
30597	4
42176	9
28051	6
38217	16
49053	6
43116	7
41447	13
27752	0
8122	0
5682	3
6599	4
10346	2
12428	5
6609	1
9668	2
17775	3
37533	5
46763	16
45593	19
44217	12
31241	2
23838	3
26453	9
21069	41
20323	24
24196	35
15461	17
10313	16
23971	9
14053	6
23343	3
36137	5
27878	8
22936	4
33038	13
34698	7
17203	4
8353	1
14684	4
21855	8
19073	9
7159	2
7647	6
5869	7
5569	4
6334	3
5790	4
6215	3
11214	4
12334	14
22657	10
27281	4
29551	11
18107	3
19580	5
7921	3
7617	4
9268	4
18489	7
14874	6
49074	9
34464	6
16978	4
17837	3
18036	6
34631	11
39186	4
34553	7
26655	6
11296	9
9452	3
8469	6
8373	5
9743	9
10693	0
28081	5
20936	3
37785	7
39031	9
35797	8
43656	12
48980	10
33344	11
30858	4
14929	2
29428	15
10245	9
15892	13
7463	2
8802	2
9626	2
8969	5
11057	10
11304	5
19657	10
27188	6
12491	2
10303	3
28488	6
38925	4
47707	8
43734	7
47446	16
46350	5
49111	16
41103	6
46149	8
50126	11
34784	9
39246	10
34278	7
36065	16
37748	11
31258	14
31688	4
37187	27
39202	13
46556	20
47991	8
47156	15
33549	13
22021	7
24485	7
16625	2
19110	8
14812	6
24858	11
14093	7
35078	7
31976	9
10014	2
10848	1
8492	2
8414	0
8963	6
13920	7
33704	6
18008	7
21600	5
15923	5
7253	6
16177	9
23276	14
23098	6
25041	11
20125	12
24781	8
10333	2
4869	5
4171	2
4994	2
4449	5
4734	4
12603	3
17548	9
22955	7
17339	9
22961	14
21340	10
18966	3
7146	5
16067	6
18138	9
23734	5
27507	24
27568	26
23911	21
23958	22
20223	20
20370	13
19399	10
18333	7
12970	2
13023	2
23321	7
19409	25
17069	13
24298	12
30678	15
23670	22
16638	4
8448	7
8381	4
11649	13
6478	2
5110	3
4347	5
4119	2
5729	8
6801	7
4718	2
6151	5
14648	9
19194	8
27423	11
30667	17
34162	19
25130	5
34765	6
38644	25
34699	25
49593	36
41658	20
13389	6
6306	2
7707	3
7729	8
13456	9
24159	14
19329	5
22676	10
19886	8
14587	3
9018	4
8662	5
8596	1
20795	6
19488	8
17565	13
5173	4
5530	4
11254	4
20739	10
23238	10
29677	18
29861	20
30341	20
26466	15
27110	17
36594	13
18696	27
17048	11
17730	4
24820	5
24430	4
18948	12
18547	3
18357	10
25577	13
30903	19
19402	7
30371	18
25056	6
25418	15
30305	18
27262	17
33838	24
5087	9
10154	7
8551	3
8307	4
8647	4
10139	4
12952	2
23179	9
15673	5
41009	5
72533	7
59213	11
30102	1
15586	4
18563	6
10827	1
12609	4
22529	5
52046	16
52687	11
76663	25
70733	25
57524	7
44911	7
45380	12
36899	10
78970	18
83370	7
62424	9
77828	13
63500	12
60649	19
40609	12
52345	8
37780	9
37648	6
37949	6
20451	5
10938	3
10486	2
27831	6
43540	9
18244	2
14437	7
14457	5
9389	2
11470	4
16167	7
45582	10
42008	7
28875	4
22685	8
35690	11
11008	3
10699	4
14519	7
20617	12
16625	6
11382	2
9730	6
8785	4
10419	5
19211	6
35229	5
35879	5
44314	16
52353	15
49428	14
45215	8
33623	2
14065	3
9620	2
10505	4
14098	2
50849	14
50393	16
61821	8
65432	18
51224	9
54936	21
29046	4
44482	11
37617	9
35580	4
25963	9
46144	12
54870	27
42636	13
44161	5
42753	11
40471	25
59559	9
55751	15
44693	12
63620	19
62393	15
55493	16
37420	30
31765	26
33001	34
37279	29
42155	33
24666	13
17314	5
26870	26
47901	23
29693	31
27181	13
20160	8
13752	2
13519	6
11265	9
13825	5
12972	3
17275	4
19138	11
22497	16
29645	13
20224	9
14004	5
11628	4
13620	1
9919	7
11583	1
13511	3
13853	7
14182	6
13333	6
14909	11
17442	16
16289	4
19339	5
20862	6
20037	7
18030	5
14419	3
13837	4
6079	3
11852	8
21433	9
22074	8
14214	5
14952	5
24882	3
24089	10
36812	13
27873	12
19859	8
13064	8
5162	4
5129	2
11104	17
6265	21
3989	4
5633	1
11295	3
5289	3
4844	5
4489	4
3742	1
3487	4
3678	3
4674	4
6821	5
11994	7
5556	2
3658	1
3502	0
3568	1
5923	2
3912	4
5222	2
4761	4
3497	8
6512	2
10637	7
11727	6
10510	7
3618	2
3246	2
3385	3
2603	4
220	0
716	0
63	0
3	0
0	0
2	0
6226	6
10639	5
4824	4
3472	2
3406	1
3392	4
3863	8
3790	2
10153	8
9852	25
16445	17
7271	4
17928	9
24086	11
18115	8
17562	7
24629	21
10560	1
5075	2
3483	2
3443	3
3724	2
3866	2
4324	2
10799	2
12860	1
6542	14
13414	10
16119	3
19363	8
13944	12
11630	17
4467	5
5721	0
9858	6
5875	5
13072	9
13407	13
16325	12
18359	13
16746	18
17021	14
8909	6
11386	6
16450	4
14601	2
5705	10
4721	2
5047	5
5055	1
11971	3
20100	14
21030	13
18901	16
16857	11
10300	6
18465	12
18017	14
22392	11
29211	8
22134	8
19937	6
25994	13
22222	10
13762	27
25615	16
28760	13
27783	9
26649	13
40771	10
30023	23
36522	27
29246	13
15474	16
17729	10
16294	12
12724	6
14434	7
15741	8
17806	7
26095	14
21157	16
22117	6
16866	2
16692	3
19314	9
19698	14
12918	1
12366	8
27286	13
38120	11
39982	15
28043	11
30131	4
26144	8
44203	10
35752	15
29383	10
34482	15
43393	12
23045	6
11659	3
6818	0
5595	0
6136	6
14253	8
10131	8
9382	5
6671	5
5997	8
12300	8
25377	20
22726	17
30823	11
34283	16
24694	16
22738	10
25962	6
25503	4
26283	11
13676	4
17067	9
14568	6
26474	13
27701	8
31872	7
32302	11
34375	15
22896	4
20057	6
33290	19
12159	4
20160	8
33723	14
24353	8
19016	11
6970	2
5371	1
5874	1
6302	5
6865	1
8555	2
6590	3
5643	5
8231	2
7674	6
6217	9
8572	6
19079	12
19827	5
8818	7
23044	5
32199	22
35509	15
40905	10
35938	6
36556	7
29300	6
33691	16
17023	3
8597	3
7677	5
6032	2
6218	6
6423	8
7482	3
22320	4
34903	9
30740	9
23717	7
19059	3
33379	15
29810	12
8383	6
19820	15
10398	5
17129	14
25404	6
33859	11
43375	13
43484	14
52289	31
43896	10
31747	9
36371	8
37885	7
42282	31
37844	9
30708	9
25596	7
13464	7
10382	2
10305	5
10093	8
8001	8
14521	5
11782	4
9429	4
17731	6
22526	6
44616	12
57823	19
48455	15
46961	11
47189	30
47885	25
37277	23
32508	8
37316	19
8559	11
11250	26
46412	20
44649	20
57901	15
57318	18
46159	13
45471	12
32492	18
24995	16
30803	8
24799	4
27959	7
37450	6
53893	16
50273	12
35671	5
52555	17
40633	10
5154	42
26528	16
54335	20
18596	4
10942	5
7081	3
6057	3
12031	5
21967	2
16494	12
7771	7
15868	4
22954	8
27313	12
23448	8
20980	3
24249	6
26975	11
15541	2
8356	0
5308	5
6022	3
8355	3
13937	5
6938	2
7494	6
8849	3
11863	7
9654	3
13889	5
24888	1
27434	10
32008	11
33068	15
28292	3
24448	7
18118	6
6193	2
5869	2
5917	5
4658	7
4447	4
4907	1
5529	3
6755	4
7006	2
9632	2
5266	0
4882	4
6006	4
6525	3
4030	3
5619	2
5133	1
9542	6
13079	2
17998	5
25786	12
32493	8
32824	14
30976	15
31472	16
37576	16
29931	8
23433	8
22884	16
21005	8
14327	6
5947	6
5120	5
5641	4
10861	9
5767	4
5617	1
5902	4
7809	5
13703	6
22400	11
32353	10
27612	8
6050	14
1159	16
18	0
27	0
44	0
9289	5
18805	6
27368	15
20937	6
26448	11
23077	12
29491	6
27412	16
31995	12
27580	13
29993	18
24121	9
9068	3
6501	2
4441	5
4352	3
4615	5
4762	1
4823	4
6358	4
5551	3
5292	7
4416	3
4393	3
4018	0
4508	3
4676	9
5549	5
4870	7
4925	5
6112	1
17271	5
24987	15
17569	16
10068	22
6568	24
7210	12
7770	14
31345	13
22421	5
16097	4
17027	4
18220	3
21687	10
25352	16
25822	12
21350	6
19320	11
28458	15
28799	19
26855	14
31906	10
23843	9
25926	6
34973	12
21543	4
16481	7
28408	8
13678	1
20494	5
25013	5
24219	16
29172	13
31547	15
24305	7
18665	5
20536	7
16926	4
18613	3
15943	6
24969	10
28849	15
20529	11
24514	15
24885	13
21103	5
11263	7
7275	2
5224	3
5400	3
5134	4
6984	5
5302	5
5496	2
11160	3
23028	6
20833	4
23956	2
10549	5
8464	4
6982	2
6394	4
6215	3
18589	8
30651	14
22681	13
27192	13
13694	6
7561	4
9314	5
7706	4
20933	7
27359	17
20498	5
6750	6
6360	6
8865	8
17880	10
20260	11
17131	7
7623	2
9406	4
23127	7
36586	6
28393	9
30080	8
29500	16
28374	13
13768	8
6849	2
9368	5
24249	13
23631	24
12866	8
12310	4
7974	1
9704	5
5240	2
4770	4
5689	8
5815	4
5399	6
6792	3
12765	8
18072	9
17462	17
13746	7
10561	5
8484	4
18855	11
29209	8
23135	5
35940	12
28561	5
18303	6
11303	5
14290	2
12013	2
15954	3
15074	2
19134	1
19546	5
27889	10
34022	6
32377	8
19966	7
7040	3
6622	2
6107	3
6678	3
3623	8
8196	4
5500	4
7301	3
6911	4
8008	6
5893	4
4879	5
5114	4
5699	5
7230	3
6292	6
9019	6
22685	9
29288	7
35566	21
36991	9
26805	9
23705	12
18475	6
13722	2
10060	3
8902	4
24052	10
19406	12
19038	3
18529	9
22330	12
21809	12
23637	11
18982	7
15956	7
24448	11
17252	3
9126	7
8255	5
10736	6
31654	4
26317	6
30093	14
33740	13
27951	11
31049	13
37749	9
31086	9
28780	6
24300	14
10593	19
9628	7
6039	2
6894	10
6778	6
7513	8
21910	12
35478	10
31709	9
6531	2
2671	0
1852	3
2130	3
1779	1
2179	3
12108	6
24457	8
11071	6
6444	3
15840	17
23578	16
13183	5
5865	5
5234	4
5673	3
6145	4
12894	6
22808	10
25624	7
26255	11
14782	7
6190	4
6529	5
10061	3
10959	2
16664	1
31284	13
23506	8
24921	8
15723	9
6935	5
6753	4
15678	9
7747	5
18644	7
11430	5
6234	4
5150	1
5719	2
7782	1
5779	0
7001	2
9356	3
13723	5
20408	4
25214	8
29807	16
30683	10
37691	13
37666	16
33789	16
26402	6
23114	13
26425	9
19014	8
12153	6
15986	11
6872	10
8278	4
12398	9
1786	30
46940	21
44450	16
62081	15
47865	22
33323	2
30269	7
26905	4
27313	5
16106	5
16592	9
32322	13
30340	1
39149	8
39786	12
19658	13
27363	7
19226	11
9690	15
18759	5
30825	10
51751	29
51319	14
30550	2
10594	1
7647	1
14019	6
8792	3
14418	6
33339	3
34697	15
13901	5
12063	3
24183	9
29174	8
26245	19
11652	28
8541	2
10663	8
11564	5
7783	2
6347	4
4479	4
6190	5
5728	6
5460	3
6165	2
6543	7
5643	6
6040	5
5790	9
5775	7
5768	3
7158	2
5871	7
9051	4
6641	1
6794	2
10246	7
10336	6
10471	7
8582	3
7962	0
22928	6
38082	23
41409	12
25935	8
16835	8
31060	10
13928	9
43101	12
21918	6
18833	9
31165	11
27966	8
27370	11
29342	12
34075	12
32438	10
34110	7
19705	4
15476	5
32161	13
15779	3
22481	10
15306	4
31474	10
42901	21
22769	11
8981	4
11671	7
6943	3
6473	4
4400	0
14	0
20	0
0	0
0	0
0	0
0	0
78	0
3505	1
9863	10
8031	10
4734	3
5272	2
15436	8
21093	7
21724	9
25007	7
32486	8
23584	22
23271	15
30070	15
27723	12
26386	9
19254	7
12401	4
13917	8
10095	4
8850	3
11700	9
20338	12
22080	11
27574	8
29725	5
20544	7
7485	2
6267	2
7821	2
19902	8
22362	9
29728	12
25671	5
22947	5
22363	7
15848	10
31805	7
23749	9
31226	24
2208	11
91	10
54	7
4750	14
25673	7
30917	9
25894	14
26863	17
21511	9
22882	7
20997	15
22215	11
22229	13
30626	12
29275	13
24835	10
23073	7
19606	10
28857	6
24001	11
28564	13
29184	19
24040	14
27662	8
30008	6
30028	7
19444	9
17979	9
13184	11
6214	3
5847	1
6348	10
9144	5
8828	7
15268	6
20848	10
8468	2
15946	8
19853	8
19825	2
14087	4
22811	8
29686	4
35180	14
7798	2
5662	4
6668	7
7895	3
9948	9
12625	2
19425	12
27056	4
40198	20
26148	7
33310	13
20872	12
6996	4
8350	9
19625	12
11557	1
5321	7
5480	18
13430	6
6261	1
5930	3
7225	6
17347	5
21801	8
16800	3
10874	5
7856	4
10275	3
9613	1
7377	1
5855	3
11642	3
12976	6
14714	1
22675	7
22515	9
26660	9
11608	1
12394	8
19645	10
19977	9
24573	10
38231	16
37796	6
17439	1
9171	4
7949	2
24433	14
25287	16
20568	14
20069	7
7367	4
6246	5
7508	3
17711	7
[truncated: 4,189 more rows]
