# Supplementary material for: Genome-wide analysis of the interplay between chromatin-associated RNA and 3D genome organization in human cells
Source: Nat Commun. 2023 Oct 16;14:6519. doi: 10.1038/s41467-023-42274-7 (PMC10579264; doi:10.1038/s41467-023-42274-7)
Supplement: Supplementary file 6 — Source Data [file 41467_2023_42274_MOESM6_ESM.zip › SourceData/Figure_5d_loop_2_day00.HERV2.KO.tsv]

V1	V2	V3	V4	V5	V6	V7	V8	V9	V10	V11	V12	V13	V14	V15	V16	V17	V18	V19	V20	V21
0	7.71202292733346	2.30008533413861	2.446187227385	0	0	1.82616044194356	1.86928606697734	2.14714394698326	2.18138937931847	0	0	1.96611775134889	2.34015612256247	0	0	0	0	0	0	0
0	6.46209059418167	4.78923589934534	0	0	0	6.88582800879265	0	4.12627408199125	0	5.0616359283155	4.66036821609732	0	2.94130994312487	0	0	0	0	1.91023182250187	0	2.79921176346279
7.71685914915482	3.68756362775224	2.96086218691982	1.95146493018008	2.30909348527174	3.91332746994249	3.98927521184992	1.65780051160226	2.63619520248053	2.22593517471281	1.95029139864063	2.38407903070201	1.00580424617068	0.886301981804886	1.15850813102335	0.387043930003487	1.20010630630116	0.352340916922497	1.04516977714431	0.861025591271756	1.23526012243526
5.91360825198016	2.64777672243564	3.71428802278986	2.10843332039271	2.72383627268393	1.84637564158016	2.57527220566173	3.20368376749083	1.94830728021817	2.72657895801873	3.33414760522637	0.633453158746344	0.730419201832995	1.0859074999626	1.09205706878876	1.40388645855751	0.676342570968858	0.338799637352241	0.464606964338064	0.601068116559909	0
4.25151609279623	1.37527357189361	2.41222101711736	5.12908545004188	2.46423255893356	1.30890096420368	2.80937625815834	1.96830290462784	3.89097429354206	2.67722046615857	1.73646788525408	2.37984437235062	1.65888198603517	2.32348347034924	1.78276943328664	2.28947211215662	2.66302495840195	0.584185497403323	0.325750770521441	0.751926849278192	0.737077695178899
3.48827807644566	5.39007678235736	1.99393874875528	4.7897498088502	2.50031306335442	3.06957360972414	3.64421831741298	3.5096293809197	1.76916822381666	2.46879477955503	2.09841806074003	2.45610346353242	1.49075413269732	0.984697394672549	0.535663303626932	1.20560410011974	0.657568016300379	2.18165647702165	1.255193599649	0.191117440927423	1.14323246977624
9.43390597277704	8.47812046952131	7.25510878571009	4.60929932395551	6.54107823346923	5.17390502647905	4.20276545460806	6.73786877614546	5.27061153583044	4.11606013058233	2.85251509261637	2.864902544705	2.39212399465116	1.1982094801572	1.62452502841819	0.972994866956126	2.3800566037667	1.33187805001674	0.658334603220284	0.587227722158204	0.385004756587864
17.4459764112644	12.537664471642	6.73110901054707	5.43588659384718	4.15754896642357	7.0284641579823	5.40361219631424	4.82841678143874	5.23120192626618	5.11053768860715	3.68464580746776	2.54836445123529	2.0089656796891	3.11612079014549	1.88087349972234	3.05335912010037	1.53749745734309	1.34394938800297	1.05689361292006	1.00457529795146	1.00142540066354
20.424046137726	15.0726089655784	8.47907831003357	6.47430081982845	7.10560782454835	8.92994001927544	6.6449484966436	6.58145142335509	8.22235031939067	7.91655969653952	5.68760333779757	2.84074172149972	1.47604559606414	1.85155210042866	1.86540579860763	1.48548060030618	1.07398453211647	0.809563341346757	1.01482823288738	0.604320434062184	1.04688835468859
50.3026181594635	16.2944302286578	9.02090341692957	9.53565250649517	9.26750811370013	9.93766843824336	8.56949131501114	7.33446801868185	5.2881075754878	8.84946317466018	7.24855140736162	2.00866769709401	1.93639014653441	1.61146639604876	0.870590991401634	1.91944712571295	2.1845362101329	0.736531721369262	1.31137207006636	0.622467808412977	1.85751709900211
16.2944302286578	45.5474990578221	23.7308218502446	12.5881878460138	9.54213644673508	10.7992276588033	8.35798909060071	7.68252376693076	8.33829556886845	8.60940500563961	9.8822313153103	3.67100514270562	2.96016922681453	1.42717751980429	2.03260897652337	2.86600883398487	2.2191020653589	1.38455740685566	1.47897550926199	0.794584074418726	0.624313715371604
9.02090341692957	23.7308218502446	48.1384427042419	22.024622480002	13.3158381009186	10.6472815388622	11.3635292300593	7.76103130654931	7.02420616298143	8.13137481309766	5.94663495767443	3.94003818379072	2.5136255840028	2.21171172273373	2.31219782577154	2.73253598376111	1.74280609723875	1.11772481996593	1.20283189801197	0.881828280051318	0.354663904253162
9.53565250649517	12.5881878460138	22.024622480002	44.9037236146626	19.8921180346848	14.804048633175	12.0565308506795	9.01830760781189	6.3934041042285	7.82623396811494	6.67983993272604	4.17114822593092	3.00016516183438	2.53272177242595	1.93658783185832	1.16405063245276	1.97860719906324	1.44216446077879	1.1040816862995	1.13031664071812	0.746152601080936
9.26750811370013	9.54213644673508	13.3158381009186	19.8921180346848	44.2824938280852	25.5753385169714	15.7554504946445	7.95492316688071	9.44409578553571	9.3945335540322	5.7365873424806	4.35247430694648	1.74646043727748	1.88781476909996	3.06707970187915	2.78516264443263	2.42621803754931	1.57953750358714	1.86190416894838	0.537644402752426	1.47295042353377
9.93766843824336	10.7992276588033	10.6472815388622	14.804048633175	25.5753385169714	45.5602194188525	24.0735450797329	13.7253035189164	11.7271873526481	8.87693484569751	7.09581869765821	2.3572789173576	4.10375484425755	2.84786875626842	2.36699446460964	3.17582235553648	1.21015144441343	2.12848390544251	2.31010271673448	1.29434796854089	1.15111263043253
8.56949131501114	8.35798909060071	11.3635292300593	12.0565308506795	15.7554504946445	24.0735450797329	34.8590942224834	21.2274142276545	13.7442963121439	8.32589129048942	7.97887468361385	5.29325374701358	2.93022566363927	2.13315332683186	2.73050750368892	2.668100270802	1.59740372163325	2.46443360951556	1.52278458047051	1.60362636688134	2.62056172309164
7.33446801868185	7.68252376693076	7.76103130654931	9.01830760781189	7.95492316688071	13.7253035189164	21.2274142276545	34.4256065229797	20.5874089743293	13.0617589143454	12.2010018517977	4.25953562860373	3.06038261814386	3.13819169373037	2.56973489364898	2.81256224548034	3.32358423309536	2.68797016979885	2.07962380201373	1.48226108620743	1.72187944430292
5.2881075754878	8.33829556886845	7.02420616298143	6.3934041042285	9.44409578553571	11.7271873526481	13.7442963121439	20.5874089743293	37.5340106505449	23.7609008100182	12.0574246883862	4.60619479474964	3.73089179729099	2.42117062219521	4.22932229438943	2.7096800157879	3.33317097273559	2.62365840527049	1.58062633755642	1.22192607357048	1.54635473798082
8.84946317466018	8.60940500563961	8.13137481309766	7.82623396811494	9.3945335540322	8.87693484569751	8.32589129048942	13.0617589143454	23.7609008100182	40.0588574831822	22.0870327636369	7.28194200124262	4.31729674529977	3.65189349611101	4.07228464905258	2.7597313104983	2.8236756957778	1.81007010518212	2.11795772413094	2.1486335611741	1.84249774776172
7.24855140736162	9.8822313153103	5.94663495767443	6.67983993272604	5.7365873424806	7.09581869765821	7.97887468361385	12.2010018517977	12.0574246883862	22.0870327636369	40.2613060625734	10.8705326026014	5.72983543963474	4.57319985457556	3.90084362050794	2.97997911728413	3.96094980314372	3.7238040762849	3.01378234841749	2.0246553148565	1.51190952882952
2.00866769709401	3.67100514270562	3.94003818379072	4.17114822593092	4.35247430694648	2.3572789173576	5.29325374701358	4.25953562860373	4.60619479474964	7.28194200124262	10.8705326026014	29.6733744668095	18.3737524312103	10.6198465082516	7.39143586227593	7.31788767518323	7.18433552123753	7.15995359743132	5.28621799880167	4.0418001285038	3.34280709046165
