# Supplementary material for: Genome-wide analysis of the interplay between chromatin-associated RNA and 3D genome organization in human cells
Source: Nat Commun. 2023 Oct 16;14:6519. doi: 10.1038/s41467-023-42274-7 (PMC10579264; doi:10.1038/s41467-023-42274-7)
Supplement: Supplementary file 6 — Source Data [file 41467_2023_42274_MOESM6_ESM.zip › SourceData/Figure_1a_heatmap.tsv]

V1	V2	V3	V4	V5	V6	V7	V8	V9	V10	V11	V12	V13	V14	V15	V16	V17	V18	V19	V20	V21	V22	V23	V24	V25	V26	V27	V28	V29	V30	V31	V32	V33	V34	V35	V36	V37	V38	V39	V40	V41	V42	V43	V44	V45	V46	V47	V48	V49	V50
19	22	21	17	18	25	23	30	20	20	22	18	15	41	23	33	18	10	9	14	22	38	35	48	35	49	81	149	408	582	163	295	170	82	47	36	35	9	12	18	21	11	19	16	11	7	6	7	16	28
20	23	15	13	26	26	27	40	20	25	23	27	22	45	34	31	29	12	11	11	23	32	51	46	49	48	86	185	384	507	94	254	190	78	56	45	42	18	21	23	26	17	28	22	15	15	14	9	17	30
28	18	18	21	19	31	27	38	30	22	31	22	26	45	36	32	14	15	16	6	24	34	51	37	38	45	90	177	346	427	84	242	181	98	49	35	31	30	17	11	25	28	22	17	10	12	6	9	18	30
15	19	19	12	13	25	35	22	15	20	27	25	20	35	32	17	15	11	2	10	18	19	47	33	21	31	62	108	206	270	53	149	120	68	44	20	28	9	13	11	16	12	16	11	9	5	5	3	9	30
14	9	10	16	18	22	13	21	16	11	14	23	18	43	29	23	11	5	5	1	11	25	45	34	30	28	55	108	185	222	75	138	103	63	30	35	32	7	8	7	21	13	9	12	7	10	6	9	9	25
18	9	17	17	16	24	17	22	20	16	16	16	13	24	25	25	9	11	12	7	14	30	40	37	38	31	60	103	194	245	63	155	111	47	25	32	29	12	11	17	16	13	13	13	6	3	6	5	9	23
4	20	17	12	10	9	20	22	18	27	16	12	12	27	16	19	16	8	6	9	10	20	34	30	30	30	62	89	182	225	74	119	109	47	28	13	21	8	12	9	17	8	12	10	6	7	6	4	17	20
10	15	14	10	8	12	16	25	12	14	17	20	13	27	27	18	6	11	10	2	13	18	30	25	28	30	38	78	152	210	54	139	89	48	26	23	26	11	7	9	12	11	15	10	6	3	5	5	9	16
9	20	10	16	9	17	14	21	18	16	19	24	11	21	19	18	11	11	12	4	10	22	24	27	28	29	50	78	178	217	53	90	114	67	31	26	22	6	10	7	11	14	19	7	7	4	7	3	8	17
14	4	9	7	9	18	13	20	15	13	13	14	13	18	20	17	9	7	13	7	16	22	33	29	21	24	45	82	146	244	66	102	88	63	40	27	12	12	8	8	22	16	15	12	8	6	6	6	11	19
10	6	7	6	2	13	11	8	14	12	10	14	5	11	10	6	10	4	6	4	12	12	24	19	17	19	17	52	128	152	39	69	62	27	12	12	12	4	5	6	11	5	5	11	4	2	5	5	5	8
10	3	5	2	5	7	5	12	8	7	16	6	10	7	15	11	8	2	7	5	11	13	11	16	12	13	28	56	126	139	45	70	54	36	20	7	15	7	6	11	4	3	16	6	4	4	3	0	9	6
10	11	8	9	4	8	6	10	6	6	3	5	6	11	8	4	5	5	1	1	2	6	9	15	9	11	28	48	94	120	41	40	51	30	15	16	10	4	2	2	6	1	6	5	3	1	6	3	4	3
16	9	11	14	10	12	12	23	16	15	10	17	13	23	14	18	10	6	12	3	10	21	28	22	12	24	54	106	238	315	117	128	117	66	28	27	23	8	12	9	13	10	14	8	5	2	1	2	11	12
17	14	14	16	8	12	12	14	16	19	10	28	19	24	21	23	12	11	7	5	15	23	22	36	29	30	71	130	296	348	135	202	156	72	50	16	26	13	17	18	7	14	14	9	4	4	6	7	12	21
7	9	7	12	8	14	12	19	18	15	9	7	7	19	18	14	7	5	8	5	12	21	25	17	24	26	48	92	182	238	78	101	113	49	32	19	20	11	9	8	10	7	6	8	5	4	6	2	7	18
9	16	10	9	8	7	11	16	12	7	11	12	11	22	15	24	8	3	1	8	12	20	20	20	18	16	39	93	184	193	92	89	117	49	22	22	13	5	5	4	8	11	11	14	7	3	4	4	7	8
5	10	10	4	6	11	11	16	9	19	17	6	7	12	21	8	11	2	3	3	12	18	21	31	19	22	42	88	183	213	104	99	101	64	25	21	17	14	6	12	12	6	11	7	2	5	1	6	6	12
9	13	10	14	8	10	15	17	16	11	13	17	12	16	16	17	12	4	5	2	8	24	30	29	27	30	61	108	226	254	112	119	114	68	29	32	22	7	9	12	14	9	8	9	2	3	1	4	5	9
6	11	7	6	9	8	14	16	11	16	13	11	8	15	8	20	6	4	7	5	7	12	25	31	15	16	38	99	196	204	87	117	115	51	34	27	16	9	4	2	11	11	5	7	4	1	2	6	19	8
6	3	8	7	5	18	7	16	8	11	10	14	9	16	15	12	8	5	4	5	17	15	26	15	18	16	38	48	185	192	83	76	117	48	26	17	14	5	5	11	8	4	9	7	6	4	2	4	2	15
7	9	6	6	4	7	11	13	10	12	8	11	5	10	12	14	4	7	3	2	9	12	22	12	13	11	43	72	171	171	83	69	81	36	17	16	17	8	6	1	6	5	6	1	5	1	2	2	7	8
3	6	5	8	6	6	9	16	4	6	5	5	4	7	13	8	6	5	3	1	8	9	15	13	8	18	22	61	132	125	79	61	92	35	13	9	10	2	2	5	5	6	7	5	1	1	5	2	5	3
6	5	2	7	4	8	9	13	10	4	8	10	6	15	8	12	3	5	3	2	9	10	11	12	6	17	30	61	154	128	83	83	84	42	11	9	8	5	2	1	17	3	4	2	4	1	5	5	5	7
8	5	9	1	10	13	7	11	12	11	13	5	7	15	12	15	4	0	1	2	8	20	22	21	20	18	40	84	197	192	110	128	154	48	19	13	10	5	3	8	9	7	7	5	3	6	2	1	5	14
12	12	6	11	5	12	19	7	9	11	12	8	12	19	20	20	12	3	4	5	9	19	17	22	27	18	45	114	292	266	136	149	204	60	28	24	25	9	5	12	12	8	5	3	4	7	3	5	8	10
11	10	13	3	6	15	12	19	14	9	5	9	9	19	19	19	11	2	16	8	10	19	19	18	15	21	42	119	303	289	125	155	219	59	23	18	15	5	3	5	10	7	8	3	9	2	4	2	13	7
4	9	8	5	7	6	13	14	10	11	6	14	9	11	9	18	10	8	5	5	5	16	17	19	17	13	29	102	338	273	167	160	200	55	26	26	20	10	5	5	7	3	2	12	6	7	2	2	12	15
[truncated: 292 more columns]
