# Supplementary material for: Genome-wide analysis of the interplay between chromatin-associated RNA and 3D genome organization in human cells
Source: Nat Commun. 2023 Oct 16;14:6519. doi: 10.1038/s41467-023-42274-7 (PMC10579264; doi:10.1038/s41467-023-42274-7)
Supplement: Supplementary file 6 — Source Data [file 41467_2023_42274_MOESM6_ESM.zip › SourceData/Figure_2b_KO.tsv]

V1	V2	V3	V4	V5	V6	V7	V8	V9	V10	V11
930.545447803881	343.586011496817	150.318880029858	100.212586686572	78.7384609680207	NA	85.8965028742043	35.7902095309185	42.9482514371022	100.212586686572	64.4223771556533
85.8965028742043	408.008388652471	200.425173373143	128.844754311307	114.528670498939	NA	57.2643352494696	21.4741257185511	71.580419061837	57.2643352494696	42.9482514371022
78.7384609680207	64.4223771556533	314.953843872083	214.741257185511	93.054544780388	NA	150.318880029858	150.318880029858	100.212586686572	35.7902095309185	78.7384609680207
35.7902095309185	14.3160838123674	71.580419061837	171.793005748409	178.951047654592	NA	71.580419061837	78.7384609680207	14.3160838123674	114.528670498939	85.8965028742043
0	7.1580419061837	14.3160838123674	21.4741257185511	128.844754311307	NA	21.4741257185511	28.6321676247348	28.6321676247348	42.9482514371022	28.6321676247348
NA	NA	NA	NA	NA	NA	NA	NA	NA	NA	NA
0	0	0	0	0	NA	21.4741257185511	0	0	0	7.1580419061837
0	0	0	0	0	NA	0	7.1580419061837	0	0	0
7.1580419061837	0	7.1580419061837	0	0	NA	0	0	7.1580419061837	0	0
0	0	0	0	0	NA	0	0	14.3160838123674	21.4741257185511	7.1580419061837
0	0	0	0	0	NA	0	0	0	0	7.1580419061837
