# Supplementary material for: Genome-wide analysis of the interplay between chromatin-associated RNA and 3D genome organization in human cells
Source: Nat Commun. 2023 Oct 16;14:6519. doi: 10.1038/s41467-023-42274-7 (PMC10579264; doi:10.1038/s41467-023-42274-7)
Supplement: Supplementary file 6 — Source Data [file 41467_2023_42274_MOESM6_ESM.zip › SourceData/Figure_5d_loop_1_day00.HERV2.KO.tsv]

V1	V2	V3	V4	V5	V6	V7	V8	V9	V10	V11	V12	V13	V14	V15	V16	V17	V18	V19	V20	V21
1.29310272869844	2.63496499622091	1.99625749019958	1.70550807704083	1.68797063212869	1.66462580538017	1.95788758812683	2.17193033077921	2.60033507528737	0.810635380476645	2.10227150139813	1.3727150793994	2.76467352222365	1.82576099838992	1.84998964569846	1.17376185519092	0.907067888628149	0.733540478701735	1.11734445144991	0.956222562217426	0.568750725496175
3.11699155853631	2.3967001637956	2.96094795382433	1.40328835469865	1.64878923109363	3.21089494943703	2.04204693716037	1.90125622316419	2.03749957714117	1.84220037846133	1.1670163211746	1.87739844616662	2.45539592588396	1.91945550740713	0.846376088184506	1.91122625626437	1.59758887372964	1.50598428433283	0.844765796467959	0.646555523745305	0
4.83617747543321	4.7957171662494	3.33456252267696	3.35588599300708	3.14469293202582	2.83044052498882	2.87473979164058	2.05765638797755	3.80778212597078	4.0942275470264	3.13499564208514	2.28090614649984	2.96737517216755	1.91021733931173	2.22377175408183	2.25539266252715	1.92225612550251	1.38622888651234	0.703418777005331	1.74601553128877	1.2867951342721
9.39085960428867	7.84480767663299	5.25660278417173	5.26868579048271	2.71425104269219	4.27357630303768	3.55904733091443	3.51278218742605	3.58638310213717	3.53301111542857	2.68118370229289	5.6997756649772	4.10319328647242	3.68848608587814	3.68464481676094	1.79400639170072	3.57397759716874	2.90359687967232	3.26065264896824	1.33340653765605	1.42054050749828
14.153616111965	9.1048367275536	6.82576538580583	4.80087796249487	3.20641726913068	3.15533579658483	4.46318406402983	3.17158395451489	3.51834414130521	3.40849802895891	3.05941284197328	3.41774997259673	3.47675741419507	2.79393302592948	2.83404775141444	2.59820783904349	2.80816319269922	2.83587607725842	2.34173895754721	1.95481756067903	0.630734517708762
14.7103760455118	9.63137507099594	5.52842757416736	4.98868562492459	5.29688618142379	3.73202167482843	2.99292600421471	3.36743260234099	3.74331353098062	3.09783454385965	4.93428135316285	3.11204112237182	2.88837223196358	2.18433149550824	3.08757962751009	1.35137665411398	2.29705715225974	2.67649550465052	2.46874514986111	1.1127777176085	2.07539938096612
22.6582417629836	10.7086031457829	7.03144571373872	5.76257106623063	3.99856072944101	4.48235832958553	5.64781843905542	4.58877062065033	4.25549731890832	3.7202692186335	5.50963763995495	1.53479696353833	3.6831078058979	2.81280945041964	3.80093332256283	4.04135651200649	2.8979891960245	2.44166248064206	2.33153005402541	1.84100044379891	0
37.3784215601052	16.0526983941353	10.7521109005892	6.52005763636627	4.18821904793188	4.50884039459041	4.86619274691147	5.99340371046185	4.86250841833461	5.27594546988646	2.87864852317442	3.91997118131365	3.87345277856653	2.5173437224155	3.87445502790503	3.04502059242305	2.909012381923	2.99917649933224	2.0822167805405	1.60270461640316	0.636440076899984
16.0526983941353	37.8219814455898	21.1805789559807	12.870186566008	6.1102588376615	4.50052647732848	5.6872602072775	4.84671049733948	4.69496055307381	5.81792798908796	6.23388426654791	4.569937284044	4.90388536720746	4.09122790693918	4.3683971670792	4.327711196898	3.77114059843196	2.47719545442829	2.3625055720182	1.35077787405841	2.53031286093572
10.7521109005892	21.1805789559807	39.55769507272	16.6867726159779	8.30503769825003	7.96413453871552	8.20882229642117	7.28729574943499	6.74950910948943	7.77062056227034	7.28886515483842	5.47257482613599	4.8168049112589	5.6362309434084	5.13050184628123	4.26732258419162	6.14961891188488	3.73930431346955	3.63371540984887	0.986339766419387	2.67705635478793
6.52005763636627	12.870186566008	16.6867726159779	31.4800613868363	16.9540302475435	10.2200014824748	7.24417421303251	9.75079392728298	8.59150010285109	7.98804438286029	11.9048388548999	6.29419912663564	5.5935953251118	5.80449463365882	6.32280413482152	4.06084261432722	4.35181643044295	3.14136646876727	2.2067056654579	2.11664343359584	1.12497462375251
4.18821904793188	6.1102588376615	8.30503769825003	16.9540302475435	39.4250630180744	20.9071643174251	12.547419002421	13.8459848187484	10.638667421709	10.1834308769637	6.74123828011133	7.19836125644168	6.19539137530021	5.72578077541409	4.90921930126348	3.68211867163061	3.64369685966571	3.96443268800096	2.21542232862952	2.48926048648699	1.49173302966083
4.50884039459041	4.50052647732848	7.96413453871552	10.2200014824748	20.9071643174251	38.3915906893084	25.5111742105039	14.0607205215061	12.6537080055263	10.1236813487824	8.81255871667701	6.11524303648532	3.12121553926978	5.35123108940399	4.17732850666843	3.7381874881013	2.2722658149297	2.75703658795389	2.44433581649961	2.20436560022875	1.42845277963587
4.86619274691147	5.6872602072775	8.20882229642117	7.24417421303251	12.547419002421	25.5111742105039	41.8422681396626	19.9237410817988	13.9173875751879	13.1079261665648	8.70564619729674	4.68456662325966	4.47903254252368	3.84814965467483	3.20447595553295	5.18610959094401	3.70801527608269	2.37830105556006	3.06670582799672	0.92599002716147	1.83963337846889
5.99340371046185	4.84671049733948	7.28729574943499	9.75079392728298	13.8459848187484	14.0607205215061	19.9237410817988	35.3928957049406	21.4517192147417	13.3695974697184	10.0014809651631	6.93039739244456	4.14699793881402	3.70204147122642	4.63235197082031	3.7649221047172	4.11179356518121	3.37386504155188	1.89226886114873	1.58090505640783	2.20290109966947
4.86250841833461	4.69496055307381	6.74950910948943	8.59150010285109	10.638667421709	12.6537080055263	13.9173875751879	21.4517192147417	38.7457479335145	24.6220208172223	9.84313692349465	6.38604063649145	4.00166706707996	5.17085097614437	4.05946081419897	4.04161983558846	2.52359347843429	2.90747596862915	3.46762993792967	1.51814321338216	1.22859403367042
5.27594546988646	5.81792798908796	7.77062056227034	7.98804438286029	10.1834308769637	10.1236813487824	13.1079261665648	13.3695974697184	24.6220208172223	37.8106323485993	19.3939470870471	9.90468922357432	6.46319405287063	5.53059234719178	5.58946266238613	5.34728092116436	4.74377283524176	4.71683268627493	3.04769282749525	3.57780046744504	2.32653538201523
2.87864852317442	6.23388426654791	7.28886515483842	11.9048388548999	6.74123828011133	8.81255871667701	8.70564619729674	10.0014809651631	9.84313692349465	19.3939470870471	43.3009282463698	15.2354289577476	7.65962758884115	6.71695369718135	6.11146356860295	5.01297649805659	5.04697897133886	3.63433641004307	3.46655580730761	2.20819090795833	1.58419637316261
3.91997118131365	4.569937284044	5.47257482613599	6.29419912663564	7.19836125644168	6.11524303648532	4.68456662325966	6.93039739244456	6.38604063649145	9.90468922357432	15.2354289577476	31.8893837027382	20.0696361846538	14.7323040042558	8.71027091107525	5.72732045961298	3.80356281571232	5.73607783611716	3.19779088608352	3.59595485537108	3.40315292979431
3.87345277856653	4.90388536720746	4.8168049112589	5.5935953251118	6.19539137530021	3.12121553926978	4.47903254252368	4.14699793881402	4.00166706707996	6.46319405287063	7.65962758884115	20.0696361846538	43.0167274839042	25.569152260542	11.1972513565859	8.32179479642535	6.36496043972437	5.28640293074099	4.30720010615848	2.70524746768104	2.357019839662
2.5173437224155	4.09122790693918	5.6362309434084	5.80449463365882	5.72578077541409	5.35123108940399	3.84814965467483	3.70204147122642	5.17085097614437	5.53059234719178	6.71695369718135	14.7323040042558	25.569152260542	38.1652660756083	22.0406068268594	10.3022784256525	6.34730635874132	5.35614318678718	4.52414539962993	4.05424749476665	3.10967270405708
