# Supplementary material for: Genome-wide analysis of the interplay between chromatin-associated RNA and 3D genome organization in human cells
Source: Nat Commun. 2023 Oct 16;14:6519. doi: 10.1038/s41467-023-42274-7 (PMC10579264; doi:10.1038/s41467-023-42274-7)
Supplement: Supplementary file 6 — Source Data [file 41467_2023_42274_MOESM6_ESM.zip › SourceData/Figure_5d_loop_1_day00.ctrl.tsv]

V1	V2	V3	V4	V5	V6	V7	V8	V9	V10	V11	V12	V13	V14	V15	V16	V17	V18	V19	V20	V21
2.06326843133689	2.13420371710567	1.66479146074466	1.45172621584392	0.817025042668689	1.83416415760177	2.14920412775142	1.02596721569934	1.19927756537095	2.29980964711438	0.977983135017503	1.22812668909271	2.31241417932403	1.92634537229791	2.08888257621515	1.41101115939111	1.33035631350988	1.10606030247211	0.866610215538078	1.08983409902837	0.309185107828475
2.36228084709639	2.21974484828538	3.82555292383164	2.46585209466351	2.31375844485388	0.551741448078157	2.43939770917282	1.74101988592314	2.3516820260217	0.785641442255329	2.95393033984714	2.29870250803317	1.86585226515131	1.07729991565903	1.8893418822914	1.74831788583864	1.40400981186604	1.6763852464441	1.434796560194	0.547797985647559	1.33564295556078
4.00211222438297	5.86241717489601	2.44754735175103	2.98491903115432	3.25446892908453	2.87857471446909	3.01487647035931	2.36873847971002	3.06090739792839	2.16402903731547	2.09167184348405	2.9512040734306	3.10045401570591	3.51413446202965	2.49238882829504	1.45558351135176	1.3711798161297	1.76968364488479	1.74473060897969	0.959695151309071	1.54783690283596
9.63602507247148	7.13546115511779	4.39916220123617	5.04305534536922	3.91559708663282	3.55911898905832	3.58124807012381	4.252727479468	3.11116571707828	4.56841803612726	3.12172164472577	4.06417032627385	2.36553902820727	3.70880262550921	3.75497712841923	2.85948684978648	2.10764696654145	2.49609472991318	1.91117393089811	1.71351700046691	0.416991312146262
9.6132870314291	7.81897298522546	5.72387448176392	5.50749994560951	4.6638855931886	3.86313896811449	3.06618922578028	3.88119673899842	3.91992823687109	3.65370285102675	2.29222413454715	2.83829391324513	2.33274374537953	3.54571631332977	3.24704691829847	2.62288940199281	2.78621128415054	1.60553983778904	1.9235611726069	1.87147682415552	1.1169589974689
16.7964223305448	8.44440132337842	5.22074109609325	5.14567578863326	4.98868331126985	2.86983107936729	2.88315560580526	3.32253536851292	3.67979707651684	2.96479068413835	2.13447774638049	2.79437882613782	2.52318221876974	3.69760635509886	3.50346726485032	3.2095768853525	2.77977044693795	1.83511973990685	1.17161762119688	1.01622286065218	2.78886095774685
20.6264356278511	10.6740340658549	6.40113074892664	3.76695018612734	3.67020740928501	4.30989763099909	4.36775498229011	3.33804541460875	4.16885407007595	3.29726462443121	1.69455937253627	3.78685454620024	2.66228989254196	2.05019766386215	2.59505263554709	2.91103984459679	3.43608074958787	1.60698950893916	1.39196696637089	0.926922853566797	0.74834361646542
36.5891778685039	18.0188629257588	9.18890833091292	6.82140507331548	4.63692209710411	3.33986539901374	2.09493941771253	2.51707119038583	4.52738549591915	4.48265109005673	3.67517788877056	3.38730071530473	3.568715045058	3.91216624590356	2.26034327805257	2.84244100181476	2.41891577190902	2.28308139148891	1.76788651887581	1.56002035551929	0
18.0188629257588	34.0044022085395	21.9371338836724	9.74899423374247	6.75165113044714	4.97588948692723	5.46987082691453	4.45717510907016	5.75016543786741	5.68686632234635	4.07184987860807	4.54886243400468	3.75390750751295	4.11384218187303	3.76230086439106	3.78224920380071	4.60725848692473	3.39924052608213	2.52931981574062	2.23239763107601	1.23803094432104
9.18890833091292	21.9371338836724	41.0212766113017	13.4628019973504	7.15958409280565	8.27689687960579	4.94466524374026	5.42727294809079	5.7039125684849	6.3791184574332	5.77550821394924	3.80350575654317	6.73009329210017	4.90501180866005	4.73160110284757	3.29225269939785	3.70931716565076	3.43091547602763	1.40496251651082	1.25730585692356	2.24015050040332
6.82140507331548	9.74899423374247	13.4628019973504	31.5767873419187	16.9167278967324	9.19714531681589	9.55699637614066	9.0435292942118	9.2087748651365	9.63727404943835	6.51142079035404	7.45716457393768	4.87376096068912	8.27673236430904	3.73703536887217	3.4590008976617	3.2108137363294	3.29584443572536	2.78916428848101	1.51014094640822	2.95016087632336
4.63692209710411	6.75165113044714	7.15958409280565	16.9167278967324	36.3467362545981	23.967730083832	12.2918992123114	11.5918578480259	10.3669982083053	10.0365320423756	6.09870222461077	7.41532864164785	4.8695405732249	3.79742238265579	3.9691203014343	3.65118661761558	4.03431107139063	2.65585343516455	2.84258796157379	2.43358983053815	1.05394665256138
3.33986539901374	4.97588948692723	8.27689687960579	9.19714531681589	23.967730083832	36.4310629226361	21.3304894279222	14.5851722268925	10.0853333604859	9.3282679899961	8.51333992916	4.9051799436553	5.33726805901832	4.70662138252513	4.82826261745861	3.65534510823547	3.24835000975789	3.19209211274086	2.11802981830523	1.45524655361855	1.04279177340336
2.09493941771253	5.46987082691453	4.94466524374026	9.55699637614066	12.2918992123114	21.3304894279222	43.8503560390643	23.3137064895115	13.7439403600232	9.94088368137425	7.21578425563164	5.16376450793935	3.40026495505266	3.12291324947145	3.58864456203546	2.71335060835648	3.10203468374469	2.69437024871928	2.71492074307263	2.5908625449593	1.23117606789571
2.51707119038583	4.45717510907016	5.42727294809079	9.0435292942118	11.5918578480259	14.5851722268925	23.3137064895115	37.8594944059071	21.8592584232832	11.7208733137252	10.2533941519177	5.53317157129992	4.71308724995283	4.93562359886109	2.99335419555009	3.11240716507228	3.728907335894	2.86341938072761	2.39344836960789	1.48805376335284	1.46619691981141
4.52738549591915	5.75016543786741	5.7039125684849	9.2087748651365	10.3669982083053	10.0853333604859	13.7439403600232	21.8592584232832	38.4701447819855	19.9475436189369	10.6424757244965	6.19814221978919	3.08923295036085	3.91893046698	3.39054932231308	2.66655657594997	3.64159115886615	3.54485249038162	1.88868773037877	1.41104538364041	1.35478645500931
4.48265109005673	5.68686632234635	6.3791184574332	9.63727404943835	10.0365320423756	9.3282679899961	9.94088368137425	11.7208733137252	19.9475436189369	36.7025889949615	21.6281299960493	9.98018908244384	4.99791698115437	5.76547640054582	6.58487587493701	4.71012190245048	5.18342471934853	2.94691328283059	3.11219541271012	2.43039113917209	1.08110456265222
3.67517788877056	4.07184987860807	5.77550821394924	6.51142079035404	6.09870222461077	8.51333992916	7.21578425563164	10.2533941519177	10.6424757244965	21.6281299960493	50.4259691055439	18.4900274962614	7.69536752090182	7.70006969023618	5.32429324975078	8.59008350982878	4.3128662362301	4.26236112603659	3.17020759660441	2.05592408118211	2.42645424649427
3.38730071530473	4.54886243400468	3.80350575654317	7.45716457393768	7.41532864164785	4.9051799436553	5.16376450793935	5.53317157129992	6.19814221978919	9.98018908244384	18.4900274962614	29.7861749803844	18.3744470844937	13.4306179911065	8.0128317298253	7.37514238694868	4.73692658426335	4.932993887902	5.51007753291022	3.33303792370605	1.83739122740405
3.568715045058	3.75390750751295	6.73009329210017	4.87376096068912	4.8695405732249	5.33726805901832	3.40026495505266	4.71308724995283	3.08923295036085	4.99791698115437	7.69536752090182	18.3744470844937	39.0357208625125	25.3872495074301	8.9066518433739	6.58085258005603	4.70613145633337	6.54971919130137	3.64633604064279	4.1972447408844	1.15437272600473
3.91216624590356	4.11384218187303	4.90501180866005	8.27673236430904	3.79742238265579	4.70662138252513	3.12291324947145	4.93562359886109	3.91893046698	5.76547640054582	7.70006969023618	13.4306179911065	25.3872495074301	36.2663166891193	17.5934337887384	9.53255743877388	7.91946088311916	6.14670340836801	5.31213848317805	3.20704780201166	2.82175931148933
