# Supplementary material for: Genome-wide analysis of the interplay between chromatin-associated RNA and 3D genome organization in human cells
Source: Nat Commun. 2023 Oct 16;14:6519. doi: 10.1038/s41467-023-42274-7 (PMC10579264; doi:10.1038/s41467-023-42274-7)
Supplement: Supplementary file 6 — Source Data [file 41467_2023_42274_MOESM6_ESM.zip › SourceData/Figure_S4f.tsv]

sample	width
Control	193.332
Control	356.828
Control	306.681
Control	463.866
Control	509.514
Control	349.28
Control	624.801
Control	374.108
Control	428.021
Control	1268.401
Control	1173.604
Control	98.85
Control	356.15
Control	285.939
Control	982.089
Control	400.007
Control	287.596
Control	607.169
Control	167.218
Control	1211.92
Control	139.002
Control	295.344
Control	939.797
Control	894.047
Control	580.347
Control	299.952
Control	701.919
Control	488.631
Control	283.939
Control	652.713
Control	957.964
Control	1817.691
Control	413.756
Control	1134.037
Control	1816.316
Control	864.912
Control	1250.109
Control	773.375
Control	813.228
Control	511.422
Control	1268.581
Control	676.535
Control	652.406
Control	975.096
Control	277.34
Control	244.091
Control	639.019
Control	1318.586
Control	485.196
Control	892.773
Control	945.398
Control	754.792
Control	806.16
Control	946.657
Control	190.439
Control	937.606
Control	823.835
Control	157.176
Control	557.036
Control	533.329
Control	635.654
Control	786.779
Control	480.398
Control	144.792
Control	522.794
Control	556.796
Control	417.967
Control	232.191
Control	1665.402
Control	381.773
Control	188.538
Control	969.666
Control	744.365
Control	174.667
Control	1320.909
Control	739.737
Control	457.608
Control	1002.091
Control	1175.616
Control	674.144
Control	325.549
Control	895.493
Control	458.27
Control	463.161
Control	946.43
Control	75.19
Control	185.149
Control	1195.528
Control	477.029
Control	248.795
Control	620.125
Control	552.394
Control	510.955
Control	440.733
Control	561.521
Control	737.492
Control	1449.237
Control	125.003
Control	106.199
Control	161.79
Control	684.421
Control	916.422
Control	340.007
Control	379.571
Control	1151.909
Control	407.018
Control	645.797
Control	617.741
Control	464.534
Control	506.175
Control	639.492
Control	366.988
Control	231.13
Control	88.978
Control	550.071
Control	737.788
Control	100.175
Control	62.612
Control	930.37
Control	110.145
Control	456.101
Control	1213.013
Control	889.258
Control	107.725
Control	1205.37
Control	1582.076
Control	561.334
Control	567.198
Control	784.683
Control	875.454
Control	994.988
Control	218.251
Control	316.026
Control	814.34
Control	1007.846
Control	649.754
Control	296.639
Control	269.221
Control	827.748
Control	1002.477
Control	1036.323
Control	572.785
Control	75.875
Control	50
Control	1048.386
Control	1065.86
Control	871.413
Control	598.64
Control	477.618
Control	752.003
Control	311.987
Control	432.938
Control	653.498
Control	207.38
Control	557.998
Control	612.581
Control	940.771
Control	908.064
Control	62.56
Control	1375.484
Control	824.103
Control	967.811
Control	524.382
Control	277.775
Control	888.428
Control	471.365
Control	1016.786
Control	395.259
Control	554.888
Control	1139.739
Control	752.987
Control	62.511
Control	267.734
Control	504.013
Control	789.712
Control	275.468
Control	1010.69
Control	731.216
Control	466.834
Control	137.763
Control	546.185
Control	239.247
Control	799.577
Control	389.704
Control	608.941
Control	1141.655
Control	256.065
Control	249.2
Control	375.739
Control	665.354
Control	964.383
Control	607.808
Control	88.001
Control	752.661
Control	91.102
Control	1031.545
Control	397.24
Control	1135.125
Control	2456.205
Control	107.864
Control	617.487
Control	1056.892
Control	878.912
Control	541.044
Control	133.278
Control	952.057
Control	64.486
Control	309.187
Control	232.504
Control	685.79
Control	837.437
Control	724.879
Control	438.721
Control	1590.636
Control	577.052
Control	457.201
Control	160.28
Control	875.621
Control	999.785
Control	461.628
Control	780.938
Control	1364.971
Control	1028.339
Control	275.257
Control	843.464
Control	831.091
Control	189.419
Control	246.444
Control	265.184
Control	788.561
Control	221.084
Control	538.034
Control	961.23
Control	459.237
Control	463.808
Control	164.152
Control	456.161
Control	1496.485
Control	564.067
Control	1137.792
Control	1032.703
Control	374.154
Control	787.665
Control	683.397
Control	539.614
Control	322.802
Control	383.099
Control	508.799
Control	499.127
Control	423.52
Control	1181.827
Control	770.113
Control	265.787
Control	661.762
Control	574.262
Control	333.794
Control	745.609
Control	1083.089
Control	728.612
Control	540.257
Control	522.234
Control	294.926
Control	804.826
Control	521.767
Control	100.817
Control	1037.333
Control	867.068
Control	966.112
Control	233.672
Control	491.222
Control	271.268
Control	352.804
Control	1829.814
Control	137.292
Control	619.064
Control	1274.271
Control	468.792
Control	222.105
Control	97.021
Control	283.541
Control	379.281
Control	374.163
Control	1140.017
Control	553.104
Control	847.504
Control	297.55
Control	280.362
Control	379.169
Control	753.716
Control	937.944
Control	477.457
Control	505.387
Control	715.539
Control	972.572
Control	344.789
Control	630.634
Control	672.486
Control	815.367
Control	1009.66
Control	180.117
Control	643.912
Control	95.218
Control	576.93
Control	843.496
Control	1277.328
Control	566.503
Control	1629.146
Control	340.301
Control	405.937
Control	475.7
Control	446.764
Control	239.538
Control	481.209
Control	860.36
Control	199.024
Control	426.833
Control	614.606
Control	285.665
Control	338.67
Control	622.463
Control	928.914
Control	705.477
Control	630.428
Control	222.467
Control	1068.475
Control	644.431
Control	162.227
Control	1561.076
Control	224.73
Control	343.74
Control	437.071
Control	866.732
Control	796.466
Control	1471.386
Control	527.993
Control	618.726
Control	718.002
Control	251.109
Control	62.541
Control	899.268
Control	605.509
Control	204.194
Control	906.745
Control	762.214
Control	949.895
Control	333.248
Control	752.104
Control	337.38
Control	145.827
Control	422.466
Control	274.88
Control	592.24
Control	721.616
Control	881.052
Control	983.061
Control	426.361
Control	681.494
Control	1539.299
Control	853.255
Control	393.832
Control	411.007
Control	1151.748
Control	858.333
Control	315.921
Control	231.505
Control	302.697
Control	1530.098
Control	456.932
Control	1381.857
Control	330.066
Control	479.155
Control	771.757
Control	479.526
Control	207.398
Control	109.301
Control	1858.112
Control	284.715
Control	669.183
Control	182.17
Control	978.685
Control	406.958
Control	724.97
Control	686.435
Control	294.79
Control	358.568
Control	391.761
Control	427.34
Control	114.896
Control	401.713
Control	254.28
Control	2901.392
Control	313.641
Control	558.706
Control	213.749
Control	402.409
Control	237.626
Control	170.321
Control	1595.206
Control	744.741
Control	644.947
Control	295.51
Control	855.758
Control	296.009
Control	114.909
Control	366.803
Control	301.622
Control	97.647
Control	851.564
Control	293.468
Control	313.855
Control	1817.591
Control	315.952
Control	165.12
Control	151.944
Control	981.714
Control	336.792
Control	212.999
Control	116.334
Control	384.659
Control	470.601
Control	308.189
Control	1009.114
Control	519.057
Control	596.282
Control	386.305
Control	444.988
Control	1151.851
Control	380.619
Control	576.627
Control	284.14
Control	359.78
Control	178.38
Control	681.499
Control	397.322
Control	563.896
Control	363.328
Control	549.879
Control	805.161
Control	1096.236
Control	117.145
Control	125.078
Control	228.529
Control	484.456
Control	569.659
Control	599.132
Control	1354.33
Control	282.245
Control	538.445
Control	407.386
Control	2110.5
Control	557.528
Control	972.289
Control	812.415
Control	309.471
Control	385.498
Control	1449.907
Control	792.861
Control	660.353
Control	916.061
Control	469.783
Control	638.028
Control	545.52
Control	208.852
Control	576.066
Control	649.402
Control	531.781
Control	940.341
Control	647.206
Control	285.752
Control	706.812
Control	970.026
Control	725.882
Control	1300.787
Control	823.821
Control	75.147
Control	463.969
Control	504.99
Control	590.602
Control	194.689
Control	410.227
Control	158.913
Control	1187.266
Control	727.513
Control	826.692
Control	303.55
Control	506.241
Control	1171.734
Control	412.394
Control	690.133
Control	565.698
Control	488.062
Control	1089.012
Control	621.218
Control	718.529
Control	384.717
Control	476.816
Control	950.635
Control	582.901
Control	651.946
Control	841.005
Control	275.165
Control	62.548
Control	286.932
Control	326.725
Control	376.673
Control	467.713
Control	1296.927
Control	172.323
Control	807.781
Control	496.082
Control	909.652
Control	278.066
Control	705.062
Control	696.01
Control	210.41
Control	782.216
Control	823.434
Control	983.79
Control	231.573
Control	625.114
Control	838.964
Control	100.228
Control	433.453
Control	598.54
Control	238.955
Control	950.161
Control	370.921
Control	586.246
Control	339.928
Control	987.92
Control	472.715
Control	526.354
Control	301.986
Control	631.458
Control	130.866
Control	406.418
Control	605.925
Control	457.375
Control	1300.579
Control	703.759
Control	554.098
Control	277.164
Control	1162.368
Control	169.714
Control	724.278
Control	611.132
Control	354.773
Control	411.272
Control	514.642
Control	508.002
Control	1076.231
Control	443.15
Control	437.705
Control	903.596
Control	594.22
Control	649.908
Control	134.009
Control	571.258
Control	215.484
Control	971.017
Control	333.328
Control	129.938
Control	425.678
Control	1024.436
Control	323.925
Control	622.881
Control	180.696
Control	1043.657
Control	582.542
Control	1266.547
Control	253.779
Control	838.78
Control	249.855
Control	230.189
Control	299.064
Control	475.481
Control	868.641
Control	601.996
Control	607.612
Control	846.8
Control	123.309
Control	1121.653
Control	546.904
Control	668.659
Control	326.378
Control	358.262
Control	243.665
Control	75.61
Control	734.299
Control	184.542
Control	343.061
Control	322.864
Control	483.473
Control	566.343
Control	844.135
Control	712.521
Control	606.222
Control	985.765
Control	437.642
Control	559.813
Control	1262.592
Control	790.066
Control	114.143
Control	230.371
Control	647.77
Control	591.36
Control	311.095
Control	281.768
Control	413.638
Control	414.923
Control	472.449
Control	265.449
Control	372.781
Control	625.389
Control	124.38
Control	391.663
Control	649.879
Control	370.814
Control	631.509
Control	1694.112
Control	472.699
Control	217.264
Control	144.174
Control	190.126
Control	302.661
Control	129.388
Control	554.334
Control	499.55
Control	568.485
Control	770.984
Control	516.958
Control	242.791
Control	523.246
Control	125.704
Control	1282.328
Control	1873.603
Control	1546.932
Control	451.925
Control	360.649
Control	380.666
Control	1256.488
Control	1060.421
Control	279.442
Control	297.19
Control	317.883
Control	341.125
Control	874.293
Control	222.169
Control	979.485
Control	268.484
Control	911.808
Control	373.12
Control	245.285
Control	293.436
Control	509.343
Control	705.369
Control	542.035
Control	345.451
Control	534.43
Control	649.723
Control	367.597
Control	380.323
Control	297.53
Control	450.002
Control	595.006
Control	178.037
Control	661.935
Control	605.423
Control	240.213
Control	879.748
Control	484.29
Control	367.547
Control	911.132
Control	987.324
Control	252.969
Control	1073.759
Control	481.718
Control	161.463
Control	1301.556
Control	813.745
Control	290.375
Control	713.121
Control	506.371
Control	362.247
Control	704.065
Control	566.702
Control	226.166
Control	717.264
Control	693.674
Control	604.405
Control	1176.077
Control	75.079
Control	1524.041
Control	1530.61
Control	581.593
Control	1339.729
Control	618.859
Control	614.867
Control	1176.62
Control	1299.962
Control	685.948
Control	754.078
Control	313.374
Control	114.302
Control	1601.275
Control	377.492
Control	593.311
Control	1360.019
Control	171.746
Control	62.525
Control	613.732
Control	295.068
Control	1096.342
Control	244.266
Control	350.651
Control	457.014
Control	401.255
Control	714.872
Control	1302.907
Control	419.836
Control	858.332
Control	1163.047
Control	371.716
Control	810.785
Control	1043.758
Control	712.114
Control	547.487
Control	196.897
Control	316.908
Control	434.75
Control	830.429
Control	243.229
Control	589.251
Control	436.597
Control	764.943
Control	385.799
Control	439.131
Control	137.241
Control	634.196
Control	659.193
Control	517.276
Control	432.081
Control	1163.741
Control	467.945
Control	414.844
Control	600.038
Control	789.131
Control	913.296
Control	274.598
Control	575.165
Control	763.969
Control	288.35
Control	256.907
Control	460.542
Control	805.707
Control	668.929
Control	233.556
Control	316.137
Control	551.172
Control	334.708
Control	647.358
Control	750.97
Control	983.916
Control	307.898
Control	660.079
Control	795.223
Control	527.275
Control	193.792
Control	555.661
Control	1384.674
Control	604.414
Control	205.039
Control	981.766
Control	166.876
Control	490.344
Control	345.415
Control	466.969
Control	1224.287
Control	388.429
Control	597.158
Control	451.878
Control	668.892
Control	691.828
Control	185.399
Control	1705.699
Control	1121.274
Control	170.867
Control	75.034
Control	525.998
Control	980.491
Control	114.505
Control	940.371
Control	921.784
Control	455.717
Control	1041.565
Control	207.599
Control	696.855
Control	1119.786
Control	1023.278
Control	259.375
Control	1504.283
Control	302.907
Control	872.513
Control	555.414
Control	147.101
Control	1000.804
Control	761.96
Control	100.802
Control	458.587
Control	449.273
Control	894.469
Control	1638.333
Control	672.149
Control	399.001
Control	946.425
Control	638.779
Control	345.784
Control	143.586
Control	463.391
Control	401.335
Control	544.836
Control	1573.108
Control	1051.116
Control	390.441
Control	1328.903
Control	673.247
Control	343.243
Control	569.502
Control	234.816
Control	1364.537
Control	312.968
Control	145.797
Control	348.225
Control	646.041
Control	265.428
Control	711.011
Control	253.458
Control	934.462
Control	1028.164
Control	389.667
Control	454.585
Control	390.459
Control	1253.085
Control	225.01
Control	62.567
Control	290.432
Control	908.2
Control	926.969
Control	664.749
Control	864.024
Control	824.961
Control	493.35
Control	329.234
Control	682.005
Control	276.129
Control	545.491
Control	263.417
Control	346.951
Control	1133.393
Control	533.88
Control	243.752
Control	480.398
Control	1120.152
Control	580.563
Control	207.207
Control	354.338
Control	509.815
Control	509.362
Control	275.8
Control	449.074
Control	639.244
Control	1067.801
Control	755.939
Control	666.864
Control	925.989
Control	676.421
Control	859.278
Control	276.068
Control	608.914
Control	422.548
Control	385.838
Control	656.979
Control	368.545
Control	77.432
Control	117.21
Control	233.817
Control	355.5
Control	421.338
Control	560.942
Control	590.684
Control	811.792
Control	249.49
Control	651.392
Control	1330.459
Control	602.869
Control	299.606
Control	992.669
Control	765.329
Control	233.949
Control	879.439
Control	780.439
Control	1021.754
Control	624.767
Control	834.887
Control	790.154
Control	517.143
Control	275.725
Control	518.147
Control	1026.091
Control	800.521
Control	783.363
Control	446.126
Control	1016.611
Control	430.433
Control	220.172
Control	972.779
Control	412.326
Control	1198.265
Control	140.995
Control	595.947
Control	441.667
Control	706.079
Control	507.738
Control	224.08
Control	134.857
Control	434.892
Control	1499.308
Control	816.167
Control	1039.773
Control	1818.34
Control	597.174
Control	738.163
Control	297.459
Control	295.836
Control	360.075
Control	1013.986
Control	388.785
Control	178.969
Control	1227.637
Control	1141.195
Control	461.236
Control	1356.438
Control	275.893
Control	395.932
Control	1068.98
Control	125.902
Control	585.18
Control	488.298
Control	169.579
Control	525.759
Control	592.509
Control	509.079
Control	607.957
Control	229.251
Control	1118.606
Control	1129.896
Control	797.549
Control	445.633
Control	403.452
Control	546.946
Control	77.361
Control	481.606
Control	275.138
Control	1379.589
Control	258.056
Control	277.34
Control	639.171
Control	489.564
Control	1517.589
Control	205.03
Control	541.211
Control	1114.442
Control	448.077
Control	1081.882
Control	259.508
Control	1431.678
Control	268.764
Control	184.912
Control	399.579
Control	606.418
Control	1404.781
Control	357.856
Control	1471.905
Control	866.874
Control	603.96
Control	514.984
Control	384.439
Control	1248.229
Control	229.895
Control	573.162
Control	278.838
Control	838.741
Control	178.306
Control	255.917
Control	604.372
Control	1296.32
Control	487.8
Control	296.994
Control	1374.545
Control	262.274
Control	1199.836
Control	151.449
Control	868.912
Control	616.577
Control	419.084
Control	211.104
Control	90.416
Control	256.768
Control	1821.226
Control	252.885
Control	1089.516
Control	745.896
Control	635.45
Control	412.082
Control	885.091
Control	1379.382
Control	430.505
Control	678.699
Control	690.478
Control	1049.9
Control	1444.208
Control	1142.109
Control	296.455
Control	577.396
Control	355.944
Control	684.656
Control	964.588
Control	713.452
Control	323.012
Control	134.314
Control	468.646
Control	252.417
Control	648.848
Control	1138.962
Control	397.685
Control	283.903
Control	213.784
Control	592.593
Control	563.028
Control	809.614
Control	866.501
Control	143.351
Control	274.488
Control	486.617
Control	434
Control	429.87
Control	275.22
Control	238.009
Control	760.505
Control	801.86
Control	408.911
Control	554.697
Control	503.63
Control	317.556
Control	1082.669
Control	504.586
Control	462.414
Control	361.696
Control	1421.735
Control	331.989
Control	484.512
Control	432.416
Control	842.405
Control	738.655
Control	1124.206
Control	389.841
Control	691.086
Control	866.138
Control	671.22
Control	344.848
Control	616.201
Control	380.592
Control	549.225
Control	1155.122
Control	855.012
Control	451.224
Control	481.298
Control	523.169
Control	619.467
Control	1144.507
Control	380.828
Control	590.311
Control	447.62
Control	162.118
Control	730.654
Control	1108.586
Control	265.556
Control	397.164
Control	460.417
Control	1673.742
Control	1199.342
Control	185.068
Control	313.867
Control	326.09
Control	293.533
Control	139.049
Control	132.174
Control	267.657
Control	567.648
Control	726.071
Control	943.491
Control	579.104
Control	155.24
Control	621.677
Control	75.769
Control	447.45
Control	290.153
Control	607.967
Control	858.865
Control	191.92
Control	707.898
Control	222.928
Control	678.734
Control	1086.085
Control	600.685
Control	864.392
Control	602.073
Control	284.519
Control	570.04
Control	707.285
Control	572.893
Control	1178.01
Control	301.906
Control	89.091
Control	338.024
Control	496.471
Control	776.851
Control	104.324
Control	812.646
Control	363.294
Control	593.536
Control	220.176
Control	1033.911
Control	241.589
Control	1321.18
Control	691.03
Control	485.222
Control	1154.299
Control	230.934
Control	506.025
Control	392.686
Control	533.597
Control	460.995
Control	708.675
Control	419.117
Control	423.218
Control	409.119
Control	849.168
Control	650.52
Control	1782.348
Control	1422.73
Control	200.03
Control	572.243
Control	730.384
Control	684.699
Control	1315.029
Control	633.42
Control	1205.548
Control	972.583
Control	441.491
Control	640.768
Control	1743.339
Control	170.404
Control	464.58
Control	744.153
Control	369.468
Control	714.065
Control	852.957
Control	258.723
Control	502.624
Control	548.845
Control	988.812
Control	277.866
Control	124.358
Control	402.282
Control	806.488
Control	271.863
Control	584.107
Control	2195.15
Control	320.08
Control	618.535
Control	999.769
Control	433.375
Control	554.666
Control	141.281
Control	75.118
Control	347.112
Control	62.604
Control	1144.658
Control	136.349
Control	784.602
Control	799.081
Control	1349.532
Control	628.487
Control	1040.44
Control	306.82
Control	1336.29
Control	1245.641
Control	698.688
Control	264.024
Control	299.972
Control	909.757
Control	559.337
Control	931.547
Control	266.329
Control	577.315
Control	1125.199
Control	458.343
Control	686.937
Control	271.349
Control	261.346
Control	451.398
Control	181.624
Control	404.308
Control	1181.481
Control	419.295
Control	613.46
Control	635.688
Control	627.904
Control	125.52
Control	390.038
Control	845.065
Control	304.4
Control	806.157
Control	232.154
Control	401.471
Control	439.445
Control	576.505
Control	197.94
Control	628.194
Control	818.841
Control	783.844
Control	813.346
Control	1237.716
Control	610.468
Control	248.302
Control	778.911
Control	498.994
Control	776.202
Control	936.18
Control	130.459
Control	558.708
Control	673.657
Control	1005.292
Control	149.712
Control	401.318
Control	791.642
Control	663.198
Control	210.225
Control	418.331
Control	886.275
Control	605.135
Control	1170.709
Control	101.579
Control	315.249
Control	123.361
Control	353.867
Control	2191.024
Control	732.594
Control	981.488
Control	670.707
Control	985.63
Control	344.639
Control	632.642
Control	250.951
Control	616.578
Control	643.632
Control	407.273
Control	923.36
Control	110.574
Control	864.648
Control	636.094
Control	796.345
Control	1412.891
Control	465.97
Control	464.534
Control	180.349
Control	1084.798
Control	62.534
Control	327.206
Control	766.273
Control	210.635
Control	420.366
Control	332.661
Control	159.282
Control	250.774
Control	1076.695
Control	767.097
Control	217.869
Control	476.086
Control	767.951
Control	1694.864
Control	860.149
Control	792.044
Control	630.795
Control	754.431
Control	444.532
Control	321.122
Control	241.033
Control	96.121
Control	1173.511
Control	1601.775
Control	394.991
Control	219.782
Control	626.386
Control	471.865
Control	211.18
Control	467.897
Control	682.014
Control	1311.311
Control	394.556
Control	970.966
Control	423.877
Control	329.159
Control	369.623
Control	900.906
Control	377.165
Control	701.973
Control	472.213
Control	540.89
Control	907.437
Control	386.194
Control	439.917
Control	713.802
Control	561.121
Control	1057.431
Control	1096.082
Control	267.026
Control	693.811
Control	329.91
Control	283.797
Control	782.116
Control	1216.069
Control	166.687
Control	363.092
Control	595.147
Control	665.54
Control	956.308
Control	491.342
Control	406.398
Control	336.938
Control	312.415
Control	150.256
Control	554.454
Control	718.184
Control	464.025
Control	117.66
Control	1223.013
Control	463.589
Control	894.883
Control	154.116
Control	370.829
Control	396.929
Control	174.92
Control	154.935
Control	385.687
Control	579.267
Control	695.927
Control	1552.945
Control	467.328
Control	726.143
Control	104.378
Control	587.657
Control	794.643
Control	954.232
Control	366.202
Control	159.424
Control	1320.011
Control	121.908
Control	159.907
Control	759.446
Control	557.304
Control	419.985
Control	415.716
Control	206.942
Control	846.518
Control	275.055
Control	1166.056
Control	854.172
Control	631.527
Control	342.575
Control	516.011
Control	602.866
Control	800.229
Control	605.578
Control	394.461
Control	949.202
Control	492.537
Control	1132.506
Control	307.029
Control	499.066
Control	399.807
Control	226.17
Control	809.895
Control	775.086
Control	515.38
Control	587.79
Control	959.705
Control	535.755
Control	682.887
Control	1219.769
Control	486.488
Control	952.766
Control	452.877
Control	275.468
Control	128.006
Control	886.764
Control	193.981
Control	703.082
Control	1141.37
Control	442.518
Control	214.877
Control	1277.95
Control	474.116
Control	1367.763
Control	659.327
Control	621.996
Control	413.949
Control	866.636
Control	1687.331
Control	560.524
Control	784.937
Control	984.361
Control	407.267
Control	169.485
Control	250.517
Control	451.37
Control	927.428
Control	260.245
Control	359.112
Control	383.661
Control	633.747
Control	255.204
Control	350.683
Control	974.178
Control	362.945
Control	638.917
Control	151.483
Control	176.447
Control	526.029
Control	693.314
Control	898.745
Control	216.926
Control	203.862
Control	779.533
Control	719.455
Control	531.608
Control	146.339
Control	318.804
Control	912.07
Control	1020.708
Control	137.549
Control	996.758
Control	233.45
Control	250.632
Control	366.497
Control	578.701
Control	160.645
Control	264.707
Control	729.731
Control	587.684
Control	834.068
Control	860.022
Control	984.899
Control	366.189
Control	1009.585
Control	845.85
Control	996.992
Control	615.204
Control	532.475
Control	966.933
Control	586.321
Control	571.098
Control	578.06
Control	288.316
Control	269.716
Control	813.135
Control	290.743
Control	525.415
Control	627.44
Control	172.376
Control	566.465
Control	542.478
Control	819.881
Control	355.017
Control	633.075
Control	285.181
Control	589.623
Control	1354.207
Control	260.544
Control	207.983
Control	591.021
Control	1054.546
Control	729.377
Control	640.219
Control	840.659
Control	231.654
Control	351.462
Control	222.539
Control	528.613
Control	307.917
Control	272.417
Control	639.294
Control	143.788
Control	878.54
Control	984.653
Control	1059.346
Control	645.115
Control	901.262
Control	122.758
Control	257.843
Control	648.571
Control	340.107
Control	644.813
Control	1116.392
Control	275.972
Control	76.496
Control	395.977
Control	526.479
Control	953.807
Control	560.088
Control	1118.464
Control	195.726
Control	661.426
Control	619.508
Control	743.923
Control	1422.321
Control	168.051
Control	1282.032
Control	953.45
Control	213.213
Control	251.68
Control	204.131
Control	336.06
Control	269.975
Control	438.526
Control	312.279
Control	268.82
Control	562.228
Control	584.573
Control	81.819
Control	679.627
Control	737.374
Control	717.181
Control	372.235
Control	1847.564
Control	839.943
Control	200.478
Control	984.192
Control	313.181
Control	788.846
Control	721.096
Control	502.354
Control	254.813
Control	830.349
Control	1237.159
Control	147.295
Control	387.036
Control	773.858
Control	460.589
Control	781.992
Control	511.122
Control	628.485
Control	228.561
Control	50
Control	945.701
Control	526.75
Control	439.189
Control	567.387
Control	75.108
Control	338.699
Control	1109.007
Control	339.82
Control	397.196
Control	319.966
Control	897.562
Control	303.496
Control	417.538
Control	606.074
Control	253.591
Control	496.479
Control	804.658
Control	445.685
Control	686.19
Control	409.937
Control	985.924
Control	687.838
Control	170.968
Control	115.16
Control	830.246
Control	736.577
Control	1081.426
Control	179.555
Control	330.775
Control	596.558
Control	263.911
Control	837.149
Control	592.33
Control	484.656
Control	466.469
Control	977.317
Control	621.774
Control	292.555
Control	810.144
Control	1330.243
Control	1488.515
Control	108.348
Control	564.913
Control	182.934
Control	159.207
Control	229.203
Control	76.204
Control	536.864
Control	1585.282
Control	1030.928
Control	1014.743
Control	509.05
Control	1133.086
Control	391.071
Control	899.218
Control	582.834
Control	342.964
Control	630.715
Control	352.231
Control	50
Control	1320.375
Control	265.382
Control	397.912
Control	833.49
Control	621.592
Control	103.648
Control	152.59
Control	609.479
Control	334.526
Control	521.418
Control	775.328
Control	551.967
Control	969.212
Control	786.858
Control	519.161
Control	695.154
Control	355.906
Control	906.479
Control	571.566
Control	1223.534
Control	788.895
Control	794.594
Control	460.633
Control	670.179
Control	1507.942
Control	956
Control	899.293
Control	216.167
Control	575.262
Control	319.255
Control	941.951
Control	470.19
Control	267.568
Control	981.823
Control	810.898
Control	507.785
Control	544.309
Control	414.426
Control	1075.982
Control	1015.164
Control	311.538
Control	447.515
Control	114.81
Control	333.878
Control	665.268
Control	864.459
Control	744.916
Control	1181.641
Control	510.781
Control	163.694
Control	1239.513
Control	992.843
Control	106.902
Control	373.18
Control	806.938
Control	767.512
Control	267.209
Control	835.401
Control	397.171
Control	601.949
Control	246.94
Control	822.102
Control	903.92
Control	203.005
Control	890.155
Control	230.137
Control	1002.505
Control	163.809
Control	201.041
Control	1148.995
Control	369.461
Control	376.616
Control	537.132
Control	250.407
Control	827.751
Control	553.939
Control	1190.441
Control	388.448
Control	953.405
Control	777.811
Control	62.612
Control	486.423
Control	913.513
Control	523.723
Control	1037.42
Control	727.624
Control	548.28
Control	541.616
Control	215.365
Control	856.491
Control	869.111
Control	421.355
Control	555.421
Control	266.537
Control	1215.064
Control	464.096
Control	1046.016
Control	752.47
Control	1295.912
Control	593.377
Control	366.648
Control	594.966
Control	398.753
Control	617.595
Control	785.695
Control	632.361
Control	485.077
Control	425.29
Control	667.32
Control	246.57
Control	835.028
Control	675.754
Control	179.367
Control	567.246
Control	1391.793
Control	859.335
Control	257.903
Control	237.923
Control	101.531
Control	345.136
Control	338.164
Control	566.046
Control	371.559
Control	138.951
Control	169.122
Control	671.365
Control	913.757
Control	75.942
Control	421.579
Control	299.544
Control	833.826
Control	1063.172
Control	358.717
Control	1132.126
Control	762.242
Control	352.817
Control	904.576
Control	214.99
Control	333.826
Control	499.294
Control	405.077
Control	456.496
Control	572.703
Control	229.003
Control	847.711
Control	144.6
Control	501.248
Control	114.22
Control	930.169
Control	445.625
Control	545.077
Control	1048.158
Control	426.874
Control	365.569
Control	652.495
Control	87.329
Control	264.254
Control	746.392
Control	228.013
Control	1256.717
Control	341.737
Control	186.685
Control	572.965
Control	62.549
Control	542.654
Control	796.137
Control	546.995
Control	234.155
Control	1095.094
Control	272.995
Control	714.604
Control	791.566
Control	1120.876
Control	738.29
Control	499.267
Control	735.852
Control	88.013
Control	865.063
Control	1473.913
Control	366.974
Control	471.855
Control	414.309
Control	808.216
Control	1190.172
Control	652.525
Control	1694.324
Control	1620.616
Control	178.041
Control	241.982
Control	802.827
Control	793.345
Control	315.214
Control	582.198
Control	274.923
Control	618.505
Control	420.711
Control	946.759
Control	522.322
Control	486.017
Control	692.495
Control	645.467
Control	607.409
Control	1284.886
Control	1120.873
Control	545.093
Control	289.08
Control	411.107
Control	191.554
Control	554.169
Control	450.594
Control	133.122
Control	287.246
Control	586.719
Control	1158.484
Control	461.65
Control	307.036
Control	801.433
Control	270.883
Control	449.848
Control	892.635
Control	639.474
Control	977.282
Control	307.154
Control	697.624
Control	1249.957
Control	564.665
Control	368.89
Control	706.927
Control	307.022
Control	1161.346
Control	539.831
Control	636.663
Control	314.091
Control	527.749
Control	1237.703
Control	907.449
Control	405.237
Control	692.189
Control	539.976
Control	1705.964
Control	1044.36
Control	840.047
Control	394.561
Control	810.993
Control	935.938
Control	441.937
Control	419.869
Control	392.121
Control	391.486
Control	355.427
Control	667.58
Control	661.781
Control	1476.525
Control	415.42
Control	104.035
Control	1057.369
Control	189.114
Control	1500.171
Control	934.777
Control	156.508
Control	774.017
Control	950.363
Control	449.212
Control	1149.748
Control	448.998
Control	1203.879
Control	330.01
Control	464.831
Control	503.11
Control	215.004
Control	384.676
Control	382.393
Control	1543.648
Control	578.769
Control	661.789
Control	576.888
Control	446.991
Control	79.598
Control	119.333
Control	1980.239
Control	776.457
Control	62.624
Control	301.311
Control	1088.418
Control	403.89
Control	567.883
Control	255.844
Control	665.267
Control	1121.219
Control	207.217
Control	527.723
Control	423.734
Control	433.102
Control	143.984
Control	1535.608
Control	236.789
Control	708.081
Control	241.713
Control	305.224
Control	842.418
Control	197.866
Control	127.646
Control	1348.879
Control	1207.524
Control	1164.032
Control	466.42
Control	883.08
Control	390.59
Control	555.131
Control	417.743
Control	620.64
Control	326.223
Control	976.053
Control	825.537
Control	374.36
Control	1192.047
Control	427.14
Control	421.912
Control	325.651
Control	1215.426
Control	1208.64
Control	592.368
Control	781.223
Control	1480.177
Control	1426.969
Control	1219.506
Control	799.1
Control	584.629
Control	713.428
Control	303.578
Control	1788.664
Control	1150.131
Control	384.487
Control	784.262
Control	152.313
Control	302.661
Control	793.095
Control	719.204
Control	455.279
Control	518.207
Control	186.911
Control	225.471
Control	356.846
Control	431.836
Control	706.24
Control	1079.613
Control	715.83
Control	543.242
Control	425.326
Control	720.237
Control	1349.539
Control	1118.711
Control	990.193
Control	567.578
Control	571.476
Control	932.293
Control	1262.481
Control	768.02
Control	760.85
Control	232.731
Control	450.312
Control	697.816
Control	751.227
Control	833.996
Control	311.91
Control	890.045
Control	93.679
Control	812.196
Control	865.479
Control	248.931
Control	1068.693
Control	661.853
Control	440.512
Control	229.584
[truncated: 10,865 more rows]
