# Supplementary material for: Genome-wide analysis of the interplay between chromatin-associated RNA and 3D genome organization in human cells
Source: Nat Commun. 2023 Oct 16;14:6519. doi: 10.1038/s41467-023-42274-7 (PMC10579264; doi:10.1038/s41467-023-42274-7)
Supplement: Supplementary file 6 — Source Data [file 41467_2023_42274_MOESM6_ESM.zip › SourceData/Figure_4e_FL.tsv]

V1	V2	V3	V4	V5	V6	V7	V8	V9	V10	V11	V12	V13	V14	V15	V16	V17	V18	V19	V20
15	5	5	3	1	1	0	1	0	0	0	2	1	0	0	0	0	0	0	1
15	26	15	4	7	5	2	4	3	3	2	4	3	0	2	7	3	1	5	3
11	16	41	13	10	6	6	3	2	1	2	1	2	3	0	6	6	2	3	1
12	20	43	36	21	10	5	4	4	2	1	6	7	3	6	12	6	4	5	12
20	27	42	32	50	25	15	22	15	7	4	17	12	5	8	11	12	10	13	16
10	10	18	17	44	30	12	13	10	6	7	8	5	4	2	10	4	6	5	8
11	11	22	13	48	54	41	35	16	11	18	8	4	11	2	12	8	10	12	10
14	20	29	11	40	41	51	66	35	19	21	18	12	7	12	24	22	31	28	17
15	13	34	38	49	32	35	67	64	20	40	27	31	12	10	34	20	17	29	23
8	8	15	12	22	16	12	42	35	27	21	15	16	10	14	29	21	10	20	10
2	3	1	1	7	6	3	7	20	14	13	12	5	7	6	17	7	9	4	4
0	1	2	2	4	1	3	5	5	3	6	5	2	2	8	5	10	1	8	6
1	1	0	1	0	2	0	3	3	5	8	5	3	2	3	4	2	2	3	0
2	1	1	1	1	1	1	2	1	1	2	4	2	3	1	4	3	1	2	0
1	1	1	1	3	0	0	0	1	2	9	3	4	6	5	8	4	1	3	2
0	0	2	0	2	1	3	2	2	0	5	4	2	0	4	5	4	1	1	0
0	2	0	0	1	0	0	2	1	0	2	1	0	2	3	2	2	3	1	0
0	0	1	0	0	0	0	0	0	0	0	1	0	0	0	0	0	1	1	0
1	0	0	0	0	0	1	0	1	0	0	0	1	0	0	0	0	0	3	0
0	0	0	0	0	0	0	1	1	1	0	0	0	0	0	0	0	0	0	0
