# Supplementary material for: Genome-wide analysis of the interplay between chromatin-associated RNA and 3D genome organization in human cells
Source: Nat Commun. 2023 Oct 16;14:6519. doi: 10.1038/s41467-023-42274-7 (PMC10579264; doi:10.1038/s41467-023-42274-7)
Supplement: Supplementary file 6 — Source Data [file 41467_2023_42274_MOESM6_ESM.zip › SourceData/Figure_S4e.tsv]

sample	height
Control	39.458
Control	61.443
Control	69.75
Control	40.714
Control	107.001
Control	143.411
Control	147.032
Control	189.343
Control	32.537
Control	160.785
Control	62.526
Control	140.621
Control	111.378
Control	211.938
Control	26.635
Control	90.17
Control	779.861
Control	473.913
Control	25.618
Control	82.483
Control	149.59
Control	65.682
Control	151.529
Control	428.401
Control	22.482
Control	218.118
Control	110.813
Control	60.136
Control	98.989
Control	89.934
Control	260.009
Control	53.837
Control	94.934
Control	474.229
Control	72.664
Control	93.691
Control	30.618
Control	127.299
Control	115.884
Control	127.444
Control	39.048
Control	160.523
Control	275.636
Control	86.982
Control	418.344
Control	439.194
Control	129.715
Control	107.185
Control	119.141
Control	119.314
Control	92.137
Control	205.344
Control	152.361
Control	55.293
Control	62.109
Control	24.977
Control	39.066
Control	110.437
Control	171.39
Control	78.929
Control	114.358
Control	76.849
Control	109.015
Control	24.4
Control	59.801
Control	31.869
Control	99.576
Control	77.857
Control	62.361
Control	283.687
Control	40.75
Control	215.251
Control	88.554
Control	56.534
Control	136.798
Control	65.964
Control	123.157
Control	237.54
Control	84.662
Control	69.053
Control	126.356
Control	45.458
Control	317.1
Control	255.374
Control	70.031
Control	23.128
Control	302.547
Control	183.301
Control	107.656
Control	126.036
Control	324.493
Control	99.629
Control	21.717
Control	409.861
Control	57.504
Control	158.041
Control	272.008
Control	164.102
Control	198.666
Control	64.992
Control	106.215
Control	383.207
Control	144.157
Control	251.094
Control	42.884
Control	88.501
Control	145.488
Control	330.781
Control	73.984
Control	239.303
Control	157.013
Control	528.906
Control	270.793
Control	258.425
Control	85.694
Control	75.511
Control	375.296
Control	105.535
Control	76.438
Control	238.078
Control	52.791
Control	178.081
Control	162.597
Control	91.88
Control	259.608
Control	926.153
Control	49.813
Control	154.874
Control	114.773
Control	126.417
Control	434.956
Control	43.842
Control	425.402
Control	413.862
Control	228.565
Control	324.904
Control	88.392
Control	132.786
Control	212.556
Control	211.242
Control	306.74
Control	557.968
Control	331.188
Control	124.504
Control	197.302
Control	148.936
Control	205.776
Control	151.696
Control	84.392
Control	150.831
Control	259.127
Control	156.491
Control	64.46
Control	92.794
Control	139.899
Control	43.326
Control	145.813
Control	126.866
Control	153.672
Control	290.416
Control	231.71
Control	55.119
Control	107.864
Control	98.45
Control	170.473
Control	155.583
Control	304.208
Control	119.097
Control	56.417
Control	120.693
Control	76.808
Control	193.235
Control	143.055
Control	59.944
Control	136.534
Control	73.096
Control	122.593
Control	56.64
Control	53.707
Control	35.431
Control	138.824
Control	92.433
Control	64.51
Control	121.258
Control	156.862
Control	106.52
Control	81.042
Control	63.105
Control	197.273
Control	71.718
Control	58.664
Control	80.091
Control	43.693
Control	259.282
Control	107.339
Control	74.435
Control	134.34
Control	101.641
Control	65.676
Control	118.969
Control	110.674
Control	89.138
Control	62.173
Control	31.978
Control	324.033
Control	298.882
Control	88.63
Control	58.05
Control	39.559
Control	213.758
Control	82.783
Control	203.371
Control	198.941
Control	191.878
Control	114.269
Control	80.548
Control	108.701
Control	175.608
Control	94.515
Control	176.293
Control	141.939
Control	310.29
Control	290.194
Control	241.465
Control	395.2
Control	200.993
Control	206.686
Control	164.075
Control	50.305
Control	99.568
Control	165.488
Control	393.316
Control	15.582
Control	54.15
Control	171.821
Control	111.099
Control	251.187
Control	79.291
Control	44.27
Control	111.608
Control	178.711
Control	358.852
Control	135.866
Control	123.081
Control	154.489
Control	127.151
Control	27.661
Control	260.595
Control	374.748
Control	92.409
Control	72.435
Control	73.675
Control	87.154
Control	78.702
Control	287.261
Control	76.321
Control	295.784
Control	71.778
Control	52.94
Control	46.189
Control	89.209
Control	42.854
Control	52.711
Control	53.034
Control	234.282
Control	58.636
Control	54.692
Control	252.443
Control	106.007
Control	160.658
Control	200.31
Control	274.825
Control	70.053
Control	155.414
Control	60.21
Control	172.228
Control	138.277
Control	46.275
Control	240.598
Control	136.478
Control	189.644
Control	168.872
Control	76.239
Control	59.755
Control	381.043
Control	103.555
Control	64.098
Control	160.553
Control	120.452
Control	70.423
Control	361.014
Control	485.239
Control	237.819
Control	343.352
Control	60.36
Control	59.508
Control	380.582
Control	548.977
Control	70.212
Control	110.425
Control	357.837
Control	483.475
Control	323.47
Control	367.522
Control	113.887
Control	366.39
Control	60.888
Control	52.149
Control	161.858
Control	686
Control	128.945
Control	169.21
Control	48.508
Control	89.956
Control	184.709
Control	223.131
Control	140.467
Control	429.983
Control	79.438
Control	132.064
Control	437.68
Control	209.898
Control	179.899
Control	319.09
Control	164.912
Control	121.431
Control	183.609
Control	365.877
Control	37.62
Control	714.487
Control	74.791
Control	83.235
Control	162.578
Control	281.362
Control	228.945
Control	413.275
Control	113.924
Control	491.891
Control	491.42
Control	376.32
Control	189.947
Control	339.522
Control	114.266
Control	163.378
Control	103.303
Control	263.135
Control	259.306
Control	84.72
Control	70.47
Control	708.767
Control	255.398
Control	25.902
Control	219.625
Control	322.59
Control	864.679
Control	158.318
Control	90.544
Control	122.499
Control	707.151
Control	468.365
Control	192.645
Control	144.411
Control	142.748
Control	68.677
Control	39.904
Control	93.356
Control	119.202
Control	29.908
Control	99.448
Control	74.404
Control	99.719
Control	52.357
Control	94.497
Control	90.044
Control	197.837
Control	250.11
Control	262.019
Control	146.311
Control	690.852
Control	193.239
Control	125.192
Control	723.019
Control	167.133
Control	76.122
Control	252.996
Control	101.077
Control	62.913
Control	74.593
Control	650.536
Control	192.624
Control	90.288
Control	190.643
Control	96.629
Control	158.738
Control	108.527
Control	361.517
Control	94.436
Control	163.788
Control	117.136
Control	129.287
Control	74.455
Control	125.712
Control	252.233
Control	175.252
Control	172.405
Control	127.333
Control	129.683
Control	83.726
Control	45.364
Control	329.663
Control	342.382
Control	35.251
Control	122.302
Control	167.065
Control	279.282
Control	268.104
Control	78.162
Control	256.848
Control	61.761
Control	137.106
Control	129.626
Control	634.449
Control	66.469
Control	100.958
Control	83.109
Control	110.259
Control	86.119
Control	53.421
Control	62.434
Control	124.915
Control	171.155
Control	191.018
Control	53.268
Control	346.257
Control	101.761
Control	331.728
Control	248.696
Control	59.584
Control	550.498
Control	265.339
Control	72.886
Control	57.538
Control	206.269
Control	86.211
Control	315.691
Control	30.492
Control	241.826
Control	57.98
Control	89.719
Control	131.407
Control	163.231
Control	106.368
Control	86.986
Control	148.868
Control	61.453
Control	67.953
Control	147.148
Control	73.763
Control	126.337
Control	492.319
Control	60.962
Control	270.344
Control	214.711
Control	131.017
Control	67.787
Control	69.226
Control	647.485
Control	326.318
Control	169.086
Control	279.696
Control	65.05
Control	105.469
Control	73.419
Control	101.687
Control	60.592
Control	472.14
Control	162.747
Control	412.161
Control	119.829
Control	161.062
Control	168.696
Control	110.24
Control	28.631
Control	219.529
Control	140.588
Control	84.628
Control	103.107
Control	123.463
Control	308.917
Control	301.916
Control	84.637
Control	567.811
Control	139.428
Control	182.61
Control	147.814
Control	135.922
Control	89.099
Control	231.658
Control	302.799
Control	64.331
Control	182.822
Control	249.887
Control	115.917
Control	145.519
Control	127.589
Control	192.456
Control	45.721
Control	112.298
Control	193.028
Control	55.746
Control	55.444
Control	96.426
Control	81.93
Control	101.916
Control	138.076
Control	75.54
Control	241.616
Control	229.97
Control	81.843
Control	177.802
Control	69.294
Control	52.485
Control	93.872
Control	13.096
Control	67.431
Control	44.421
Control	249.099
Control	26.757
Control	98.123
Control	115.883
Control	208.383
Control	186.958
Control	31.874
Control	95.312
Control	55.266
Control	137.755
Control	161.019
Control	69.851
Control	62.188
Control	36.693
Control	170.62
Control	491.27
Control	200.276
Control	186.427
Control	83.55
Control	103.927
Control	292.879
Control	100.881
Control	88.482
Control	48.986
Control	125.44
Control	164.271
Control	62.834
Control	91.641
Control	231.875
Control	112.659
Control	28.445
Control	154.918
Control	155.997
Control	49.73
Control	235.597
Control	369.002
Control	667.789
Control	233.797
Control	373.582
Control	256.633
Control	42.764
Control	124.014
Control	263.314
Control	229.674
Control	662.792
Control	218.28
Control	66.995
Control	121.771
Control	79.993
Control	63.287
Control	171.9
Control	139.693
Control	150.14
Control	310.195
Control	132.929
Control	71.696
Control	190.561
Control	106.992
Control	240.213
Control	151.513
Control	360.428
Control	277.123
Control	57.398
Control	82.511
Control	88.241
Control	81.247
Control	220.756
Control	470.116
Control	258.536
Control	255.271
Control	43.715
Control	168.929
Control	44.782
Control	75.037
Control	31.529
Control	110.652
Control	133.551
Control	103.761
Control	571.513
Control	186.696
Control	143.77
Control	202.702
Control	252.477
Control	86.747
Control	277.232
Control	133.728
Control	328.734
Control	143.145
Control	77.572
Control	158.237
Control	53.781
Control	1090.872
Control	494.95
Control	62.958
Control	244.746
Control	92.515
Control	97.998
Control	103.237
Control	382.763
Control	106.504
Control	264.152
Control	99.489
Control	90.458
Control	276.195
Control	85.367
Control	110.028
Control	133.441
Control	227.936
Control	40.339
Control	61.484
Control	264.387
Control	128.622
Control	326.812
Control	96.533
Control	288.86
Control	191.749
Control	128.684
Control	307.271
Control	153.042
Control	142.432
Control	75.807
Control	246.909
Control	98.659
Control	26.567
Control	141.948
Control	115.884
Control	486.272
Control	154.998
Control	143.297
Control	309.983
Control	200.344
Control	235.531
Control	115.914
Control	59.496
Control	127.058
Control	46.216
Control	275.841
Control	252.259
Control	79.203
Control	130.439
Control	106.211
Control	122.077
Control	30.897
Control	275.558
Control	119.676
Control	107.792
Control	264.244
Control	93.094
Control	18.553
Control	349.205
Control	209.886
Control	69.864
Control	237.342
Control	87.451
Control	41.547
Control	84.488
Control	82.808
Control	247.741
Control	54.623
Control	67.437
Control	259.561
Control	50.363
Control	147.208
Control	95.778
Control	113.008
Control	28.868
Control	89.039
Control	202.408
Control	59.238
Control	82.559
Control	123.403
Control	295.305
Control	306.737
Control	145.151
Control	502.214
Control	67.835
Control	53.706
Control	81.908
Control	42.047
Control	44.168
Control	134.517
Control	214.965
Control	61.049
Control	210.005
Control	117.771
Control	47.666
Control	830.689
Control	169.985
Control	189.037
Control	163.029
Control	272.405
Control	325.209
Control	130.247
Control	79.116
Control	65.866
Control	47.04
Control	148.28
Control	190.478
Control	293.433
Control	213.799
Control	157.628
Control	103.92
Control	146.392
Control	128.409
Control	134.814
Control	153.084
Control	73.172
Control	61.242
Control	455.818
Control	120.459
Control	80.832
Control	117.566
Control	121.598
Control	330.922
Control	58.326
Control	92.068
Control	75.971
Control	74.093
Control	36.646
Control	334.146
Control	198.936
Control	134.006
Control	68.639
Control	98.03
Control	149.334
Control	92.169
Control	81.294
Control	169.041
Control	341.933
Control	123.957
Control	123.562
Control	53.268
Control	196.942
Control	88.711
Control	45.961
Control	209.638
Control	266.187
Control	148.785
Control	87.91
Control	199.255
Control	120.361
Control	128.866
Control	158.58
Control	124.777
Control	80.447
Control	275.056
Control	90.619
Control	96.319
Control	80.773
Control	492.774
Control	37.341
Control	838.473
Control	91.056
Control	37.838
Control	261.144
Control	94.015
Control	258.321
Control	118.995
Control	134.381
Control	125.531
Control	90.183
Control	90.553
Control	111.884
Control	166.139
Control	60.557
Control	147.98
Control	129.694
Control	131.016
Control	109.451
Control	101.823
Control	197.504
Control	114.75
Control	92.274
Control	63.38
Control	205.692
Control	146.737
Control	697.708
Control	97.216
Control	202.076
Control	135.169
Control	115.307
Control	226.57
Control	330.652
Control	196.383
Control	45.618
Control	147.644
Control	183.083
Control	67.915
Control	197.663
Control	120.375
Control	71.477
Control	178.317
Control	131.59
Control	308.5
Control	336.237
Control	93.253
Control	84.127
Control	71.318
Control	203.728
Control	412.173
Control	61.272
Control	305.472
Control	174.823
Control	207.695
Control	232.777
Control	153.057
Control	207.458
Control	80.639
Control	100.869
Control	979.788
Control	183.837
Control	378.114
Control	52.944
Control	438.728
Control	76.714
Control	188.395
Control	383.15
Control	463.209
Control	55.779
Control	87.106
Control	48.749
Control	564.599
Control	36.464
Control	392.506
Control	101.037
Control	40.277
Control	168.091
Control	100.711
Control	374.101
Control	93.832
Control	69.149
Control	111.826
Control	61.873
Control	75.816
Control	73.217
Control	125.98
Control	42.444
Control	42.113
Control	60.905
Control	63.938
Control	150.536
Control	210.996
Control	125.812
Control	321.913
Control	84.826
Control	195.972
Control	419.096
Control	143.491
Control	26.213
Control	217.544
Control	218.601
Control	169.66
Control	49.779
Control	111.508
Control	119.827
Control	77.374
Control	236.244
Control	121.245
Control	182.809
Control	103.508
Control	140.904
Control	140.599
Control	104.69
Control	204.238
Control	126.978
Control	286.963
Control	65.633
Control	56.96
Control	258.808
Control	57.291
Control	186.695
Control	384.891
Control	144.23
Control	56.985
Control	49.388
Control	110.069
Control	347.259
Control	528.952
Control	139.968
Control	69.399
Control	366.12
Control	58.002
Control	160.696
Control	31.009
Control	123.048
Control	105.314
Control	85.557
Control	82.967
Control	38.7
Control	89.496
Control	217.934
Control	422.056
Control	395.028
Control	87.136
Control	19.011
Control	64.214
Control	86.484
Control	336.819
Control	61.707
Control	63.234
Control	50.783
Control	40.581
Control	218.765
Control	213.399
Control	279.868
Control	174.978
Control	152.531
Control	474.968
Control	75.407
Control	75.53
Control	272.989
Control	94.841
Control	153.304
Control	57.598
Control	196.324
Control	95.511
Control	44.863
Control	83.602
Control	53.281
Control	56.213
Control	73.445
Control	167.653
Control	100.461
Control	212.335
Control	127.483
Control	181.341
Control	99.102
Control	219.337
Control	89.334
Control	143.81
Control	328.343
Control	127.643
Control	227.198
Control	93.108
Control	45.59
Control	49.475
Control	43.895
Control	54.451
Control	31.656
Control	160.241
Control	54.543
Control	190.14
Control	126.287
Control	260.325
Control	210.497
Control	496.674
Control	145.94
Control	128.331
Control	190.23
Control	93.121
Control	106.4
Control	60.028
Control	19.502
Control	139.566
Control	105.379
Control	64.08
Control	36.635
Control	140.964
Control	205.018
Control	183.309
Control	77.872
Control	46.901
Control	68.994
Control	93.886
Control	34.868
Control	405.35
Control	268.354
Control	37.526
Control	213.461
Control	287.618
Control	98.473
Control	53.465
Control	158.31
Control	382.357
Control	181.071
Control	162.305
Control	119.871
Control	387.644
Control	788.18
Control	406.527
Control	32.1
Control	185.87
Control	331.827
Control	252.399
Control	531.384
Control	194.612
Control	50.289
Control	385.347
Control	122.916
Control	140.565
Control	226.55
Control	169.529
Control	45.623
Control	299.034
Control	56.277
Control	482.009
Control	341.277
Control	117.707
Control	67.757
Control	254.07
Control	51.332
Control	77.996
Control	31.306
Control	174.243
Control	83.263
Control	244.846
Control	55.341
Control	101.144
Control	87.084
Control	45.02
Control	378.767
Control	23.26
Control	89.305
Control	64.094
Control	55.648
Control	61.964
Control	58.061
Control	99.066
Control	84.304
Control	35.789
Control	129.882
Control	122.03
Control	358.017
Control	97.757
Control	170.628
Control	114.985
Control	122.567
Control	124.105
Control	417.584
Control	29.643
Control	46.549
Control	51.989
Control	93.817
Control	40.48
Control	103.924
Control	31.628
Control	212.892
Control	318.694
Control	52.081
Control	207.189
Control	64.054
Control	325.152
Control	101.722
Control	71.879
Control	145.019
Control	88.566
Control	96.862
Control	131.777
Control	132.807
Control	76.419
Control	20.657
Control	77.134
Control	318.377
Control	49.75
Control	34.255
Control	67.626
Control	94.282
Control	38.961
Control	34.277
Control	74.635
Control	156.818
Control	155.303
Control	21.472
Control	38.902
Control	134.035
Control	136.811
Control	937.909
Control	534.301
Control	72.741
Control	82.057
Control	48.438
Control	115.072
Control	98.357
Control	224.641
Control	147.022
Control	75.061
Control	653.224
Control	169.446
Control	122.004
Control	163.555
Control	204.262
Control	371.614
Control	169.017
Control	224.795
Control	75.909
Control	149.104
Control	103.323
Control	99.338
Control	69.272
Control	398.693
Control	265.516
Control	128.595
Control	68.346
Control	42.565
Control	57.514
Control	91.186
Control	73.845
Control	25.751
Control	48.277
Control	233.061
Control	101.055
Control	76.287
Control	372.861
Control	60.189
Control	51.835
Control	79.985
Control	120.148
Control	242.541
Control	170.213
Control	117.995
Control	53.076
Control	135.242
Control	101.324
Control	96.448
Control	41.32
Control	83.614
Control	269.877
Control	42.703
Control	59.999
Control	337.434
Control	193.3
Control	57.465
Control	160.323
Control	316.372
Control	141.615
Control	63.556
Control	142.514
Control	186.426
Control	337.967
Control	103.284
Control	74.115
Control	163.339
Control	48.213
Control	94.769
Control	119.438
Control	44.68
Control	146.073
Control	183.995
Control	228.109
Control	617.009
Control	80.417
Control	269.151
Control	52.497
Control	55.467
Control	84.273
Control	523.433
Control	93.318
Control	92.157
Control	167.375
Control	45.807
Control	146.003
Control	82.929
Control	119.221
Control	87.971
Control	62.986
Control	70.891
Control	238.511
Control	90.879
Control	253.344
Control	60.963
Control	180.79
Control	252.42
Control	86.308
Control	61.092
Control	76.63
Control	59.787
Control	458.021
Control	446.15
Control	81.007
Control	229.01
Control	55.194
Control	209.598
Control	70.313
Control	72.858
Control	50.934
Control	84.065
Control	33.141
Control	63.932
Control	174.099
Control	261.528
Control	100.842
Control	115.582
Control	230.333
Control	62.078
Control	97.069
Control	111.747
Control	387.435
Control	58.226
Control	119.626
Control	60.482
Control	103.892
Control	32.308
Control	131.739
Control	38.264
Control	149.321
Control	163.803
Control	176.734
Control	173.567
Control	188.378
Control	84.147
Control	297.83
Control	126.725
Control	126.378
Control	42.074
Control	164.616
Control	177.813
Control	72.141
Control	116.251
Control	69.399
Control	232.39
Control	52.225
Control	89.393
Control	159.797
Control	192.665
Control	575.536
Control	182.425
Control	172.226
Control	106.551
Control	284.599
Control	94.708
Control	56.72
Control	253.302
Control	76.076
Control	107.811
Control	69.886
Control	114.812
Control	54.845
Control	65.285
Control	113.337
Control	112.686
Control	186.897
Control	143.534
Control	29.622
Control	196.067
Control	39.293
Control	54.301
Control	40.09
Control	61.688
Control	75.237
Control	65.01
Control	65.927
Control	51.271
Control	40.927
Control	141.881
Control	333.774
Control	146.83
Control	51.182
Control	430.81
Control	94.921
Control	26.133
Control	451.169
Control	228.624
Control	219.397
Control	234.484
Control	369.898
Control	146.088
Control	313.54
Control	266.822
Control	183.793
Control	35.546
Control	507.816
Control	180.069
Control	318.224
Control	159.56
Control	140.639
Control	366.934
Control	69.24
Control	285.665
Control	14.063
Control	119.118
Control	97.462
Control	64.434
Control	89.803
Control	88.615
Control	91.669
Control	55.678
Control	47.651
Control	68.029
Control	225.864
Control	173.634
Control	58.994
Control	83.514
Control	169.501
Control	75.273
Control	105.857
Control	114.93
Control	220.705
Control	429.661
Control	172.428
Control	54.371
Control	133.106
Control	57.89
Control	116.613
Control	58.863
Control	121.619
Control	44.35
Control	76.003
Control	130.624
Control	204.002
Control	108.916
Control	56.615
Control	107.046
Control	1007.333
Control	166.101
Control	30.776
Control	128.698
Control	172.325
Control	448.471
Control	52.705
Control	70.024
Control	112.067
Control	62.308
Control	48.834
Control	94.44
Control	132.464
Control	80.543
Control	246.295
Control	71.22
Control	384.477
Control	131.572
Control	138.902
Control	161.004
Control	97.696
Control	128.161
Control	207.155
Control	62.209
Control	211.242
Control	59.329
Control	172.712
Control	136.905
Control	67.251
Control	97.448
Control	92.191
Control	251.179
Control	274.785
Control	207.351
Control	307.001
Control	229.005
Control	82.869
Control	291.92
Control	117.617
Control	111.026
Control	83.251
Control	118.853
Control	124.163
Control	324.987
Control	35.25
Control	353.473
Control	173.23
Control	371.429
Control	106.237
Control	360.623
Control	85.318
Control	133.093
Control	145.857
Control	202.895
Control	273.265
Control	197.648
Control	75.919
Control	145.311
Control	314.679
Control	156.944
Control	32.221
Control	319.361
Control	75.743
Control	92.746
Control	139.083
Control	66.825
Control	99.24
Control	28.248
Control	115.962
Control	70.614
Control	75.624
Control	41.203
Control	75.79
Control	100.495
Control	72.842
Control	22.458
Control	79.432
Control	54.079
Control	90.327
Control	38.805
Control	49.812
Control	64.204
Control	114.115
Control	74.026
Control	91.989
Control	101.218
Control	60.41
Control	139.349
Control	94.691
Control	87.5
Control	49.156
Control	190.448
Control	139.702
Control	139.616
Control	94.284
Control	73.452
Control	160.735
Control	89.026
Control	108.737
Control	87.215
Control	58.045
Control	48.379
Control	70.601
Control	28.264
Control	26.982
Control	111.921
Control	90.015
Control	294.01
Control	61.96
Control	112.792
Control	67.515
Control	68.268
Control	58.033
Control	82.23
Control	69.66
Control	302.665
Control	40.183
Control	84.036
Control	207.947
Control	63.728
Control	120.13
Control	168.796
Control	199.321
Control	76.806
Control	91.357
Control	102.105
Control	100.117
Control	122.528
Control	77.135
Control	75.098
Control	151.998
Control	98.132
Control	73.572
Control	53.268
Control	44.815
Control	69.288
Control	49.017
Control	57.782
Control	90.7
Control	59.551
Control	311.343
Control	108.142
Control	77.892
Control	35.727
Control	84.441
Control	94.772
Control	149.281
Control	152.211
Control	66.764
Control	254.727
Control	64.542
Control	34.409
Control	102.839
Control	22.763
Control	305.391
Control	115.921
Control	89.273
Control	25.978
Control	63.571
Control	95.624
Control	101.769
Control	17.846
Control	110.506
Control	53.428
Control	85.866
Control	142.8
Control	66.881
Control	174.229
Control	79.71
Control	53.145
Control	90.945
Control	55.133
Control	65.78
Control	71.142
Control	100.656
Control	97.131
Control	76.465
Control	120.821
Control	40.372
Control	26.977
Control	56.373
Control	203.728
Control	41.834
Control	28.888
Control	191.721
Control	23.398
Control	52.302
Control	48.037
Control	55.416
Control	117.603
Control	48.281
Control	82.262
Control	76.429
Control	41.935
Control	46.675
Control	178.336
Control	75.069
Control	401.702
Control	311.82
Control	235.125
Control	121.053
Control	16.456
Control	374.576
Control	281.065
Control	205.032
Control	136.431
Control	53.372
Control	101.02
Control	146.662
Control	131.581
Control	43.318
Control	171.229
Control	161.382
Control	31.003
Control	232.859
Control	149.311
Control	55.258
Control	248.511
Control	89.46
Control	28.064
Control	112.035
Control	31.732
Control	100.432
Control	546.614
Control	148.275
Control	431.165
Control	113.995
Control	314.569
Control	150.758
Control	59.882
Control	113.453
Control	58.711
Control	99.312
Control	212.783
Control	212.759
Control	56.58
Control	58.099
Control	198.726
Control	222.65
Control	264.323
Control	198.549
Control	496.123
Control	410.539
Control	84.415
Control	231.003
Control	132.045
Control	60.42
Control	130.771
Control	35.612
Control	86.433
Control	65.282
Control	141.894
Control	201.81
Control	115.408
Control	627.227
Control	374.839
Control	114.651
Control	73.639
Control	415.293
Control	204.603
Control	174.565
Control	86.606
Control	181.107
Control	89.844
Control	99.534
Control	127.141
Control	143.878
Control	438.385
Control	526.339
Control	154.378
Control	195.452
Control	147.72
Control	85.222
Control	143.07
Control	112.569
Control	282.434
Control	99.55
Control	363.845
Control	337.134
Control	278.442
Control	844.136
Control	56.763
Control	101.221
Control	177.895
Control	126.335
Control	58.147
Control	100.247
Control	238.55
Control	85.425
Control	191.973
Control	96.544
Control	124.157
Control	163.485
Control	225.031
Control	408.362
Control	197.768
Control	73.225
Control	226.569
Control	131.37
Control	31.678
Control	63.802
Control	592.603
Control	169.432
Control	562.748
Control	113.295
Control	198.869
Control	177.081
Control	112.469
Control	250.862
Control	175.694
Control	175.604
Control	152.186
Control	208.465
Control	137.123
Control	160.442
Control	44.973
Control	86.601
Control	120.698
Control	175.903
Control	440.274
Control	79.146
Control	637.38
Control	443.498
Control	44.502
Control	237.205
Control	171.317
Control	262.803
Control	353.376
Control	133.226
Control	101.569
Control	117.131
Control	90.441
Control	108.683
Control	184.948
Control	205.255
Control	381.798
Control	98.156
Control	676.559
Control	144.774
Control	85.456
Control	138.995
Control	160.793
Control	650.456
Control	146.821
Control	157.215
Control	150.242
Control	103.453
Control	310.726
Control	428.634
Control	184.201
Control	437.255
Control	250.843
Control	151.907
Control	140.516
Control	223.561
Control	650.516
Control	69.906
Control	226
Control	104.65
Control	135.616
Control	584.758
Control	298.951
Control	324.648
Control	288.816
Control	240.316
Control	176.302
Control	141.245
Control	191.436
Control	241.132
Control	81.831
Control	181.327
Control	212.529
Control	126.057
Control	93.109
Control	335.365
Control	529.151
Control	162.189
Control	99.171
Control	130.167
Control	87.224
Control	376.588
Control	502.402
Control	150.863
Control	308.942
Control	112.991
Control	136.167
Control	185.314
Control	201.029
Control	174.894
Control	155.768
Control	98.205
Control	47.724
Control	134.591
Control	99.964
Control	70.062
Control	179.736
Control	140.613
Control	38.28
Control	47.803
Control	189.242
Control	178.388
Control	210.443
Control	319.81
Control	118.364
Control	101.615
Control	181.86
Control	93.519
Control	99.899
Control	60.648
Control	95.718
Control	31.654
Control	172.318
Control	89.595
Control	76.74
Control	287.333
Control	34.688
Control	64.632
Control	152.856
Control	73.392
Control	75.526
Control	37.925
Control	100.779
Control	104.444
Control	88.501
Control	76.749
Control	118.722
Control	35.726
Control	153.795
Control	98.838
Control	261.977
Control	112.021
Control	121.508
Control	205.416
Control	110.858
Control	393.302
Control	44.612
Control	60.376
Control	185.07
Control	120.701
Control	105.987
Control	647.483
Control	97.056
Control	171.091
Control	130.22
Control	168.913
Control	355.984
Control	93.203
Control	36.752
Control	110.337
Control	296.681
Control	206.932
Control	117.474
Control	74.132
Control	66.576
Control	69.871
Control	50.657
Control	178.595
Control	222.097
Control	75.173
Control	124.978
Control	364.699
Control	119.338
Control	290.59
Control	68.988
Control	132.912
Control	116.444
Control	54.021
Control	162.062
Control	414.803
Control	55.46
Control	264.849
Control	89.371
Control	201.467
Control	144.808
Control	180.885
Control	65.904
Control	63.532
Control	61.303
Control	34.353
Control	126.555
Control	97.129
Control	198.223
Control	123.285
Control	46.437
Control	173.184
Control	76.28
Control	100.617
Control	109.354
Control	60.141
Control	43.518
Control	184.651
Control	137.283
Control	52.738
Control	69.337
Control	60.99
Control	37.548
Control	125.089
Control	116.22
Control	20.425
Control	244.957
Control	126.781
Control	133.524
Control	178.586
Control	220.079
Control	51.557
Control	149.953
Control	58.088
Control	24.519
Control	22.051
Control	118.443
Control	112.049
Control	165.079
Control	283.988
Control	141.386
Control	268.815
Control	64.555
Control	64.228
Control	84.206
Control	87.79
Control	89.612
Control	119.727
Control	48.455
Control	180.535
Control	32.389
Control	60.131
Control	54.443
Control	86.774
Control	127.283
Control	70.114
Control	100.113
Control	815.308
Control	63.066
Control	168.858
Control	92.718
Control	38.479
Control	24.827
Control	66.494
Control	35.441
Control	131.811
Control	186.029
Control	99.549
Control	172.846
Control	59.686
Control	302.402
Control	78.614
Control	114.478
Control	446.864
Control	75.131
Control	88.042
Control	90.358
Control	48.893
Control	200.478
Control	74.328
Control	91.427
Control	49.643
Control	164.734
Control	135.057
Control	180.414
Control	50.197
Control	53.816
Control	56.266
Control	67.188
Control	123.672
Control	77.14
Control	38.931
Control	59.266
Control	37.469
Control	82.846
Control	39.483
Control	37.525
Control	54.533
Control	54.283
Control	45.643
Control	139.754
Control	77.67
Control	97.902
Control	138.741
Control	259.907
Control	262.418
Control	90.388
Control	346.857
Control	96.799
Control	68.617
Control	133.009
Control	65.696
Control	43.553
Control	139.967
Control	75.587
Control	54.398
Control	55.717
Control	142.863
Control	175.903
Control	46.911
Control	44.974
Control	172.341
Control	63.272
Control	57.644
Control	163.128
Control	59.375
Control	73.426
Control	155.614
Control	136.729
Control	185.688
Control	523.32
Control	173.439
Control	86.336
Control	89.397
Control	94.534
Control	98.923
Control	75.688
Control	26.524
Control	177.205
Control	551.07
Control	670.035
Control	40.839
Control	51.962
Control	296.639
Control	112.276
Control	63.42
Control	89.546
Control	96.629
Control	197.982
Control	29.353
Control	43.497
Control	17.914
Control	558.87
Control	93.055
Control	149.444
Control	112.856
Control	88.074
Control	100.745
Control	32.214
Control	264.967
Control	92.172
Control	164.052
Control	28.317
Control	43.38
Control	247.064
Control	312.253
Control	99.391
Control	209.216
Control	156.987
Control	159.037
Control	446.603
Control	334.591
Control	81.035
Control	64.566
Control	65.666
Control	126.94
Control	53.918
Control	670.52
Control	275.097
Control	99.718
Control	261.131
Control	183.932
Control	231.183
Control	194.37
Control	115.097
Control	157.369
Control	75.062
Control	211.233
Control	210.52
Control	244.6
Control	62.81
Control	108.713
Control	46.469
Control	390.174
Control	107.427
Control	87.168
Control	92.88
Control	93.766
[truncated: 10,869 more rows]
