# Supplementary material for: Genome-wide analysis of the interplay between chromatin-associated RNA and 3D genome organization in human cells
Source: Nat Commun. 2023 Oct 16;14:6519. doi: 10.1038/s41467-023-42274-7 (PMC10579264; doi:10.1038/s41467-023-42274-7)
Supplement: Supplementary file 6 — Source Data [file 41467_2023_42274_MOESM6_ESM.zip › SourceData/Figure_2b_WT.tsv]

V1	V2	V3	V4	V5	V6	V7	V8	V9	V10	V11
819.670018228824	391.008665939545	141.921663933613	72.4090122110269	75.3053726994679	NA	52.1344887919393	40.549046838175	26.0672443959697	40.549046838175	60.8235702572626
156.403466375818	503.966724988747	257.776083471256	107.16533807232	86.8908146532322	NA	60.8235702572626	34.7563258612929	55.0308492803804	34.7563258612929	49.2381283034983
60.8235702572626	92.6835356301144	278.050606890343	162.1961873527	86.8908146532322	NA	63.7199307457036	31.8599653728518	43.4454073266161	46.3417678150572	34.7563258612929
37.652686349734	43.4454073266161	57.9272097688215	156.403466375818	83.9944541647912	NA	55.0308492803804	37.652686349734	34.7563258612929	20.2745234190875	34.7563258612929
8.68908146532322	8.68908146532322	23.1708839075286	34.7563258612929	104.268977583879	NA	23.1708839075286	17.3781629306464	11.5854419537643	8.68908146532322	14.4818024422054
NA	NA	NA	NA	NA	NA	NA	NA	NA	NA	NA
26.0672443959697	23.1708839075286	28.9636048844107	14.4818024422054	26.0672443959697	NA	251.983362494373	110.061698560761	63.7199307457036	69.5126517225858	28.9636048844107
5.79272097688215	8.68908146532322	20.2745234190875	23.1708839075286	17.3781629306464	NA	66.6162912341447	104.268977583879	72.4090122110269	40.549046838175	34.7563258612929
8.68908146532322	5.79272097688215	8.68908146532322	5.79272097688215	11.5854419537643	NA	20.2745234190875	8.68908146532322	86.8908146532322	20.2745234190875	17.3781629306464
2.89636048844107	5.79272097688215	2.89636048844107	0	2.89636048844107	NA	2.89636048844107	2.89636048844107	5.79272097688215	17.3781629306464	5.79272097688215
0	0	0	0	2.89636048844107	NA	2.89636048844107	0	0	8.68908146532322	14.4818024422054
