# Supplementary material for: Genome-wide analysis of the interplay between chromatin-associated RNA and 3D genome organization in human cells
Source: Nat Commun. 2023 Oct 16;14:6519. doi: 10.1038/s41467-023-42274-7 (PMC10579264; doi:10.1038/s41467-023-42274-7)
Supplement: Supplementary file 6 — Source Data [file 41467_2023_42274_MOESM6_ESM.zip › SourceData/Figure_1d.tsv]

H1	HFF	K562
1	1	1
1	1	1
1	1	1
1	1	1
1	1	1
1	1	1
1	1	1
1	1	1
1	1	1
1	1	1
1	1	1
1	1	1
1	1	1
1	1	1
1	1	1
1	1	1
1	1	1
1	1	1
1	1	1
1	1	1
1	1	1
1	1	1
1	1	1
1	1	1
1	1	1
1	1	1
1	1	1
1	1	1
1	1	1
1	1	1
1	1	1
1	1	1
1	1	1
1	1	1
1	1	1
1	1	1
1	1	1
1	1	1
1	1	1
1	1	1
1	1	1
1	1	1
1	1	1
1	1	1
1	1	1
1	1	1
1	1	1
1	1	1
1	1	1
1	1	1
1	1	1
1	1	1
1	1	1
1	1	1
1	1	1
1	1	1
1	1	1
1	1	1
1	1	1
1	1	1
1	1	1
1	1	1
1	1	1
1	1	1
1	1	1
1	1	1
1	1	1
1	1	1
1	1	1
1	1	1
1	1	1
1	1	1
1	1	1
1	1	1
1	1	1
1	1	1
1	1	1
1	1	1
1	1	1
1	1	1
1	1	1
1	1	1
1	1	1
1	1	1
1	1	1
1	1	1
1	1	1
1	1	1
1	1	1
1	1	1
1	1	1
1	1	1
1	1	1
1	1	1
1	1	1
1	1	1
1	1	1
1	1	1
1	1	1
1	1	1
1	1	1
1	1	1
1	1	1
1	1	1
1	1	1
1	1	1
1	1	1
1	1	1
1	1	1
1	1	1
1	1	1
1	1	1
1	1	1
1	1	1
1	1	1
1	1	1
1	1	1
1	1	1
1	1	1
1	1	1
1	1	1
1	1	1
1	1	1
1	1	1
1	1	1
1	1	1
1	1	1
1	1	1
1	1	1
1	1	1
1	1	1
1	1	1
1	1	1
1	1	1
1	1	1
1	1	1
1	1	1
1	1	1
1	1	1
1	1	1
1	1	1
1	1	1
1	1	1
1	1	1
1	1	1
1	1	1
1	1	1
1	1	1
1	1	1
1	1	1
1	1	1
1	1	1
1	1	1
1	1	1
1	1	1
1	1	1
1	1	1
1	1	1
1	1	1
1	1	1
1	1	1
1	1	1
1	1	1
1	1	1
1	1	1
1	1	1
1	1	1
1	1	1
1	1	1
1	1	1
1	1	1
1	1	1
1	1	1
1	1	1
1	1	1
1	1	1
1	1	1
1	1	1
1	1	1
1	1	1
1	1	1
1	1	1
1	1	1
1	1	1
1	1	1
1	1	1
1	1	1
1	1	1
1	1	1
1	1	1
1	1	1
1	1	1
1	1	1
1	1	1
1	1	1
1	1	1
1	1	1
1	1	1
1	1	1
1	1	1
1	1	1
1	1	1
1	1	1
1	1	1
1	1	1
1	1	1
1	1	1
1	1	1
1	1	1
1	1	1
1	1	1
1	1	1
1	1	1
1	1	1
1	1	1
1	1	1
1	1	1
1	1	1
1	1	1
1	1	1
1	1	1
1	1	1
1	1	1
1	1	1
1	1	1
1	1	1
1	1	1
1	1	1
1	1	1
1	1	1
1	1	1
1	1	1
1	1	1
1	1	1
1	1	1
1	1	1
1	1	1
1	1	1
1	1	1
1	1	1
1	1	1
1	1	1
1	1	1
1	1	1
1	1	1
1	1	1
1	1	1
1	1	1
1	1	1
1	1	1
1	1	1
1	1	1
1	1	1
1	1	1
1	1	1
1	1	1
1	1	1
1	1	1
1	1	1
1	1	1
1	1	1
1	1	1
1	1	1
1	1	1
1	1	1
1	1	1
1	1	1
1	1	1
1	1	1
1	1	1
1	1	1
1	1	1
1	1	1
1	1	1
1	1	1
1	1	1
1	1	1
1	1	1
1	1	1
1	1	1
1	1	1
1	1	1
1	1	1
1	1	1
1	1	1
1	1	1
1	1	1
1	1	1
1	1	1
1	1	1
1	1	1
1	1	1
1	1	1
1	1	1
1	1	1
1	1	1
1	1	1
1	1	1
1	1	1
1	1	1
1	1	1
1	1	1
1	1	1
1	1	1
1	1	1
1	1	1
1	1	1
1	1	1
1	1	1
1	1	1
1	1	1
1	1	1
1	1	1
1	1	1
1	1	1
1	1	1
1	1	1
1	1	1
1	1	1
1	1	1
1	1	1
1	1	1
1	1	1
1	1	1
1	1	1
1	1	1
1	1	1
1	1	1
1	1	1
1	1	1
1	1	1
1	1	1
1	1	1
1	1	1
1	1	1
1	1	1
1	1	1
1	1	1
1	1	1
1	1	1
1	1	1
1	1	1
1	1	1
1	1	1
1	1	1
1	1	1
1	1	1
1	1	1
1	1	1
1	1	1
1	1	1
1	1	1
1	1	1
1	1	1
1	1	1
1	1	1
1	1	1
1	1	1
1	1	1
1	1	1
1	1	1
1	1	1
1	1	1
1	1	1
1	1	1
1	1	1
1	1	1
1	1	1
1	1	1
1	1	1
1	1	1
1	1	1
1	1	1
1	1	1
1	1	1
1	1	1
1	1	1
1	1	1
1	1	1
1	1	1
1	1	1
1	1	1
1	1	1
1	1	1
1	1	1
1	1	1
1	1	1
1	1	1
1	1	1
1	1	1
1	1	1
1	1	1
1	1	1
1	1	1
1	1	1
1	1	1
1	1	1
1	1	1
1	1	1
1	1	1
1	1	1
1	1	1
1	1	1
1	1	1
1	1	1
1	1	1
1	1	1
1	1	1
1	1	1
1	1	1
1	1	1
1	1	1
1	1	1
1	1	1
1	1	1
1	1	1
1	1	1
1	1	1
1	1	1
1	1	1
1	1	1
1	1	1
1	1	1
1	1	1
1	1	1
1	1	1
1	1	1
1	1	1
1	1	1
1	1	1
1	1	1
1	1	1
1	1	1
1	1	1
1	1	1
1	1	1
1	1	1
1	1	1
1	1	1
1	1	1
1	1	1
1	1	1
1	1	1
1	1	1
1	1	1
1	1	1
1	1	1
1	1	1
1	1	1
1	1	1
1	1	1
1	1	1
1	1	1
1	1	1
1	1	1
1	1	1
1	1	1
1	1	1
1	1	1
1	1	1
1	1	1
1	1	1
1	1	1
1	1	1
1	1	1
1	1	1
1	1	1
1	1	1
1	1	1
1	1	1
1	1	1
1	1	1
1	1	1
1	1	1
1	1	1
1	1	1
1	1	1
1	1	1
1	1	1
1	1	1
1	1	1
1	1	1
1	1	1
1	1	1
1	1	1
1	1	1
1	1	1
1	1	1
1	1	1
1	1	1
1	1	1
1	1	1
1	1	1
1	1	1
1	1	1
1	1	1
1	1	1
1	1	1
1	1	1
1	1	1
1	1	1
1	1	1
1	1	1
1	1	1
1	1	1
1	1	1
1	1	1
1	1	1
1	1	1
1	1	1
1	1	1
1	1	1
1	1	1
1	1	1
1	1	1
1	1	1
1	1	1
1	1	1
1	1	1
1	1	1
1	1	1
1	1	1
1	1	1
1	1	1
1	1	1
1	1	1
1	1	1
1	1	1
1	1	1
1	1	1
1	1	1
1	1	1
1	1	1
1	1	1
1	1	1
1	1	1
1	1	1
1	1	1
1	1	1
1	1	1
1	1	1
1	1	1
1	1	1
1	1	1
1	1	1
1	1	1
1	1	1
1	1	1
1	1	1
1	1	1
1	1	1
1	1	1
1	1	1
1	1	1
1	1	1
1	1	1
1	1	1
1	1	1
1	1	1
1	1	1
1	1	1
1	1	1
1	1	1
1	1	1
1	1	1
1	1	1
1	1	1
1	1	1
1	1	1
1	1	1
1	1	1
1	1	1
1	1	1
1	1	1
1	1	1
1	1	1
1	1	1
1	1	1
1	1	1
1	1	1
1	1	1
1	1	1
1	1	1
1	1	1
1	1	1
1	1	1
1	1	1
1	1	1
1	1	1
1	1	1
1	1	1
1	1	1
1	1	1
1	1	1
1	1	1
1	1	1
1	1	1
1	1	1
1	1	1
1	1	1
1	1	1
1	1	1
1	1	1
1	1	1
1	1	1
1	1	1
1	1	1
1	1	1
1	1	1
1	1	1
1	1	1
1	1	1
1	1	1
1	1	1
1	1	1
1	1	1
1	1	1
1	1	1
1	1	1
1	1	1
1	1	1
1	1	1
1	1	1
1	1	1
1	1	1
1	1	1
1	1	1
1	1	1
1	1	1
1	1	1
1	1	1
1	1	1
1	1	1
1	1	1
1	1	1
1	1	1
1	1	1
1	1	1
1	1	1
1	1	1
1	1	1
1	1	1
1	1	1
1	1	1
1	1	1
1	1	1
1	1	1
1	1	1
1	1	1
1	1	1
1	1	1
1	1	1
1	1	1
1	1	1
1	1	1
1	1	1
1	1	1
1	1	1
1	1	1
1	1	1
1	1	1
1	1	1
1	1	1
1	1	1
1	1	1
1	1	1
1	1	1
1	1	1
1	1	1
1	1	1
1	1	1
1	1	1
1	1	1
1	1	1
1	1	1
1	1	1
1	1	1
1	1	1
1	1	1
1	1	1
1	1	1
1	1	1
1	1	1
1	1	1
1	1	1
1	1	1
1	1	1
1	1	1
1	1	1
1	1	1
1	1	1
1	1	1
1	1	1
1	1	1
1	1	1
1	1	1
1	1	1
1	1	1
1	1	1
1	1	1
1	1	1
1	1	1
1	1	1
1	1	1
1	1	1
1	1	1
1	1	1
1	1	1
1	1	1
1	1	1
1	1	1
1	1	1
1	1	1
1	1	1
1	1	1
1	1	1
1	1	1
1	1	1
1	1	1
1	1	1
1	1	1
1	1	1
1	1	1
1	1	1
1	1	1
1	1	1
1	1	1
1	1	1
1	1	1
1	1	1
1	1	1
1	1	1
1	1	1
1	1	1
1	1	1
1	1	1
1	1	1
1	1	1
1	1	1
1	1	1
1	1	1
1	1	1
1	1	1
1	1	1
1	1	1
1	1	1
1	1	1
1	1	1
1	1	1
1	1	1
1	1	1
1	1	1
1	1	1
1	1	1
1	1	1
1	1	1
1	1	1
1	1	1
1	1	1
1	1	1
1	1	1
1	1	1
1	1	1
1	1	1
1	1	1
1	1	1
1	1	1
1	1	1
1	1	1
1	1	1
1	1	1
1	1	1
1	1	1
1	1	1
1	1	1
1	1	1
1	1	1
1	1	1
1	1	1
1	1	1
1	1	1
1	1	1
1	1	1
1	1	1
1	1	1
1	1	1
1	1	1
1	1	1
1	1	1
1	1	1
1	1	1
1	1	1
1	1	1
1	1	1
1	1	1
1	1	1
1	1	1
1	1	1
1	1	1
1	1	1
1	1	1
1	1	1
1	1	1
1	1	1
1	1	1
1	1	1
1	1	1
1	1	1
1	1	1
1	1	1
1	1	1
1	1	1
1	1	1
1	1	1
1	1	1
1	1	1
1	1	1
1	1	1
1	1	1
1	1	1
1	1	1
1	1	1
1	1	1
1	1	1
1	1	1
1	1	1
1	1	1
1	1	1
1	1	1
1	1	1
1	1	1
1	1	1
1	1	1
1	1	1
1	1	1
1	1	1
1	1	1
1	1	1
1	1	1
1	1	1
1	1	1
1	1	1
1	1	1
1	1	1
1	1	1
1	1	1
1	1	1
1	1	1
1	1	1
1	1	1
1	1	1
1	1	1
1	1	1
1	1	1
1	1	1
1	1	1
1	1	1
1	1	1
1	1	1
1	1	1
1	1	1
1	1	1
1	1	1
1	1	1
1	1	1
1	1	1
1	1	1
1	1	1
1	1	1
1	1	1
1	1	1
1	1	1
1	1	1
1	1	1
1	1	1
1	1	1
1	1	1
1	1	1
1	1	1
1	1	1
1	1	1
1	1	1
1	1	1
1	1	1
1	1	1
1	1	1
1	1	1
1	1	1
1	1	1
1	1	1
1	1	1
1	1	1
1	1	1
1	1	1
1	1	1
1	1	1
1	1	1
1	1	1
1	1	1
1	1	1
1	1	1
1	1	1
1	1	1
1	1	1
1	1	1
1	1	1
1	1	1
1	1	1
1	1	1
1	1	1
1	1	1
1	1	1
1	1	1
1	1	1
1	1	1
1	1	1
1	1	1
1	1	1
1	1	1
1	1	1
1	1	1
1	1	1
1	1	1
1	1	1
1	1	1
1	1	1
1	1	1
1	1	1
1	1	1
1	1	1
1	1	1
1	1	1
1	1	1
1	1	1
1	1	1
1	1	1
1	1	1
1	1	1
1	1	1
1	1	1
1	1	1
1	1	1
1	1	1
1	1	1
1	1	1
1	1	1
1	1	1
1	1	1
1	1	1
1	1	1
1	1	1
1	1	1
1	1	1
1	1	1
1	1	1
1	1	1
1	1	1
1	1	1
1	1	1
1	1	1
1	1	1
1	1	1
1	1	1
1	1	1
1	1	1
1	1	1
1	1	1
1	1	1
1	1	1
1	1	1
1	1	1
1	1	1
1	1	1
1	1	1
1	1	1
1	1	1
1	1	1
1	1	1
1	1	1
1	1	1
1	1	1
1	1	1
1	1	1
1	1	1
1	1	1
1	1	1
1	1	1
1	1	1
1	1	1
1	1	1
1	1	1
1	1	1
1	1	1
1	1	1
1	1	1
1	1	1
1	1	1
1	1	1
1	1	1
1	1	1
1	1	1
1	1	1
1	1	1
1	1	1
1	1	1
1	1	1
1	1	1
1	1	1
1	1	1
1	1	1
1	1	1
1	1	1
1	1	1
1	1	1
1	1	1
1	1	1
1	1	1
1	1	1
1	1	1
1	1	1
1	1	1
1	1	1
1	1	1
1	1	1
1	1	1
1	1	1
1	1	1
1	1	1
1	1	1
1	1	1
1	1	1
1	1	1
1	1	1
1	1	1
1	1	1
1	1	1
1	1	1
1	1	1
1	1	1
1	1	1
1	1	1
1	1	1
1	1	1
1	1	1
1	1	1
1	1	1
1	1	1
1	1	1
1	1	1
1	1	1
1	1	1
1	1	1
1	1	1
1	1	1
1	1	1
1	1	1
1	1	1
1	1	1
1	1	1
1	1	1
1	1	1
1	1	1
1	1	1
1	1	1
1	1	1
1	1	1
1	1	1
1	1	1
1	1	1
1	1	1
1	1	1
1	1	1
1	1	1
1	1	1
1	1	1
1	1	1
1	1	1
1	1	1
1	1	1
1	1	1
1	1	1
1	1	1
1	1	1
1	1	1
1	1	1
1	1	1
1	1	1
1	1	1
1	1	1
1	1	1
1	1	1
1	1	1
1	1	1
1	1	1
1	1	1
1	1	1
1	1	1
1	1	1
1	1	1
1	1	1
1	1	1
1	1	1
1	1	1
1	1	1
1	1	1
1	1	1
1	1	1
1	1	1
1	1	1
1	1	1
1	1	1
1	1	0
1	1	0
1	1	0
1	1	0
1	1	0
1	1	0
1	1	0
1	1	0
1	1	0
1	1	0
1	1	0
1	1	0
1	1	0
1	1	0
1	1	0
1	1	0
1	1	0
1	1	0
1	1	0
1	1	0
1	1	0
1	1	0
1	1	0
1	1	0
1	1	0
1	1	0
1	1	0
1	1	0
1	1	0
1	1	0
1	1	0
1	1	0
1	1	0
1	1	0
1	1	0
1	1	0
1	1	0
1	1	0
1	1	0
1	1	0
1	1	0
1	1	0
1	1	0
1	1	0
1	1	0
1	1	0
1	1	0
1	1	0
1	1	0
1	1	0
1	1	0
1	1	0
1	1	0
1	1	0
1	1	0
1	1	0
1	1	0
1	1	0
1	1	0
1	1	0
1	1	0
1	1	0
1	1	0
1	1	0
1	1	0
1	1	0
1	1	0
1	1	0
1	1	0
1	1	0
1	1	0
1	1	0
1	1	0
1	1	0
1	1	0
1	1	0
1	1	0
1	1	0
1	1	0
1	1	0
1	1	0
1	1	0
1	1	0
1	1	0
1	1	0
1	1	0
1	1	0
1	1	0
1	1	0
1	1	0
1	1	0
1	1	0
1	1	0
1	1	0
1	1	0
1	1	0
1	1	0
1	1	0
1	1	0
1	1	0
1	1	0
1	1	0
1	1	0
1	1	0
1	1	0
1	1	0
1	1	0
1	1	0
1	1	0
1	1	0
1	1	0
1	1	0
1	1	0
1	1	0
1	1	0
1	1	0
1	1	0
1	1	0
1	1	0
1	1	0
1	1	0
1	1	0
1	1	0
1	1	0
1	1	0
1	1	0
1	1	0
1	1	0
1	1	0
1	1	0
1	1	0
1	1	0
1	1	0
1	1	0
1	1	0
1	1	0
1	1	0
1	1	0
1	1	0
1	1	0
1	1	0
1	1	0
1	1	0
1	1	0
1	1	0
1	1	0
1	1	0
1	1	0
1	1	0
1	1	0
1	1	0
1	1	0
1	1	0
1	1	0
1	1	0
1	1	0
1	1	0
1	1	0
1	1	0
1	1	0
1	1	0
1	1	0
1	1	0
1	1	0
1	1	0
1	1	0
1	1	0
1	1	0
1	1	0
1	1	0
1	1	0
1	1	0
1	1	0
1	1	0
1	1	0
1	1	0
1	1	0
1	1	0
1	1	0
1	1	0
1	1	0
1	1	0
1	1	0
1	1	0
1	1	0
1	1	0
1	1	0
1	1	0
1	1	0
1	1	0
1	1	0
1	1	0
1	1	0
1	1	0
1	1	0
1	1	0
1	1	0
1	1	0
1	1	0
1	1	0
1	1	0
1	1	0
1	1	0
1	1	0
1	1	0
1	1	0
1	1	0
1	1	0
1	1	0
1	1	0
1	1	0
1	1	0
1	1	0
1	1	0
1	1	0
1	1	0
1	1	0
1	1	0
1	1	0
1	1	0
1	1	0
1	1	0
1	1	0
1	1	0
1	1	0
1	1	0
1	1	0
1	1	0
1	1	0
1	1	0
1	1	0
1	1	0
1	1	0
1	1	0
1	1	0
1	1	0
1	1	0
1	1	0
1	1	0
1	1	0
1	1	0
1	1	0
1	1	0
1	1	0
1	1	0
1	1	0
1	1	0
1	1	0
1	1	0
1	1	0
1	1	0
1	1	0
1	1	0
1	1	0
1	1	0
1	1	0
1	1	0
1	1	0
1	1	0
1	1	0
1	1	0
1	1	0
1	1	0
1	1	0
1	1	0
1	1	0
1	1	0
1	1	0
1	1	0
1	1	0
1	1	0
1	1	0
1	1	0
1	1	0
1	1	0
1	1	0
1	1	0
1	1	0
1	1	0
1	1	0
1	1	0
1	1	0
1	1	0
1	1	0
1	1	0
1	1	0
1	1	0
1	1	0
1	1	0
1	1	0
1	1	0
1	1	0
1	1	0
1	1	0
1	1	0
1	1	0
1	1	0
1	1	0
1	1	0
1	1	0
1	1	0
1	1	0
1	1	0
1	1	0
1	1	0
1	1	0
1	1	0
1	1	0
1	1	0
1	1	0
1	1	0
1	1	0
1	1	0
1	1	0
1	1	0
1	1	0
1	1	0
1	1	0
1	1	0
1	1	0
1	1	0
1	1	0
1	1	0
1	1	0
1	1	0
1	1	0
1	1	0
1	1	0
1	1	0
1	1	0
1	1	0
1	1	0
1	1	0
1	1	0
1	1	0
1	1	0
1	1	0
1	1	0
1	1	0
1	1	0
1	1	0
1	1	0
1	1	0
1	1	0
1	0	1
1	0	1
1	0	1
1	0	1
1	0	1
1	0	1
1	0	1
1	0	1
1	0	1
1	0	1
1	0	1
1	0	1
1	0	1
1	0	1
1	0	1
1	0	1
1	0	1
1	0	1
1	0	1
1	0	1
1	0	1
1	0	1
1	0	1
1	0	1
1	0	1
1	0	1
1	0	1
1	0	1
1	0	1
1	0	1
1	0	1
1	0	1
1	0	1
1	0	1
1	0	1
1	0	1
1	0	1
1	0	1
1	0	1
1	0	1
1	0	1
1	0	1
1	0	1
1	0	1
1	0	1
1	0	1
1	0	1
1	0	1
1	0	1
1	0	1
1	0	1
1	0	1
1	0	1
1	0	1
1	0	1
1	0	1
1	0	1
1	0	1
1	0	1
1	0	1
1	0	1
1	0	1
1	0	1
1	0	1
1	0	1
1	0	1
1	0	1
1	0	1
1	0	1
1	0	1
1	0	1
1	0	1
1	0	1
1	0	1
1	0	1
1	0	1
1	0	1
1	0	1
1	0	1
1	0	1
1	0	1
1	0	1
1	0	1
1	0	1
1	0	1
1	0	1
1	0	1
1	0	1
1	0	1
1	0	1
1	0	1
1	0	1
1	0	1
1	0	1
1	0	1
1	0	1
1	0	1
1	0	1
1	0	1
1	0	1
1	0	1
1	0	1
1	0	1
1	0	1
1	0	1
1	0	1
1	0	1
1	0	1
1	0	1
1	0	1
1	0	1
1	0	1
1	0	1
1	0	1
1	0	1
1	0	1
1	0	1
1	0	1
1	0	1
1	0	1
1	0	1
1	0	1
1	0	1
1	0	1
1	0	1
1	0	1
1	0	1
1	0	1
1	0	1
1	0	1
1	0	1
1	0	1
1	0	1
1	0	1
1	0	1
1	0	1
1	0	1
1	0	1
1	0	1
1	0	1
1	0	1
1	0	1
1	0	1
1	0	1
1	0	1
1	0	1
1	0	1
1	0	1
1	0	1
1	0	1
1	0	1
1	0	1
1	0	1
1	0	1
1	0	1
1	0	1
1	0	1
1	0	1
1	0	1
1	0	1
1	0	1
1	0	1
1	0	1
1	0	1
1	0	1
1	0	1
1	0	1
1	0	1
1	0	1
1	0	1
1	0	1
1	0	1
1	0	1
1	0	1
1	0	1
1	0	1
1	0	1
1	0	1
1	0	1
1	0	1
1	0	1
1	0	1
1	0	1
1	0	1
1	0	1
1	0	1
1	0	1
1	0	1
1	0	1
1	0	1
1	0	1
1	0	1
1	0	1
1	0	1
1	0	1
1	0	1
1	0	1
1	0	1
1	0	1
1	0	1
1	0	1
1	0	1
1	0	1
1	0	1
1	0	1
1	0	1
1	0	1
1	0	1
1	0	1
1	0	1
1	0	1
1	0	1
1	0	1
1	0	1
1	0	1
1	0	1
1	0	1
1	0	1
1	0	1
1	0	1
1	0	1
1	0	1
1	0	1
1	0	1
1	0	1
1	0	1
1	0	1
1	0	1
1	0	1
1	0	1
1	0	1
1	0	1
1	0	1
1	0	1
1	0	1
1	0	1
1	0	1
1	0	1
1	0	1
1	0	1
1	0	1
1	0	1
1	0	1
1	0	1
1	0	1
1	0	1
1	0	1
1	0	1
1	0	1
1	0	1
1	0	1
1	0	1
1	0	1
1	0	1
1	0	1
1	0	1
1	0	1
1	0	1
1	0	1
1	0	1
1	0	1
1	0	1
1	0	1
1	0	1
1	0	1
1	0	1
1	0	1
1	0	1
1	0	1
1	0	1
1	0	1
1	0	1
1	0	1
1	0	1
1	0	1
1	0	1
1	0	1
1	0	1
1	0	1
1	0	1
1	0	1
1	0	1
1	0	1
1	0	1
1	0	1
1	0	1
1	0	1
1	0	1
1	0	1
1	0	1
1	0	1
1	0	1
1	0	1
1	0	1
1	0	1
1	0	1
1	0	1
1	0	1
1	0	1
1	0	1
1	0	1
1	0	1
1	0	1
1	0	1
1	0	1
1	0	1
1	0	1
1	0	1
1	0	1
1	0	1
1	0	1
1	0	1
1	0	1
1	0	1
1	0	1
1	0	1
1	0	1
1	0	1
1	0	1
1	0	1
1	0	1
1	0	1
1	0	1
1	0	1
1	0	1
1	0	1
1	0	1
1	0	1
1	0	1
1	0	1
1	0	1
1	0	1
1	0	1
1	0	1
1	0	1
1	0	1
1	0	1
1	0	1
1	0	1
1	0	1
1	0	1
1	0	1
1	0	1
1	0	1
1	0	1
1	0	1
1	0	1
1	0	1
1	0	1
1	0	1
1	0	1
1	0	1
1	0	1
1	0	1
1	0	1
1	0	1
1	0	1
1	0	1
1	0	1
1	0	1
1	0	1
1	0	1
1	0	1
1	0	1
1	0	1
1	0	1
1	0	1
1	0	1
1	0	1
1	0	1
1	0	1
1	0	1
1	0	1
1	0	1
1	0	1
1	0	1
1	0	1
1	0	1
1	0	1
1	0	1
1	0	1
1	0	1
1	0	1
1	0	1
1	0	1
1	0	1
1	0	1
1	0	1
1	0	1
1	0	1
1	0	1
1	0	1
1	0	1
1	0	1
1	0	1
1	0	1
1	0	1
1	0	1
1	0	1
1	0	1
1	0	1
1	0	1
1	0	1
1	0	1
1	0	1
1	0	1
1	0	1
1	0	1
1	0	1
1	0	1
1	0	1
1	0	1
1	0	1
1	0	1
1	0	1
1	0	1
1	0	1
1	0	1
1	0	1
1	0	1
1	0	1
1	0	1
1	0	1
1	0	1
1	0	1
1	0	1
1	0	1
1	0	1
1	0	1
1	0	1
1	0	1
1	0	1
1	0	1
1	0	1
1	0	1
1	0	1
1	0	1
1	0	1
1	0	1
1	0	1
1	0	1
1	0	1
1	0	1
1	0	1
1	0	1
1	0	1
1	0	1
1	0	1
1	0	1
1	0	1
1	0	1
1	0	1
1	0	1
1	0	1
1	0	1
1	0	1
1	0	1
1	0	1
1	0	1
1	0	1
1	0	1
1	0	1
1	0	1
1	0	1
1	0	1
1	0	1
1	0	1
1	0	1
1	0	1
1	0	1
1	0	1
1	0	1
1	0	1
1	0	1
1	0	1
1	0	1
1	0	1
1	0	1
1	0	1
1	0	1
1	0	1
1	0	1
1	0	1
1	0	1
1	0	1
1	0	1
1	0	1
1	0	1
1	0	1
1	0	1
1	0	1
1	0	1
1	0	1
1	0	1
1	0	1
1	0	1
1	0	1
1	0	1
1	0	1
1	0	1
1	0	1
1	0	1
1	0	1
1	0	1
1	0	1
1	0	1
1	0	1
1	0	1
1	0	1
1	0	1
1	0	1
1	0	1
1	0	1
1	0	1
1	0	1
1	0	1
1	0	1
1	0	1
1	0	1
1	0	1
1	0	1
1	0	1
1	0	1
1	0	1
1	0	1
1	0	1
1	0	1
1	0	1
1	0	1
1	0	1
1	0	1
1	0	1
1	0	1
1	0	1
1	0	1
1	0	1
1	0	1
1	0	1
1	0	1
1	0	1
1	0	1
1	0	1
1	0	1
1	0	1
[truncated: 2,095 more rows]
