# Supplementary material for: Genome-wide analysis of the interplay between chromatin-associated RNA and 3D genome organization in human cells
Source: Nat Commun. 2023 Oct 16;14:6519. doi: 10.1038/s41467-023-42274-7 (PMC10579264; doi:10.1038/s41467-023-42274-7)
Supplement: Supplementary file 6 — Source Data [file 41467_2023_42274_MOESM6_ESM.zip › SourceData/Figure_1b_heatmap.tsv]

V1	V2	V3	V4	V5	V6	V7	V8	V9	V10	V11	V12	V13	V14	V15	V16	V17	V18	V19	V20	V21	V22	V23	V24	V25	V26	V27	V28	V29	V30	V31	V32	V33	V34	V35	V36	V37	V38	V39	V40	V41	V42	V43	V44	V45	V46	V47	V48	V49	V50
1	3	0	4	3	1	2	1	2	1	5	3	1	1	1	0	0	0	3	3	4	3	4	3	1	2	2	2	0	0	2	1	2	1	2	2	2	2	5	1	6	2	3	2	9	6	4	3	2	2
1	1	4	5	1	5	2	2	3	1	2	0	0	2	3	0	3	5	11	2	3	7	4	4	1	2	2	3	2	1	1	2	1	2	4	6	1	3	2	6	5	5	2	5	5	4	4	4	3	3
0	1	7	4	3	3	3	1	3	2	2	1	10	5	0	0	2	4	4	3	4	3	2	9	0	2	3	2	1	1	2	2	2	3	2	4	4	4	6	3	2	5	4	9	7	6	3	7	2	4
3	2	7	4	3	3	2	3	1	0	3	4	1	5	1	0	5	4	5	7	2	4	1	2	0	1	0	1	1	0	0	4	0	2	3	2	1	1	0	3	4	3	2	6	5	3	5	6	0	3
1	2	3	2	2	0	7	1	1	2	2	1	3	1	0	0	2	2	2	3	4	3	2	5	0	1	1	3	0	1	0	1	1	2	3	1	3	1	2	0	6	4	1	1	1	4	0	4	0	4
0	2	3	2	0	1	3	0	0	1	2	1	1	3	1	0	0	1	8	0	3	2	3	3	0	1	2	1	0	3	0	0	1	1	2	1	2	1	5	1	2	0	1	4	2	6	3	4	0	2
0	1	1	3	1	1	1	1	0	1	3	1	3	4	1	0	2	5	1	3	4	1	2	1	0	1	0	1	0	2	0	1	1	0	1	3	2	1	3	3	2	1	2	2	2	4	3	1	1	4
0	1	0	3	1	2	1	0	5	1	1	0	0	5	1	0	1	1	4	2	4	3	6	1	0	1	2	0	1	1	0	0	1	1	2	0	1	4	2	2	3	3	4	2	1	3	4	1	0	1
0	2	4	3	2	0	1	0	1	0	1	1	1	3	0	0	0	1	2	0	1	1	4	4	0	1	1	1	1	1	4	0	4	1	3	2	2	4	2	1	1	2	1	1	2	1	1	2	2	1
1	0	5	3	3	1	0	0	0	2	1	0	1	2	0	0	1	1	1	2	1	1	2	3	1	0	1	0	1	0	1	1	1	1	0	2	2	1	5	4	1	3	1	1	8	2	1	2	2	2
2	7	5	3	0	3	4	2	3	1	5	1	4	8	0	0	1	6	3	8	5	7	5	1	1	0	1	1	2	2	1	3	3	1	2	2	6	3	6	3	5	8	6	2	3	10	7	5	2	3
0	6	6	10	0	3	3	3	0	2	4	1	3	12	4	0	1	3	4	6	4	5	6	5	0	4	6	2	1	2	2	3	7	4	2	3	4	6	3	3	7	4	7	4	3	9	3	5	1	1
1	3	4	6	1	3	3	2	3	0	1	0	4	6	2	0	5	4	6	3	10	8	9	8	0	3	4	2	0	3	2	2	4	0	3	6	3	3	2	3	8	4	5	6	12	3	6	6	0	5
1	3	3	1	2	3	3	1	2	3	2	3	3	3	0	0	3	7	5	4	6	7	2	8	0	4	2	2	4	1	1	1	3	0	4	1	3	4	2	2	4	5	2	4	4	4	6	2	3	2
1	0	2	10	3	3	3	3	2	2	1	2	2	6	1	0	3	8	3	4	3	8	4	3	1	2	2	1	1	1	2	0	3	3	1	2	1	2	4	2	6	1	0	5	4	8	4	6	0	2
0	6	5	5	6	1	4	4	4	1	3	0	2	9	2	2	3	8	6	6	4	6	7	5	0	6	2	5	2	5	1	2	4	4	5	8	1	7	0	4	3	8	9	6	2	9	4	8	6	7
0	0	4	4	2	2	0	2	2	2	2	1	2	7	1	2	2	2	3	1	4	7	0	0	2	3	0	2	2	0	1	2	2	2	4	3	1	2	2	4	4	6	0	5	4	5	3	4	1	2
0	1	0	3	1	3	3	2	2	3	3	0	3	7	0	0	1	1	3	7	2	3	5	3	0	5	0	5	1	0	1	0	2	2	3	1	2	1	5	2	3	6	5	4	4	5	2	3	2	3
1	2	4	1	2	1	2	3	1	3	3	2	3	3	1	0	3	2	0	2	3	5	3	4	1	3	2	2	1	0	2	0	0	0	0	2	2	1	1	4	4	2	3	2	5	3	2	3	3	4
0	4	1	2	1	0	1	0	1	3	1	2	1	3	0	0	2	3	3	5	2	2	3	2	1	2	4	0	2	2	1	1	1	1	0	1	4	4	6	2	1	2	2	3	4	2	5	3	4	2
3	4	3	6	5	2	2	4	2	4	2	0	1	5	2	0	5	5	3	4	6	0	1	8	0	3	4	2	1	1	3	3	2	2	1	3	3	2	1	10	7	2	3	7	7	4	1	3	3	4
1	6	3	1	3	3	2	0	2	0	3	4	4	2	0	0	1	4	4	5	3	6	5	4	1	3	1	5	2	2	2	5	0	2	5	3	1	2	3	4	2	5	1	2	5	6	7	9	2	6
0	7	1	2	2	3	2	1	1	1	0	3	4	1	0	0	1	2	3	0	4	2	4	5	0	2	2	2	2	0	1	0	3	3	2	4	1	4	4	2	2	3	2	4	5	3	5	4	3	2
0	2	2	6	4	2	1	1	4	1	2	1	1	4	0	0	1	5	2	1	4	5	2	6	0	4	3	5	2	0	1	1	0	2	2	2	1	2	2	6	6	5	3	3	4	5	4	3	3	2
1	1	1	2	3	4	1	3	2	4	4	3	2	3	0	0	1	8	6	4	6	7	8	4	0	4	2	0	1	2	3	1	0	4	2	7	2	3	2	6	8	2	2	3	3	3	2	0	3	1
1	2	1	4	3	3	1	3	5	4	0	1	1	5	0	0	2	6	2	3	5	1	5	5	0	1	3	3	1	1	2	0	0	0	0	0	4	2	2	4	3	1	3	1	3	6	5	2	2	1
1	1	1	2	4	1	1	1	1	2	2	1	2	4	0	0	5	2	0	1	5	5	4	4	0	3	4	0	1	1	1	3	1	1	3	4	0	2	5	2	3	0	1	1	3	5	4	1	1	1
0	0	1	0	3	1	2	1	1	1	0	2	4	1	1	0	0	2	4	2	2	2	0	3	0	2	1	3	2	0	2	1	1	0	2	2	2	1	1	2	1	4	3	1	1	2	2	3	4	3
0	0	3	3	0	1	1	2	0	2	3	2	3	1	1	0	0	2	3	1	2	3	4	2	1	0	0	0	0	2	0	0	0	0	2	3	1	3	1	3	6	2	4	3	4	4	0	4	3	0
0	2	4	2	1	0	3	1	1	3	0	2	2	2	0	0	2	2	5	1	3	5	2	3	0	1	0	1	1	1	4	1	0	0	1	2	0	3	2	2	0	0	0	2	3	4	3	1	3	3
0	0	3	1	3	1	3	1	0	0	0	1	2	1	1	0	1	1	1	2	2	4	6	2	0	3	4	1	0	2	1	1	2	3	2	0	2	1	2	2	3	2	3	1	2	1	2	1	1	1
0	0	0	0	2	0	0	0	2	1	3	2	1	3	0	0	0	1	0	1	0	1	2	2	0	1	1	0	1	0	0	0	0	1	0	1	2	0	0	1	2	2	0	0	0	2	1	3	2	0
0	0	1	0	0	0	0	0	1	1	0	0	0	1	0	0	0	0	0	0	1	0	0	0	0	0	0	0	0	0	0	0	0	0	0	0	0	0	0	0	1	0	0	0	0	1	0	0	0	0
0	0	0	0	0	0	1	0	1	0	0	0	0	0	0	0	0	0	0	0	0	0	0	0	0	0	0	0	0	0	0	0	1	1	0	0	0	0	0	0	0	0	0	0	0	0	0	0	0	0
0	1	0	0	0	0	0	1	0	0	0	0	0	1	0	0	0	0	0	0	0	0	0	0	0	0	1	0	0	1	0	0	0	0	0	0	0	0	0	0	0	0	0	0	0	0	0	1	0	0
0	0	0	0	1	0	0	0	0	0	0	0	0	0	0	0	0	0	0	0	0	0	0	0	0	0	0	0	0	0	0	0	0	0	1	0	0	0	0	0	0	0	0	0	0	0	0	0	0	0
0	0	1	0	0	0	0	0	0	0	0	0	0	0	0	0	0	0	0	0	0	0	2	0	0	0	0	0	0	0	0	0	0	0	0	0	0	0	0	0	0	0	0	0	0	0	0	0	0	0
0	0	0	0	0	0	0	0	1	0	0	0	0	0	0	0	0	0	0	0	0	0	0	0	0	0	0	1	0	0	0	0	0	0	0	0	1	0	0	0	0	0	0	0	0	0	0	0	0	0
0	0	0	0	0	0	0	0	0	0	0	0	0	0	0	0	0	0	0	0	1	1	0	0	0	0	0	0	0	0	0	0	0	0	0	0	0	0	0	0	0	0	0	0	0	0	0	0	0	0
0	0	0	0	0	0	0	0	0	1	0	0	0	0	0	0	0	0	0	0	0	0	0	0	0	0	0	0	0	0	0	0	0	0	0	0	0	0	0	0	0	0	0	0	0	0	0	0	0	1
[truncated: 241 more columns]
