# Supplementary material for: Genome-wide analysis of the interplay between chromatin-associated RNA and 3D genome organization in human cells
Source: Nat Commun. 2023 Oct 16;14:6519. doi: 10.1038/s41467-023-42274-7 (PMC10579264; doi:10.1038/s41467-023-42274-7)
Supplement: Supplementary file 6 — Source Data [file 41467_2023_42274_MOESM6_ESM.zip › SourceData/Figure_S4a.tsv]

stripeHeight	geneLength
53843	52680
66731	59378
99368	88239
151386	121720
47356	43859
23397	25121
17354	24711
273275	202421
73735	78330
51519	50073
29552	43925
11560	8150
46490	44227
60123	43213
18027	16665
97302	99350
162776	165749
145913	124791
12683	16153
63617	115146
63617	115146
77727	90480
310175	207023
6296	4624
164765	159338
265010	305321
134098	136977
132013	239852
132013	239852
379294	287953
88164	129898
150294	221472
160513	113924
39420	38834
190561	145405
9053	16292
9053	16292
15316	10359
58108	45508
188786	159867
846784	757970
364200	394214
29617	32786
31033	57913
31033	57913
243543	165930
21381	17575
108452	73148
551395	547108
101366	71474
285262	281355
642786	426411
142747	137474
129538	121146
43612	39633
55698	41922
457188	497087
51478	39626
139986	93356
48319	46927
25076	25791
6599	5112
327294	335739
61118	58865
178191	186975
46997	123881
46997	123881
46997	123881
13969	15665
21840	15392
64054	63302
24990	29678
277376	275858
245934	178453
5000	8726
5000	8726
197855	252291
357965	353486
21678	14783
460483	440415
321318	275973
168954	170995
800232	910439
214245	155130
430009	421552
118087	123170
68325	62881
19043	14344
19371	15319
5000	4618
76869	182479
76869	182479
152487	243088
152487	243088
21371	30110
99200	109337
283381	238582
84944	83553
161115	139470
36304	78839
36304	78839
19044	17476
577313	550498
409486	408711
123543	208859
123543	208859
16599	11875
131576	115951
39888	32327
176823	133843
250451	243672
13158	29329
13158	29329
21759	17620
5000	5961
14620	10864
399275	496662
173200	147318
35847	32470
162039	219760
115719	114001
5000	6878
42966	53862
45177	30926
138316	191284
29842	23432
15940	10618
131377	132398
46754	31737
65217	63678
80725	59303
152667	121628
215142	563593
215142	563593
60759	149867
60759	149867
215750	249540
18790	42463
18790	42463
114666	79471
105288	102269
8978	7516
137634	149185
73856	91202
30593	23889
102072	75198
382007	354448
120222	128657
74881	65678
33221	43304
151006	116203
54156	50599
7639	10588
45204	43330
362050	357314
97325	95637
424640	420780
319832	401994
107831	102073
41715	99218
41715	99218
41715	99218
331125	249135
111193	100993
27903	27598
262910	290980
39967	41565
832558	984252
49394	45661
37689	25644
620703	450469
36978	32413
161658	107460
232213	223975
70429	105474
25848	34828
30738	31283
10968	10820
22978	27808
6922	7238
20346	20227
112886	107275
16007	48554
16007	48554
16007	48554
26782	35317
60011	51466
24639	25215
64137	47245
157858	152033
66943	49055
143497	312637
143497	312637
5000	6697
93690	76209
18710	14094
31875	28972
459996	419690
281239	254506
109284	77335
67937	63696
66302	77727
98202	164010
98202	164010
57160	60255
410849	493084
55420	74847
912485	932610
15311	30397
15311	30397
6456	6900
64099	64116
370939	442456
178456	139224
51510	51682
46948	48726
90811	79944
108874	88868
121893	105308
65049	62567
94639	103053
46222	48187
54953	80794
54953	80794
61572	72156
46998	44174
153195	124355
71767	67002
666859	967748
198240	208660
38035	50895
46800	42171
210733	156823
57293	50386
5000	4807
5000	3927
6255	5105
143823	125376
355107	351375
78018	89641
63066	56752
129813	110273
5000	5393
37839	29327
40560	102252
40560	102252
82760	80219
91690	132125
91690	132125
74569	67946
7750	6553
417618	368787
12562	10029
66910	77222
330886	394285
15511	34945
15511	34945
311715	307002
67725	63513
819481	722208
17975	39127
17975	39127
68992	80471
26233	22008
90656	86903
71924	75746
34143	46633
35319	26156
49872	40872
51716	116415
51716	116415
8858	9230
523765	701851
38508	34108
31967	59085
31967	59085
57755	71751
163973	179737
137614	253536
137614	253536
68004	77930
19438	37450
19438	37450
97209	65023
9227	8430
16820	24114
88581	60633
50265	54438
47785	100568
47785	100568
24964	23119
82294	94120
101283	77956
5000	10662
5000	10662
114877	92433
34978	30899
40804	58615
531533	568148
52679	49476
146660	137367
19141	27971
280615	297024
156189	149474
5000	4187
32041	65934
32041	65934
22744	28762
212848	697418
212848	697418
212848	697418
18534	19909
36074	34238
21856	30533
61356	43802
48422	34508
51056	49099
487500	497842
101094	210864
101094	210864
46636	43250
53182	56504
815731	688356
222162	167190
8989	8703
158174	176336
59214	129289
59214	129289
461036	406687
76637	72410
56429	78707
173887	365342
173887	365342
180865	266633
37079	33791
111743	166531
40289	38786
88401	64031
252060	390908
252060	390908
13544	9416
8991	15911
8991	15911
384300	646741
384300	646741
51078	44822
54290	53998
53764	40799
61334	47827
47277	44233
49776	38814
80239	100246
49118	39470
15456	13865
21552	16303
48295	42743
50990	115079
50990	115079
147489	215129
420978	454785
65344	54683
50793	86810
50793	86810
32145	31303
47990	32925
19140	24149
19873	32166
19873	32166
110873	107650
62476	137232
62476	137232
20386	22848
12425	10591
9404	17701
9404	17701
51153	161689
51153	161689
51153	161689
88153	110185
154062	325376
154062	325376
17671	14469
23611	32005
47380	45269
280058	270316
28665	40882
17241	25524
17241	25524
234751	215977
18842	25963
117035	254174
117035	254174
493162	502004
22899	33707
30677	28971
230370	264414
72016	68082
55212	48635
18596	14979
109481	108305
132986	122977
40295	79594
40295	79594
436826	672399
436826	672399
16407	15588
235073	274906
95599	71600
283359	279552
117917	111699
81070	92390
135526	172433
23501	17001
27334	22973
94588	73499
21898	17527
7644	6805
56413	71166
10993	14017
64665	83221
30551	29476
118894	154840
5000	4018
119308	240775
119308	240775
22594	20591
324089	300784
74182	146044
74182	146044
14241	13008
37230	30764
56903	48898
150287	148966
359915	352775
360015	439875
155695	152645
124842	260479
124842	260479
26008	29125
405142	690610
405142	690610
37687	30933
99470	82058
123482	116327
45161	60655
27739	22076
7617	6755
112956	154861
112956	154861
111018	126030
913829	635093
28558	50451
28558	50451
39889	39592
47266	33737
108440	122515
53097	98222
53097	98222
63258	63152
62362	120810
62362	120810
43966	40416
40431	32816
33692	38640
95391	122962
79239	66450
25239	30916
146713	124728
380438	568636
19520	14354
744284	538278
52849	40560
258786	384655
344679	244718
116092	81609
646958	477204
57411	49038
87722	84612
198639	296761
198639	296761
143697	101786
57578	58508
240945	236857
48747	50041
13215	10916
41224	37165
116720	88379
9014	6490
162803	159646
150431	145101
63812	51557
121278	87782
32813	64634
32813	64634
17044	15420
33415	24142
90137	86494
90541	96119
143632	95017
37826	28456
309430	256186
196656	195490
230641	180652
24818	34364
17983	42589
17983	42589
163301	200216
20662	24593
60312	59545
57260	53335
157100	139144
25364	31475
62127	57752
23666	20678
246453	200898
24126	18240
79714	71344
21052	15345
224545	249820
137091	161692
5000	6325
22647	32876
22647	32876
457009	303067
29237	27971
81432	80062
372799	251732
151972	121100
20813	24508
89266	81346
66834	97771
18255	20030
13006	17412
908703	1287655
40997	33808
34176	29859
17814	31414
17814	31414
151010	171409
11324	8495
192584	140957
25592	37420
47740	56376
41337	29733
456649	306719
33369	27260
225626	197337
98393	220655
98393	220655
409825	514009
18146	14856
77087	145790
77087	145790
80527	84811
51944	43731
41964	33929
58832	56427
45396	51591
14595	11654
96996	120767
27245	24172
21325	15974
21232	28294
69824	55382
28331	20872
225688	244735
338710	258523
26500	29676
88853	98005
206064	258864
9264	7824
148171	121602
25524	19794
27543	24636
66486	59018
38969	27175
43717	34789
46000	43614
164679	163488
43859	38230
21523	31188
68310	50205
817865	715531
5000	7038
206678	210661
248801	176853
179579	159980
249016	277124
23411	24390
358027	353721
51869	75163
153578	123105
17049	21410
23523	33741
23523	33741
61466	161661
61466	161661
181887	201927
59176	70724
114646	109549
15126	11921
54677	74904
511932	568348
56319	52118
292978	220688
77232	164146
77232	164146
37270	40632
133941	177845
88039	84768
74936	72467
16745	37352
16745	37352
12704	17357
15650	11735
19305	20783
82997	101483
86259	58444
87744	100277
163197	160982
23699	19967
112822	108149
207507	198611
157788	144408
107086	90264
68638	54828
168884	117900
208317	197839
235903	195928
73302	70781
201480	221952
347786	373178
14405	9577
17502	33714
17502	33714
50883	36254
85409	93252
89502	180339
89502	180339
5000	4243
909445	813516
18468	16744
87449	68330
12343	16182
213318	196294
42167	39702
13955	11352
26474	27564
1085070	989845
164883	118624
19517	13659
37864	34543
11837	21293
11837	21293
97696	93300
12083	20492
12083	20492
85085	83614
228507	237622
76338	75064
883543	1113237
14985	12877
42988	41376
225392	180677
76967	79359
37748	26480
92225	116362
20610	33580
20610	33580
36741	24913
12107	8441
25968	27738
27347	22508
6381	7032
25905	24654
377902	325438
164173	160102
18376	53327
18376	53327
18376	53327
26831	33306
632303	1426179
632303	1426179
20274	20405
26890	50676
26890	50676
23802	21668
67404	59418
69783	79388
30898	29171
126130	135108
39381	98362
39381	98362
48468	39484
17528	12699
333930	304847
58603	45956
43187	29831
119385	115247
286879	214954
239670	228452
116361	213586
116361	213586
115848	86145
213880	211406
42173	52449
260954	371542
260954	371542
8917	8784
259155	323077
172521	149988
191847	217600
309519	472710
309519	472710
57507	55219
478489	510291
161876	157459
31767	25874
69980	55511
52322	118450
52322	118450
765470	515540
25832	19667
421811	453372
139401	99959
88287	129995
100557	91027
52998	103213
52998	103213
35586	33085
32641	70348
32641	70348
76973	66858
243090	171696
102861	188896
102861	188896
140436	131406
49589	32929
415660	415478
260276	217465
5000	4978
347279	333529
18163	15161
264173	178334
40429	90222
40429	90222
6553	7100
7559	7979
170402	114612
42811	43432
5000	3353
122995	119594
215878	213914
273761	410412
10217	9446
17822	28136
17822	28136
51564	49243
238216	240491
76020	90287
40202	41508
133128	102003
115317	165430
92030	187354
92030	187354
15391	13255
345926	304813
16744	18813
37956	41970
61300	55902
120757	120168
24516	32807
71059	51587
13111	9240
53117	39881
77724	64892
89718	155643
89718	155643
70156	51331
206632	459209
206632	459209
366794	362091
94387	105328
182586	176284
70238	66392
215479	232955
40867	66537
40867	66537
28525	75109
28525	75109
102092	71539
29104	62823
29104	62823
34504	32330
33710	31442
142015	139077
21221	21141
66432	49018
230915	195357
38779	51149
39721	34867
56103	50425
59850	127472
59850	127472
16620	37378
16620	37378
12314	13765
106642	81104
42007	68212
42007	68212
275211	585957
275211	585957
52853	73757
52853	73757
170136	161897
69603	149271
69603	149271
27808	26796
23638	23095
380386	471801
59674	47402
24931	32760
18062	17044
8126	6856
39791	34215
27127	25808
78718	91719
38329	34752
205283	203263
94896	81994
625241	413573
99908	168275
99908	168275
10709	9086
51967	41478
29620	65484
29620	65484
66609	74077
327126	324186
79373	54628
167883	248091
21123	21150
74402	88752
27489	25185
52666	56584
40255	37979
21804	25857
244387	230710
44224	40145
100847	96277
24448	33422
11412	9168
18215	29899
18215	29899
51834	38599
5000	5400
27105	23549
131553	197028
381839	511042
67358	61679
5000	3380
45661	80559
45661	80559
115084	110685
34598	32667
502230	580102
132949	91578
92893	86954
118697	148976
36294	30778
54726	102477
54726	102477
207475	268746
8169	5956
8052	10066
519609	486063
42370	70447
42370	70447
100763	97362
93910	90452
296762	222931
34026	31256
124602	142894
39098	32917
132115	124053
386016	361452
58236	39106
65160	134666
65160	134666
61239	48373
76618	86269
62614	117643
62614	117643
45985	52530
23896	22899
255535	325644
144862	148233
17416	20363
270612	216542
94043	64615
231260	228240
363968	337646
271911	264892
348839	441373
27156	20542
38461	37052
107114	98479
132253	124724
82832	55380
141110	127523
128705	122392
148685	237845
148685	237845
36700	42057
21717	29712
115972	105792
7592	7159
19558	19076
56054	54565
128268	142015
24874	19354
18785	14189
243438	279476
36672	34084
6255	7763
15200	44280
15200	44280
15200	44280
12444	8755
18207	17235
51032	47451
21747	17739
19146	24743
90879	105812
22923	18330
26323	34551
71904	67049
438307	433873
69183	72903
136811	130717
56875	64004
111613	165003
118241	126644
20947	17426
10452	14550
10452	14550
105931	103697
9213	14552
9213	14552
121697	116537
10133	10327
236199	160282
430745	428838
74090	70337
20426	20530
128138	121786
183963	181196
14022	10574
29694	25674
561066	995674
561066	995674
126793	176835
23984	53716
23984	53716
24219	21139
77351	73267
49842	48911
28242	23027
83799	80352
12682	13908
28055	27612
24970	26047
111417	153449
198773	329454
198773	329454
89992	72433
12149	10436
95165	79508
78215	71716
99850	103145
33357	30150
62700	80645
207500	226164
333997	225996
11471	18931
11471	18931
183904	180620
53766	61046
183654	191543
31209	24616
92156	75849
47672	45865
55814	41740
91557	87037
20742	16962
5000	3727
91154	88376
85847	82969
31709	25306
180688	250735
92460	83940
44302	37326
13559	9960
133342	144886
83625	76395
15703	12123
48651	46147
250042	181317
14117	31934
14117	31934
18317	16616
26183	18072
53594	52960
78556	68913
36669	29297
38741	54004
5000	13947
5000	13947
14405	12755
197437	159605
96555	115424
503137	441561
60976	151406
60976	151406
399755	358668
24162	31217
9422	8144
37850	44068
6260	5333
48801	35918
67567	76175
250935	204605
20900	17593
18733	17068
39424	41592
69824	58570
289079	256424
350179	290465
368378	449000
7815	9719
415662	959605
415662	959605
360451	382462
178421	134788
18658	20256
20134	18705
18987	17152
134694	95522
79117	54589
40052	81589
40052	81589
225629	198126
27374	22707
87290	83097
34241	55753
34241	55753
91769	156783
91769	156783
189507	185660
31341	36935
16427	13822
22232	18978
157866	153353
33147	32987
23067	18138
14193	12722
82819	104821
9754	9297
31190	36760
135725	109440
12826	18687
10872	9898
90402	124716
90402	124716
176337	116643
58469	40993
48705	90560
48705	90560
121278	88350
741414	573679
64328	44677
13537	13446
33966	28318
24868	37660
24868	37660
6285	5612
180475	174892
49819	73329
5000	3702
64666	87019
146355	171200
32986	24603
151607	160436
88389	86341
67345	59671
86159	95963
99492	90294
11761	9846
18836	30858
18836	30858
34695	23641
228057	183603
13768	11564
155900	292453
155900	292453
22581	23692
83784	106318
14708	12697
55980	50780
15996	19648
25702	31214
62386	60870
32374	29987
14533	13039
153915	167790
163590	114494
36899	31498
10251	9966
121953	111370
115674	120863
41947	41325
38647	34985
216888	236912
38387	34106
88367	95692
46474	50012
989221	744166
9677	6568
93920	103391
22863	17721
178138	149005
132090	124949
297299	294048
482865	659037
34429	31294
94057	66109
26437	22193
45459	35027
5000	5352
1625209	1551956
198228	329425
198228	329425
58672	125050
58672	125050
111214	114011
59339	90432
59339	90432
53349	63144
6296	5616
121445	118528
40532	36770
17910	25994
17910	25994
235680	177243
33666	33416
48316	47070
496373	797144
496373	797144
74723	181512
74723	181512
11703	10262
94452	66968
102618	85930
150004	118293
95311	153741
95311	153741
51506	50154
19123	32423
19123	32423
112556	250127
112556	250127
11308	10451
466284	475731
55873	53899
5000	4942
50470	46507
56442	72011
186396	172013
44001	37604
250450	256740
34904	29764
425589	369487
6290	6884
49880	47096
199082	211303
121500	134340
35598	34113
18304	13711
234090	220856
149533	134945
24796	18141
23658	24555
49394	44347
401699	391570
652776	453372
55199	45509
43986	45461
7631	7916
570387	593394
61361	44695
26607	27125
131282	245141
131282	245141
25352	20705
19955	16382
97185	102686
160087	138333
216462	240471
10878	10244
71515	63976
15832	25946
15832	25946
10210	9188
76383	138131
76383	138131
59366	62564
49599	41985
441845	434759
204714	151927
34212	31375
100233	80243
49794	160687
49794	160687
49794	160687
207024	205664
5000	4934
5000	4569
125184	120124
44058	51586
22058	17830
64681	57858
93199	79591
153324	128139
9105	6519
170746	285703
170746	285703
59183	94868
59183	94868
34830	34657
483406	686431
205419	233393
6340	8416
143034	99059
81168	190969
81168	190969
139413	260914
139413	260914
26213	22766
23772	16556
205974	153865
220790	283289
164795	161440
575014	426583
68312	83386
142882	191102
59985	43716
65849	50595
6260	7603
60339	133077
60339	133077
71768	53959
33587	23998
190764	137343
8290	21658
8290	21658
187775	249392
75429	100857
8764	6130
104458	88674
91447	88656
247943	236338
335117	289810
274169	235223
75479	73837
85622	58826
46536	47486
151466	299191
151466	299191
93497	156190
93497	156190
32241	29121
410033	405861
11234	9979
32322	38644
73085	48370
53949	64365
252034	246648
14466	12856
44210	33199
71858	66500
9403	15014
9403	15014
58280	51776
14325	24438
14325	24438
374317	251666
39197	36273
120467	110530
11087	9358
110341	98939
109264	130354
59757	58918
29374	31491
135582	142616
525920	419873
82248	85633
63393	59261
87883	203887
87883	203887
265143	221248
63541	59537
228128	220027
62542	56312
416425	498404
70786	142803
70786	142803
33159	65128
33159	65128
114926	106989
175070	164592
149309	115860
21097	16928
88629	89297
14473	21212
103763	80882
14752	17291
33841	38028
14576	30357
14576	30357
41919	42509
52747	70639
82524	58858
292549	229325
173581	149595
57393	63229
111044	310857
111044	310857
111044	310857
309175	295408
149180	222251
6256	4227
90378	187466
90378	187466
38609	31358
38494	86553
38494	86553
170741	133264
58155	49760
66311	112118
66311	112118
58055	58965
59730	68172
298850	343712
32044	27828
215625	207608
92602	170651
92602	170651
66940	76401
86414	58605
129252	107667
20855	16957
600207	674396
62883	103518
62883	103518
18496	24606
123042	115066
15726	22205
53981	50449
59723	40599
41166	47881
38192	31623
26295	20859
985823	1307462
21512	33059
21512	33059
103461	74374
130368	121251
19425	43883
19425	43883
74841	55595
84950	58087
26140	35182
109307	117628
10962	22593
10962	22593
70003	58786
440070	872249
440070	872249
28346	25067
114562	77535
68936	63475
221957	211499
33163	33683
84525	83751
24563	22165
177574	145324
14709	11630
67031	117407
67031	117407
278110	526933
278110	526933
218732	188380
29624	39344
23224	15513
141466	110814
18433	15537
36736	102856
36736	102856
358910	383446
153634	151134
15090	21825
13300	9087
83992	181145
83992	181145
32357	62366
32357	62366
17358	15736
16358	16438
61768	58787
7669	8554
345465	303793
13140	11110
18754	25751
16137	13779
206111	136824
178840	176383
700243	685309
10753	9285
58366	81706
138446	139197
133207	123880
57394	51911
136053	115214
72182	125847
72182	125847
90408	114419
16191	51086
16191	51086
16191	51086
51179	53701
31963	30495
158045	278623
158045	278623
265939	323114
100931	219125
100931	219125
868168	727164
230855	221531
190655	155086
58601	66622
36121	35650
103316	77976
31033	43119
59625	56151
353886	348024
10897	8221
127752	108833
17190	27754
17190	27754
288184	206052
162409	158508
384131	327339
82905	91666
21295	17433
270201	182231
14370	26198
14370	26198
195217	311750
195217	311750
81150	76822
135800	149740
19934	22413
507961	505424
274565	254036
64150	57291
49967	38481
110689	101337
27534	25879
87840	201474
87840	201474
172210	245143
172466	167780
34214	24707
74670	66503
74399	61106
154275	109465
181024	149880
18810	15613
254257	268702
26225	21813
38802	36340
104561	119006
215680	170744
213623	206469
708845	705765
191988	172977
49090	94705
49090	94705
32455	30550
87135	84190
20791	18312
31109	29371
82676	96500
55530	94923
55530	94923
43080	63068
43080	63068
30382	31160
47641	43721
137009	106555
509333	508130
109016	83414
195654	175134
224421	150540
5000	5709
23080	38576
23080	38576
103291	98130
120662	111894
36163	31608
139588	236217
139588	236217
13045	8667
47566	47879
25742	32759
9723	7480
60468	44783
52254	49550
43755	39508
105117	90403
202232	293564
202232	293564
98574	171503
98574	171503
392127	283708
325355	305894
418743	550298
165076	135656
59056	53627
33696	65935
33696	65935
45726	43527
331789	232955
8153	7130
65742	50584
66349	62533
13175	14477
345444	312290
97033	116439
229709	227120
113525	103370
161835	167742
92321	67049
293388	284806
185637	244188
27575	30425
11787	23641
11787	23641
113942	118601
5000	6350
35554	24992
222364	265382
73653	76415
34261	58087
34261	58087
101439	90337
26513	58209
26513	58209
48023	65959
22246	51556
22246	51556
38785	56879
38785	56879
59292	56345
196510	179406
117453	109765
11469	11295
160794	123557
93317	77817
27895	23748
86487	58990
148702	180103
12122	23603
12122	23603
23801	23061
76512	78848
14945	31865
14945	31865
33693	24816
135372	133159
80066	77539
260243	227539
210640	211132
196748	350693
196748	350693
140158	131699
551896	703225
35962	57614
35962	57614
32122	27347
100434	149081
49126	47176
80211	68665
89677	76345
104980	126454
21935	20108
35848	28633
31524	23363
74443	72326
363525	589400
363525	589400
43342	45433
112696	87351
34026	57323
34026	57323
67120	76769
119734	330241
119734	330241
119734	330241
79333	72636
17255	11481
30960	35521
36304	32199
29551	27638
74417	175811
74417	175811
23480	21202
128174	138950
26429	38357
250738	173738
153776	143110
46555	66811
33708	78886
33708	78886
33708	78886
27977	28376
13803	11239
46598	39004
18288	23376
27992	29276
186708	181449
413160	528887
130479	428261
130479	428261
130479	428261
94803	112169
36272	46758
60912	58987
230819	158930
42975	28567
19592	28004
27755	24234
127487	123487
443608	442989
31867	61615
31867	61615
90573	86797
61519	62719
92199	84026
123189	105297
20608	19360
5000	3381
13039	9311
43731	36152
160081	195879
197939	195563
140437	108583
247315	218984
134151	151726
523262	494027
14329	23444
14329	23444
95948	93630
95390	93130
114834	109238
139110	132495
50146	48579
181187	163593
168050	199638
12762	10883
136177	160038
101113	89683
108323	77404
19006	18409
13083	9664
36882	54913
68047	65763
95646	90731
41614	39687
261224	282017
81211	79471
69790	67482
129705	151134
29023	23038
240834	246592
9437	13998
39377	35998
11270	25098
11270	25098
48734	33949
31091	21210
70814	128854
70814	128854
20912	21505
31540	25784
28271	25867
839228	832300
24596	17976
418209	494435
204457	281863
46596	31268
15452	39448
15452	39448
93863	132895
100726	94653
81698	66620
39057	27325
32998	27423
17187	35268
17187	35268
51777	42679
8778	6965
38619	76129
38619	76129
55477	50370
49373	104447
49373	104447
447509	305393
24939	44412
24939	44412
52141	50953
183443	141782
16064	28618
16064	28618
76036	70792
7562	6308
132534	121772
276038	304262
71634	56680
37602	50454
87525	115530
345886	269841
78032	68201
858019	1007188
151930	178445
44445	48388
267647	276865
82877	95579
17783	19844
85362	82401
17243	17283
93223	70296
90787	84858
285746	209209
528978	506679
35687	32685
77396	68341
91556	73370
60097	113177
60097	113177
85816	71385
14606	12885
107965	103788
170550	168241
23490	28606
104812	86584
143550	113721
6278	13614
6278	13614
33065	30548
36969	91412
36969	91412
290520	195934
35940	26413
94388	135532
94388	135532
39279	98325
39279	98325
86883	95167
23236	20697
14889	10564
39343	58802
7533	6101
22602	17928
72652	74721
28403	23186
226946	152353
81092	159527
81092	159527
43021	50956
178311	177536
71236	52248
21444	23071
87901	79437
22267	17761
31503	76130
31503	76130
96199	94169
126339	85139
6255	4409
397676	702891
397676	702891
5000	5869
16044	14382
129205	125169
77968	180765
77968	180765
25554	20512
11942	16177
65628	76317
59141	42610
170537	256669
170537	256669
46973	44174
648321	588015
148656	125950
86103	81611
51447	59499
207231	219330
10285	7655
29746	24261
129002	117397
43571	61587
5000	3491
71759	68619
46183	57073
556888	425026
138989	134334
777731	606264
149463	128074
85036	66136
27323	29268
683872	565631
414821	410645
284479	255165
45024	41001
52303	49589
38009	36945
15088	21250
127152	231048
127152	231048
53123	121034
53123	121034
216413	216454
59263	52943
231203	196585
59228	53552
81693	161723
81693	161723
168457	246330
121320	105419
92179	67165
38503	33982
18736	13674
35599	31732
26358	27419
54809	48331
204751	196837
124576	173047
90254	82871
17800	14851
8984	9271
94737	69188
58345	49666
248878	245693
60618	91617
60618	91617
244829	275815
66269	65171
72691	75921
50932	39519
68604	150593
68604	150593
186473	180259
12926	24754
12926	24754
18272	40713
18272	40713
196901	151556
338696	732089
338696	732089
58892	55685
101021	104634
65457	93541
27724	21180
50034	52142
62044	48973
10271	9592
41787	38309
129699	127117
50586	66001
99426	139116
125429	272152
125429	272152
88402	86091
118697	152891
8904	8784
174276	173895
53327	74576
11239	23700
11239	23700
11462	12740
12152	8603
5000	12238
5000	12238
23129	20641
116515	113180
365545	441710
958683	646302
69464	54029
23759	16372
252342	180466
21084	51475
21084	51475
73659	110461
238188	188047
319808	282437
25562	35001
98293	113310
81975	96290
610669	414457
84943	124759
20303	15531
144932	137560
80561	77598
299043	506206
299043	506206
26730	44445
26730	44445
22175	20786
276956	273094
110603	116278
22389	28439
149091	144383
22617	17499
146636	98655
122886	105495
26986	25565
152820	180321
30727	24222
917521	960156
430215	560212
37779	89502
37779	89502
6311	4255
5000	5766
160708	123876
93242	63632
225795	198200
33645	36562
111467	102795
219957	211170
30715	27099
85245	160764
85245	160764
594102	864314
337795	239623
68371	52265
74348	111490
43479	49763
14616	13576
67695	65590
122169	123148
7913	5400
87768	69709
8068	17667
8068	17667
21652	16518
60080	60742
9082	7724
277139	217338
18455	14773
28206	20653
58229	62421
69234	70564
10132	10264
578917	561075
37664	59305
37664	59305
43051	47199
17938	16240
89303	106043
33310	44808
27045	32901
19790	14375
199265	133583
90137	167007
90137	167007
21587	20807
159463	138928
90119	87640
53932	60287
77548	76664
31494	26979
69554	65636
26032	20190
233709	287189
17634	33592
17634	33592
[truncated: 421 more rows]
