# Supplementary material for: Genome-wide analysis of the interplay between chromatin-associated RNA and 3D genome organization in human cells
Source: Nat Commun. 2023 Oct 16;14:6519. doi: 10.1038/s41467-023-42274-7 (PMC10579264; doi:10.1038/s41467-023-42274-7)
Supplement: Supplementary file 6 — Source Data [file 41467_2023_42274_MOESM6_ESM.zip › SourceData/Figure_1e.tsv]

V1	V2	V3
Height	Width	sample
39.458	1825.445	H1
61.443	1900.253	H1
69.75	1880.298	H1
40.714	1824.268	H1
107.001	1833.064	H1
143.411	1871.477	H1
147.032	1902.908	H1
189.343	7952.782	H1
32.537	3171.08	H1
160.785	5117.851	H1
62.526	2189.149	H1
140.621	4220.85	H1
111.378	3720.213	H1
211.938	7136.804	H1
26.635	1998.816	H1
90.17	2831.378	H1
779.861	9467.273	H1
473.913	10088.143	H1
25.618	3298.715	H1
82.483	4418.61	H1
149.59	4180.725	H1
65.682	3357.476	H1
151.529	4070.411	H1
428.401	7626.085	H1
22.482	1955.238	H1
218.118	3152.076	H1
110.813	2897.453	H1
60.136	1944.691	H1
98.989	2321.606	H1
89.934	2827.063	H1
260.009	2147.356	H1
53.837	1476.315	H1
94.934	2574.432	H1
474.229	3485.525	H1
72.664	2983.147	H1
93.691	2227.279	H1
30.618	1776.262	H1
127.299	2092.117	H1
115.884	2137.386	H1
127.444	2988.83	H1
39.048	4327.616	H1
160.523	4077.784	H1
275.636	4157.107	H1
86.982	2745.575	H1
418.344	11489.077	H1
439.194	7880.822	H1
129.715	3656.213	H1
107.185	7787.993	H1
119.141	4116.111	H1
119.314	4988.341	H1
92.137	2072.619	H1
205.344	2920.864	H1
152.361	7095.613	H1
55.293	3524.054	H1
62.109	2656.499	H1
24.977	2379.471	H1
39.066	2283.082	H1
110.437	4963.864	H1
171.39	2997.134	H1
78.929	2421.807	H1
114.358	2017.004	H1
76.849	6138.827	H1
109.015	9094.362	H1
24.4	3635.598	H1
59.801	2860.117	H1
31.869	1290.4	H1
99.576	2364.557	H1
77.857	3041.032	H1
62.361	2093.737	H1
283.687	8477.894	H1
40.75	5333.037	H1
215.251	6151.437	H1
88.554	5949.244	H1
56.534	2530.499	H1
136.798	7152.688	H1
65.964	3661.062	H1
123.157	3509.914	H1
237.54	3372.199	H1
84.662	2616.775	H1
69.053	3033.34	H1
126.356	4683.178	H1
45.458	3111.67	H1
317.1	6386.209	H1
255.374	9701.749	H1
70.031	3224.926	H1
23.128	2363.027	H1
302.547	6551.111	H1
183.301	3508.76	H1
107.656	5061.526	H1
126.036	1924.984	H1
324.493	4478.117	H1
99.629	3680.651	H1
21.717	3238.167	H1
409.861	17354.684	H1
57.504	1891.759	H1
158.041	2151.365	H1
272.008	9012.867	H1
164.102	4458.294	H1
198.666	3801.177	H1
64.992	5852.838	H1
106.215	4707.059	H1
383.207	5712.209	H1
144.157	5796.064	H1
251.094	8796.573	H1
42.884	3192.306	H1
88.501	2429.24	H1
145.488	5905.003	H1
330.781	5703.656	H1
73.984	3686.649	H1
239.303	4661.445	H1
157.013	2455.601	H1
528.906	10802.805	H1
270.793	3036.871	H1
258.425	2791.646	H1
85.694	3597.643	H1
75.511	2889.545	H1
375.296	5132.664	H1
105.535	8621.324	H1
76.438	2097.84	H1
238.078	10804.64	H1
52.791	2849.894	H1
178.081	4446.325	H1
162.597	3610.218	H1
91.88	10333.926	H1
259.608	4019.803	H1
926.153	12690.602	H1
49.813	2355.35	H1
154.874	2449.267	H1
114.773	2596.528	H1
126.417	2896.961	H1
434.956	8870.685	H1
43.842	2287.41	H1
425.402	3308.632	H1
413.862	33645.441	H1
228.565	8567.724	H1
324.904	5625.075	H1
88.392	2850.386	H1
132.786	4148.628	H1
212.556	5665.545	H1
211.242	3941.208	H1
306.74	3614.516	H1
557.968	14443.509	H1
331.188	5575.3	H1
124.504	4632.185	H1
197.302	5821.481	H1
148.936	5239.929	H1
205.776	4456.871	H1
151.696	2621.269	H1
84.392	2926.271	H1
150.831	3138.824	H1
259.127	6744.842	H1
156.491	7408.544	H1
64.46	2045.116	H1
92.794	5081.76	H1
139.899	10217.141	H1
43.326	1786.973	H1
145.813	6994.512	H1
126.866	2377.607	H1
153.672	2848.41	H1
290.416	3573.544	H1
231.71	7111.687	H1
55.119	3320.945	H1
107.864	6208.496	H1
98.45	2051.973	H1
170.473	4846.421	H1
155.583	2999.977	H1
304.208	3338.685	H1
119.097	2133.224	H1
56.417	2915.598	H1
120.693	3054.387	H1
76.808	2274.853	H1
193.235	3679.848	H1
143.055	5251.803	H1
59.944	3230.184	H1
136.534	2456.504	H1
73.096	6242.515	H1
122.593	5402.817	H1
56.64	4148.499	H1
53.707	2580.016	H1
35.431	2824.262	H1
138.824	2617.67	H1
92.433	3049.061	H1
64.51	1875.609	H1
121.258	2924.428	H1
156.862	2556.083	H1
106.52	1776.073	H1
81.042	1883.48	H1
63.105	1882.198	H1
197.273	4922.611	H1
71.718	2508.79	H1
58.664	2411.326	H1
80.091	1936.178	H1
43.693	2698.593	H1
259.282	4494.633	H1
107.339	2807.199	H1
74.435	2483.01	H1
134.34	2380.232	H1
101.641	2852.765	H1
65.676	1488.893	H1
118.969	3385.315	H1
110.674	5257.069	H1
89.138	3361.374	H1
62.173	2528.691	H1
31.978	1963.989	H1
324.033	13735.971	H1
298.882	33815.835	H1
88.63	5187.105	H1
58.05	2328.646	H1
39.559	2805.312	H1
213.758	5906.243	H1
82.783	2196.942	H1
203.371	2538.626	H1
198.941	3129.907	H1
191.878	3617.36	H1
114.269	5592.907	H1
80.548	3598.122	H1
108.701	2189.329	H1
175.608	5300.451	H1
94.515	3415.061	H1
176.293	2644.349	H1
141.939	4486.254	H1
310.29	13129.546	H1
290.194	8718.091	H1
241.465	4898.659	H1
395.2	8686.908	H1
200.993	3652.553	H1
206.686	6529.892	H1
164.075	2948.096	H1
50.305	2518.254	H1
99.568	4621.593	H1
165.488	4399.142	H1
393.316	6542.646	H1
15.582	2291.574	H1
54.15	4508.669	H1
171.821	3748.014	H1
111.099	3487.527	H1
251.187	7203.886	H1
79.291	4309.024	H1
44.27	2938.725	H1
111.608	2918.722	H1
178.711	6765.588	H1
358.852	14202.046	H1
135.866	3594.687	H1
123.081	3816.162	H1
154.489	4306.418	H1
127.151	2492.161	H1
27.661	2180.037	H1
260.595	6218.43	H1
374.748	4367.624	H1
92.409	5888.408	H1
72.435	3167.006	H1
73.675	3055.776	H1
87.154	5278.337	H1
78.702	6322.918	H1
287.261	5277.621	H1
76.321	4202.444	H1
295.784	3374.366	H1
71.778	2137.154	H1
52.94	3371.095	H1
46.189	2737.359	H1
89.209	2381.752	H1
42.854	1851.223	H1
52.711	2142.674	H1
53.034	2366.095	H1
234.282	5385.28	H1
58.636	2251.972	H1
54.692	3388.034	H1
252.443	6235.935	H1
106.007	1916.904	H1
160.658	9663.581	H1
200.31	3223.78	H1
274.825	9994.02	H1
70.053	4450.803	H1
155.414	2121.195	H1
60.21	1600.5	H1
172.228	5725.697	H1
138.277	5298.132	H1
46.275	2947.302	H1
240.598	5322.931	H1
136.478	3279.058	H1
189.644	3941.833	H1
168.872	4585.554	H1
76.239	3025.979	H1
59.755	1888.026	H1
381.043	4145.496	H1
103.555	2259.674	H1
64.098	2445.562	H1
160.553	4946.449	H1
120.452	2369.043	H1
70.423	2577.656	H1
361.014	4600.786	H1
485.239	9366.987	H1
237.819	3523.577	H1
343.352	8771.249	H1
60.36	3062.704	H1
59.508	2411.383	H1
380.582	8127.288	H1
548.977	10102.344	H1
70.212	3484.247	H1
110.425	4210.411	H1
357.837	12176.85	H1
483.475	6416.697	H1
323.47	8483.25	H1
367.522	6003.385	H1
113.887	3921.277	H1
366.39	8747.649	H1
60.888	3861.856	H1
52.149	2058.692	H1
161.858	3349.612	H1
686	16742.112	H1
128.945	3246.334	H1
169.21	3794.627	H1
48.508	3229.927	H1
89.956	4413.103	H1
184.709	3273.658	H1
223.131	5064.158	H1
140.467	3443.003	H1
429.983	9580.639	H1
79.438	4907.803	H1
132.064	8606.073	H1
437.68	9626.904	H1
209.898	4997.057	H1
179.899	6574.56	H1
319.09	7632.26	H1
164.912	5226.503	H1
121.431	2293.159	H1
183.609	3862.234	H1
365.877	5291.593	H1
37.62	3623.086	H1
714.487	9337.666	H1
74.791	2345.682	H1
83.235	3841.489	H1
162.578	5281.524	H1
281.362	6236.399	H1
228.945	4323.888	H1
413.275	4413.201	H1
113.924	3472.983	H1
491.891	21661.977	H1
491.42	5586.353	H1
376.32	6647.809	H1
189.947	7575.365	H1
339.522	8143.614	H1
114.266	3740.529	H1
163.378	3048.548	H1
103.303	6327.423	H1
263.135	4711.489	H1
259.306	5235.412	H1
84.72	4902.082	H1
70.47	3574.965	H1
708.767	14642.65	H1
255.398	5160.814	H1
25.902	2947.099	H1
219.625	1771.107	H1
322.59	4632.392	H1
864.679	9348.252	H1
158.318	3917.689	H1
90.544	5008.013	H1
122.499	6600.665	H1
707.151	8319.676	H1
468.365	16549.344	H1
192.645	4717.856	H1
144.411	2293.642	H1
142.748	4406.938	H1
68.677	1967.281	H1
39.904	2334.74	H1
93.356	4406.453	H1
119.202	3019.623	H1
29.908	2624.17	H1
99.448	3511.924	H1
74.404	2781.776	H1
99.719	5423.139	H1
52.357	2321.894	H1
94.497	2340.933	H1
90.044	2031.686	H1
197.837	6121.734	H1
250.11	3261.64	H1
262.019	5182.858	H1
146.311	3289.713	H1
690.852	12157.477	H1
193.239	3663.681	H1
125.192	4170.616	H1
723.019	7216.192	H1
167.133	6851.318	H1
76.122	2937.242	H1
252.996	9720.11	H1
101.077	2637.021	H1
62.913	3231.033	H1
74.593	2746.901	H1
650.536	12392.969	H1
192.624	4343.902	H1
90.288	2306.544	H1
190.643	6746.156	H1
96.629	2589.752	H1
158.738	2792.535	H1
108.527	2694.503	H1
361.517	5061.279	H1
94.436	3323.692	H1
163.788	7296.48	H1
117.136	3220.661	H1
129.287	1597.21	H1
74.455	7662.136	H1
125.712	3366.734	H1
252.233	7348.183	H1
175.252	3491.882	H1
172.405	3846.686	H1
127.333	2892.908	H1
129.683	3092.102	H1
83.726	2130.989	H1
45.364	1391.08	H1
329.663	4996.524	H1
342.382	4615.101	H1
35.251	3210.187	H1
122.302	2648.423	H1
167.065	2124.018	H1
279.282	4187.826	H1
268.104	3470.647	H1
78.162	3309.802	H1
256.848	5167.167	H1
61.761	3022.527	H1
137.106	8520.144	H1
129.626	3303.528	H1
634.449	37816.264	H1
66.469	3384.266	H1
100.958	3835.513	H1
83.109	3284.901	H1
110.259	3147.894	H1
86.119	3522.642	H1
53.421	2400.954	H1
62.434	2100.003	H1
124.915	8411.356	H1
171.155	2948.153	H1
191.018	9283.875	H1
53.268	2903.67	H1
346.257	7003.67	H1
101.761	2495.835	H1
331.728	17786.921	H1
248.696	25858.752	H1
59.584	3086.533	H1
550.498	16982.506	H1
265.339	7499.715	H1
72.886	3822.253	H1
57.538	3666.501	H1
206.269	5671.8	H1
86.211	4251.036	H1
315.691	3818.468	H1
30.492	1945.205	H1
241.826	3411.577	H1
57.98	1890.52	H1
89.719	1759.077	H1
131.407	1750.507	H1
163.231	3096.176	H1
106.368	1757.827	H1
86.986	1822.689	H1
148.868	1796.541	H1
61.453	2268.311	H1
67.953	1202.807	H1
147.148	2154.114	H1
73.763	2219.834	H1
126.337	3105.915	H1
492.319	5356.76	H1
60.962	1799.467	H1
270.344	3553.425	H1
214.711	9116.739	H1
131.017	3779.483	H1
67.787	3776.852	H1
69.226	2004.257	H1
647.485	7758.39	H1
326.318	6800.355	H1
169.086	4409.08	H1
279.696	14561.74	H1
65.05	2063.115	H1
105.469	9779.59	H1
73.419	2401.029	H1
101.687	2791.014	H1
60.592	2690.404	H1
472.14	8094.749	H1
162.747	3234.574	H1
412.161	13917.865	H1
119.829	3383.417	H1
161.062	3332.576	H1
168.696	3131.406	H1
110.24	4068.925	H1
28.631	3381.529	H1
219.529	3997.375	H1
140.588	2957.57	H1
84.628	2765.431	H1
103.107	6597.88	H1
123.463	2443.874	H1
308.917	6131.26	H1
301.916	6747.612	H1
84.637	2502.842	H1
567.811	17583.893	H1
139.428	5147.381	H1
182.61	3981.614	H1
147.814	2826.599	H1
135.922	2251.138	H1
89.099	2745.113	H1
231.658	4392.532	H1
302.799	5045.11	H1
64.331	1475.575	H1
182.822	4822.683	H1
249.887	4053.349	H1
115.917	1864.237	H1
145.519	5669.16	H1
127.589	2175.371	H1
192.456	1194.055	H1
45.721	2110.953	H1
112.298	2926.681	H1
193.028	7706.136	H1
55.746	2743.727	H1
55.444	2700.543	H1
96.426	1463.734	H1
81.93	2388.806	H1
101.916	1813.747	H1
138.076	2152.064	H1
75.54	12175.486	H1
241.616	5928.147	H1
229.97	8884.512	H1
81.843	2798.492	H1
177.802	2775.008	H1
69.294	3234.434	H1
52.485	2307.75	H1
93.872	3016.32	H1
13.096	4700.141	H1
67.431	2095.499	H1
44.421	2018.087	H1
249.099	4498.904	H1
26.757	3084.188	H1
98.123	3247.249	H1
115.883	7069.797	H1
208.383	3731.109	H1
186.958	5563.971	H1
31.874	2253.154	H1
95.312	6624.428	H1
55.266	2032.38	H1
137.755	4170.411	H1
161.019	4438.504	H1
69.851	2227.49	H1
62.188	2502.665	H1
36.693	2819.318	H1
170.62	4111.219	H1
491.27	22903.787	H1
200.276	9027.715	H1
186.427	3255.108	H1
83.55	2844.575	H1
103.927	1981.862	H1
292.879	5800.91	H1
100.881	1880.879	H1
88.482	1989.855	H1
48.986	1744.538	H1
125.44	2459.239	H1
164.271	2615.384	H1
62.834	1820.784	H1
91.641	3009.743	H1
231.875	3210.066	H1
112.659	3106.081	H1
28.445	3565.609	H1
154.918	3620.547	H1
155.997	4807.188	H1
49.73	2671.393	H1
235.597	5616.095	H1
369.002	5619.405	H1
667.789	11795.334	H1
233.797	3735.54	H1
373.582	11223.976	H1
256.633	5483.069	H1
42.764	2644.283	H1
124.014	4619.135	H1
263.314	4385.326	H1
229.674	4308.674	H1
662.792	9734.563	H1
218.28	3846.305	H1
66.995	2717.847	H1
121.771	4351.665	H1
79.993	2782.02	H1
63.287	3397.17	H1
171.9	5658.077	H1
139.693	3990.66	H1
150.14	6746.945	H1
310.195	9984.735	H1
132.929	4317.879	H1
71.696	2664.621	H1
190.561	2995.768	H1
106.992	3573.055	H1
240.213	7043.582	H1
151.513	4321.09	H1
360.428	5870.035	H1
277.123	7131.031	H1
57.398	4000.284	H1
82.511	3276.886	H1
88.241	2048.53	H1
81.247	1477.149	H1
220.756	5935.496	H1
470.116	7778.578	H1
258.536	4284.906	H1
255.271	3926.537	H1
43.715	2090.119	H1
168.929	5478.875	H1
44.782	1859.705	H1
75.037	4424.359	H1
31.529	2361.387	H1
110.652	4537.141	H1
133.551	3067.866	H1
103.761	5127.149	H1
571.513	8219.228	H1
186.696	6462	H1
143.77	5160.338	H1
202.702	5119.534	H1
252.477	3217.789	H1
86.747	2316.107	H1
277.232	7504.968	H1
133.728	3203.772	H1
328.734	6608.632	H1
143.145	1926.188	H1
77.572	3039.721	H1
158.237	4999.372	H1
53.781	2136.422	H1
1090.872	25402.514	H1
494.95	9266.299	H1
62.958	2236.893	H1
244.746	2847.066	H1
92.515	5625.631	H1
97.998	3166.321	H1
103.237	4261.404	H1
382.763	7027.244	H1
106.504	3531.046	H1
264.152	6319.214	H1
99.489	2613.945	H1
90.458	5596.958	H1
276.195	5105.926	H1
85.367	2098.068	H1
110.028	5066.189	H1
133.441	4400.602	H1
227.936	5071.935	H1
40.339	3131.337	H1
61.484	2692.854	H1
264.387	4894.849	H1
128.622	2783.111	H1
326.812	6128.908	H1
96.533	3298.295	H1
288.86	5768.545	H1
191.749	5718.165	H1
128.684	3607.19	H1
307.271	2794.198	H1
153.042	5393.836	H1
142.432	2709.049	H1
75.807	2462.362	H1
246.909	8438.345	H1
98.659	4161.299	H1
26.567	1892.172	H1
141.948	7706.217	H1
115.884	3219.089	H1
486.272	6473.433	H1
154.998	2783.067	H1
143.297	2906.793	H1
309.983	4000.845	H1
200.344	4092.354	H1
235.531	8317.793	H1
115.914	4367.928	H1
59.496	6073.952	H1
127.058	2991.282	H1
46.216	2396.502	H1
275.841	4667.923	H1
252.259	10580.292	H1
79.203	2960.686	H1
130.439	2217.428	H1
106.211	2653.955	H1
122.077	2977.255	H1
30.897	2481.749	H1
275.558	4454.551	H1
119.676	5289.862	H1
107.792	2894.212	H1
264.244	8683.66	H1
93.094	5213.016	H1
18.553	2285.285	H1
349.205	4842.048	H1
209.886	4204.367	H1
69.864	2152.13	H1
237.342	3170.864	H1
87.451	2188.585	H1
41.547	1806.619	H1
84.488	2554.323	H1
82.808	3393.948	H1
247.741	4182.186	H1
54.623	2862.526	H1
67.437	2248.647	H1
259.561	4799.851	H1
50.363	5365.428	H1
147.208	6668.445	H1
95.778	3809.858	H1
113.008	1283.048	H1
28.868	1875.451	H1
89.039	2475.722	H1
202.408	2614.252	H1
59.238	2246.197	H1
82.559	3290.473	H1
123.403	2092.263	H1
295.305	9267.707	H1
306.737	4090.017	H1
145.151	5402.415	H1
502.214	23381.638	H1
67.835	4380.593	H1
53.706	2774.029	H1
81.908	2347.257	H1
42.047	1947.498	H1
44.168	2748.813	H1
134.517	4803.912	H1
214.965	5227.056	H1
61.049	2884.916	H1
210.005	4970.411	H1
117.771	2825.424	H1
47.666	2407.418	H1
830.689	38435.29	H1
169.985	3669.68	H1
189.037	2345.666	H1
163.029	3496.531	H1
272.405	5178.289	H1
325.209	5741.003	H1
130.247	3765.689	H1
79.116	3938.836	H1
65.866	4017.55	H1
47.04	3393.754	H1
148.28	3213.79	H1
190.478	4615.959	H1
293.433	5885.218	H1
213.799	6536.805	H1
157.628	4155.298	H1
103.92	9509.654	H1
146.392	3645.135	H1
128.409	1857.311	H1
134.814	5638.047	H1
153.084	3941.991	H1
73.172	2857.343	H1
61.242	2601.41	H1
455.818	11986.364	H1
120.459	2850.61	H1
80.832	5214.554	H1
117.566	4240.335	H1
121.598	2182.982	H1
330.922	6278.922	H1
58.326	2116.216	H1
92.068	2518.344	H1
75.971	2801.907	H1
74.093	3242.301	H1
36.646	2572.499	H1
334.146	12206.67	H1
198.936	5793.296	H1
134.006	2430.108	H1
68.639	3124.836	H1
98.03	3475.85	H1
149.334	2970.478	H1
92.169	3179.318	H1
81.294	2050.349	H1
169.041	6109.387	H1
341.933	9456.188	H1
123.957	4111.398	H1
123.562	3930.927	H1
53.268	2709.947	H1
196.942	3105.641	H1
88.711	5066.698	H1
45.961	2379.244	H1
209.638	4284.45	H1
266.187	9667.426	H1
148.785	5350.302	H1
87.91	2738.97	H1
199.255	3993.568	H1
120.361	4418.174	H1
128.866	3300.289	H1
158.58	3853.524	H1
124.777	3552.712	H1
80.447	2705.924	H1
275.056	15561.083	H1
90.619	2273.591	H1
96.319	3672.655	H1
80.773	4535.012	H1
492.774	41641.019	H1
37.341	3028.918	H1
838.473	10254.05	H1
91.056	3875.179	H1
37.838	2592.479	H1
261.144	3949.231	H1
94.015	3257.284	H1
258.321	2845.667	H1
118.995	3010.494	H1
134.381	3468.889	H1
125.531	2170.043	H1
90.183	5340.004	H1
90.553	5434.707	H1
111.884	3417.962	H1
166.139	3279.996	H1
60.557	2258.101	H1
147.98	3691.521	H1
129.694	4022.487	H1
131.016	2658.83	H1
109.451	2665.894	H1
101.823	2164.932	H1
197.504	7437.811	H1
114.75	5877.663	H1
92.274	5855.66	H1
63.38	2514.603	H1
205.692	3415.425	H1
146.737	4289.982	H1
697.708	15675.951	H1
97.216	3641.432	H1
202.076	5651.062	H1
135.169	5076.982	H1
115.307	2334.694	H1
226.57	8747.705	H1
330.652	3814.474	H1
196.383	3869.779	H1
45.618	4878.322	H1
147.644	5670.895	H1
183.083	4383.65	H1
67.915	3045.115	H1
197.663	5221.037	H1
120.375	3778.609	H1
71.477	3759.816	H1
178.317	4592.089	H1
131.59	3829.669	H1
308.5	3841.964	H1
336.237	4242.612	H1
93.253	3478.37	H1
84.127	3031.95	H1
71.318	1686.862	H1
203.728	7304.973	H1
412.173	37635.027	H1
61.272	5668.006	H1
305.472	6381.963	H1
174.823	3835.401	H1
207.695	4290.345	H1
232.777	4310.386	H1
153.057	3766.811	H1
207.458	6621.104	H1
80.639	3356.652	H1
100.869	4502.181	H1
979.788	23485.023	H1
183.837	2018.165	H1
378.114	9110.148	H1
52.944	2513.981	H1
438.728	9949.58	H1
76.714	2103.434	H1
188.395	9471.921	H1
383.15	6520.23	H1
463.209	9105.693	H1
55.779	3603.935	H1
87.106	3765.554	H1
48.749	3401.261	H1
564.599	18723.925	H1
36.464	2848.023	H1
392.506	7569.692	H1
101.037	2221.664	H1
40.277	2004.331	H1
168.091	6017.549	H1
100.711	1910.053	H1
374.101	2577.113	H1
93.832	2504.399	H1
69.149	2516.905	H1
111.826	2031.382	H1
61.873	2301.156	H1
75.816	2226.997	H1
73.217	5305.293	H1
125.98	3324.809	H1
42.444	2901.369	H1
42.113	2939.742	H1
60.905	2434.258	H1
63.938	2611.749	H1
150.536	3290.461	H1
210.996	3495.414	H1
125.812	2713.579	H1
321.913	6284.796	H1
84.826	4382.691	H1
195.972	3736.593	H1
419.096	7900.005	H1
143.491	2802.923	H1
26.213	3104.945	H1
217.544	3842.452	H1
218.601	7952.44	H1
169.66	2891.299	H1
49.779	4201.544	H1
111.508	2336.352	H1
119.827	2238.001	H1
77.374	3186.894	H1
236.244	2195.297	H1
121.245	2985.913	H1
182.809	3304.644	H1
103.508	5360.595	H1
140.904	2893.308	H1
140.599	3211.32	H1
104.69	2548.117	H1
204.238	6259.334	H1
126.978	3470.146	H1
286.963	3070.997	H1
65.633	3940.562	H1
56.96	2812.635	H1
258.808	6334.586	H1
57.291	3194.595	H1
186.695	6342.463	H1
384.891	5385.632	H1
144.23	2929.665	H1
56.985	2781.677	H1
49.388	2563.034	H1
110.069	4940.687	H1
347.259	4589.653	H1
528.952	7267.642	H1
139.968	4170.58	H1
69.399	1968.492	H1
366.12	7655.831	H1
58.002	2148.453	H1
160.696	5506.194	H1
31.009	1669.095	H1
123.048	4341.299	H1
105.314	2933.504	H1
85.557	1961.957	H1
82.967	2433.579	H1
38.7	3431.324	H1
89.496	3816.063	H1
217.934	9850.341	H1
422.056	8246.548	H1
395.028	7001.226	H1
87.136	4410.728	H1
19.011	2155.01	H1
64.214	2465.67	H1
86.484	2916.394	H1
336.819	4896.566	H1
61.707	2626.767	H1
63.234	2127.111	H1
50.783	2351.26	H1
40.581	2526.858	H1
218.765	4715.857	H1
213.399	2733.121	H1
279.868	5266.53	H1
174.978	6960.384	H1
152.531	4633.833	H1
474.968	39317.758	H1
75.407	3073.178	H1
75.53	2865.677	H1
272.989	4429.707	H1
94.841	2147.115	H1
153.304	6926.222	H1
57.598	2744.652	H1
196.324	10969.761	H1
95.511	2721.16	H1
44.863	2761.776	H1
83.602	2891.305	H1
53.281	3552.859	H1
56.213	4647.18	H1
73.445	2391.603	H1
167.653	4248.608	H1
100.461	4878.4	H1
212.335	7375.953	H1
127.483	2586.745	H1
181.341	4749.284	H1
99.102	5521.439	H1
219.337	6319.342	H1
89.334	3210.287	H1
143.81	4269.553	H1
328.343	7035.501	H1
127.643	2913.839	H1
227.198	6438.608	H1
93.108	4192.023	H1
45.59	2090.033	H1
49.475	2029.144	H1
43.895	2721.561	H1
54.451	2582.634	H1
31.656	2039.282	H1
160.241	4363.255	H1
54.543	4542.208	H1
190.14	5146.643	H1
126.287	4140.119	H1
260.325	4967.54	H1
210.497	5592.442	H1
496.674	1578.593	H1
145.94	1477.185	H1
128.331	1476.525	H1
190.23	2529.87	H1
93.121	4036.179	H1
106.4	7043.147	H1
60.028	3217.535	H1
19.502	2539.739	H1
139.566	7197.892	H1
105.379	2198.028	H1
64.08	1725.214	H1
36.635	1916.459	H1
140.964	3322.344	H1
205.018	2010.577	H1
183.309	4643.18	H1
77.872	2871.124	H1
46.901	2063.948	H1
68.994	2218.543	H1
93.886	3237.12	H1
34.868	2726.779	H1
405.35	8208.226	H1
268.354	2302.093	H1
37.526	2312.667	H1
213.461	3772.171	H1
287.618	9142.449	H1
98.473	2801.63	H1
53.465	2357.619	H1
158.31	7957.423	H1
382.357	6898.649	H1
181.071	4576.313	H1
162.305	3586.704	H1
119.871	4248.779	H1
387.644	8113.349	H1
788.18	10091.427	H1
406.527	7048.746	H1
32.1	3517.992	H1
185.87	3511.44	H1
331.827	6567.539	H1
252.399	3786.033	H1
531.384	23613.372	H1
194.612	2952.714	H1
50.289	3179.994	H1
385.347	4816.91	H1
122.916	4159.783	H1
140.565	4188.007	H1
226.55	2821.342	H1
169.529	4048.918	H1
45.623	4976.821	H1
299.034	4232.317	H1
56.277	5342.977	H1
482.009	6141.441	H1
341.277	4407.003	H1
117.707	3680.983	H1
67.757	2191.683	H1
254.07	5446.35	H1
51.332	2220.219	H1
77.996	3364.236	H1
31.306	2063.198	H1
174.243	4775.241	H1
83.263	2142.281	H1
244.846	6643.442	H1
55.341	2531.888	H1
101.144	4024.848	H1
87.084	2007.797	H1
45.02	2515.862	H1
378.767	7531.708	H1
23.26	2318.291	H1
89.305	1954.731	H1
64.094	1908.566	H1
55.648	2595.326	H1
61.964	3487.252	H1
58.061	2268.086	H1
99.066	3124.084	H1
84.304	4932.983	H1
35.789	2870.337	H1
129.882	2736.248	H1
122.03	4781.62	H1
358.017	13174.467	H1
97.757	3630.265	H1
170.628	4261.396	H1
114.985	2675.223	H1
122.567	1393.375	H1
124.105	2082.089	H1
417.584	8978.671	H1
29.643	2142.653	H1
46.549	4455.134	H1
51.989	2463.912	H1
93.817	1753.145	H1
40.48	2494.984	H1
103.924	3989.122	H1
31.628	2008.266	H1
212.892	3906.937	H1
318.694	11779.65	H1
52.081	4281.509	H1
207.189	14297.083	H1
64.054	3647.74	H1
325.152	15015.235	H1
101.722	4070.931	H1
71.879	2424.986	H1
145.019	3923.864	H1
88.566	1757.51	H1
96.862	2376.311	H1
131.777	3238.941	H1
132.807	2573.77	H1
76.419	3760.16	H1
20.657	2531.962	H1
77.134	2306.187	H1
318.377	5592.345	H1
49.75	2213.288	H1
34.255	3302.464	H1
67.626	3992.368	H1
94.282	2499.954	H1
38.961	5067.343	H1
34.277	2844.709	H1
74.635	2645.749	H1
156.818	2820.465	H1
155.303	2889.85	H1
21.472	1875.495	H1
38.902	2481.818	H1
134.035	6713.845	H1
136.811	2877.938	H1
937.909	13125.3	H1
534.301	7804.74	H1
72.741	8024.196	H1
82.057	3559.13	H1
48.438	4897.059	H1
115.072	3558.428	H1
98.357	4225.373	H1
224.641	7249.165	H1
147.022	2483.858	H1
75.061	2371.169	H1
653.224	13738.325	H1
169.446	3125.909	H1
122.004	1640.929	H1
163.555	1466.055	H1
204.262	778.165	H1
371.614	1916.267	H1
169.017	2650.331	H1
224.795	2575.71	H1
75.909	2709.525	H1
149.104	2641.837	H1
103.323	5725.839	H1
99.338	2534.619	H1
69.272	4677.416	H1
398.693	6037.874	H1
265.516	4139.821	H1
128.595	1423.805	H1
68.346	2825.889	H1
42.565	1398.844	H1
57.514	1712.81	H1
91.186	1893.947	H1
73.845	1252.749	H1
25.751	1706.162	H1
48.277	2651.663	H1
233.061	3548.731	H1
101.055	3875.575	H1
76.287	3182.253	H1
372.861	11713.878	H1
60.189	1847.639	H1
51.835	3349.66	H1
79.985	4489.153	H1
120.148	4271.784	H1
242.541	8317.209	H1
170.213	5023.032	H1
117.995	2937.076	H1
53.076	2071.426	H1
135.242	3535.231	H1
101.324	3459.671	H1
96.448	2872.714	H1
41.32	2765.646	H1
83.614	2332.727	H1
269.877	5030.794	H1
42.703	2179.296	H1
59.999	2872.012	H1
337.434	3169.039	H1
193.3	5816.943	H1
57.465	2345.19	H1
160.323	3202.555	H1
316.372	3157.967	H1
141.615	3843.304	H1
63.556	2281.396	H1
142.514	6326.657	H1
186.426	2195.9	H1
337.967	3977.542	H1
103.284	2598.147	H1
74.115	4523.985	H1
163.339	3269.323	H1
48.213	2411.159	H1
94.769	2419.486	H1
119.438	3220.289	H1
44.68	4188.348	H1
146.073	5962.025	H1
183.995	7650.49	H1
228.109	5281.033	H1
617.009	15587.923	H1
80.417	2964.977	H1
269.151	17236.735	H1
52.497	5070.049	H1
55.467	2510.393	H1
84.273	3355.238	H1
523.433	13047.51	H1
93.318	2831.799	H1
92.157	2669.993	H1
167.375	7144.189	H1
45.807	5800.751	H1
146.003	4843.842	H1
82.929	2582.609	H1
119.221	3524.79	H1
87.971	2928.648	H1
62.986	2270.86	H1
70.891	2993.229	H1
238.511	9791.333	H1
90.879	1707.105	H1
253.344	3126.239	H1
60.963	1867.583	H1
180.79	1520.492	H1
252.42	8376.9	H1
86.308	1722.882	H1
61.092	3265.982	H1
76.63	2060.174	H1
59.787	1822.892	H1
458.021	6095.713	H1
446.15	6215.859	H1
81.007	4075.841	H1
229.01	8837.508	H1
55.194	2286.507	H1
209.598	6468.858	H1
70.313	2095.098	H1
72.858	2777.529	H1
50.934	3612.174	H1
84.065	4642.806	H1
33.141	2480.41	H1
63.932	2148.264	H1
174.099	8369.166	H1
261.528	3976.823	H1
100.842	2770.227	H1
115.582	3729.771	H1
230.333	6116.8	H1
62.078	2445.686	H1
97.069	3332.259	H1
111.747	3929.692	H1
387.435	6159.514	H1
58.226	2900.791	H1
119.626	2145.739	H1
60.482	2356.91	H1
103.892	2409.99	H1
32.308	1517.155	H1
131.739	3166.774	H1
38.264	2262.469	H1
149.321	3535.29	H1
163.803	2327.419	H1
176.734	2610.981	H1
173.567	3472.338	H1
188.378	3702.557	H1
84.147	2283.4	H1
297.83	6523.766	H1
126.725	3370.608	H1
126.378	3546.866	H1
42.074	4513.861	H1
164.616	4464.26	H1
177.813	2752.967	H1
72.141	2950.867	H1
116.251	4110.659	H1
69.399	2455.07	H1
232.39	4778.801	H1
52.225	2091.639	H1
89.393	2672.968	H1
159.797	4042.103	H1
192.665	4068.406	H1
575.536	5440.737	H1
182.425	4254.001	H1
172.226	3186.497	H1
106.551	1356.149	H1
284.599	1436.019	H1
94.708	2121.391	H1
56.72	1562.803	H1
253.302	2371.218	H1
76.076	2953.818	H1
107.811	2859.363	H1
69.886	2190.833	H1
114.812	3052.199	H1
54.845	1968.653	H1
65.285	2095.248	H1
113.337	2161.542	H1
112.686	2188.372	H1
186.897	3006.879	H1
143.534	2213.642	H1
29.622	1805.551	H1
196.067	8215.239	H1
39.293	2429.393	H1
54.301	1491.453	H1
40.09	2791.259	H1
61.688	3352.971	H1
75.237	2081.734	H1
65.01	2266.476	H1
65.927	2657.31	H1
51.271	2218.927	H1
40.927	3056.905	H1
141.881	4022.63	H1
333.774	6874.596	H1
146.83	6051.303	H1
51.182	3385.116	H1
430.81	29946.54	H1
94.921	1909.52	H1
26.133	2712.884	H1
451.169	9243.66	H1
228.624	3806.03	H1
219.397	4782.562	H1
234.484	4792.004	H1
369.898	6388.73	H1
146.088	2780.207	H1
313.54	3042.971	H1
266.822	3092.335	H1
183.793	2579.802	H1
35.546	2557.34	H1
507.816	7619.35	H1
180.069	2449.129	H1
318.224	8971.574	H1
159.56	5574.767	H1
140.639	8304.206	H1
366.934	7182.857	H1
69.24	3662.602	H1
285.665	6128.871	H1
14.063	2313.461	H1
119.118	5204.282	H1
97.462	4243.356	H1
64.434	1570.735	H1
89.803	1932.113	H1
88.615	2188.06	H1
91.669	3012.723	H1
55.678	2472.775	H1
47.651	2066.214	H1
68.029	3219.665	H1
225.864	9134.285	H1
173.634	7162.309	H1
58.994	3648.564	H1
83.514	6058.11	H1
169.501	6076.903	H1
75.273	5610.137	H1
105.857	6492.403	H1
114.93	8325.381	H1
220.705	2864.381	H1
429.661	8985.335	H1
172.428	3112.804	H1
54.371	4507.631	H1
133.106	7805.367	H1
57.89	2130.459	H1
116.613	3352.315	H1
58.863	2217.811	H1
121.619	2813.547	H1
44.35	5120.036	H1
76.003	1390.502	H1
130.624	1788.916	H1
204.002	5556.026	H1
108.916	1414.013	H1
56.615	3049.68	H1
107.046	2462.546	H1
1007.333	14981.164	H1
166.101	4565.984	H1
30.776	2047.619	H1
128.698	8067.298	H1
172.325	3444.169	H1
448.471	7434.449	H1
52.705	2253.681	H1
70.024	2469.433	H1
112.067	2927.622	H1
62.308	1967.438	H1
48.834	2399.529	H1
94.44	2229.125	H1
132.464	2725.678	H1
80.543	3244.131	H1
246.295	7393.421	H1
71.22	2666.331	H1
384.477	5947.294	H1
131.572	4980.823	H1
138.902	4220.439	H1
161.004	5229.695	H1
97.696	2962.577	H1
128.161	3284.607	H1
207.155	3803.344	H1
62.209	2283.171	H1
211.242	4650.154	H1
59.329	2411.602	H1
172.712	2826.062	H1
136.905	3800.668	H1
67.251	2469.286	H1
97.448	3011.947	H1
92.191	2805.599	H1
251.179	4671.518	H1
274.785	6913.538	H1
207.351	2740.664	H1
307.001	9455.695	H1
229.005	8936.646	H1
82.869	2813.402	H1
291.92	5023.139	H1
117.617	1847.31	H1
111.026	2271.071	H1
83.251	1686.555	H1
118.853	2813.737	H1
124.163	4553.394	H1
324.987	4379.363	H1
35.25	3106.243	H1
353.473	3823.087	H1
173.23	6613.092	H1
371.429	21240.433	H1
106.237	3323.079	H1
360.623	6170.044	H1
85.318	2563.817	H1
133.093	8874.586	H1
145.857	3912.826	H1
202.895	7801.138	H1
273.265	12635.115	H1
197.648	3155.071	H1
75.919	1918.412	H1
145.311	6642.743	H1
314.679	6535.098	H1
156.944	3724.228	H1
32.221	3372.992	H1
319.361	4804.8	H1
75.743	2771.107	H1
92.746	2394.855	H1
139.083	2057.518	H1
66.825	1316.284	H1
99.24	2296.103	H1
28.248	2226.397	H1
115.962	3189.896	H1
70.614	2388.32	H1
75.624	2275.709	H1
41.203	2230.399	H1
75.79	3198.145	H1
100.495	5491.216	H1
72.842	4387.034	H1
22.458	2617.629	H1
79.432	4567.503	H1
54.079	3636.418	H1
90.327	5052.145	H1
38.805	4047.27	H1
49.812	4465.176	H1
64.204	4721.485	H1
114.115	4719.622	H1
74.026	2293.374	H1
91.989	4568.54	H1
101.218	5089.418	H1
60.41	5731.876	H1
139.349	6733.968	H1
94.691	3186.593	H1
87.5	3021.785	H1
49.156	2480.657	H1
190.448	4491.369	H1
139.702	4109.057	H1
139.616	4407.54	H1
94.284	5089.591	H1
73.452	3396.242	H1
160.735	3773.399	H1
89.026	2613.07	H1
108.737	4279.885	H1
87.215	1531.282	H1
58.045	1623.743	H1
48.379	1573.942	H1
70.601	2295.072	H1
28.264	2153.854	H1
26.982	2286.391	H1
111.921	2833.513	H1
90.015	2520.674	H1
294.01	3577.25	H1
61.96	1688.515	H1
112.792	4872.485	H1
67.515	2278.856	H1
68.268	2067.573	H1
58.033	2406.279	H1
82.23	3674.288	H1
69.66	2489.551	H1
302.665	4747.865	H1
40.183	1904.458	H1
84.036	3151.943	H1
207.947	8421.063	H1
63.728	4199.558	H1
120.13	2348.406	H1
168.796	5918.941	H1
199.321	4258.787	H1
76.806	3384.409	H1
91.357	3052.916	H1
102.105	2478.93	H1
100.117	2329.267	H1
122.528	3829.541	H1
77.135	3107.583	H1
75.098	3700.988	H1
151.998	5911.994	H1
98.132	3969.018	H1
73.572	2143.484	H1
53.268	2951.491	H1
44.815	2439.657	H1
69.288	2771.931	H1
49.017	5528.679	H1
57.782	3839.075	H1
90.7	1840.381	H1
59.551	2307.55	H1
311.343	8885.027	H1
108.142	2964.508	H1
77.892	3697.965	H1
35.727	3296.685	H1
84.441	5190.866	H1
94.772	3054.226	H1
149.281	7330.04	H1
152.211	2265.076	H1
66.764	3986.369	H1
254.727	4173.053	H1
64.542	2097.348	H1
34.409	1986.686	H1
102.839	1511.676	H1
22.763	4435.439	H1
305.391	11013.559	H1
115.921	2387.271	H1
89.273	2594.279	H1
25.978	1670.949	H1
63.571	3370.28	H1
95.624	1927.098	H1
101.769	3017.538	H1
17.846	1642.53	H1
110.506	3337.657	H1
53.428	2607.535	H1
85.866	1944.369	H1
142.8	2357.62	H1
66.881	2944.084	H1
174.229	3647.789	H1
79.71	2401.311	H1
53.145	3181.399	H1
90.945	2245	H1
55.133	3201.175	H1
65.78	2775.192	H1
71.142	2339.967	H1
100.656	3082.528	H1
97.131	4673.352	H1
76.465	2650.509	H1
120.821	4460.132	H1
40.372	1929.032	H1
26.977	1689.918	H1
56.373	2823.636	H1
203.728	4701.745	H1
41.834	3051.844	H1
28.888	2068.096	H1
191.721	2515.701	H1
23.398	3118.195	H1
52.302	3864.597	H1
48.037	4301.383	H1
55.416	2716.847	H1
117.603	3664.209	H1
48.281	2308.757	H1
82.262	1758.833	H1
76.429	2954.726	H1
41.935	3237.486	H1
46.675	2104.856	H1
178.336	1500.859	H1
75.069	1630.781	H1
401.702	12451.415	H1
311.82	4755.394	H1
235.125	13015.71	H1
121.053	4092.954	H1
16.456	2736.369	H1
374.576	13371.9	H1
281.065	6602.862	H1
205.032	5565.756	H1
136.431	2976.348	H1
53.372	3315.182	H1
101.02	5589.786	H1
146.662	1802.794	H1
131.581	3361.688	H1
43.318	2915.549	H1
171.229	4075.839	H1
161.382	6468.556	H1
31.003	2939.074	H1
232.859	4540.499	H1
149.311	7763.914	H1
55.258	2665.098	H1
248.511	7318.436	H1
89.46	3143.42	H1
28.064	2711.966	H1
112.035	12074.606	H1
31.732	2548.234	H1
100.432	3332.108	H1
546.614	14178.25	H1
148.275	2440.972	H1
431.165	3222.907	H1
113.995	4575.479	H1
314.569	9353.982	H1
150.758	2533.891	H1
59.882	2540.462	H1
113.453	4185.416	H1
58.711	2446.398	H1
99.312	2437.609	H1
212.783	4995.696	H1
212.759	4838.912	H1
56.58	4105.647	H1
58.099	4386.713	H1
198.726	4203.03	H1
222.65	5429.875	H1
264.323	6371.606	H1
198.549	4361.415	H1
496.123	5361.408	H1
410.539	5989.805	H1
84.415	3075.365	H1
231.003	10178.757	H1
132.045	2477.504	H1
60.42	2693.594	H1
130.771	3327.211	H1
35.612	1761.308	H1
86.433	3660.526	H1
65.282	1801.847	H1
141.894	2165.96	H1
201.81	6255.078	H1
115.408	2886.035	H1
627.227	13662.524	H1
374.839	5722.394	H1
114.651	6241.264	H1
73.639	5260.129	H1
415.293	6925.859	H1
204.603	5103.988	H1
174.565	3093.107	H1
86.606	3529.234	H1
181.107	3885.381	H1
89.844	5082.502	H1
99.534	4837.531	H1
127.141	5681.219	H1
143.878	2668.7	H1
438.385	4630.706	H1
526.339	13093.804	H1
154.378	3660.763	H1
195.452	5293.182	H1
147.72	3191.283	H1
85.222	3530.616	H1
143.07	2826.714	H1
112.569	2273.8	H1
282.434	3868.021	H1
99.55	3070.513	H1
363.845	6418.733	H1
337.134	4721.387	H1
278.442	5501.735	H1
844.136	14718.408	H1
56.763	2317.649	H1
101.221	3106.511	H1
177.895	7831.085	H1
126.335	3218.242	H1
58.147	3349.718	H1
100.247	5658.19	H1
238.55	7212.409	H1
85.425	2050.797	H1
191.973	2643.896	H1
96.544	2493.561	H1
124.157	4356.897	H1
163.485	4403.258	H1
225.031	3368.787	H1
408.362	5409.853	H1
197.768	6593.712	H1
73.225	2331.838	H1
226.569	3478.541	H1
131.37	4347.318	H1
31.678	2429.194	H1
63.802	3200.294	H1
592.603	9864.269	H1
169.432	3232.475	H1
562.748	12056.062	H1
113.295	4010.383	H1
198.869	9260.401	H1
177.081	2082.982	H1
112.469	1011.22	H1
250.862	3772.861	H1
175.694	5032.078	H1
175.604	3821.511	H1
152.186	3011.157	H1
208.465	8732.085	H1
137.123	1749.583	H1
160.442	2677.248	H1
44.973	2818.448	H1
86.601	2061.08	H1
120.698	1840.429	H1
175.903	1803.916	H1
440.274	1739.261	H1
79.146	3083.159	H1
637.38	6417.12	H1
443.498	12250.029	H1
44.502	3374.012	H1
237.205	5989.136	H1
171.317	2962.385	H1
262.803	15442.597	H1
353.376	7286.522	H1
133.226	1900.696	H1
101.569	2016.926	H1
117.131	2861.687	H1
90.441	2545.417	H1
108.683	2510.431	H1
184.948	4246.069	H1
205.255	1531.731	H1
381.798	7870.926	H1
98.156	3160.292	H1
676.559	10496.055	H1
144.774	2632.485	H1
85.456	3647.423	H1
138.995	4646.077	H1
160.793	3137.461	H1
650.456	12933.698	H1
146.821	6737.496	H1
157.215	6121.018	H1
150.242	4151.856	H1
103.453	4656.313	H1
310.726	5673.958	H1
428.634	20088.546	H1
184.201	3697.593	H1
437.255	12101.788	H1
250.843	7906.054	H1
151.907	1828.97	H1
140.516	2443.452	H1
223.561	7604.799	H1
650.516	7284.528	H1
69.906	3826.505	H1
226	5096.197	H1
104.65	3997.338	H1
135.616	4547.62	H1
584.758	42637.764	H1
298.951	6161.99	H1
324.648	11407.422	H1
288.816	3512.34	H1
240.316	8171.629	H1
176.302	5489.478	H1
141.245	2410.491	H1
191.436	5748.219	H1
241.132	6659.113	H1
81.831	3262.322	H1
181.327	4610.827	H1
212.529	7166.249	H1
126.057	4437.738	H1
93.109	3088.492	H1
335.365	5401.257	H1
529.151	5090.321	H1
162.189	2683.053	H1
99.171	5637.381	H1
130.167	3635.221	H1
87.224	4236.458	H1
376.588	5693.85	H1
502.402	10500.227	H1
150.863	3471.389	H1
308.942	13662.615	H1
112.991	2094.677	H1
136.167	4007.896	H1
185.314	5602.772	H1
201.029	8389.312	H1
174.894	5736.023	H1
155.768	4229.102	H1
98.205	2574.904	H1
47.724	2511.572	H1
134.591	3550.034	H1
99.964	4467.847	H1
70.062	2171.6	H1
179.736	10880.351	H1
140.613	3293.566	H1
38.28	2809.891	H1
47.803	4472.28	H1
189.242	6526.69	H1
178.388	5232.2	H1
210.443	6146.659	H1
319.81	5444.241	H1
118.364	4451.203	H1
101.615	5476.584	H1
181.86	4291.277	H1
93.519	3812.575	H1
99.899	3229.696	H1
60.648	2833.083	H1
95.718	3835.312	H1
31.654	5089.51	H1
172.318	4954.157	H1
89.595	4486.432	H1
76.74	2814.552	H1
287.333	11870.303	H1
34.688	2503.503	H1
64.632	3257.846	H1
152.856	2966.615	H1
73.392	2304.703	H1
75.526	1989.059	H1
37.925	2292.491	H1
100.779	2311.992	H1
104.444	4031.205	H1
88.501	2471.36	H1
76.749	4606.636	H1
118.722	6212.77	H1
35.726	2303.673	H1
153.795	5530.565	H1
98.838	2207.944	H1
261.977	3873.369	H1
112.021	2581.079	H1
121.508	3769.68	H1
205.416	2786.466	H1
110.858	2710.573	H1
393.302	4180.127	H1
44.612	2683.393	H1
60.376	2128.444	H1
185.07	3171.685	H1
120.701	3002.771	H1
105.987	4410.019	H1
647.483	16972.007	H1
97.056	2932.843	H1
171.091	10856.739	H1
130.22	6539.65	H1
168.913	3490.389	H1
355.984	10238.294	H1
93.203	3670.989	H1
36.752	2631.925	H1
110.337	6593.656	H1
296.681	7536.249	H1
206.932	3312.788	H1
117.474	2052.815	H1
74.132	1529.917	H1
66.576	2829.774	H1
69.871	2652.01	H1
50.657	2709.937	H1
178.595	4071.246	H1
222.097	2448.053	H1
75.173	5494.974	H1
124.978	2641.971	H1
364.699	9829.186	H1
119.338	3640.325	H1
290.59	9720.226	H1
68.988	3002.915	H1
132.912	4678.325	H1
116.444	3676.038	H1
54.021	4981.984	H1
162.062	4785.787	H1
414.803	10354.817	H1
55.46	2413.282	H1
264.849	6161.777	H1
89.371	3797.627	H1
201.467	4203.307	H1
144.808	4338.851	H1
180.885	5685.912	H1
65.904	2657.389	H1
63.532	2584.159	H1
61.303	2116.941	H1
34.353	1306.951	H1
126.555	2737.498	H1
97.129	3251.651	H1
198.223	3619.735	H1
123.285	6280.384	H1
46.437	1865.7	H1
173.184	4574.106	H1
76.28	2853.854	H1
100.617	2911.267	H1
109.354	3348.732	H1
60.141	2719.79	H1
43.518	6394.661	H1
184.651	5254.888	H1
137.283	5183.948	H1
52.738	3106.097	H1
69.337	3600.559	H1
60.99	2834.259	H1
37.548	3380.638	H1
125.089	2968.556	H1
116.22	3532.45	H1
20.425	2720.555	H1
244.957	6211.585	H1
126.781	2969.924	H1
133.524	3537.468	H1
178.586	8271.157	H1
220.079	11173.403	H1
51.557	2427.042	H1
149.953	2357.366	H1
58.088	2108.217	H1
24.519	2203.762	H1
22.051	2990.109	H1
118.443	1839.142	H1
112.049	4094.048	H1
165.079	10045.752	H1
283.988	4803.032	H1
141.386	2974.942	H1
268.815	6643.36	H1
64.555	3651.967	H1
64.228	1975.095	H1
84.206	3969.87	H1
87.79	1908.041	H1
89.612	2709.691	H1
119.727	10733.158	H1
48.455	4088.533	H1
180.535	5865.612	H1
32.389	2825.743	H1
60.131	3228.528	H1
54.443	3526.6	H1
86.774	2224.769	H1
127.283	3487.374	H1
70.114	2808.289	H1
100.113	8093.17	H1
815.308	24649.994	H1
63.066	3574.826	H1
168.858	3276.252	H1
92.718	4395.236	H1
38.479	2143.004	H1
24.827	2202.562	H1
66.494	3133.916	H1
35.441	2173.698	H1
131.811	2482.367	H1
186.029	2929.46	H1
99.549	4384.051	H1
172.846	4846.343	H1
59.686	2850.407	H1
302.402	16077.731	H1
78.614	5591.818	H1
114.478	2568.812	H1
446.864	7745.138	H1
75.131	6189.779	H1
88.042	3051.433	H1
90.358	2277.292	H1
48.893	2734.061	H1
200.478	7456.203	H1
74.328	2549.679	H1
91.427	4034.931	H1
49.643	2431.944	H1
164.734	6536.719	H1
135.057	2982.149	H1
180.414	8564.929	H1
50.197	2771.296	H1
53.816	1726.723	H1
56.266	2294.379	H1
67.188	2017.247	H1
123.672	5236.696	H1
77.14	2901.364	H1
38.931	1460.215	H1
59.266	2522.339	H1
37.469	3379.347	H1
82.846	3104.67	H1
39.483	2808.617	H1
37.525	2697.555	H1
54.533	2135.528	H1
54.283	2487.114	H1
45.643	2391.827	H1
139.754	2501.122	H1
77.67	2417.849	H1
97.902	2382.855	H1
138.741	2424.979	H1
259.907	1821.59	H1
262.418	1645.56	H1
90.388	1436.979	H1
346.857	2167.755	H1
96.799	2008.473	H1
68.617	2172.826	H1
133.009	2315.085	H1
65.696	2983.776	H1
43.553	1609.782	H1
139.967	3976.845	H1
75.587	3208.855	H1
54.398	2367.385	H1
55.717	1444.553	H1
142.863	4049.662	H1
175.903	5822.882	H1
46.911	2388.818	H1
44.974	2850.626	H1
172.341	5052.894	H1
63.272	5040.255	H1
57.644	2676.891	H1
163.128	4124.626	H1
59.375	2432.653	H1
73.426	3515.38	H1
155.614	4234.307	H1
136.729	6526.071	H1
185.688	3705.297	H1
523.32	7899.391	H1
173.439	10329.217	H1
86.336	5129.162	H1
89.397	2330.843	H1
94.534	2863.82	H1
98.923	3498.922	H1
75.688	3946.316	H1
26.524	2762.18	H1
177.205	3613.794	H1
551.07	19526.828	H1
670.035	25920.742	H1
40.839	3851.926	H1
51.962	4188.731	H1
296.639	8445.024	H1
112.276	5082.506	H1
63.42	2150.851	H1
89.546	3633.585	H1
96.629	3619.61	H1
197.982	9865.501	H1
29.353	3044.643	H1
43.497	3652.976	H1
17.914	2940.776	H1
558.87	10607.94	H1
93.055	2872.281	H1
149.444	6206.274	H1
112.856	5151.889	H1
88.074	2715.407	H1
100.745	3776.972	H1
32.214	3204.395	H1
264.967	11964.672	H1
92.172	3608.741	H1
164.052	8538.43	H1
28.317	2430.073	H1
43.38	2929.04	H1
247.064	3788.979	H1
312.253	15831.309	H1
99.391	3764.186	H1
209.216	8153.15	H1
156.987	3786.114	H1
159.037	2975.52	H1
446.603	9623.498	H1
334.591	9359.146	H1
81.035	3229.904	H1
64.566	3171.466	H1
65.666	1938.919	H1
126.94	2387.747	H1
53.918	3157.242	H1
670.52	21197.244	H1
275.097	4197.879	H1
99.718	5252.093	H1
261.131	3792.899	H1
183.932	2973.634	H1
231.183	2670.734	H1
194.37	9730.006	H1
115.097	3194.917	H1
157.369	3205.89	H1
75.062	5413.552	H1
211.233	4429.401	H1
210.52	4564.022	H1
244.6	5845.892	H1
62.81	5515.353	H1
108.713	5457.421	H1
46.469	2536.838	H1
390.174	9226.907	H1
107.427	2962.357	H1
87.168	2661.285	H1
92.88	2686.193	H1
[truncated: 7,653 more rows]
