# Supplementary material for: Genome-wide analysis of the interplay between chromatin-associated RNA and 3D genome organization in human cells
Source: Nat Commun. 2023 Oct 16;14:6519. doi: 10.1038/s41467-023-42274-7 (PMC10579264; doi:10.1038/s41467-023-42274-7)
Supplement: Supplementary file 6 — Source Data [file 41467_2023_42274_MOESM6_ESM.zip › SourceData/Figure_S4c.tsv]

stripeHeight	geneLength
303043	128811
682891	508130
220508	25810
210585	13075
269018	66881
240951	81592
240951	81592
214693	14358
232121	32027
218812	19648
374815	173718
277076	73432
348153	117608
392987	201927
301774	215906
301774	215906
267466	129874
267466	129874
400386	138756
343298	154840
383744	173738
257050	56752
681040	475731
281806	80765
221142	19715
268816	89296
242421	57094
231118	25292
228455	30832
385102	156823
343008	139077
227959	36152
314388	109765
267771	66806
251242	93737
251242	93737
319544	92405
223563	19810
251709	52142
242639	36471
223397	17937
268644	49171
1031204	597553
262962	58008
391541	182239
996203	729726
528625	329022
284062	77956
236554	33165
439017	294230
211636	8221
427597	221952
256813	60287
274929	74120
384405	182748
220160	23110
236812	33737
247923	32672
294204	86693
490571	206052
217405	12691
414636	152353
291792	62391
442818	167190
291976	93903
239406	56625
266487	63678
220583	20584
209582	11171
222519	44052
222519	44052
440252	174472
237153	29601
241571	37354
214520	10224
284141	115891
313156	112169
391457	136200
358439	125451
315667	108392
248042	40416
382838	180309
344478	147711
283680	140814
283680	140814
332688	132755
237307	28767
231820	26659
216212	31314
216212	31314
230498	26480
235241	26135
261864	81706
235820	27423
257996	55864
249937	46576
386212	311531
386212	311531
261541	43213
322404	144397
214310	27118
214310	27118
379977	249392
239892	31365
474835	290088
343988	148332
239039	35737
418061	224132
232339	26503
320280	112707
376625	159097
296723	91835
293056	81810
321017	80991
454461	371542
454461	371542
296562	66721
208753	6179
246935	90142
246935	90142
267736	51941
222097	20488
257063	38310
375004	133583
242997	43644
224012	31077
277192	149497
277192	149497
214912	10618
230942	21242
808582	505424
338459	129743
338775	134485
251567	54646
334262	108765
268051	181046
268051	181046
254297	50012
212465	10451
226987	23286
239410	35161
248758	40621
273325	51331
307924	158508
229684	29978
223955	19279
215730	38201
215730	38201
353551	128139
231884	76130
231884	76130
283765	65566
233142	36837
341138	138834
254249	39933
924567	515540
338814	318380
338814	318380
244980	51969
311670	111539
453573	587170
453573	587170
221178	17283
305123	101036
364438	178174
358646	154603
234387	32867
219416	15119
328547	124724
394100	163195
397053	147280
339086	97210
328739	150874
477288	279592
319228	114827
238616	90791
238616	90791
219803	14059
434624	223541
228262	27260
283992	187354
283992	187354
254207	48662
437146	527729
437146	527729
230961	28689
227120	39481
247874	40534
213902	30927
213902	30927
252457	39004
230560	27211
230759	24164
314785	134340
363047	205980
232050	49708
232050	49708
269338	123023
269338	123023
300248	175740
300248	175740
275447	60502
223160	19434
226115	30216
327917	152450
411612	219772
214295	15642
375094	210425
227062	20872
248063	53127
213802	11575
205000	6820
227196	19630
438857	321844
419412	206469
537751	282437
230878	30235
333144	89605
208789	6350
247835	44866
519735	263546
361013	179406
218519	24297
254141	41305
234765	42542
286476	82337
349796	99953
270440	64658
348338	117271
349465	165749
601011	386238
338215	136684
341508	102185
398851	151553
315859	193714
315859	193714
405262	177243
227554	25857
262069	59927
266367	59671
379851	176152
206256	6580
309004	109238
254802	51768
287400	81894
257843	50024
313291	77472
460057	182629
237089	46467
368363	162510
385279	178396
278464	110740
236035	57591
236035	57591
295292	72300
212763	11993
240480	54586
945555	514435
312494	110273
260572	67082
265758	57999
325514	92491
246831	34181
253810	50073
285904	84596
264480	62424
285459	77140
208626	7265
242438	41741
265512	62912
1561318	910439
215929	14978
469334	691932
469334	691932
469334	691932
226920	21994
234964	30550
225604	25281
316343	124795
211423	10650
293365	156783
293365	156783
308059	113110
340277	113721
221655	55870
221655	55870
221239	20043
359655	153524
222211	23692
234806	65128
234806	65128
368672	128406
311466	240775
311466	240775
213383	18885
237695	32428
230335	28492
228842	27099
265687	69134
265069	58901
331809	100850
218307	14072
305547	80882
235254	48512
533313	304847
243577	102201
243577	102201
255528	91519
255528	91519
386253	138819
529231	336192
249404	45478
285169	80219
241991	39702
515733	363570
236307	66919
236307	66919
453426	293196
477196	273094
332335	90294
264198	43569
217606	20087
479285	276865
370941	159717
234576	42057
347774	121601
249515	42842
258755	48130
297792	79918
216874	20648
251998	45956
205000	4770
225605	19592
268591	154319
268591	154319
276852	77222
651132	336735
254203	57979
321367	176853
233211	59119
233211	59119
293271	135532
293271	135532
211493	12678
217280	15319
526298	319577
220365	21317
341257	130088
255245	82270
371244	141274
249197	91363
249197	91363
276653	74004
267798	66479
221888	36146
221888	36146
260089	47850
227862	29593
374926	121102
284821	64516
264582	67331
320037	85227
298958	148098
281202	78500
240435	89502
240435	89502
351926	149362
292136	84672
535818	338776
250551	44377
548808	247562
220475	17928
249632	53370
405920	176383
397995	169806
291313	72489
230704	26449
217612	13592
398058	189644
246579	92656
246579	92656
236194	45004
373234	178453
407295	436941
407295	436941
279449	77925
320459	85413
260627	141628
260627	141628
260627	141628
375023	181256
355224	106790
360281	159401
353213	102003
691882	396355
284168	78957
331005	157581
304100	117092
210606	12467
327550	99866
231135	26097
284508	81994
512405	418793
297287	88379
224025	20865
307309	91396
596581	446763
408329	437822
408329	437822
215898	15522
206397	5351
212165	18126
205000	11223
205000	11223
333159	120128
239604	40610
242604	41538
268044	49763
274659	70500
316534	91399
267623	47682
275439	73370
384387	261613
464307	216542
374710	133690
415300	152033
448157	224780
272734	61800
352227	190563
548380	344316
334446	95969
373598	218930
252104	111502
252104	111502
253013	125193
253013	125193
218338	18117
221276	20451
255318	97765
255318	97765
268494	78848
262461	53734
274549	77523
221497	20481
288246	78445
217325	15665
414004	226939
267205	142613
267205	142613
339524	136013
209982	7158
227201	52137
227201	52137
550991	349434
244464	48244
461637	208412
223870	19162
369487	321743
369487	321743
281286	79124
263831	65169
225259	21249
273635	69342
326846	118976
296402	64615
368821	216454
737488	371092
393684	189036
294345	87359
246159	60786
463764	325644
258143	53552
335788	163677
249556	48684
221462	24838
230345	26042
227418	40652
391345	133589
427375	226434
360484	112894
310772	125986
230778	28259
715644	346920
322521	107624
276053	248910
276053	248910
276053	248910
238046	38265
287166	110920
295764	108305
277375	74796
210187	7824
239869	30027
263734	95067
263734	95067
225250	17928
463290	244007
316095	128657
292464	87298
317532	86145
243489	46554
258648	79455
224920	23069
398855	158873
402442	249820
244587	62630
244587	62630
207729	7151
458388	248091
214306	10944
345358	127523
296297	108020
210211	14275
255281	48324
228049	24797
288480	84683
346427	143793
609569	527518
225880	17886
328229	124053
329227	178138
329227	178138
359748	221268
229811	24654
245799	45595
315432	123487
499163	232955
269462	64008
247291	45269
569709	454785
318243	123170
207715	7628
230832	43539
249746	38336
362339	232691
425413	235247
254917	52680
239996	38069
206253	4358
293469	88376
220956	33036
220956	33036
205000	3404
536018	334638
255435	39961
227327	53988
227327	53988
431177	236338
313199	107960
247716	37869
235132	38913
279107	76321
262697	58153
221614	17975
238172	29635
368303	164592
259284	84037
325234	112246
351152	108267
259319	58622
296369	88730
271340	65463
233877	49802
340090	253536
340090	253536
270244	60358
233928	31256
297623	65629
263934	99684
263934	99684
310108	79922
221253	16702
240769	28322
249956	41073
259481	124983
259481	124983
333677	151049
241088	28224
233438	27876
230310	27454
365289	165930
564640	283306
237050	34106
228696	36089
240429	74948
240429	74948
223957	21141
271938	56232
206250	5850
317377	131825
219052	21835
216136	11921
218434	13154
607436	449000
242114	53369
236872	36566
229746	40167
231960	31687
265655	64157
231474	28423
301360	102073
410574	144383
263525	58096
298582	74441
250151	44233
386016	148233
295761	98218
548959	442456
220649	19752
219690	16039
263243	51776
305467	76884
212944	13529
244949	44435
254366	47410
242505	39292
230282	20913
233070	30679
408214	245143
248642	41500
408932	223975
255896	74923
429025	163276
334618	168987
256811	78432
338824	104415
372303	117590
220490	48962
220490	48962
220490	48962
231140	25751
309858	138928
320680	104762
229113	26600
468005	411826
468005	411826
248528	40461
228462	55884
228462	55884
241523	56603
241523	56603
257620	41763
222675	21538
300949	70738
384960	399039
384960	399039
334653	138741
351413	121261
225144	34456
229384	27666
210014	9244
271946	84852
206254	4691
371450	133264
238257	56721
238257	56721
275535	110461
279114	77880
291618	98655
296491	104821
315375	110861
233440	26859
360839	165659
347741	143835
234361	28931
209248	19440
209248	19440
337083	129664
231539	41897
662606	305573
323164	236979
323164	236979
283446	79944
320059	116327
467590	303067
241663	35944
242255	39470
305359	107875
226125	22746
267068	65636
267281	62421
232423	28273
332632	137388
330301	102151
277541	70792
393553	319284
393553	319284
481691	238683
343333	198611
207640	10244
280794	76401
238625	44321
278101	53200
278304	75937
247608	38063
653966	647928
244852	36340
243985	39484
257921	39508
215471	13255
430681	228452
260062	44658
227134	33005
271162	48297
230617	71089
230617	71089
275954	65212
246071	42323
250192	46465
325074	123148
312568	106829
310627	104679
700118	354629
262556	45078
296598	120767
323261	114662
403124	173729
220336	14783
233202	38290
276352	70724
270941	71337
224109	23556
272357	62551
283415	84660
273661	50669
208866	10251
419951	300110
357135	149740
207683	10262
281002	60264
1057754	730854
286432	82972
223109	25160
343961	191567
321195	134481
273878	66109
300189	100100
242692	35629
272394	167937
272394	167937
336491	134045
395452	193497
642062	468054
372410	118911
227320	18574
220551	14774
236573	38261
258563	74088
218806	22655
231369	29764
232540	55267
232540	55267
206275	6058
249091	64851
240213	34936
217355	14384
303506	142678
250105	49442
301147	70381
565119	362091
374434	175276
332294	166000
237568	38287
223432	18624
270398	104836
223841	16303
251696	51988
300628	89935
261217	54828
248208	44174
306310	101033
284037	79534
343527	134190
297707	98735
353633	190283
214962	31414
214962	31414
227785	24350
721489	351911
444951	196585
341712	120382
382643	266633
367389	232244
281282	91851
268973	62534
205000	3665
232751	27828
385376	183254
228123	21769
315709	123956
392126	233858
243481	35027
294513	90845
248690	40300
574660	285356
214699	27693
214699	27693
226942	38237
244489	48329
257943	73063
243609	30587
355549	357974
355549	357974
214133	12368
280336	110276
267858	97302
230554	27149
298979	184686
298979	184686
249814	139303
249814	139303
249814	139303
286739	83553
275259	77727
346075	107508
321629	111999
317229	115214
235721	36993
367219	161423
239817	38786
212896	19894
212896	19894
596947	282017
257134	54310
290159	164337
290159	164337
241416	39872
295823	74077
305840	79529
353106	143110
290434	86491
260149	52712
222735	18094
372533	224308
245405	40665
290127	97941
297074	143923
297074	143923
315781	77535
258538	84697
428081	155156
224489	18499
615240	333182
233633	39157
790396	441422
275632	119096
275632	119096
451402	227696
247823	45833
275240	72417
319922	133624
212965	25388
212965	25388
217823	13459
223979	34731
223979	34731
453599	294026
425925	243018
411183	148051
498669	373178
328547	178158
380931	215548
285061	75261
302184	93235
223905	19897
421348	206408
472709	394500
270698	58359
285693	206765
285693	206765
270561	64145
251468	41740
210108	6798
340676	149793
264080	58760
311067	180447
311067	180447
313776	130911
242630	38309
586670	384665
273609	100277
443475	222163
310897	75280
210549	23781
210549	23781
283486	173445
283486	173445
245515	49175
233070	24331
205000	5716
260656	75296
285100	127117
220460	17976
360271	152951
244806	77235
244806	77235
227525	26327
259317	54108
215249	12486
272881	77404
426956	158875
649523	538278
269735	66503
401434	185422
284183	81611
296015	192912
296015	192912
257881	55902
894762	517874
237596	32031
236057	31759
374399	207985
232891	45933
287024	68700
629685	344501
467662	205188
239228	35557
307490	91562
451860	198126
427148	180321
219005	27638
214225	13908
379278	250735
286399	83221
301163	68243
227891	23867
398529	154994
229837	34113
446985	243174
578624	1141958
578624	1141958
578624	1141958
298639	83189
350423	102855
378642	144424
385413	160038
285101	78330
257989	50386
313692	177170
313692	177170
216447	24270
229785	27951
307019	111047
603184	311811
237175	40804
320325	118293
300724	137074
207691	7603
283391	73329
284443	90325
722081	506679
924443	751292
268342	62533
268571	78707
370288	114612
341015	171515
366465	139572
245506	43077
243332	36254
1514430	1009672
519680	319275
249379	45340
274323	73837
292460	221319
292460	221319
303451	100194
268319	64919
605637	401994
256319	93197
256319	93197
222291	19891
211176	9898
367455	187105
217474	28996
217474	28996
241268	44896
230735	33623
253479	68079
247347	44899
258474	45661
213142	8703
215319	15427
242536	32602
292136	99270
455380	499911
455380	499911
242924	56213
227648	28876
289123	114002
353945	312259
353945	312259
207892	5796
292914	219877
292914	219877
210148	9375
235296	39784
302354	98839
292895	91583
205000	3858
258360	79158
462139	278690
219233	41835
219233	41835
325823	122392
236702	33742
248308	34699
267826	66915
237037	36830
238549	38756
397704	195563
247648	45473
415046	208012
215159	15464
487169	413082
535587	351417
232575	48140
244011	41508
207573	9964
262054	54683
281658	129007
281658	129007
311808	116549
230907	40068
377263	149536
341919	236217
341919	236217
271255	63569
238554	43357
208876	10572
287191	86954
355867	115860
241877	73289
241877	73289
285635	112637
234330	78886
234330	78886
234330	78886
332916	150162
224316	20710
475351	217338
210184	8416
750896	434759
238102	38230
314371	83558
209923	7140
218082	24060
462381	178445
328857	124791
309797	117900
278273	159527
278273	159527
300832	207372
300832	207372
224362	27622
225557	21556
271934	119081
271934	119081
251243	47936
301705	98166
242435	40646
215352	21825
246162	46223
265363	67556
231372	28889
361890	123936
231160	22005
239149	33929
253719	44127
321151	117809
314033	107597
328104	231048
328104	231048
316094	114169
435852	229506
279863	61011
868606	467801
303592	111572
306724	72191
427805	511587
427805	511587
308108	103548
398036	214091
228491	23376
233427	28958
238886	33535
344527	144408
275091	50877
268767	67049
231688	29438
462790	275858
215271	10663
234435	28762
260869	57011
234462	28011
390538	147318
285763	96277
234806	60492
234806	60492
290620	89438
294091	86821
210556	26198
210556	26198
419291	216370
261078	63003
249159	80294
249159	80294
236597	53749
242711	42038
238895	54913
352640	145358
256835	47402
224373	19128
205000	4539
259184	55930
355626	103277
209208	13783
237033	50527
208820	8682
538829	304262
289899	86167
357382	130727
309537	130441
250874	43848
220133	45975
220133	45975
220133	45975
317432	222899
317432	222899
262127	56029
350590	114099
240676	35283
891895	577059
828794	568148
377272	147909
265685	94636
265685	94636
227164	38771
226877	60918
226877	60918
1075489	674396
301976	98028
223211	31072
247497	67653
237967	32327
353108	156829
432490	159961
207511	5422
297644	65023
307429	71008
261265	48895
226661	29945
222832	18097
326775	119233
459910	277742
249093	93237
249093	93237
460509	222251
396981	196999
249098	88200
249098	88200
224316	21227
350993	159796
376563	139805
230138	38635
277629	96950
233615	45100
211163	7402
236998	34370
229093	25213
219169	17060
301053	73518
253884	48898
235947	27971
269156	45882
318978	115385
390589	149459
230738	26847
246281	40548
237413	63968
237413	63968
389371	133843
230586	27513
272567	75366
769700	766459
300742	205957
300742	205957
750148	442989
254240	52482
983058	824685
299174	76994
218456	17034
227729	33856
218932	15446
212395	9223
321917	86315
218648	16065
414054	506182
414054	506182
474739	274117
411144	471621
411144	471621
278168	75163
291468	115530
248377	43612
426795	490110
426795	490110
207568	10821
230564	31534
253785	60613
393405	137145
388719	271794
638910	374223
244634	66001
221879	26780
263216	58508
342878	134055
296364	92237
243507	37360
252782	48909
351007	210880
233262	43741
377258	243542
248675	36778
332465	102997
357828	149474
261393	54503
253330	53621
328649	123472
359043	197986
631718	363417
238231	29104
329106	124728
294174	90395
359932	160982
308183	157937
209198	15560
209198	15560
456576	254036
379999	175122
321426	82105
212693	12369
215585	15137
232879	24603
356539	221520
580917	378603
280820	77768
524457	237622
233487	29006
376654	160108
316015	94169
269482	65173
363002	116643
210101	8537
327156	102067
215323	13576
1365675	1504182
206279	7875
241004	43371
221461	21868
217250	14023
265992	57180
374897	169968
283370	81591
307922	104946
457925	234070
509420	392568
682613	351064
224478	16557
212516	16177
283598	161374
283598	161374
249141	46403
222303	16940
440489	239615
330731	87015
253316	46058
894486	558118
257918	53627
308699	74052
231933	22158
278580	61042
358737	153885
374364	151726
307367	96119
284217	65734
270657	56540
300305	75194
224902	53615
224902	53615
313852	109395
310426	103543
278843	114612
248742	48200
207766	7701
214220	14937
220987	15851
230911	20469
225145	23002
559477	258990
367446	166117
296124	105233
287875	86274
281418	67060
349334	139116
214073	10916
228271	25306
219699	32166
219699	32166
304750	107104
521260	432487
521260	432487
227657	24250
291175	95988
254191	51682
239118	32149
343751	195490
267748	47834
205000	3399
354388	308170
354388	308170
294945	90390
254381	50595
225461	22352
252130	39780
680773	528377
534135	225996
218073	15395
212640	16710
245604	33118
239370	38435
244102	43550
485961	223106
213799	10670
402371	149587
481539	353486
324985	119384
264790	56969
480951	205116
297062	95637
384812	183603
242462	39131
333397	130454
342096	109465
630558	428838
303242	98939
228198	20907
493276	439786
297774	103888
239927	35656
240824	36654
290806	176904
290806	176904
320197	117520
207574	9416
369272	238937
369272	238937
281813	77696
1102233	835898
276598	72985
225997	25362
276207	83680
220168	44063
220168	44063
401402	188060
249746	70639
277924	113609
246347	41407
527920	305393
269063	58398
218503	21704
1105285	708284
241553	47881
464601	258247
352690	107620
245449	39687
256981	53959
259800	43968
222767	29818
274998	70337
650278	328609
242950	43656
240215	37052
317491	187625
317491	187625
301098	114001
271171	48187
227919	22035
289562	87306
210285	14220
499155	282961
315142	88752
303625	100421
219148	26453
339361	111971
398570	211132
205000	5628
308329	105328
352035	194239
645496	439875
530925	227539
205000	4489
421202	210231
236018	34167
240452	34985
307838	73341
271155	69594
257889	46147
486942	287189
404313	137303
218726	17152
223786	20961
344571	151152
524162	304834
264429	86779
359545	301367
359545	301367
348173	103129
335291	125719
229483	68020
229483	68020
274126	142398
274126	142398
290304	88656
314935	110160
215038	18666
295269	98813
351777	121602
277918	63665
235361	69098
235361	69098
225703	23742
382420	180259
309479	100993
248313	39753
287634	128783
346663	295411
346663	295411
207601	5150
223201	21150
296763	88907
311111	82932
305895	83702
495901	290980
356875	154632
229859	54178
229859	54178
253428	47096
306419	100196
329222	167790
270400	62615
251987	54438
342009	153539
247183	39259
318823	83076
219297	12983
259259	63274
518424	270316
223783	23027
239178	31741
297946	94653
352073	125574
828874	1426179
828874	1426179
375215	189232
272701	48370
266590	59537
213360	12852
388904	126845
291151	87085
226888	51611
226888	51611
357698	156074
294848	73312
251155	60214
258272	46758
258519	49666
300437	122962
270281	55380
248339	138000
248339	138000
248339	138000
295600	89062
745602	523239
538654	648267
538654	648267
270207	101039
270207	101039
299880	116362
245702	41970
231859	22428
364897	159338
255346	60679
223846	26266
260475	100861
260475	100861
214095	18331
280190	111232
326826	124422
275560	49976
350496	113958
261425	41741
210031	12908
219739	48485
219739	48485
244372	51438
309098	117813
254174	47153
296593	93439
240909	57111
278336	86065
229334	24795
217827	16526
211601	11766
218761	14585
234909	32987
285212	80904
212674	8808
231548	20943
320264	117960
287698	187466
287698	187466
341344	132053
251369	59421
210784	9627
269528	86296
288361	84026
310559	120123
418535	222111
270349	50953
206264	4381
350909	142128
228139	26700
272932	68630
279494	91847
319357	151134
368187	172013
267978	61376
319186	113941
434796	231673
244349	37399
233033	36977
219710	19549
243043	90222
243043	90222
234848	70348
234848	70348
449532	281640
235045	57491
235045	57491
234411	31498
216649	13810
462841	179760
369737	325376
369737	325376
272347	53853
312189	108102
311070	86489
242297	82868
242297	82868
420157	255251
328776	248657
328776	248657
209291	7709
308607	104477
269456	65840
263750	141419
263750	141419
281584	57516
319779	82088
315656	92650
218239	21668
313425	145363
234519	33204
278654	78622
271034	81293
285416	117109
285416	117109
252447	53335
205000	3847
211313	8531
379215	246648
243924	57438
339236	110530
268538	62265
282374	109159
328542	99636
291908	158214
291908	158214
252877	52690
314759	113997
354855	232244
214497	15267
351198	201524
454959	205601
267974	117407
267974	117407
274241	54327
286551	94838
215256	13660
318047	167067
318047	167067
306588	76251
312559	110776
211510	8220
222239	17812
292085	131900
367901	202538
236334	39132
329315	88503
303482	97311
387630	185660
218660	17113
278090	59418
252162	37520
205000	5566
559317	514737
559317	514737
220904	26012
230533	54980
230533	54980
311107	107348
253815	49478
282001	90041
210871	9446
469827	267989
219113	18727
229182	20233
308468	79437
205000	4403
267865	96049
329499	235960
329499	235960
1096583	701851
423435	197702
229595	29676
254128	62881
240013	64482
240013	64482
228326	23259
282683	96500
301181	122189
247003	40771
295700	73461
223113	30749
338771	132495
356714	153329
615031	301083
219346	14787
301203	174170
301203	174170
206364	5949
257244	121711
257244	121711
206425	4961
348008	124043
378404	175545
226374	23786
236745	33176
509730	245249
247890	49497
218694	15531
314566	109549
207509	6665
318701	107650
213884	10954
250097	47013
257025	85068
205000	5099
268441	159563
268441	159563
296712	91083
634674	384655
210071	6830
260873	72075
234764	29214
321094	119019
247229	33681
246322	42679
230059	32685
504090	315371
263479	51557
367477	140030
270201	75849
209324	12603
213908	10820
234315	28244
319035	122705
243154	48586
328660	251891
328660	251891
394658	141184
274782	127472
274782	127472
245540	37925
286252	87351
282050	102319
250615	35514
258794	45493
269544	119241
269544	119241
239699	58049
558100	383105
234144	30830
347186	307184
347186	307184
232977	31448
268441	68398
288997	86584
259177	53303
271249	91717
237669	31076
359102	150044
217691	13326
391325	189288
436749	264892
257113	64004
263989	57853
303261	102269
310858	238915
310858	238915
280446	145790
280446	145790
225705	23179
341282	137367
368630	165426
285361	95498
319037	109934
217193	14865
352013	145101
213380	29769
213380	29769
332292	106896
630401	347830
263352	121510
263352	121510
244198	38640
279694	81082
288081	98992
241865	103213
241865	103213
312106	108233
268361	64966
215783	12849
402377	149860
258716	46658
520230	476016
520230	476016
277326	77802
316614	79471
285661	107767
208773	7562
242478	38720
290952	92968
230605	29686
432086	228902
447953	255035
284926	69892
214032	16270
416070	217844
668355	322593
226101	29452
244801	64144
244801	64144
317958	114896
240327	29537
336966	182477
265821	64721
557698	241912
211943	13558
388592	224999
250350	36529
280019	167281
280019	167281
721105	391570
263783	42809
239114	41565
230559	33493
215194	13937
329359	122217
277212	71095
240974	54391
329404	254322
329404	254322
258447	43313
444320	237610
316485	91979
240958	87135
240958	87135
227315	28240
275358	78423
290776	87084
301198	118061
234525	33316
504909	297220
250685	47199
385824	208660
287389	148114
287389	148114
241226	33154
274652	74133
215769	30007
215769	30007
224298	21180
263248	62719
218670	33580
218670	33580
251766	64718
247463	48543
233346	33277
396358	296761
396358	296761
478812	216301
258678	45042
319258	104135
292906	95629
247922	47834
396356	158009
263107	81493
260232	65168
220866	19178
308216	93199
269279	83614
234419	73641
234419	73641
378032	256424
207549	5681
231668	44955
369887	126709
422801	220027
271034	146349
271034	146349
261477	56293
259152	39220
248855	49161
260691	54673
206271	13443
206271	13443
249213	61867
548895	249540
219149	18904
238856	63568
238856	63568
504860	306719
247648	41107
242738	38511
248982	42902
245151	37480
233361	43969
216607	11862
211395	23577
211395	23577
242079	54229
289818	100496
229384	24845
517408	246047
252756	93682
252756	93682
210291	12681
388425	190265
228492	31214
354389	151924
230767	27988
442851	313017
400754	197839
246930	43614
265449	61587
260086	52767
215756	20405
218537	27247
250517	48771
388670	186051
220778	52652
220778	52652
220778	52652
212009	15524
292295	227800
292295	227800
292295	227800
206453	8034
293338	100189
401784	277947
220148	25963
342153	139197
463046	258864
211875	10036
245105	36359
307425	86487
236134	33794
284993	85139
355717	155232
211474	14234
222751	23259
212849	8757
303215	99258
270844	67561
207663	6101
279581	76753
273901	70781
222439	23836
284159	70877
233562	27347
298305	72156
228545	21861
249602	42610
256789	39633
644721	306653
256995	52641
314980	263278
314980	263278
396972	156556
283422	123001
222601	25845
588529	394302
229708	23864
243195	129635
243195	129635
243195	129635
223388	23390
420623	194426
262335	55650
217888	14607
260283	115146
260283	115146
277871	64109
514964	243672
358677	109077
237528	95877
237528	95877
294339	69075
251234	71225
251234	71225
282901	90264
248583	41914
264274	62306
278097	71365
281055	116468
257711	53470
536709	308169
262643	66935
227230	22545
211413	8667
277041	75064
242263	45499
308664	81257
308449	141827
1092840	864314
283035	198965
283035	198965
207582	7038
278909	71719
231221	46395
311248	111655
296016	81957
235921	36945
259691	54436
311040	160607
260244	41808
579635	324939
310296	188896
310296	188896
224156	16767
239319	42143
288654	89439
537828	456820
260352	59387
269301	80969
219788	20591
420324	189698
223438	54853
223438	54853
288575	58660
293695	66734
210361	14549
321510	88350
254274	58901
506357	248526
370908	172686
230569	21139
261532	50409
583615	365210
256636	64116
300159	98005
266049	62060
349021	121780
217369	24234
232223	27850
222683	19175
380163	196839
301689	91027
288399	115326
280582	83751
320730	164907
316763	90108
290168	69709
245487	42237
665446	434152
238213	111275
238213	111275
238213	111275
[truncated: 951 more rows]
