# Supplementary material for: Genome-wide analysis of the interplay between chromatin-associated RNA and 3D genome organization in human cells
Source: Nat Commun. 2023 Oct 16;14:6519. doi: 10.1038/s41467-023-42274-7 (PMC10579264; doi:10.1038/s41467-023-42274-7)
Supplement: Supplementary file 6 — Source Data [file 41467_2023_42274_MOESM6_ESM.zip › SourceData/Figure_5d_loop_2_day00.ctrl.tsv]

V1	V2	V3	V4	V5	V6	V7	V8	V9	V10	V11	V12	V13	V14	V15	V16	V17	V18	V19	V20	V21
0	5.26406472446592	0	3.02146115439023	0	0	2.396754222148	2.51227002229754	0	0	0	0	0	0	0	0	0	0	0	0	2.86113439175501
0	0	2.87965421715227	0	2.91336989881569	6.30243261095547	0	2.48335188902391	2.41054346357768	0	4.90563982634952	0	0	2.79875449866762	0	0	4.28021510789506	0	0	2.69574810505119	0
1.71727788530525	1.46823043023083	1.88835368650284	3.00982599553694	3.04198761394555	3.27150858737181	1.14015945499445	1.27969785478949	1.24473643578934	2.41709605898141	2.65665689964024	0.477941912986079	1.58572618736051	0.462626968639314	0.771633028081565	0.949439025189712	0.832723837942717	0.399362656519315	0	0.91368729931792	0.421692160290667
4.99124243810823	4.47241132497458	3.17548319857488	1.8373426691487	1.75023149374531	3.12690460051318	1.94690535026133	1.62918557252537	3.18747886130012	2.15678504330156	3.27778552463639	1.29854028581541	0.770423976389127	0.278127678446806	0.843898317768108	0.557120193357344	0.941110334225277	0.193197298994735	0.94931700515333	0.83407773187057	0.306286417073964
7.72821085522712	3.72744063406244	3.51653274756525	3.33303701878142	2.44139797266153	0.871072462206715	1.64439672201769	1.38782308123443	2.44085058375611	1.50171542850895	3.17875035653804	3.1955181573696	0.70420332981603	0.782042918993137	0.703423049509221	1.45071807551664	1.03674213510598	0.897591115444244	0.313611094167403	0.379374771903568	1.17468687214463
6.38702478387835	3.78660017188826	5.10916407086474	2.20443879029843	1.07065842046018	2.99055472073142	2.62071361932391	2.51412155237496	2.23099704303753	2.19051710410068	2.03068207750648	1.11052635887341	1.48721855412132	1.09128299194331	0.955084361263306	0.765097282374347	0.910933233616914	1.10252680709344	0.550468038146417	0.798734941436635	0.201362270996087
5.23130563862316	9.05918177544354	6.49533973682008	6.41217861169856	4.03024415914274	4.85445366988354	5.25177738643568	3.55633042763062	3.91640826106631	3.2542493943706	3.13949394808763	4.83126470490072	1.28634427277829	2.13302586721429	0.89534994292197	1.94643916929172	0.851760556285545	1.82519805583025	0.613161668601157	0.468399283736233	1.44797143019755
8.5891221179076	6.55966557982022	7.06800934049443	7.77517698619874	4.13070291846354	5.45013726231528	5.16823501656981	4.35773945752994	4.79550760377666	5.49078725468758	4.54921499263843	1.73436816507603	0.73993645043754	2.62032575053132	2.61500611492861	1.58120912940736	0.256850602013866	0.636138102986637	0.475752846023689	0.822353166464376	1.14406773395564
21.3149547678765	11.8971622227987	9.40390303799974	6.10556372508436	7.9214169681877	7.436775174266	6.13812671376096	5.17832782189292	7.31818244940788	8.63667228723194	4.96994413214359	2.28689268062884	1.62539350398447	1.41427927657437	1.05078721682553	1.50719800483956	1.21321890653154	0.703509578401825	0.605052783828038	1.55016378981868	0.689762542656631
41.5851378596651	22.5942774771137	12.6615364884965	9.30466194525381	6.07419831365595	6.92252062692881	6.08519550064889	7.59973780134775	5.62736246070087	10.2128631209366	5.63524489713592	1.66277197665692	1.94110438525079	1.51824568662655	3.32514815738153	1.35512382900785	1.28518376124272	1.64694289033544	0.615829929349259	0.706201837750971	1.45648134136731
22.5942774771137	53.3803843944974	20.4101678728024	12.3184008348675	11.0518154826765	8.41895086126626	8.43939600429482	6.4780710602088	6.97192263400493	9.49646289125731	4.81738180377239	4.33140796080327	2.31138316250224	3.78702738680354	1.54507337162338	1.81856544699122	0.833477169594206	1.67817207441086	0.598379923941701	0.923837657847156	0.715101789532424
12.6615364884965	20.4101678728024	42.8674287216709	26.1653127489091	12.3073345116333	9.61233740352804	10.0355281189971	8.13762789396999	7.69954682478808	7.92537438455601	7.00780597211413	3.56410363966349	2.85442937084752	1.64899853521118	2.05834202168056	2.22853705974103	1.97967429978249	0.926131098815747	0.360505844684634	0.775351725333904	0.799740348891553
9.30466194525381	12.3184008348675	26.1653127489091	42.861568429802	19.1206240399304	14.5182957633454	10.3137991375044	9.43820257703095	6.24168049628282	8.21091900621098	5.30376141494318	3.68411374796112	2.46140571132354	2.15814467445153	1.55544292099519	2.76014353675495	1.69234659654872	1.30301968080568	1.26717967048752	1.44904563002243	1.70242438012306
6.07419831365595	11.0518154826765	12.3073345116333	19.1206240399304	39.4002407899455	27.304321465554	14.3092255977759	9.99281875345956	8.3701564205831	7.44453834163553	6.36224668076227	3.79573746730025	2.59736696217602	2.54583132382001	2.4893361555664	1.36564232897287	1.65817646173882	1.75456237250619	1.04735471103497	0.611664000248948	0.834817978311986
6.92252062692881	8.41895086126626	9.61233740352804	14.5182957633454	27.304321465554	44.7496339340088	20.179910887982	9.52840003406353	10.5705338548708	7.31542351521239	6.97056759987205	4.27882586761137	2.18407780525996	3.1034718488365	2.87936578147742	2.92060965778236	2.35463251466172	1.7117502980238	1.29942530209827	0.8718149528612	1.34596852559583
6.08519550064889	8.43939600429482	10.0355281189971	10.3137991375044	14.3092255977759	20.179910887982	38.3972078572426	20.2382106569219	12.9077565246798	7.57527026836284	7.7562854177657	4.74860047389057	3.71328381225024	2.62275847749813	1.68445664923927	2.17635919637894	0.88142311675236	1.92215283841363	1.41447399825509	1.29786827069069	1.83324422932689
7.59973780134775	6.4780710602088	8.13762789396999	9.43820257703095	9.99281875345956	9.52840003406353	20.2382106569219	37.2084771521744	22.8996906238264	12.6152061575661	10.1822681623336	3.93274649417857	2.79173177682292	1.99031990546028	2.73142828758216	2.91418740772156	2.45791016848363	2.26920268921084	2.63392832410944	1.8575806387337	0.859467636426848
5.62736246070087	6.97192263400493	7.69954682478808	6.24168049628282	8.3701564205831	10.5705338548708	12.9077565246798	22.8996906238264	36.5290452652292	20.699456891569	11.4662481566437	3.1373370240479	2.68912812895991	1.91878785809856	3.80440266353559	2.37150707850049	2.68236924693876	1.8046449009985	1.66885602018852	2.79796294299999	0.735763692776012
10.2128631209366	9.49646289125731	7.92537438455601	8.21091900621098	7.44453834163553	7.31542351521239	7.57527026836284	12.6152061575661	20.699456891569	33.3186115972422	21.6423805680526	6.12995850212945	3.75467137248707	3.16844317457136	3.70982410442546	3.76609684220634	2.38214149930992	2.65045726103709	1.45982577989341	2.43005157525596	1.53406266505655
5.63524489713592	4.81738180377239	7.00780597211413	5.30376141494318	6.36224668076227	6.97056759987205	7.7562854177657	10.1822681623336	11.4662481566437	21.6423805680526	35.0139299662581	13.5420786430283	6.24976617878856	3.73374922559039	3.78509012416719	3.65751276468125	3.82901950908357	2.61566010395481	2.42411389423314	1.59503896575571	1.25605742291146
1.66277197665692	4.33140796080327	3.56410363966349	3.68411374796112	3.79573746730025	4.27882586761137	4.74860047389057	3.93274649417857	3.1373370240479	6.12995850212945	13.5420786430283	31.4146529018534	15.5321725888098	8.88170632920227	5.3438513856623	5.75771504302554	5.5968114814346	6.82770334870271	6.64064456970198	3.35174054387747	3.63865123974574
