# Supplementary material for: Genome-wide analysis of the interplay between chromatin-associated RNA and 3D genome organization in human cells
Source: Nat Commun. 2023 Oct 16;14:6519. doi: 10.1038/s41467-023-42274-7 (PMC10579264; doi:10.1038/s41467-023-42274-7)
Supplement: Supplementary file 6 — Source Data [file 41467_2023_42274_MOESM6_ESM.zip › SourceData/Figure_S4b.tsv]

stripeHeight	geneLength
281612	271942
210980	210425
22275	22466
37596	61016
37596	61016
5000	3615
288883	280849
106630	102073
89364	82661
33404	35737
85586	181619
85586	181619
30271	25964
97136	93130
83326	71136
28791	27625
44089	36471
5000	7140
98372	90337
98338	80517
154951	163055
118347	116143
5000	6384
47114	50449
75527	90480
35711	30451
353608	514009
98214	94653
20858	18574
70992	68965
83777	83681
20341	22426
141127	220655
141127	220655
150688	151049
163490	154644
339199	394500
129218	115597
6280	7488
678317	452409
28150	58087
28150	58087
164762	140030
77502	73631
401059	280569
25628	36948
67270	125665
67270	125665
9287	12686
7908	9131
167270	165003
23774	16736
42776	49608
59300	66955
180492	171314
324093	329022
335728	319488
89592	106043
79867	62248
41353	47402
64986	96985
27017	55884
27017	55884
47210	46403
10324	13931
53836	48331
140489	137474
177631	216454
42702	38814
176819	139572
333205	328609
344870	246530
886434	597553
64888	56584
28133	46170
28133	46170
16324	11374
1330865	1307462
190562	139181
80798	105549
81332	95085
59389	49518
275100	233393
154850	102997
37730	25314
179642	437078
179642	437078
34906	38000
58227	55749
91896	76049
21215	30235
51130	47153
373160	413082
5000	4569
223064	209991
20837	27099
191798	176697
117934	106513
81156	74951
840779	588015
33209	28162
213972	147538
298078	343712
93544	90708
69975	50595
38641	34101
86376	63316
65855	66915
192065	188244
103368	139536
234356	175213
140611	138819
40685	51768
29861	24878
5000	5616
106836	80925
388503	259375
55774	58953
407302	406316
74775	76401
52555	58493
25801	23234
77068	71782
191805	138905
13092	10618
12567	17746
244448	233301
193303	398870
193303	398870
67129	63302
253858	227539
48524	46019
229196	226434
160425	208878
55102	116661
55102	116661
139773	124791
11970	7907
295050	294026
49249	122827
49249	122827
49249	122827
29004	29014
36473	31741
122144	99636
33366	27424
85186	81591
42097	43644
102346	116362
114056	108305
29216	36928
76761	132942
76761	132942
25682	31214
141318	147909
149698	220907
139527	139077
95313	72191
87250	86065
34505	32380
164320	237951
36403	63968
36403	63968
305773	212787
548700	725786
16247	14072
353289	353486
31685	30467
43980	39641
705949	508386
179859	240491
76673	101483
38533	39131
66937	62615
128846	89787
12675	19260
12675	19260
15233	12459
57489	101316
57489	101316
130837	132596
140785	140360
42077	30587
647596	476824
32423	45443
5000	5525
63454	87019
9253	8350
43129	32760
57577	55930
305298	249135
113533	126732
31100	67109
31100	67109
38400	30027
26321	19855
5000	5616
73701	73449
138612	101049
235595	190687
6276	5328
13768	15959
39887	39463
30920	25292
79330	95158
211837	190661
80383	175214
80383	175214
31854	33204
144316	149362
237455	231673
5000	6080
130766	122172
103907	73370
10962	14566
47460	66430
56183	39753
8672	9400
185817	182477
10810	17362
10810	17362
41394	34584
45476	44164
32794	28889
59865	50300
170653	120025
214271	232294
17525	19228
206241	208660
190492	166621
537418	597320
116677	121100
170820	170345
29598	30830
32402	30873
43371	47086
74677	67113
23218	17655
249682	183124
29184	33845
80082	82972
64202	51587
13028	15463
52235	50489
20325	24845
31920	33316
50863	57244
21376	21202
43226	48771
103425	99258
20674	16744
506731	736040
161110	159867
83445	180339
83445	180339
12162	10103
15334	12814
7752	6900
73187	58172
56313	38745
72360	60502
104075	91651
127380	126464
16115	12722
103573	117628
302082	238245
40773	41208
65722	59537
31206	37745
13551	18770
81908	67756
6263	6508
124848	167436
130056	128657
277472	244853
62622	58901
57351	104726
57351	104726
189225	188041
282903	282017
49319	36653
115143	105655
182917	126845
51747	50773
121344	129628
170655	126341
258360	275858
28666	29729
60462	54629
50471	64103
113156	76741
67904	65590
16186	22489
45133	42788
72935	70724
155437	158176
41016	41741
167850	129589
264919	217844
16651	15522
158225	106016
56547	49339
38621	33586
58737	85387
373436	431405
52347	47070
45985	43322
180517	231869
40624	49175
11174	9146
54329	52449
171182	130782
219175	213914
19093	12911
57152	46147
152420	191178
79292	70564
11530	15745
13114	16328
32675	33785
342147	312290
234989	188925
83021	81887
15970	15446
51307	50379
41676	39157
118949	126886
97105	109159
267731	211319
101197	168158
101197	168158
48810	54589
55026	40831
95905	91083
201339	197750
222157	179786
60305	96744
60305	96744
25271	32473
151969	104075
139031	97362
114436	123487
56352	59131
54361	52171
156203	371542
156203	371542
51993	94818
51993	94818
445465	670900
445465	670900
48378	63508
48676	43848
5000	4381
79572	73432
91465	111040
49382	51967
33386	28210
92469	66734
106152	121780
52298	50864
6254	5755
724702	558118
182262	133589
51673	39633
22451	21210
82658	107597
149632	220889
149632	220889
21071	38542
21071	38542
31759	28328
48168	68542
76768	75738
16897	20907
248234	245693
90775	86274
24323	21540
122830	84631
18313	19648
6578	8453
165277	209770
65586	128300
65586	128300
13480	13130
352045	706968
352045	706968
5000	4909
111179	105640
65100	43579
33607	26562
14655	14180
36151	71502
36151	71502
43941	48543
131878	130224
39756	36529
206946	362223
206946	362223
17516	14150
20038	18819
508780	523063
38031	37706
66032	64832
61878	146776
61878	146776
61290	91617
61290	91617
150889	148407
75945	75241
70771	48370
39962	39312
73401	70185
258287	200452
81536	66721
365509	371746
87411	80689
170090	376972
170090	376972
186788	311531
186788	311531
107236	93439
12314	11766
363345	448262
12322	25078
12322	25078
182813	146182
33923	41552
20833	19644
171904	133015
40527	43941
426956	314652
155209	151019
27259	37568
120452	134334
26219	18978
34840	75011
34840	75011
78747	75280
5000	6713
129278	166000
11860	14277
234885	277742
54969	47690
9189	6293
141769	125376
114921	109934
91287	86568
148073	166220
106072	109738
73844	68762
14614	18568
79288	128924
79288	128924
36824	52265
685667	495960
179525	176533
74281	75064
221981	217600
82201	58622
34996	38290
64393	124244
64393	124244
93055	99270
172411	148158
145889	96498
140337	117137
154208	219479
300957	225326
30874	27320
42201	88131
42201	88131
32332	30210
793615	737387
162965	156889
5000	14336
5000	14336
5000	14336
30123	46325
30123	46325
971764	917257
10102	14151
74529	72417
185458	181212
107836	111539
88485	180565
88485	180565
493053	354629
150580	147149
45669	43405
31255	39687
49449	35748
65741	48130
378911	360574
140118	184485
51299	55187
137408	318380
137408	318380
86278	86494
158871	156032
19185	19601
30171	62366
30171	62366
50807	38336
86413	83549
16838	14790
13732	14770
34938	52281
23333	52137
23333	52137
34974	29601
29565	28285
104997	218380
104997	218380
49796	46857
6393	13409
6393	13409
451291	449000
43774	40534
66633	65597
91022	92462
249693	278093
151749	103543
10406	10156
107836	105439
44542	44494
177462	222142
6559	5017
174314	124160
195724	152736
32474	37925
77988	74041
126704	232936
126704	232936
148729	166117
5000	9621
5000	9621
130146	128295
122495	93362
127664	126709
52393	44884
148598	255762
148598	255762
1044289	768768
40064	70348
40064	70348
12636	12552
91541	90731
51853	47486
74716	87866
153928	118528
49011	43197
183489	149860
173726	312637
173726	312637
131059	167763
51302	75937
231736	258247
14590	11787
471432	439615
84972	76693
109742	108149
56833	64031
19119	24153
68523	76415
119102	115963
211801	318166
211801	318166
17848	44445
17848	44445
137256	134485
111443	85799
180382	127282
196962	158875
81444	163208
81444	163208
137783	151586
842871	832770
24612	17869
102689	97048
26008	49458
26008	49458
276958	273094
20504	16531
15036	15207
42632	44403
77609	114612
119069	115066
109694	106173
18019	17776
39796	37052
287403	277355
74390	82400
10977	20121
10977	20121
143693	284650
143693	284650
149228	148319
287817	207821
77448	76321
31007	34406
41662	35873
190537	187075
118593	154276
242160	390908
242160	390908
301551	262455
146543	147675
29628	22973
81484	77930
114156	114001
34642	27876
21761	23139
181199	165426
99995	175566
99995	175566
26598	33681
184374	155972
34004	31498
37350	38786
223971	217431
71945	68700
201126	223485
534394	371092
772013	621799
29659	33443
121315	105328
41101	39484
60459	75883
41752	39784
187766	128126
32998	28843
135546	201927
311444	292446
8903	7165
129618	120863
9053	7073
163193	138928
31239	26146
31987	34123
165398	133690
314077	290578
162603	163677
50768	46554
29255	35971
56071	79871
50324	44233
17395	13865
232062	226164
75359	70142
31637	29417
583332	582065
162932	149740
45332	138000
45332	138000
45332	138000
67125	78958
69837	79591
75005	91666
153731	209420
79514	77982
217870	197028
59548	43837
91654	105135
18742	35436
18742	35436
146956	143835
161019	157059
110834	125986
55286	143727
55286	143727
94909	81781
104557	147844
13610	9240
94295	114896
155537	130947
31898	51614
31898	51614
58873	56427
483229	462379
20133	20226
214366	216542
19069	15665
255049	291915
59732	59885
8563	6697
101534	74621
233091	511587
233091	511587
75847	77222
60734	67482
25351	21465
178383	177536
17891	15354
221683	221767
106695	102067
81019	67060
481597	659037
187578	141782
75349	61674
49942	50895
229438	202932
57595	57452
16609	21334
96695	98813
99879	93532
8272	19052
8272	19052
140362	140321
280058	266723
71694	84852
12397	9654
34622	27545
322255	313735
521523	460839
268280	238582
145765	124043
536104	550498
492211	375284
170660	155109
119592	109325
51509	38644
37940	37354
69412	74960
46351	51586
52488	53749
9006	6560
111848	109765
66312	108153
66312	108153
394896	401994
52913	38063
47761	52960
216933	208012
6366	7652
19301	22223
149167	145004
182476	175905
106730	137383
89433	91080
48266	46576
30674	30548
36434	54391
107128	106829
102609	68398
75957	52056
262713	221248
48877	45004
811591	835898
33612	27612
26045	55811
26045	55811
148694	180259
16403	15119
177242	135637
33748	28273
450078	419690
22582	55246
22582	55246
252567	220856
59316	58956
49667	35099
39907	39764
191800	378880
191800	378880
108107	91938
495585	529560
139319	168987
68647	128565
68647	128565
309217	544916
309217	544916
91133	107667
138351	133320
118146	144397
105225	212556
105225	212556
29920	33166
39173	35027
108054	76345
308410	480120
308410	480120
53656	53817
24784	29438
29935	35880
62287	61623
220859	230622
36658	35459
69451	69556
92110	227516
92110	227516
128355	113110
77102	82610
368032	442456
24160	39448
24160	39448
128837	128325
112543	259221
112543	259221
102298	102795
74164	63665
371059	504412
45439	66687
9003	8671
71169	71337
44313	38666
46242	50973
36130	33888
95172	183350
95172	183350
5000	3399
30247	29006
10401	7722
264445	214954
48510	52235
24800	20196
213707	155409
282963	314813
685916	577059
359685	672399
359685	672399
5000	5750
144617	100670
147332	130609
32865	44087
285899	284806
75394	51941
358105	273877
19075	17593
9246	6630
50527	44377
27178	24975
104216	75366
185059	179724
172244	161692
9435	10436
31574	25017
29800	35984
301023	562343
301023	562343
17768	14526
70155	68630
34142	42038
160059	134330
147016	123480
38051	32966
17112	18117
559373	506679
202729	226939
380689	646741
380689	646741
182808	222929
41158	37520
75032	94046
39653	35944
40421	46562
34671	35216
136137	253536
136137	253536
119099	115247
233862	266592
368671	368787
290966	309002
56739	53552
73647	97476
57875	54503
23781	22403
44931	40665
8924	9515
73184	153020
73184	153020
117350	80185
26206	21317
56136	197647
56136	197647
56136	197647
29841	28040
34597	34835
25846	25751
131417	122979
13307	13255
146780	146145
160880	158694
39269	33154
81274	77768
114562	85460
73621	91719
34492	87624
34492	87624
34492	87624
68176	100857
312513	308745
169530	186066
71815	51100
27963	21850
30487	39344
99213	129936
50857	51196
95413	136038
55281	43500
365847	362091
359218	283175
18820	18312
54932	131277
54932	131277
116772	265282
116772	265282
53497	54702
42514	82868
42514	82868
125250	121786
118895	113997
47496	102114
47496	102114
148591	148332
168146	114612
838357	813516
83700	95440
16141	10727
21727	14761
30976	32917
114819	104946
49389	44169
60561	48373
16025	11575
36270	51367
6256	8469
210066	207985
29694	23545
30668	35480
140958	113721
26539	26042
354465	394285
30037	65935
30037	65935
20082	29566
47683	44936
14955	35096
14955	35096
128430	128015
132604	110273
150775	149005
273496	223032
37461	95877
37461	95877
41171	38940
141280	174892
42715	43644
46678	39470
81801	78825
78935	73461
25624	25306
24294	23532
208610	225992
103641	81611
74433	59635
37326	89502
37326	89502
58598	53440
96470	87640
258982	325644
91865	123148
27329	40024
27329	40024
468584	465243
102827	90264
32268	43314
160934	356716
160934	356716
13946	13402
131322	103129
149426	152756
479891	528887
118549	177296
165657	160486
36507	27201
202611	176383
153848	240461
153848	240461
20860	26723
13580	13008
120602	122189
41675	77235
41675	77235
48782	45584
418608	415478
169732	224977
160337	159338
67519	52068
117247	116549
36167	30778
38472	90262
38472	90262
154392	151152
169325	117900
54170	54327
67200	66995
27584	25617
22035	20750
118284	108020
22082	14783
109904	82930
5000	8574
5000	8574
130407	123472
48536	46345
185965	266633
82472	87139
83301	70727
186867	134550
22371	19572
232104	527729
232104	527729
240333	224417
34530	35886
166426	128406
29441	40142
315087	392568
27146	22538
87220	185910
87220	185910
53254	70792
230707	252153
98037	159184
98037	159184
200685	177243
15135	20560
13794	30927
13794	30927
35888	33005
45388	43661
431561	426640
32621	29283
495726	393218
346631	307404
227047	152951
46610	66500
87149	91870
14286	12911
101916	72673
109407	84146
426199	346920
259721	179413
25030	23883
196660	219772
295038	258864
205406	203069
23507	24289
333250	318297
196762	193826
125783	122582
562796	551895
86353	98992
96752	207372
96752	207372
69387	50669
181958	159980
120134	163506
79168	91010
7574	6798
127814	115951
124003	121325
369800	294340
18321	16303
123480	104027
41292	36690
366276	370453
27489	23259
19482	18514
18651	13822
58990	58965
31455	29121
44497	44227
68708	67653
20954	48483
20954	48483
30665	28381
29759	28084
62739	48373
132322	164826
8368	10451
73716	83189
25841	23864
22325	23259
41233	42340
367202	388715
26538	19897
101992	73884
155916	160785
145208	144763
18974	17283
140648	105832
24262	20166
29018	25845
5000	3856
402192	274117
44699	52228
121316	132834
51817	58605
97168	192912
97168	192912
21196	23200
554406	571599
138529	96445
115147	114695
28100	21681
24508	23406
55443	53627
48388	48200
130525	123105
22517	31188
136785	213616
136785	213616
148367	145205
175582	176289
109787	103396
218353	212095
58556	55650
79325	105536
79325	105536
34655	35388
80873	62502
161087	145405
35375	29214
153669	152473
77184	54099
210859	152033
37203	43145
137777	364390
137777	364390
137777	364390
70486	104135
84343	57027
74196	52467
38620	42403
41040	46223
111525	92433
532978	370684
33069	55267
33069	55267
39270	38720
47034	37771
99252	96277
127890	121146
232418	228902
259227	277528
70189	67049
6276	6439
76406	64892
27755	36654
220064	179737
23797	21673
609984	744166
28682	36766
32801	29412
358690	982539
358690	982539
143160	134190
153997	175545
169546	180677
66751	65689
479299	475731
17391	17830
75958	155179
75958	155179
86216	142376
86216	142376
6375	13718
6375	13718
45572	43207
56971	78707
105763	81818
13537	13015
34434	41565
30369	24331
16999	22545
80497	55511
18200	17928
68799	54511
5000	13025
5000	13025
5000	13025
79630	72074
7639	7697
248623	237543
15555	21825
8036	11219
94065	122973
34851	35549
184974	186884
52214	48635
26808	31346
46975	36378
51751	97860
51751	97860
126320	137367
272165	210594
29984	54980
29984	54980
89608	87542
219946	189698
108146	86584
103632	100993
13976	17434
9224	17331
9224	17331
100855	93246
184265	176237
14278	12852
43980	42344
495791	493974
134445	168916
283568	234608
48272	46465
81168	58826
19924	18448
415126	275973
55793	53676
184404	199266
128003	286319
128003	286319
148622	202914
170085	191301
245565	237610
159704	221268
214384	211499
80342	182525
80342	182525
17219	21131
117441	159605
835298	621799
13802	12486
18654	16928
82273	90568
36728	38028
24816	26012
74337	74796
162548	274875
162548	274875
19301	49176
19301	49176
14700	20108
112869	109549
14067	13346
28342	35132
169306	163851
43547	51438
42413	39008
202101	166978
103650	111572
206833	188371
42086	45257
18336	15722
83880	83331
82680	82058
55848	98804
55848	98804
341928	732089
341928	732089
18388	20468
9062	12425
50711	42412
225036	222881
129731	123170
107958	105420
32230	29676
101124	99350
133273	157581
160139	296544
160139	296544
89215	102329
22525	16957
196412	276289
128278	129294
10845	8537
29524	28689
184453	172433
1078730	1074687
213808	372737
213808	372737
18738	52652
18738	52652
18738	52652
18941	17412
61932	56770
37709	42362
180505	195452
51197	63513
104526	103548
26722	28429
43787	35918
64322	118630
64322	118630
116525	85413
19159	21970
295397	235417
32177	33929
36376	24816
6267	6717
35882	35283
50972	149888
50972	149888
50972	149888
653710	650057
355411	353721
42389	46507
74680	133117
74680	133117
218390	214632
12744	8889
130101	93043
92471	98735
320938	365210
133828	142616
539585	536645
689549	685309
30599	28540
208308	670217
208308	670217
208308	670217
48077	50299
96337	90372
82868	98546
218348	214091
89085	88752
140670	299191
140670	299191
22336	20330
62368	67556
55238	51682
44262	50230
183066	166135
30645	51814
30645	51814
18595	15761
8998	7073
122549	120198
115397	83577
68681	68341
81471	57919
276906	202151
443596	444326
7860	8027
92345	61293
136035	141848
51680	44127
43873	41035
100373	86487
182177	164383
129240	154764
542205	448960
93724	94792
83366	79124
65622	61342
328461	324869
15496	12697
392464	492480
211894	387932
211894	387932
88377	89297
18549	19844
241317	222598
174295	161897
100729	112637
31152	27310
251838	281863
30951	42642
102216	85038
132681	143516
123062	125719
17454	33752
17454	33752
32280	24824
21083	29452
619819	568148
6305	5639
60897	125770
60897	125770
81945	80603
56651	37482
25879	22035
131333	118432
54548	103213
54548	103213
134512	134324
70222	116764
70222	116764
62158	42073
116096	90619
7775	17068
7775	17068
36172	31442
15965	14978
27408	46402
27408	46402
46985	44108
150051	147711
63085	89428
160405	160102
64777	76994
419152	447990
511806	508130
6265	5112
31320	29993
107667	99793
15437	14023
95182	68774
319316	315371
47223	37735
29690	36277
26618	26698
231692	226852
54260	41154
12825	10025
249202	245548
102040	98166
147664	123864
234526	221520
1408003	1436612
108180	103370
24539	20042
37927	36654
120940	88379
21113	23464
137181	170317
8890	8703
96288	107620
46534	47017
17347	14059
47587	32470
32783	23922
21874	18788
95962	85068
137286	129743
99484	128500
70334	199410
70334	199410
70334	199410
29650	33118
58894	42610
56423	39186
136146	136361
13506	30765
13506	30765
105158	142128
6260	4142
21908	16775
40492	37050
192198	252291
28629	37358
5000	4294
521440	496662
45405	31253
89781	140814
89781	140814
79811	73499
45615	61365
67257	65212
14524	11903
122299	92988
114504	123956
41710	35936
369506	384655
24732	31569
146691	126335
391512	271678
71238	48788
345939	285409
193051	169806
52462	53335
20474	26473
30322	26119
18758	32876
18758	32876
267354	220649
624173	701851
414636	446763
523517	363301
125645	173451
214518	151200
182800	181196
48929	41985
99106	144165
29757	20786
42558	30384
122390	129525
101684	89062
33062	59247
33062	59247
32102	59481
32102	59481
70530	64157
29971	29859
19916	26616
112195	79388
48269	46427
95494	67150
49670	50621
33016	60400
33016	60400
125397	100277
63581	60786
22756	33867
186234	173718
6312	6519
69105	64259
51081	85132
51081	85132
59385	47000
112693	238915
112693	238915
82641	69892
735525	899466
172173	117397
85031	82744
27795	39772
27795	39772
16316	15740
32531	35195
274189	403100
21966	30870
28073	23444
179579	176152
82019	78062
83792	74467
17174	15599
12021	12974
122213	119233
174500	172013
63990	59339
30528	27645
215290	185094
457523	416167
7910	7152
350211	275441
22512	28305
16178	11120
70216	79632
144814	144424
18668	14851
57204	45560
163380	158470
19004	16370
50345	48909
50522	42062
16308	13711
6555	7013
83162	91370
314870	383073
26676	26503
41261	96257
41261	96257
41261	96257
73966	100420
118871	95404
78993	90041
22674	15347
59287	62533
336390	239623
177016	237845
177016	237845
88336	82525
21934	27971
29012	36993
284198	279744
478413	321454
67121	90625
104134	74374
301926	271537
142568	229034
142568	229034
61297	133779
61297	133779
141141	102185
198639	135577
91514	187354
91514	187354
71982	81346
5000	6466
60827	58987
79359	127528
79359	127528
24066	26574
77387	162309
77387	162309
23128	27899
44801	48187
167481	193504
307236	351128
39964	32192
241359	304834
61581	61979
67998	170651
67998	170651
16377	13770
284886	326120
46685	43527
207271	196694
20560	29353
676686	570891
36658	51745
68240	67082
332873	323847
64683	80645
24950	24148
94245	64365
320445	310895
20197	19844
11402	7953
7595	7685
43430	41538
235094	239425
182739	182359
59569	58219
170697	164592
110223	124283
95222	79195
66793	73662
172567	285258
172567	285258
23179	19434
113312	123880
60003	46204
186980	186381
39497	65978
39497	65978
23332	26480
237058	255251
160254	156974
213099	170798
68962	55904
9266	12123
31214	119972
31214	119972
31214	119972
355970	235247
26611	26876
218983	211345
124745	102003
50184	123960
50184	123960
51681	67618
31868	31738
63126	54787
147038	114494
85637	74964
342581	268263
113127	129548
75665	132508
75665	132508
35473	51666
579445	493084
35249	45595
282835	279592
131555	131245
5000	5040
314734	298404
27162	38237
214074	215129
35663	36517
140929	144088
36623	32149
52659	70781
36430	37950
223348	235431
28708	25615
41341	39702
81006	113900
14737	14027
555578	557427
583353	788117
35754	46758
11064	9973
103342	99108
69170	165047
69170	165047
55934	41073
508593	497333
34343	22841
46637	59323
26505	27364
145609	192855
82476	82091
402327	390006
92432	90395
77302	182479
77302	182479
81668	80219
152388	164907
20192	22073
142314	102151
371145	368484
45256	118594
45256	118594
45256	118594
618521	432427
154575	115860
153191	119006
104823	135603
112206	98939
138130	134945
128848	92749
90029	79279
136250	139197
26433	23549
132336	130454
25398	25874
10864	7402
115573	116772
106337	190545
106337	190545
34095	36046
158441	121102
29372	27363
113960	158508
30156	25747
369771	388786
43461	50900
35395	63411
35395	63411
83586	77598
44927	62719
11143	8806
31196	26691
34265	76292
34265	76292
11615	16526
24514	22843
272483	354448
69331	45931
21941	16827
9524	9086
162314	187899
103760	101476
32019	23110
110307	110160
435585	607445
145570	145358
248616	231318
83724	116367
78797	116468
26857	62425
26857	62425
51880	39626
194146	191302
372720	688259
372720	688259
24169	30764
18674	22746
111065	114419
46997	43663
171539	140060
33517	45036
134796	245897
134796	245897
65606	62849
79657	65629
207448	526933
207448	526933
90087	116942
303480	283289
157049	156175
130388	130996
168345	158694
118983	98790
85756	83553
29740	28318
50154	49163
54266	50599
215113	211622
55257	51988
75981	113724
116910	114618
95674	109288
168455	153885
306014	256186
335772	396355
292753	290088
62890	66622
398725	394420
86576	109077
647259	515540
101491	98799
76952	73552
82419	87485
15714	13576
115147	89147
18123	13090
673297	628036
246876	242510
6367	7496
439740	370596
11618	9846
220178	222111
100411	124284
178074	160038
66121	87176
220464	217756
7890	6260
120243	113941
289110	401276
111679	83558
18897	20913
182242	179821
49697	57752
84045	198965
84045	198965
162762	160982
143190	180100
96980	96341
240049	238683
16773	14018
23985	17288
27546	68212
27546	68212
197867	190553
22123	24297
174269	312259
174269	312259
199229	269346
201805	156074
178368	249392
296938	306762
82835	110920
15997	18567
7903	9772
15963	18011
59405	103057
59405	103057
75251	74584
37174	34513
54569	51674
16889	14292
35671	29049
5000	4954
28935	22648
148360	123626
60136	117109
60136	117109
73846	69342
194312	176995
196043	138870
54839	59435
221187	235261
6335	6021
135724	134370
52245	46356
113101	107960
23296	17886
172555	210559
16570	15562
60335	59464
352808	374223
17336	39286
17336	39286
105024	102269
157011	154603
34749	34135
72152	54683
63640	64934
404740	406687
97797	93300
7633	18247
7633	18247
148178	293780
148178	293780
277796	274381
300127	482366
300127	482366
14753	14677
15332	17493
45224	43018
269490	276865
29371	28958
282244	270316
148542	111971
37740	38526
77737	184932
77737	184932
488069	361616
53248	40799
264055	394412
166824	110868
27997	25674
92176	92491
290511	256673
130101	149474
17961	16327
76846	64425
18062	13516
186183	329425
186183	329425
5000	5950
155516	154632
28439	35044
27762	23218
80103	79484
21127	15123
116631	110530
59655	69810
266351	248573
57958	54108
157900	109004
155171	119858
42270	44636
237030	233867
175164	192580
61751	58787
16354	15161
124150	118413
68915	46929
49111	54438
317687	317517
73699	73267
23116	18387
343202	372636
33984	36945
41781	30832
339843	597879
339843	597879
57474	66880
28598	28738
21022	20865
41302	40494
22714	22165
29974	24234
67219	77624
21869	23062
154965	161851
37679	81155
37679	81155
128875	122392
116530	112579
129499	130717
64608	71095
594948	553795
153250	322747
153250	322747
122242	116935
38978	39292
18306	17718
168414	149988
38248	29557
510138	462452
162781	135414
166307	158282
409898	407481
29347	29449
77233	136628
77233	136628
19323	15746
318374	279896
67940	75849
101799	107650
340875	236912
107678	194585
107678	194585
9520	8570
28436	26859
33262	63114
33262	63114
155627	139470
58330	68913
127334	145955
223689	174472
42791	40423
115820	106989
236612	244188
88420	84975
46641	47834
157168	149793
16377	29899
16377	29899
18754	21769
380127	404585
43422	63583
359858	436269
154618	204905
41228	38309
267925	276798
317742	314264
240158	181051
547065	1426179
547065	1426179
113817	104762
75103	82969
124389	120728
61217	120480
61217	120480
70808	75198
75965	64109
65194	64022
63590	60284
121283	119384
7645	7931
147091	132602
50352	69015
180445	213334
125082	136430
17668	21901
[truncated: 725 more rows]
